# Supplementary material for: Proteome Signature of Alzheimer-Like Phenotypes in Frontal Cortices From Young and Old Individuals With Down Syndrome
Source: Mol Neurobiol. 2025 Nov 21;63(1):126. doi: 10.1007/s12035-025-05432-0 (PMC12638384; doi:10.1007/s12035-025-05432-0)
Supplement: Supplementary file 3 — (XLSX 270 KB) [file 12035_2025_5432_MOESM3_ESM.xlsx]

## Sheet: DSY vs. CTRY
Supplementary table 3: DEPs identified by nLC–HDMSE Analysis in human and mouse frontal cortices. Excel sheet with DS vs. CTRY comparison group.
From	Entry Name	Protein names	log -(p-value)	log fold
P12277	KCRB_HUMAN	Creatine kinase B-type (EC 2.7.3.2) (Brain creatine kinase) (B-CK) (Creatine kinase B chain) (Creatine phosphokinase B-type) (CPK-B)	2.13643	7.848
P31930	QCR1_HUMAN	Cytochrome b-c1 complex subunit 1, mitochondrial (Complex III subunit 1) (Core protein I) (Ubiquinol-cytochrome-c reductase complex core protein 1)	1.46896	7.514
P31153	METK2_HUMAN	S-adenosylmethionine synthase isoform type-2 (AdoMet synthase 2) (EC 2.5.1.6) (Methionine adenosyltransferase 2) (MAT 2) (Methionine adenosyltransferase II) (MAT-II)	1.48068	6.583
P08238	HS90B_HUMAN	Heat shock protein HSP 90-beta (HSP 90) (Heat shock 84 kDa) (HSP 84) (HSP84) (Heat shock protein family C member 3)	2.80889	5.6
P31323	KAP3_HUMAN	cAMP-dependent protein kinase type II-beta regulatory subunit	1.45919	5.059
Q6FGX9	Q6FGX9_HUMAN	Adenylate kinase isoenzyme 1 (AK 1) (EC 2.7.4.3) (EC 2.7.4.6) (ATP-AMP transphosphorylase 1) (ATP:AMP phosphotransferase) (Adenylate monophosphate kinase) (Myokinase)	2.0532	4.94
P02452	CO1A1_HUMAN	Collagen alpha-1(I) chain (Alpha-1 type I collagen)	3.43092	4.163
O75489	NDUS3_HUMAN	NADH dehydrogenase [ubiquinone] iron-sulfur protein 3, mitochondrial (EC 7.1.1.2) (Complex I-30kD) (CI-30kD) (NADH-ubiquinone oxidoreductase 30 kDa subunit)	3.72338	4.106
Q6IB54	Q6IB54_HUMAN	ATP synthase-coupling factor 6, mitochondrial (ATPase subunit F6)	1.90847	4.106
O95057	DIRA1_HUMAN	GTP-binding protein Di-Ras1 (Distinct subgroup of the Ras family member 1) (Ras-related inhibitor of cell growth) (Rig) (Small GTP-binding tumor suppressor 1)	3.82211	4.082
P07195	LDHB_HUMAN	L-lactate dehydrogenase B chain (LDH-B) (EC 1.1.1.27) (LDH heart subunit) (LDH-H) (Renal carcinoma antigen NY-REN-46)	2.82632	4.082
P63010	AP2B1_HUMAN	AP-2 complex subunit beta (AP105B) (Adaptor protein complex AP-2 subunit beta) (Adaptor-related protein complex 2 subunit beta) (Beta-2-adaptin) (Beta-adaptin) (Clathrin assembly protein complex 2 beta large chain) (Plasma membrane adaptor HA2/AP2 adaptin beta subunit)	2.36678	4.082
P49368	TCPG_HUMAN	T-complex protein 1 subunit gamma (TCP-1-gamma) (CCT-gamma) (Chaperonin containing T-complex polypeptide 1 subunit 3) (hTRiC5)	1.335	4.082
P48147	PPCE_HUMAN	Prolyl endopeptidase (PE) (EC 3.4.21.26) (Post-proline cleaving enzyme)	1.34	4.008
P32969	RL9_HUMAN	Large ribosomal subunit protein uL6 (60S ribosomal protein L9)	1.43629	3.965
O75781	PALM_HUMAN	Paralemmin-1 (Paralemmin)	4.99391	3.921
P06576	ATPB_HUMAN	ATP synthase subunit beta, mitochondrial (EC 7.1.2.2) (ATP synthase F1 subunit beta)	2.96589	3.773
P10412	H14_HUMAN	Histone H1.4 (Histone H1b) (Histone H1s-4)	2.54379	3.773
P14136	GFAP_HUMAN	Glial fibrillary acidic protein (GFAP)	1.98341	3.773
P68104	EF1A1_HUMAN	Elongation factor 1-alpha 1 (EF-1-alpha-1) (EC 3.6.5.-) (Elongation factor Tu) (EF-Tu) (Eukaryotic elongation factor 1 A-1) (eEF1A-1) (Leukocyte receptor cluster member 7)	1.651	3.773
P43003	EAA1_HUMAN	Excitatory amino acid transporter 1 (Sodium-dependent glutamate/aspartate transporter 1) (GLAST-1) (Solute carrier family 1 member 3)	1.31173	3.773
P20618	PSB1_HUMAN	Proteasome subunit beta type-1 (Macropain subunit C5) (Multicatalytic endopeptidase complex subunit C5) (Proteasome component C5) (Proteasome gamma chain) (Proteasome subunit beta-6) (beta-6)	1.66075	3.765
P21281	VATB2_HUMAN	V-type proton ATPase subunit B, brain isoform (V-ATPase subunit B 2) (Endomembrane proton pump 58 kDa subunit) (HO57) (Vacuolar proton pump subunit B 2)	1.61038	3.743
P01023	A2MG_HUMAN	Alpha-2-macroglobulin (Alpha-2-M) (C3 and PZP-like alpha-2-macroglobulin domain-containing protein 5)	3.45154	3.356
P04179	SODM_HUMAN	Superoxide dismutase [Mn], mitochondrial (EC 1.15.1.1)	3.03197	3.303
Q6IN67	Q6IN67_HUMAN	Hypoxia up-regulated protein 1	1.90381	3.059
P45880	VDAC2_HUMAN	Voltage-dependent anion-selective channel protein 2 (VDAC-2) (hVDAC2) (Outer mitochondrial membrane protein porin 2)	1.31197	2.923
P46781	RS9_HUMAN	Small ribosomal subunit protein uS4 (40S ribosomal protein S9)	1.354	2.871
P11233	RALA_HUMAN	Ras-related protein Ral-A (EC 3.6.5.2)	2.373	2.865
P04406	G3P_HUMAN	Glyceraldehyde-3-phosphate dehydrogenase (GAPDH) (EC 1.2.1.12) (Peptidyl-cysteine S-nitrosylase GAPDH) (EC 2.6.99.-)	2.98736	2.732
P07602	SAP_HUMAN	Prosaposin (Proactivator polypeptide) [Cleaved into: Saposin-A (Protein A); Saposin-B-Val; Saposin-B (Cerebroside sulfate activator) (CSAct) (Dispersin) (Sphingolipid activator protein 1) (SAP-1) (Sulfatide/GM1 activator); Saposin-C (A1 activator) (Co-beta-glucosidase) (Glucosylceramidase activator) (Sphingolipid activator protein 2) (SAP-2); Saposin-D (Component C) (Protein C)]	2.93053	2.732
Q6IBR2	Q6IBR2_HUMAN	Phenylalanine--tRNA ligase alpha subunit (EC 6.1.1.20) (Phenylalanyl-tRNA synthetase alpha subunit)	1.90323	2.732
P40227	TCPZ_HUMAN	T-complex protein 1 subunit zeta (TCP-1-zeta) (Acute morphine dependence-related protein 2) (CCT-zeta-1) (Chaperonin containing T-complex polypeptide 1 subunit 6A) (HTR3) (Tcp20)	1.3514	2.663
P32004	L1CAM_HUMAN	Neural cell adhesion molecule L1 (N-CAM-L1) (NCAM-L1) (CD antigen CD171)	1.46041	2.655
P00441	SODC_HUMAN	Superoxide dismutase [Cu-Zn] (EC 1.15.1.1) (Superoxide dismutase 1) (hSod1)	3.57069	2.644
Q6FHV6	Q6FHV6_HUMAN	phosphopyruvate hydratase (EC 4.2.1.11) (2-phospho-D-glycerate hydro-lyase)	1.89857	2.626
P15104	GLNA_HUMAN	Glutamine synthetase (GS) (EC 6.3.1.2) (Glutamate--ammonia ligase) (Palmitoyltransferase GLUL) (EC 2.3.1.225)	1.82657	2.626
P28331	NDUS1_HUMAN	NADH-ubiquinone oxidoreductase 75 kDa subunit, mitochondrial (EC 7.1.1.2) (Complex I-75kD) (CI-75kD)	1.58664	2.626
P28074	PSB5_HUMAN	Proteasome subunit beta type-5 (EC 3.4.25.1) (Macropain epsilon chain) (Multicatalytic endopeptidase complex epsilon chain) (Proteasome chain 6) (Proteasome epsilon chain) (Proteasome subunit MB1) (Proteasome subunit X) (Proteasome subunit beta-5) (beta-5)	1.53627	2.626
P29992	GNA11_HUMAN	Guanine nucleotide-binding protein subunit alpha-11 (G alpha-11) (G-protein subunit alpha-11) (EC 3.6.5.-) (Guanine nucleotide-binding protein G(y) subunit alpha)	1.52322	2.626
P35613	BASI_HUMAN	Basigin (5F7) (Collagenase stimulatory factor) (Extracellular matrix metalloproteinase inducer) (EMMPRIN) (Hepatoma-associated antigen) (HAb18G) (Leukocyte activation antigen M6) (OK blood group antigen) (Tumor cell-derived collagenase stimulatory factor) (TCSF) (CD antigen CD147)	1.39943	2.626
P09936	UCHL1_HUMAN	Ubiquitin carboxyl-terminal hydrolase isozyme L1 (UCH-L1) (EC 3.4.19.12) (Neuron cytoplasmic protein 9.5) (PGP 9.5) (PGP9.5) (Ubiquitin thioesterase L1)	2.60385	2.586
P51970	NDUA8_HUMAN	NADH dehydrogenase [ubiquinone] 1 alpha subcomplex subunit 8 (Complex I-19kD) (CI-19kD) (Complex I-PGIV) (CI-PGIV) (NADH-ubiquinone oxidoreductase 19 kDa subunit)	1.38015	2.533
P07237	PDIA1_HUMAN	Protein disulfide-isomerase (PDI) (EC 5.3.4.1) (Cellular thyroid hormone-binding protein) (Prolyl 4-hydroxylase subunit beta) (p55)	2.92268	2.396
P19404	NDUV2_HUMAN	NADH dehydrogenase [ubiquinone] flavoprotein 2, mitochondrial (NDUFV2) (EC 7.1.1.2) (NADH-ubiquinone oxidoreductase 24 kDa subunit)	1.53189	2.396
P09471	GNAO_HUMAN	Guanine nucleotide-binding protein G(o) subunit alpha (EC 3.6.5.-)	2.65762	2.353
P22695	QCR2_HUMAN	Cytochrome b-c1 complex subunit 2, mitochondrial (Complex III subunit 2) (Core protein II) (Ubiquinol-cytochrome-c reductase complex core protein 2)	1.64277	2.353
P13073	COX41_HUMAN	Cytochrome c oxidase subunit 4 isoform 1, mitochondrial (Cytochrome c oxidase polypeptide IV) (Cytochrome c oxidase subunit IV isoform 1) (COX IV-1)	2.10573	2.322
P62318	SMD3_HUMAN	Small nuclear ribonucleoprotein Sm D3 (Sm-D3) (snRNP core protein D3)	4.71247	2.308
P04083	ANXA1_HUMAN	Annexin A1 (Annexin I) (Annexin-1) (Calpactin II) (Calpactin-2) (Chromobindin-9) (Lipocortin I) (Phospholipase A2 inhibitory protein) (p35) [Cleaved into: Annexin Ac2-26]	3.07	2.279
P62879	GBB2_HUMAN	Guanine nucleotide-binding protein G(I)/G(S)/G(T) subunit beta-2 (G protein subunit beta-2) (Transducin beta chain 2)	2.95442	2.279
P50995	ANX11_HUMAN	Annexin A11 (56 kDa autoantigen) (Annexin XI) (Annexin-11) (Calcyclin-associated annexin 50) (CAP-50)	1.309	2.246
Q6AHX3	Q6AHX3_HUMAN	Uncharacterized protein DKFZp761N1221	2.23385	2.093
B7Z661	B7Z661_HUMAN	cDNA FLJ54658, highly similar to Limbic system-associated membrane protein	4.06804	2.069
Q6IB11	Q6IB11_HUMAN	Membrane-associated progesterone receptor component 1	1.91244	2.069
P51649	SSDH_HUMAN	Succinate-semialdehyde dehydrogenase, mitochondrial (EC 1.2.1.24) (Aldehyde dehydrogenase family 5 member A1) (NAD(+)-dependent succinic semialdehyde dehydrogenase)	1.43593	2.069
P41217	OX2G_HUMAN	OX-2 membrane glycoprotein (CD antigen CD200)	1.388	2.069
P00738	HPT_HUMAN	Haptoglobin (Zonulin) [Cleaved into: Haptoglobin alpha chain; Haptoglobin beta chain]	3.4136	2.023
P03886	NU1M_HUMAN	NADH-ubiquinone oxidoreductase chain 1 (EC 7.1.1.2) (NADH dehydrogenase subunit 1)	3.2426	1.99
P11279	LAMP1_HUMAN	Lysosome-associated membrane glycoprotein 1 (LAMP-1) (Lysosome-associated membrane protein 1) (CD107 antigen-like family member A) (CD antigen CD107a)	2.34341	1.99
P30101	PDIA3_HUMAN	Protein disulfide-isomerase A3 (EC 5.3.4.1) (58 kDa glucose-regulated protein) (58 kDa microsomal protein) (p58) (Disulfide isomerase ER-60) (Endoplasmic reticulum resident protein 57) (ER protein 57) (ERp57) (Endoplasmic reticulum resident protein 60) (ER protein 60) (ERp60)	1.4269	1.99
B3KWD0	B3KWD0_HUMAN	cDNA FLJ42779 fis, clone BRAWH3005300, highly similar to Exportin-1	6.33399	1.988
O94819	KBTBB_HUMAN	Kelch repeat and BTB domain-containing protein 11 (Chronic myelogenous leukemia-associated protein) (Kelch domain-containing protein 7B)	3.7388	1.988
O95670	VATG2_HUMAN	V-type proton ATPase subunit G 2 (V-ATPase subunit G 2) (V-ATPase 13 kDa subunit 2) (Vacuolar proton pump subunit G 2)	3.60034	1.988
P04843	RPN1_HUMAN	Dolichyl-diphosphooligosaccharide--protein glycosyltransferase subunit 1 (Dolichyl-diphosphooligosaccharide--protein glycosyltransferase 67 kDa subunit) (Ribophorin I) (RPN-I) (Ribophorin-1)	2.97495	1.988
P13645	K1C10_HUMAN	Keratin, type I cytoskeletal 10 (Cytokeratin-10) (CK-10) (Keratin-10) (K10)	2.03824	1.988
P18859	ATP5J_HUMAN	ATP synthase-coupling factor 6, mitochondrial (ATPase subunit F6) (ATP synthase peripheral stalk subunit F6)	1.73211	1.988
P30519	HMOX2_HUMAN	Heme oxygenase 2 (HO-2) (EC 1.14.14.18) [Cleaved into: Heme oxygenase 2 soluble form]	1.50461	1.988
P22626	ROA2_HUMAN	Heterogeneous nuclear ribonucleoproteins A2/B1 (hnRNP A2/B1)	1.53036	1.922
P00846	ATP6_HUMAN	ATP synthase subunit a (F-ATPase protein 6)	3.40941	1.906
P19525	E2AK2_HUMAN	Interferon-induced, double-stranded RNA-activated protein kinase (EC 2.7.11.1) (Eukaryotic translation initiation factor 2-alpha kinase 2) (eIF-2A protein kinase 2) (Interferon-inducible RNA-dependent protein kinase) (P1/eIF-2A protein kinase) (Protein kinase RNA-activated) (PKR) (Protein kinase R) (Tyrosine-protein kinase EIF2AK2) (EC 2.7.10.2) (p68 kinase)	1.54721	1.853
Q6FIE9	Q6FIE9_HUMAN	TOLLIP protein (Toll interacting protein) (cDNA, FLJ96670, Homo sapiens toll interacting protein (TOLLIP), mRNA)	1.94355	1.843
P07947	YES_HUMAN	Tyrosine-protein kinase Yes (EC 2.7.10.2) (Proto-oncogene c-Yes) (p61-Yes)	2.90351	1.84
P19367	HXK1_HUMAN	Hexokinase-1 (EC 2.7.1.1) (Brain form hexokinase) (Hexokinase type I) (HK I) (Hexokinase-A)	1.64372	1.795
Q6FGH9	Q6FGH9_HUMAN	Dynein light chain	2.07301	1.793
B4DYR6	B4DYR6_HUMAN	Dynamin-1-like protein (EC 3.6.5.5)	5.72041	1.772
P49418	AMPH_HUMAN	Amphiphysin	1.3202	1.77
P02649	APOE_HUMAN	Apolipoprotein E (Apo-E)	3.42025	1.755
P00492	HPRT_HUMAN	Hypoxanthine-guanine phosphoribosyltransferase (HGPRT) (HGPRTase) (EC 2.4.2.8)	3.52411	1.743
P04156	PRIO_HUMAN	Major prion protein (PrP) (ASCR) (PrP27-30) (PrP33-35C) (CD antigen CD230)	3.05801	1.737
P20336	RAB3A_HUMAN	Ras-related protein Rab-3A	1.67788	1.671
P12074	CX6A1_HUMAN	Cytochrome c oxidase subunit 6A1, mitochondrial (Cytochrome c oxidase polypeptide VIa-liver) (Cytochrome c oxidase subunit VIA-liver) (COX VIa-L)	2.22631	1.657
P27797	CALR_HUMAN	Calreticulin (CRP55) (Calregulin) (Endoplasmic reticulum resident protein 60) (ERp60) (HACBP) (grp60)	1.58801	1.65
P84098	RL19_HUMAN	Large ribosomal subunit protein eL19 (60S ribosomal protein L19)	1.37217	1.553
P60880	SNP25_HUMAN	Synaptosomal-associated protein 25 (SNAP-25) (Super protein) (SUP) (Synaptosomal-associated 25 kDa protein)	6.10928	1.54
P53680	AP2S1_HUMAN	AP-2 complex subunit sigma (Adaptor protein complex AP-2 subunit sigma) (Adaptor-related protein complex 2 subunit sigma) (Clathrin assembly protein 2 sigma small chain) (Clathrin coat assembly protein AP17) (Clathrin coat-associated protein AP17) (HA2 17 kDa subunit) (Plasma membrane adaptor AP-2 17 kDa protein) (Sigma2-adaptin)	1.38537	1.535
Q6FHN3	Q6FHN3_HUMAN	Nucleoside diphosphate kinase (EC 2.7.4.6)	1.73539	1.511
Q9NRW1	RAB6B_HUMAN	Ras-related protein Rab-6B (EC 3.6.5.2)	1.83644	1.509
P47736	RPGP1_HUMAN	Rap1 GTPase-activating protein 1 (Rap1GAP) (Rap1GAP1)	1.35	1.504
P09493	TPM1_HUMAN	Tropomyosin alpha-1 chain (Alpha-tropomyosin) (Tropomyosin-1)	2.63861	1.497
P0DP24	CALM2_HUMAN	Calmodulin-2	2.58101	1.482
P14406	CX7A2_HUMAN	Cytochrome c oxidase subunit 7A2, mitochondrial (Cytochrome c oxidase subunit VIIa-liver/heart) (Cytochrome c oxidase subunit VIIa-L) (Cytochrome c oxidase subunit VIIaL)	1.96916	1.481
P11166	GTR1_HUMAN	Solute carrier family 2, facilitated glucose transporter member 1 (Glucose transporter type 1, erythrocyte/brain) (GLUT-1) (HepG2 glucose transporter)	2.3529	1.431
P49411	EFTU_HUMAN	Elongation factor Tu, mitochondrial (EF-Tu) (P43)	1.334	1.429
P62191	PRS4_HUMAN	26S proteasome regulatory subunit 4 (P26s4) (26S proteasome AAA-ATPase subunit RPT2) (Proteasome 26S subunit ATPase 1)	5.03304	1.411
P08247	SYPH_HUMAN	Synaptophysin (Major synaptic vesicle protein p38)	2.79752	1.408
Q6FGJ9	Q6FGJ9_HUMAN	Glutathione S-transferase (EC 2.5.1.18)	2.07605	1.403
P09417	DHPR_HUMAN	Dihydropteridine reductase (EC 1.5.1.34) (HDHPR) (Quinoid dihydropteridine reductase) (Short chain dehydrogenase/reductase family 33C member 1)	2.65492	1.37
P62987	RL40_HUMAN	Ubiquitin-ribosomal protein eL40 fusion protein (CEP52) (Ubiquitin A-52 residue ribosomal protein fusion product 1) [Cleaved into: Ubiquitin; Large ribosomal subunit protein eL40 (60S ribosomal protein L40) (rpL40)]	2.77069	1.348
P61604	CH10_HUMAN	10 kDa heat shock protein, mitochondrial (Hsp10) (10 kDa chaperonin) (Chaperonin 10) (CPN10) (Early-pregnancy factor) (EPF) (Heat shock protein family E member 1)	5.816	1.334
P31943	HNRH1_HUMAN	Heterogeneous nuclear ribonucleoprotein H (hnRNP H) [Cleaved into: Heterogeneous nuclear ribonucleoprotein H, N-terminally processed]	1.43224	1.312
Q6FHM9	Q6FHM9_HUMAN	CD59 glycoprotein (MAC-inhibitory protein) (Membrane attack complex inhibition factor) (Protectin)	1.88626	1.31
P41250	GARS_HUMAN	Glycine--tRNA ligase (EC 6.1.1.14) (Diadenosine tetraphosphate synthetase) (Ap4A synthetase) (EC 2.7.7.-) (Glycyl-tRNA synthetase) (GlyRS) (Glycyl-tRNA synthetase 1)	1.30333	1.308
P16104	H2AX_HUMAN	Histone H2AX (H2a/x) (Histone H2A.X)	1.38678	1.285
P31146	COR1A_HUMAN	Coronin-1A (Coronin-like protein A) (Clipin-A) (Coronin-like protein p57) (Tryptophan aspartate-containing coat protein) (TACO)	1.487	1.28
P11498	PYC_HUMAN	Pyruvate carboxylase, mitochondrial (EC 6.4.1.1) (Pyruvic carboxylase) (PCB)	2.3022	1.275
P28907	CD38_HUMAN	ADP-ribosyl cyclase/cyclic ADP-ribose hydrolase 1 (EC 3.2.2.-) (EC 3.2.2.6) (2'-phospho-ADP-ribosyl cyclase) (2'-phospho-ADP-ribosyl cyclase/2'-phospho-cyclic-ADP-ribose transferase) (EC 2.4.99.20) (2'-phospho-cyclic-ADP-ribose transferase) (ADP-ribosyl cyclase 1) (ADPRC 1) (Cyclic ADP-ribose hydrolase 1) (cADPR hydrolase 1) (T10) (CD antigen CD38)	1.53184	1.266
O94811	TPPP_HUMAN	Tubulin polymerization-promoting protein (TPPP) (EC 3.6.5.-) (25 kDa brain-specific protein) (TPPP/p25) (p24) (p25-alpha)	3.81714	1.262
P16070	CD44_HUMAN	CD44 antigen (CDw44) (Epican) (Extracellular matrix receptor III) (ECMR-III) (GP90 lymphocyte homing/adhesion receptor) (HUTCH-I) (Heparan sulfate proteoglycan) (Hermes antigen) (Hyaluronate receptor) (Phagocytic glycoprotein 1) (PGP-1) (Phagocytic glycoprotein I) (PGP-I) (CD antigen CD44)	1.7828	1.261
P02675	FIBB_HUMAN	Fibrinogen beta chain [Cleaved into: Fibrinopeptide B; Fibrinogen beta chain]	3.39863	1.259
P08133	ANXA6_HUMAN	Annexin A6 (67 kDa calelectrin) (Annexin VI) (Annexin-6) (Calphobindin-II) (CPB-II) (Chromobindin-20) (Lipocortin VI) (Protein III) (p68) (p70)	2.83193	1.258
P13473	LAMP2_HUMAN	Lysosome-associated membrane glycoprotein 2 (LAMP-2) (Lysosome-associated membrane protein 2) (CD107 antigen-like family member B) (LGP-96) (CD antigen CD107b)	2.16299	1.232
P61224	RAP1B_HUMAN	Ras-related protein Rap-1b (EC 3.6.5.2) (GTP-binding protein smg p21B)	4.96091	1.227
P42704	LPPRC_HUMAN	Leucine-rich PPR motif-containing protein, mitochondrial (130 kDa leucine-rich protein) (LRP 130) (GP130)	1.32713	1.221
P62333	PRS10_HUMAN	26S proteasome regulatory subunit 10B (26S proteasome AAA-ATPase subunit RPT4) (Proteasome 26S subunit ATPase 6) (Proteasome subunit p42)	4.45159	1.214
P05026	AT1B1_HUMAN	Sodium/potassium-transporting ATPase subunit beta-1 (Sodium/potassium-dependent ATPase subunit beta-1)	2.72378	1.213
P63027	VAMP2_HUMAN	Vesicle-associated membrane protein 2 (VAMP-2) (Synaptobrevin-2)	2.23416	1.212
P51452	DUS3_HUMAN	Dual specificity protein phosphatase 3 (EC 3.1.3.16) (EC 3.1.3.48) (Dual specificity protein phosphatase VHR) (Vaccinia H1-related phosphatase) (VHR)	1.42	1.21
P17174	AATC_HUMAN	Aspartate aminotransferase, cytoplasmic (cAspAT) (EC 2.6.1.1) (EC 2.6.1.3) (Cysteine aminotransferase, cytoplasmic) (Cysteine transaminase, cytoplasmic) (cCAT) (Glutamate oxaloacetate transaminase 1) (Transaminase A)	1.89821	1.208
P34932	HSP74_HUMAN	Heat shock 70 kDa protein 4 (HSP70RY) (Heat shock 70-related protein APG-2) (Heat shock protein family H member 2)	1.45612	1.208
P03891	NU2M_HUMAN	NADH-ubiquinone oxidoreductase chain 2 (EC 7.1.1.2) (NADH dehydrogenase subunit 2)	3.17406	1.206
P36578	RL4_HUMAN	Large ribosomal subunit protein uL4 (60S ribosomal protein L1) (60S ribosomal protein L4)	1.422	1.203
Q6DN90	IQEC1_HUMAN	IQ motif and SEC7 domain-containing protein 1 (ADP-ribosylation factors guanine nucleotide-exchange protein 100) (ADP-ribosylation factors guanine nucleotide-exchange protein 2) (Brefeldin-resistant Arf-GEF 2 protein) (BRAG2)	2.1328	1.202
P61163	ACTZ_HUMAN	Alpha-centractin (Centractin) (ARP1) (Actin-RPV) (Centrosome-associated actin homolog)	5.31572	1.198
P55060	XPO2_HUMAN	Exportin-2 (Exp2) (Cellular apoptosis susceptibility protein) (Chromosome segregation 1-like protein) (Importin-alpha re-exporter)	1.35798	1.19
B3KU66	B3KU66_HUMAN	cDNA FLJ39263 fis, clone OCBBF2009571, highly similar to ATP-dependent RNA helicase A	6.46523	1.189
P60033	CD81_HUMAN	CD81 antigen (26 kDa cell surface protein TAPA-1) (Target of the antiproliferative antibody 1) (Tetraspanin-28) (Tspan-28) (CD antigen CD81)	6.40965	1.189
Q9Y2J2	E41L3_HUMAN	Band 4.1-like protein 3 (4.1B) (Differentially expressed in adenocarcinoma of the lung protein 1) (DAL-1) (Erythrocyte membrane protein band 4.1-like 3) [Cleaved into: Band 4.1-like protein 3, N-terminally processed]	1.86212	1.187
P30531	SC6A1_HUMAN	Sodium- and chloride-dependent GABA transporter 1 (GAT-1) (Solute carrier family 6 member 1)	1.49652	1.168
P51991	ROA3_HUMAN	Heterogeneous nuclear ribonucleoprotein A3 (hnRNP A3)	1.40723	1.168
O60684	IMA7_HUMAN	Importin subunit alpha-7 (Karyopherin subunit alpha-6)	3.70022	1.166
P30043	BLVRB_HUMAN	Flavin reductase (NADPH) (FR) (EC 1.5.1.30) (Biliverdin reductase B) (BVR-B) (EC 1.3.1.-) (Biliverdin-IX beta-reductase) (Green heme-binding protein) (GHBP) (NADPH-dependent diaphorase) (NADPH-flavin reductase) (FLR) (S-nitroso-CoA-assisted nitrosyltransferase) (SNO-CoA-assisted nitrosyltransferase) (EC 2.6.99.-)	1.50876	1.141
P02792	FRIL_HUMAN	Ferritin light chain (Ferritin L subunit)	3.30187	1.14
O75955	FLOT1_HUMAN	Flotillin-1	3.82589	1.138
O76070	SYUG_HUMAN	Gamma-synuclein (Breast cancer-specific gene 1 protein) (Persyn) (Synoretin) (SR)	4.00457	1.13
P01116	RASK_HUMAN	GTPase KRas (EC 3.6.5.2) (K-Ras 2) (Ki-Ras) (c-K-ras) (c-Ki-ras) [Cleaved into: GTPase KRas, N-terminally processed]	3.41258	1.126
P29972	AQP1_HUMAN	Aquaporin-1 (AQP-1) (Aquaporin-CHIP) (Channel-like integral membrane protein of 28 kDa) (Urine water channel)	1.47832	1.122
P61266	STX1B_HUMAN	Syntaxin-1B (Syntaxin-1B1) (Syntaxin-1B2)	5.71649	1.119
P08559	ODPA_HUMAN	Pyruvate dehydrogenase E1 component subunit alpha, somatic form, mitochondrial (EC 1.2.4.1) (PDHE1-A type I)	2.74718	1.119
O94973	AP2A2_HUMAN	AP-2 complex subunit alpha-2 (100 kDa coated vesicle protein C) (Adaptor protein complex AP-2 subunit alpha-2) (Adaptor-related protein complex 2 subunit alpha-2) (Alpha-adaptin C) (Alpha2-adaptin) (Clathrin assembly protein complex 2 alpha-C large chain) (Huntingtin yeast partner J) (Huntingtin-interacting protein 9) (HIP-9) (Huntingtin-interacting protein J) (Plasma membrane adaptor HA2/AP2 ada…	3.88267	1.115
P13489	RINI_HUMAN	Ribonuclease inhibitor (Placental ribonuclease inhibitor) (Placental RNase inhibitor) (Ribonuclease/angiogenin inhibitor 1) (RAI)	2.10029	1.11
V9HW43	V9HW43_HUMAN	Heat shock protein beta-1 (Heat shock 27 kDa protein)	1.859	1.095
O94925	GLSK_HUMAN	Glutaminase kidney isoform, mitochondrial (GLS) (EC 3.5.1.2) (K-glutaminase) (L-glutamine amidohydrolase) [Cleaved into: Glutaminase kidney isoform, mitochondrial 68 kDa chain; Glutaminase kidney isoform, mitochondrial 65 kDa chain]	3.90157	1.094
P03905	NU4M_HUMAN	NADH-ubiquinone oxidoreductase chain 4 (EC 7.1.1.2) (NADH dehydrogenase subunit 4)	3.15491	1.093
P78357	CNTP1_HUMAN	Contactin-associated protein 1 (Caspr) (Caspr1) (Neurexin IV) (Neurexin-4) (p190)	1.55223	1.093
P04350	TBB4A_HUMAN	Tubulin beta-4A chain (Tubulin 5 beta) (Tubulin beta-4 chain)	2.91053	1.084
P14927	QCR7_HUMAN	Cytochrome b-c1 complex subunit 7 (Complex III subunit 7) (Complex III subunit VII) (QP-C) (Ubiquinol-cytochrome c reductase complex 14 kDa protein)	1.83605	1.084
P09669	COX6C_HUMAN	Cytochrome c oxidase subunit 6C (Cytochrome c oxidase polypeptide VIc)	2.611	1.078
P43304	GPDM_HUMAN	Glycerol-3-phosphate dehydrogenase, mitochondrial (GPD-M) (GPDH-M) (EC 1.1.5.3) (mitohondrial glycerophosphate dehydrogenase gene) (mGDH) (mtGPD)	1.36684	1.073
P62424	RL7A_HUMAN	Large ribosomal subunit protein eL8 (60S ribosomal protein L7a) (PLA-X polypeptide) (Surfeit locus protein 3)	4.289	1.068
P31040	SDHA_HUMAN	Succinate dehydrogenase [ubiquinone] flavoprotein subunit, mitochondrial (EC 1.3.5.1) (Flavoprotein subunit of complex II) (Fp) (Malate dehydrogenase [quinone] flavoprotein subunit) (EC 1.1.5.-)	1.49454	1.06
P80404	GABT_HUMAN	4-aminobutyrate aminotransferase, mitochondrial (EC 2.6.1.19) ((S)-3-amino-2-methylpropionate transaminase) (EC 2.6.1.22) (GABA aminotransferase) (GABA-AT) (Gamma-amino-N-butyrate transaminase) (GABA transaminase) (GABA-T) (L-AIBAT)	1.42605	1.037
P55087	AQP4_HUMAN	Aquaporin-4 (AQP-4) (Mercurial-insensitive water channel) (MIWC) (WCH4)	1.345	1.021
B3KY43	B3KY43_HUMAN	cDNA FLJ46798 fis, clone TRACH3031660, highly similar to cAMP-dependent protein kinase type II-beta regulatory subunit	5.02422	1.008
P68402	PA1B2_HUMAN	Platelet-activating factor acetylhydrolase IB subunit alpha2 (EC 3.1.1.47) (PAF acetylhydrolase 30 kDa subunit) (PAF-AH 30 kDa subunit) (PAF-AH subunit beta) (PAFAH subunit beta)	1.62925	0.994
Q00325	S25A3_HUMAN	Solute carrier family 25 member 3 (Phosphate carrier protein, mitochondrial) (Phosphate transport protein) (PTP)	1.386	0.994
P05067	A4_HUMAN	Amyloid-beta precursor protein (APP) (ABPP) (APPI) (Alzheimer disease amyloid A4 protein homolog) (Alzheimer disease amyloid protein) (Amyloid precursor protein) (Amyloid-beta (A4) precursor protein) (Amyloid-beta A4 protein) (Cerebral vascular amyloid peptide) (CVAP) (PreA4) (Protease nexin-II) (PN-II) [Cleaved into: N-APP; Soluble APP-alpha (S-APP-alpha); Soluble APP-beta (S-APP-beta); C99 (Bet…	2.94532	0.988
P17302	CXA1_HUMAN	Gap junction alpha-1 protein (Connexin-43) (Cx43) (Gap junction 43 kDa heart protein)	1.85426	0.988
P55072	TERA_HUMAN	Transitional endoplasmic reticulum ATPase (TER ATPase) (EC 3.6.4.6) (15S Mg(2+)-ATPase p97 subunit) (Valosin-containing protein) (VCP)	1.36426	0.988
P10599	THIO_HUMAN	Thioredoxin (Trx) (ATL-derived factor) (ADF) (Surface-associated sulphydryl protein) (SASP) (allergen Hom s Trx)	2.51557	0.986
O60641	AP180_HUMAN	Clathrin coat assembly protein AP180 (91 kDa synaptosomal-associated protein) (Clathrin coat-associated protein AP180) (Phosphoprotein F1-20)	3.76689	0.943
B4DDQ8	B4DDQ8_HUMAN	phosphoglucomutase (alpha-D-glucose-1,6-bisphosphate-dependent) (EC 5.4.2.2)	5.15593	0.941
B4E006	B4E006_HUMAN	ADP-ribosyl cyclase/cyclic ADP-ribose hydrolase 1 (EC 2.4.99.20) (EC 3.2.2.6) (2'-phospho-ADP-ribosyl cyclase) (2'-phospho-ADP-ribosyl cyclase/2'-phospho-cyclic-ADP-ribose transferase) (2'-phospho-cyclic-ADP-ribose transferase) (ADP-ribosyl cyclase 1) (Cyclic ADP-ribose hydrolase 1)	4.14804	0.941
Q01082	SPTB2_HUMAN	Spectrin beta chain, non-erythrocytic 1 (Beta-II spectrin) (Fodrin beta chain) (Spectrin, non-erythroid beta chain 1)	1.40998	0.941
P62805	H4_HUMAN	Histone H4	3.57022	0.94
P36543	VATE1_HUMAN	V-type proton ATPase subunit E 1 (V-ATPase subunit E 1) (V-ATPase 31 kDa subunit) (p31) (Vacuolar proton pump subunit E 1)	1.4204	0.94
P60201	MYPR_HUMAN	Myelin proteolipid protein (PLP) (Lipophilin)	6.35798	0.938
P62081	RS7_HUMAN	Small ribosomal subunit protein eS7 (40S ribosomal protein S7)	5.17789	0.938
B7Z766	B7Z766_HUMAN	Hypoxia up-regulated protein 1	4.21932	0.934
P51674	GPM6A_HUMAN	Neuronal membrane glycoprotein M6-a (M6a)	1.44379	0.917
B3KXH0	B3KXH0_HUMAN	Hypoxia up-regulated protein 1	6.72348	0.909
P30041	PRDX6_HUMAN	Peroxiredoxin-6 (EC 1.11.1.27) (1-Cys peroxiredoxin) (1-Cys PRX) (24 kDa protein) (Acidic calcium-independent phospholipase A2) (aiPLA2) (EC 3.1.1.4) (Antioxidant protein 2) (Glutathione-dependent peroxiredoxin) (Liver 2D page spot 40) (Lysophosphatidylcholine acyltransferase 5) (LPC acyltransferase 5) (LPCAT-5) (Lyso-PC acyltransferase 5) (EC 2.3.1.23) (Non-selenium glutathione peroxidase) (NSGP…	1.4959	0.863
V9HW44	V9HW44_HUMAN	Platelet-activating factor acetylhydrolase IB subunit alpha2 (EC 3.1.1.47) (PAF acetylhydrolase 30 kDa subunit) (PAF-AH subunit beta)	1.85777	0.854
P21796	VDAC1_HUMAN	Non-selective voltage-gated ion channel VDAC1 (Outer mitochondrial membrane protein porin 1) (Plasmalemmal porin) (Porin 31HL) (Porin 31HM) (Voltage-dependent anion-selective channel protein 1) (VDAC-1) (hVDAC1)	1.62269	0.852
P13987	CD59_HUMAN	CD59 glycoprotein (1F5 antigen) (20 kDa homologous restriction factor) (HRF-20) (HRF20) (MAC-inhibitory protein) (MAC-IP) (MEM43 antigen) (Membrane attack complex inhibition factor) (MACIF) (Membrane inhibitor of reactive lysis) (MIRL) (Protectin) (CD antigen CD59)	2.01104	0.837
P20674	COX5A_HUMAN	Cytochrome c oxidase subunit 5A, mitochondrial (Cytochrome c oxidase polypeptide Va)	1.65201	0.836
P30044	PRDX5_HUMAN	Peroxiredoxin-5, mitochondrial (EC 1.11.1.24) (Alu corepressor 1) (Antioxidant enzyme B166) (AOEB166) (Liver tissue 2D-page spot 71B) (PLP) (Peroxiredoxin V) (Prx-V) (Peroxisomal antioxidant enzyme) (TPx type VI) (Thioredoxin peroxidase PMP20) (Thioredoxin-dependent peroxiredoxin 5)	1.41306	0.836
P10636	TAU_HUMAN	Microtubule-associated protein tau (Neurofibrillary tangle protein) (Paired helical filament-tau) (PHF-tau)	2.48214	0.831
P22314	UBA1_HUMAN	Ubiquitin-like modifier-activating enzyme 1 (EC 6.2.1.45) (Protein A1S9) (Ubiquitin-activating enzyme E1)	1.62561	0.83
Q6AWC5	Q6AWC5_HUMAN	Guanine nucleotide-binding protein G(o) subunit alpha	2.0326	0.818
P78356	PI42B_HUMAN	Phosphatidylinositol 5-phosphate 4-kinase type-2 beta (EC 2.7.1.149) (1-phosphatidylinositol 5-phosphate 4-kinase 2-beta) (Diphosphoinositide kinase 2-beta) (Phosphatidylinositol 5-phosphate 4-kinase type II beta) (PI(5)P 4-kinase type II beta) (PIP4KII-beta) (PtdIns(5)P-4-kinase isoform 2-beta)	1.53205	0.816
P04271	S100B_HUMAN	Protein S100-B (S-100 protein beta chain) (S-100 protein subunit beta) (S100 calcium-binding protein B)	3.00261	0.813
P09622	DLDH_HUMAN	Dihydrolipoyl dehydrogenase, mitochondrial (EC 1.8.1.4) (Dihydrolipoamide dehydrogenase) (Glycine cleavage system L protein)	2.61692	0.813
P14618	KPYM_HUMAN	Pyruvate kinase PKM (EC 2.7.1.40) (Cytosolic thyroid hormone-binding protein) (CTHBP) (Opa-interacting protein 3) (OIP-3) (Pyruvate kinase 2/3) (Pyruvate kinase muscle isozyme) (Threonine-protein kinase PKM2) (EC 2.7.11.1) (Thyroid hormone-binding protein 1) (THBP1) (Tumor M2-PK) (Tyrosine-protein kinase PKM2) (EC 2.7.10.2) (p58)	1.89652	0.813
V9HW37	V9HW37_HUMAN	T-complex protein 1 subunit epsilon (CCT-epsilon)	1.86	0.813
P17677	NEUM_HUMAN	Neuromodulin (Axonal membrane protein GAP-43) (Growth-associated protein 43) (Neural phosphoprotein B-50) (pp46)	1.76828	0.812
P35232	PHB1_HUMAN	Prohibitin 1	1.40005	0.812
P05129	KPCG_HUMAN	Protein kinase C gamma type (PKC-gamma) (EC 2.7.11.13)	2.94411	0.811
V9HWC3	V9HWC3_HUMAN	Pyridoxal kinase (EC 2.7.1.35) (Pyridoxine kinase)	1.77375	0.805
P00505	AATM_HUMAN	Aspartate aminotransferase, mitochondrial (mAspAT) (EC 2.6.1.1) (EC 2.6.1.7) (Fatty acid-binding protein) (FABP-1) (Glutamate oxaloacetate transaminase 2) (Kynurenine aminotransferase 4) (Kynurenine aminotransferase IV) (Kynurenine--oxoglutarate transaminase 4) (Kynurenine--oxoglutarate transaminase IV) (Plasma membrane-associated fatty acid-binding protein) (FABPpm) (Transaminase A)	3.48162	0.796
P27824	CALX_HUMAN	Calnexin (IP90) (Major histocompatibility complex class I antigen-binding protein p88) (p90)	1.57867	0.791
P69905	HBA_HUMAN	Hemoglobin subunit alpha (Alpha-globin) (Hemoglobin alpha chain) [Cleaved into: Hemopressin]	1.60217	0.774
P50990	TCPQ_HUMAN	T-complex protein 1 subunit theta (TCP-1-theta) (CCT-theta) (Chaperonin containing T-complex polypeptide 1 subunit 8) (Renal carcinoma antigen NY-REN-15)	1.315	0.718
P21266	GSTM3_HUMAN	Glutathione S-transferase Mu 3 (EC 2.5.1.18) (GST class-mu 3) (GSTM3-3) (hGSTM3-3)	1.6303	0.69
P02794	FRIH_HUMAN	Ferritin heavy chain (Ferritin H subunit) (EC 1.16.3.1) (Cell proliferation-inducing gene 15 protein) [Cleaved into: Ferritin heavy chain, N-terminally processed]	3.25898	0.689
P61586	RHOA_HUMAN	Transforming protein RhoA (EC 3.6.5.2) (Rho cDNA clone 12) (h12)	5.2779	0.688
P51665	PSMD7_HUMAN	26S proteasome non-ATPase regulatory subunit 7 (26S proteasome regulatory subunit RPN8) (26S proteasome regulatory subunit S12) (Mov34 protein homolog) (Proteasome subunit p40)	1.3995	0.688
P63000	RAC1_HUMAN	Ras-related C3 botulinum toxin substrate 1 (EC 3.6.5.2) (Cell migration-inducing gene 5 protein) (Ras-like protein TC25) (p21-Rac1)	2.5609	0.677
O75083	WDR1_HUMAN	WD repeat-containing protein 1 (Actin-interacting protein 1) (AIP1) (NORI-1)	3.83641	0.664
P13611	CSPG2_HUMAN	Versican core protein (Chondroitin sulfate proteoglycan core protein 2) (Chondroitin sulfate proteoglycan 2) (Glial hyaluronate-binding protein) (GHAP) (Large fibroblast proteoglycan) (PG-M)	2.05391	0.664
Q6FHM2	Q6FHM2_HUMAN	Epididymis secretory sperm binding protein (GNB2 protein) (Guanine nucleotide binding protein (G protein), beta polypeptide 2, isoform CRA_a) (cDNA FLJ77321, highly similar to Homo sapiens guanine nucleotide binding protein (G protein), beta polypeptide 2 (GNB2), mRNA)	1.98395	0.664
P62753	RS6_HUMAN	Small ribosomal subunit protein eS6 (40S ribosomal protein S6) (Phosphoprotein NP33)	3.62797	0.663
P08758	ANXA5_HUMAN	Annexin A5 (Anchorin CII) (Annexin V) (Annexin-5) (Calphobindin I) (CPB-I) (Endonexin II) (Lipocortin V) (Placental anticoagulant protein 4) (PP4) (Placental anticoagulant protein I) (PAP-I) (Thromboplastin inhibitor) (Vascular anticoagulant-alpha) (VAC-alpha)	2.71125	0.663
P11177	ODPB_HUMAN	Pyruvate dehydrogenase E1 component subunit beta, mitochondrial (PDHE1-B) (EC 1.2.4.1)	2.39822	0.663
P40925	MDHC_HUMAN	Malate dehydrogenase, cytoplasmic (EC 1.1.1.37) (Aromatic alpha-keto acid reductase) (KAR) (EC 1.1.1.96) (Cytosolic malate dehydrogenase)	1.36006	0.663
O94919	ENDD1_HUMAN	Endonuclease domain-containing 1 protein (EC 3.1.30.-)	3.63993	0.662
P19022	CADH2_HUMAN	Cadherin-2 (CDw325) (Neural cadherin) (N-cadherin) (CD antigen CD325)	1.71211	0.662
P06744	G6PI_HUMAN	Glucose-6-phosphate isomerase (GPI) (EC 5.3.1.9) (Autocrine motility factor) (AMF) (Neuroleukin) (NLK) (Phosphoglucose isomerase) (PGI) (Phosphohexose isomerase) (PHI) (Sperm antigen 36) (SA-36)	2.95903	0.65
P04040	CATA_HUMAN	Catalase (EC 1.11.1.6)	3.03977	0.644
P63167	DYL1_HUMAN	Dynein light chain 1, cytoplasmic (8 kDa dynein light chain) (DLC8) (Dynein light chain LC8-type 1) (Protein inhibitor of neuronal nitric oxide synthase) (PIN)	1.6648	0.644
Q00577	PURA_HUMAN	Transcriptional activator protein Pur-alpha (Purine-rich single-stranded DNA-binding protein alpha)	1.332	0.642
P61020	RAB5B_HUMAN	Ras-related protein Rab-5B (EC 3.6.5.2)	5.33098	0.624
P51149	RAB7A_HUMAN	Ras-related protein Rab-7a (EC 3.6.5.2)	1.37844	0.624
P61764	STXB1_HUMAN	Syntaxin-binding protein 1 (MUNC18-1) (N-Sec1) (Protein unc-18 homolog 1) (Unc18-1) (Protein unc-18 homolog A) (Unc-18A) (p67)	5.55416	0.61
Q00765	REEP5_HUMAN	Receptor expression-enhancing protein 5 (Polyposis locus protein 1) (Protein TB2)	1.307	0.602
P78371	TCPB_HUMAN	T-complex protein 1 subunit beta (TCP-1-beta) (CCT-beta) (Chaperonin containing T-complex polypeptide 1 subunit 2)	1.548	0.582
P31942	HNRH3_HUMAN	Heterogeneous nuclear ribonucleoprotein H3 (hnRNP H3) (Heterogeneous nuclear ribonucleoprotein 2H9) (hnRNP 2H9)	1.45931	0.581
P78324	SHPS1_HUMAN	Tyrosine-protein phosphatase non-receptor type substrate 1 (SHP substrate 1) (SHPS-1) (Brain Ig-like molecule with tyrosine-based activation motifs) (Bit) (CD172 antigen-like family member A) (Inhibitory receptor SHPS-1) (Macrophage fusion receptor) (MyD-1 antigen) (Signal-regulatory protein alpha-1) (Sirp-alpha-1) (Signal-regulatory protein alpha-2) (Sirp-alpha-2) (Signal-regulatory protein alph…	1.53496	0.577
P02686	MBP_HUMAN	Myelin basic protein (MBP) (Myelin A1 protein) (Myelin membrane encephalitogenic protein)	3.37654	0.575
P04216	THY1_HUMAN	Thy-1 membrane glycoprotein (CDw90) (Thy-1 antigen) (CD antigen CD90)	3.00026	0.575
P52306	GDS1_HUMAN	Rap1 GTPase-GDP dissociation stimulator 1 (Exchange factor smgGDS) (SMG GDS protein) (SMG P21 stimulatory GDP/GTP exchange protein)	1.41203	0.575
P14550	AK1A1_HUMAN	Aldo-keto reductase family 1 member A1 (EC 1.1.1.2) (EC 1.1.1.372) (EC 1.1.1.54) (Alcohol dehydrogenase [NADP(+)]) (Aldehyde reductase) (Glucuronate reductase) (EC 1.1.1.19) (Glucuronolactone reductase) (EC 1.1.1.20) (S-nitroso-CoA reductase) (ScorR) (EC 1.6.-.-)	1.83023	0.574
P36542	ATPG_HUMAN	ATP synthase subunit gamma, mitochondrial (ATP synthase F1 subunit gamma) (F-ATPase gamma subunit)	1.39523	0.574
P11142	HSP7C_HUMAN	Heat shock cognate 71 kDa protein (EC 3.6.4.10) (Heat shock 70 kDa protein 8) (Heat shock protein family A member 8) (Lipopolysaccharide-associated protein 1) (LAP-1) (LPS-associated protein 1)	2.39963	0.559
V9HW31	V9HW31_HUMAN	ATP synthase subunit beta (EC 7.1.2.2)	1.85578	0.559
P61019	RAB2A_HUMAN	Ras-related protein Rab-2A (EC 3.6.5.2)	6.41573	0.539
P35080	PROF2_HUMAN	Profilin-2 (Profilin II)	1.42313	0.539
P31150	GDIA_HUMAN	Rab GDP dissociation inhibitor alpha (Rab GDI alpha) (Guanosine diphosphate dissociation inhibitor 1) (GDI-1) (Oligophrenin-2) (Protein XAP-4)	1.482	0.538
P10515	ODP2_HUMAN	Dihydrolipoyllysine-residue acetyltransferase component of pyruvate dehydrogenase complex, mitochondrial (EC 2.3.1.12) (70 kDa mitochondrial autoantigen of primary biliary cirrhosis) (PBC) (Dihydrolipoamide acetyltransferase component of pyruvate dehydrogenase complex) (M2 antigen complex 70 kDa subunit) (Pyruvate dehydrogenase complex component E2) (PDC-E2) (PDCE2)	2.52289	0.537
P35612	ADDB_HUMAN	Beta-adducin (Erythrocyte adducin subunit beta)	1.42839	0.533
P52565	GDIR1_HUMAN	Rho GDP-dissociation inhibitor 1 (Rho GDI 1) (Rho-GDI alpha)	1.39901	0.533
P49821	NDUV1_HUMAN	NADH dehydrogenase [ubiquinone] flavoprotein 1, mitochondrial (NDUFV1) (EC 7.1.1.2) (Complex I-51kD) (CI-51kD) (NADH dehydrogenase flavoprotein 1) (NADH-ubiquinone oxidoreductase 51 kDa subunit)	1.326	0.533
P49327	FAS_HUMAN	Fatty acid synthase (EC 2.3.1.85) (Type I fatty acid synthase) [Includes: [Acyl-carrier-protein] S-acetyltransferase (EC 2.3.1.38); [Acyl-carrier-protein] S-malonyltransferase (EC 2.3.1.39); 3-oxoacyl-[acyl-carrier-protein] synthase (EC 2.3.1.41); 3-oxoacyl-[acyl-carrier-protein] reductase (EC 1.1.1.100); 3-hydroxyacyl-[acyl-carrier-protein] dehydratase (EC 4.2.1.59); Enoyl-[acyl-carrier-protein]…	1.30559	0.531
P51553	IDH3G_HUMAN	Isocitrate dehydrogenase [NAD] subunit gamma, mitochondrial (Isocitric dehydrogenase subunit gamma) (NAD(+)-specific ICDH subunit gamma)	1.40575	0.526
P43007	SATT_HUMAN	Neutral amino acid transporter A (Alanine/serine/cysteine/threonine transporter 1) (ASCT-1) (Solute carrier family 1 member 4)	1.37675	0.517
P55327	TPD52_HUMAN	Tumor protein D52 (Protein N8)	6.62933	0.515
P22001	KCNA3_HUMAN	Potassium voltage-gated channel subfamily A member 3 (HGK5) (HLK3) (HPCN3) (Voltage-gated K(+) channel HuKIII) (Voltage-gated potassium channel subunit Kv1.3)	1.639	0.508
P62314	SMD1_HUMAN	Small nuclear ribonucleoprotein Sm D1 (Sm-D1) (Sm-D autoantigen) (snRNP core protein D1)	4.91331	0.473
O60883	G37L1_HUMAN	G-protein coupled receptor 37-like 1 (Endothelin B receptor-like protein 2) (ETBR-LP-2)	3.73256	0.473
B3KUV5	B3KUV5_HUMAN	ubiquitinyl hydrolase 1 (EC 3.4.19.12)	6.35093	0.472
P08195	4F2_HUMAN	Amino acid transporter heavy chain SLC3A2 (4F2 cell-surface antigen heavy chain) (4F2hc) (4F2 heavy chain antigen) (Lymphocyte activation antigen 4F2 large subunit) (Solute carrier family 3 member 2) (CD antigen CD98)	2.82695	0.471
P13010	XRCC5_HUMAN	X-ray repair cross-complementing protein 5 (EC 3.6.4.-) (86 kDa subunit of Ku antigen) (ATP-dependent DNA helicase 2 subunit 2) (ATP-dependent DNA helicase II 80 kDa subunit) (CTC box-binding factor 85 kDa subunit) (CTC85) (CTCBF) (DNA repair protein XRCC5) (Ku80) (Ku86) (Lupus Ku autoantigen protein p86) (Nuclear factor IV) (Thyroid-lupus autoantigen) (TLAA) (X-ray repair complementing defective…	2.1087	0.471
P05091	ALDH2_HUMAN	Aldehyde dehydrogenase, mitochondrial (EC 1.2.1.3) (ALDH class 2) (ALDH-E2) (ALDHI)	2.73586	0.47
P17600	SYN1_HUMAN	Synapsin-1 (Brain protein 4.1) (Synapsin I)	1.78123	0.47
P07099	HYEP_HUMAN	Epoxide hydrolase 1 (EC 3.3.2.9) (Epoxide hydratase) (Microsomal epoxide hydrolase) (mEH)	2.91659	0.469
P10606	COX5B_HUMAN	Cytochrome c oxidase subunit 5B, mitochondrial (Cytochrome c oxidase polypeptide Vb)	2.49811	0.469
P40926	MDHM_HUMAN	Malate dehydrogenase, mitochondrial (EC 1.1.1.37)	1.34924	0.469
P11216	PYGB_HUMAN	Glycogen phosphorylase, brain form (EC 2.4.1.1)	2.40091	0.462
P19086	GNAZ_HUMAN	Guanine nucleotide-binding protein G(z) subunit alpha (G(x) alpha chain) (Gz-alpha)	1.69602	0.462
Q96IA0	Q96IA0_HUMAN	PTPRN protein	1.88814	0.461
Q6FGA0	Q6FGA0_HUMAN	COX7A2L protein (Cytochrome c oxidase subunit VIIa polypeptide 2 like, isoform CRA_a) (cDNA FLJ35592 fis, clone SPLEN2007695, highly similar to Cytochrome c oxidase subunit VIIa-related protein, mitochondrial)	2.09852	0.459
P60981	DEST_HUMAN	Destrin (Actin-depolymerizing factor) (ADF)	6.19662	0.457
O60812	HNRC1_HUMAN	Heterogeneous nuclear ribonucleoprotein C-like 1 (hnRNP C-like-1) (hnRNP core protein C-like 1)	3.96194	0.457
P55084	ECHB_HUMAN	Trifunctional enzyme subunit beta, mitochondrial (TP-beta) [Includes: 3-ketoacyl-CoA thiolase (EC 2.3.1.155) (EC 2.3.1.16) (Acetyl-CoA acyltransferase) (Beta-ketothiolase)]	1.34921	0.455
P55786	PSA_HUMAN	Puromycin-sensitive aminopeptidase (PSA) (EC 3.4.11.14) (Cytosol alanyl aminopeptidase) (AAP-S)	6.59721	0.451
P50148	GNAQ_HUMAN	Guanine nucleotide-binding protein G(q) subunit alpha (EC 3.6.5.-) (Guanine nucleotide-binding protein alpha-q)	1.321	0.439
P61421	VA0D1_HUMAN	V-type proton ATPase subunit d 1 (V-ATPase subunit d 1) (32 kDa accessory protein) (V-ATPase 40 kDa accessory protein) (V-ATPase AC39 subunit) (p39) (Vacuolar proton pump subunit d 1)	5.5055	0.437
P52943	CRIP2_HUMAN	Cysteine-rich protein 2 (CRP-2) (Protein ESP1)	1.38823	0.437
P30086	PEBP1_HUMAN	Phosphatidylethanolamine-binding protein 1 (PEBP-1) (HCNPpp) (Neuropolypeptide h3) (Prostatic-binding protein) (Raf kinase inhibitor protein) (RKIP) [Cleaved into: Hippocampal cholinergic neurostimulating peptide (HCNP)]	1.47159	0.436
P60953	CDC42_HUMAN	Cell division control protein 42 homolog (EC 3.6.5.2) (G25K GTP-binding protein)	6.25515	0.435
P62277	RS13_HUMAN	Small ribosomal subunit protein uS15 (40S ribosomal protein S13)	5.064	0.435
O76041	NEBL_HUMAN	Nebulette (Actin-binding Z-disk protein)	3.91832	0.418
P49588	SYAC_HUMAN	Alanine--tRNA ligase, cytoplasmic (EC 6.1.1.7) (Alanyl-tRNA synthetase) (AlaRS) (Protein lactyltransferase AARS1) (EC 6.-.-.-) (Renal carcinoma antigen NY-REN-42)	1.30325	0.418
O60313	OPA1_HUMAN	Dynamin-like GTPase OPA1, mitochondrial (EC 3.6.5.5) (Optic atrophy protein 1) [Cleaved into: Dynamin-like GTPase OPA1, long form (L-OPA1); Dynamin-like GTPase OPA1, short form (S-OPA1)]	3.902	0.41
P21291	CSRP1_HUMAN	Cysteine and glycine-rich protein 1 (Cysteine-rich protein 1) (CRP) (CRP1) (Epididymis luminal protein 141) (HEL-141)	1.65292	0.396
O75844	FACE1_HUMAN	CAAX prenyl protease 1 homolog (EC 3.4.24.84) (Farnesylated proteins-converting enzyme 1) (FACE-1) (Prenyl protein-specific endoprotease 1) (Zinc metalloproteinase Ste24 homolog)	3.952	0.389
P21283	VATC1_HUMAN	V-type proton ATPase subunit C 1 (V-ATPase subunit C 1) (Vacuolar proton pump subunit C 1)	1.63456	0.388
P29401	TKT_HUMAN	Transketolase (TK) (EC 2.2.1.1)	1.4871	0.387
P37840	SYUA_HUMAN	Alpha-synuclein (Non-A beta component of AD amyloid) (Non-A4 component of amyloid precursor) (NACP)	1.40951	0.379
P17980	PRS6A_HUMAN	26S proteasome regulatory subunit 6A (26S proteasome AAA-ATPase subunit RPT5) (Proteasome 26S subunit ATPase 3) (Proteasome subunit P50) (Tat-binding protein 1) (TBP-1)	1.76184	0.376
P29966	MARCS_HUMAN	Myristoylated alanine-rich C-kinase substrate (MARCKS) (Protein kinase C substrate, 80 kDa protein, light chain) (80K-L protein) (PKCSL)	1.52301	0.37
P05386	RLA1_HUMAN	Large ribosomal subunit protein P1 (60S acidic ribosomal protein P1)	2.8768	0.365
P10809	CH60_HUMAN	60 kDa heat shock protein, mitochondrial (EC 5.6.1.7) (60 kDa chaperonin) (Chaperonin 60) (CPN60) (Heat shock protein 60) (HSP-60) (Hsp60) (Heat shock protein family D member 1) (HuCHA60) (Mitochondrial matrix protein P1) (P60 lymphocyte protein)	2.43316	0.365
Q6IBA0	Q6IBA0_HUMAN	NADH dehydrogenase [ubiquinone] iron-sulfur protein 5 (Complex I-15 kDa) (NADH-ubiquinone oxidoreductase 15 kDa subunit)	1.90498	0.358
P06396	GELS_HUMAN	Gelsolin (AGEL) (Actin-depolymerizing factor) (ADF) (Brevin)	2.97512	0.357
P50213	IDH3A_HUMAN	Isocitrate dehydrogenase [NAD] subunit alpha, mitochondrial (EC 1.1.1.41) (Isocitric dehydrogenase subunit alpha) (NAD(+)-specific ICDH subunit alpha)	1.31036	0.343
P09543	CN37_HUMAN	2',3'-cyclic-nucleotide 3'-phosphodiesterase (CNP) (CNPase) (EC 3.1.4.37)	2.37655	0.342
P00558	PGK1_HUMAN	Phosphoglycerate kinase 1 (EC 2.7.2.3) (Cell migration-inducing gene 10 protein) (Primer recognition protein 2) (PRP 2)	3.45933	0.34
P28072	PSB6_HUMAN	Proteasome subunit beta type-6 (EC 3.4.25.1) (Macropain delta chain) (Multicatalytic endopeptidase complex delta chain) (Proteasome delta chain) (Proteasome subunit Y) (Proteasome subunit beta-1) (beta-1)	1.61106	0.339
P42858	HD_HUMAN	Huntingtin (Huntington disease protein) (HD protein) [Cleaved into: Huntingtin, myristoylated N-terminal fragment]	1.37689	0.337
P59190	RAB15_HUMAN	Ras-related protein Rab-15	6.48183	0.333
O60884	DNJA2_HUMAN	DnaJ homolog subfamily A member 2 (Cell cycle progression restoration gene 3 protein) (Dnj3) (Dj3) (HIRA-interacting protein 4) (Renal carcinoma antigen NY-REN-14)	3.9662	0.333
B3KTS5	B3KTS5_HUMAN	Non-selective voltage-gated ion channel VDAC1 (Voltage-dependent anion-selective channel protein 1)	6.50358	0.328
P08574	CY1_HUMAN	Cytochrome c1, heme protein, mitochondrial (EC 7.1.1.8) (Complex III subunit 4) (Complex III subunit IV) (Cytochrome b-c1 complex subunit 4) (Ubiquinol-cytochrome-c reductase complex cytochrome c1 subunit) (Cytochrome c-1)	2.71942	0.326
V9HWC2	V9HWC2_HUMAN	protein deglycase (EC 3.5.1.124) (Maillard deglycase) (Parkinsonism-associated deglycase) (Protein DJ-1) (Protein/nucleic acid deglycase DJ-1)	1.82411	0.326
P63104	1433Z_HUMAN	14-3-3 protein zeta/delta (Protein kinase C inhibitor protein 1) (KCIP-1)	1.67907	0.326
P28066	PSA5_HUMAN	Proteasome subunit alpha type-5 (Macropain zeta chain) (Multicatalytic endopeptidase complex zeta chain) (Proteasome subunit alpha-5) (alpha-5) (Proteasome zeta chain)	1.56236	0.326
P03915	NU5M_HUMAN	NADH-ubiquinone oxidoreductase chain 5 (EC 7.1.1.2) (NADH dehydrogenase subunit 5)	3.11057	0.325
P13591	NCAM1_HUMAN	Neural cell adhesion molecule 1 (N-CAM-1) (NCAM-1) (CD antigen CD56)	2.07678	0.325
P62750	RL23A_HUMAN	Large ribosomal subunit protein uL23 (60S ribosomal protein L23a)	4.04817	0.324
Q6FHG5	Q6FHG5_HUMAN	Gamma-synuclein	2.01609	0.324
P18669	PGAM1_HUMAN	Phosphoglycerate mutase 1 (EC 5.4.2.11) (EC 5.4.2.4) (BPG-dependent PGAM 1) (Phosphoglycerate mutase isozyme B) (PGAM-B)	1.7491	0.304
P55809	SCOT1_HUMAN	Succinyl-CoA:3-ketoacid coenzyme A transferase 1, mitochondrial (SCOT) (EC 2.8.3.5) (3-oxoacid CoA-transferase 1) (Somatic-type succinyl-CoA:3-oxoacid CoA-transferase) (SCOT-s) (Succinyl-CoA:3-oxoacid CoA transferase)	6.55374	0.297
P59768	GBG2_HUMAN	Guanine nucleotide-binding protein G(I)/G(S)/G(O) subunit gamma-2 (G gamma-I)	6.47311	0.288
P60174	TPIS_HUMAN	Triosephosphate isomerase (TIM) (EC 5.3.1.1) (Methylglyoxal synthase) (EC 4.2.3.3) (Triose-phosphate isomerase)	6.25968	0.279
P53396	ACLY_HUMAN	ATP-citrate synthase (EC 2.3.3.8) (ATP-citrate (pro-S-)-lyase) (ACL) (Citrate cleavage enzyme)	1.40901	0.279
P28482	MK01_HUMAN	Mitogen-activated protein kinase 1 (MAP kinase 1) (MAPK 1) (EC 2.7.11.24) (ERT1) (Extracellular signal-regulated kinase 2) (ERK-2) (MAP kinase isoform p42) (p42-MAPK) (Mitogen-activated protein kinase 2) (MAP kinase 2) (MAPK 2)	1.61014	0.276
P47755	CAZA2_HUMAN	F-actin-capping protein subunit alpha-2 (CapZ alpha-2)	1.346	0.275
P49593	PPM1F_HUMAN	Protein phosphatase 1F (EC 3.1.3.16) (Ca(2+)/calmodulin-dependent protein kinase phosphatase) (CaM-kinase phosphatase) (CaMKPase) (Partner of PIX 2) (Protein fem-2 homolog) (hFem-2)	1.331	0.271
P40123	CAP2_HUMAN	Adenylyl cyclase-associated protein 2 (CAP 2)	1.39863	0.269
P20916	MAG_HUMAN	Myelin-associated glycoprotein (Siglec-4a)	1.67062	0.169
O95169	NDUB8_HUMAN	NADH dehydrogenase [ubiquinone] 1 beta subcomplex subunit 8, mitochondrial (Complex I-ASHI) (CI-ASHI) (NADH-ubiquinone oxidoreductase ASHI subunit)	3.78863	-0.002
P36871	PGM1_HUMAN	Phosphoglucomutase-1 (PGM 1) (EC 5.4.2.2) (Glucose phosphomutase 1)	1.41986	-0.149
P68363	TBA1B_HUMAN	Tubulin alpha-1B chain (EC 3.6.5.-) (Alpha-tubulin ubiquitous) (Tubulin K-alpha-1) (Tubulin alpha-ubiquitous chain) [Cleaved into: Detyrosinated tubulin alpha-1B chain]	1.62463	-0.265
P35222	CTNB1_HUMAN	Catenin beta-1 (Beta-catenin)	1.40915	-0.266
P04844	RPN2_HUMAN	Dolichyl-diphosphooligosaccharide--protein glycosyltransferase subunit 2 (Dolichyl-diphosphooligosaccharide--protein glycosyltransferase 63 kDa subunit) (RIBIIR) (Ribophorin II) (RPN-II) (Ribophorin-2)	2.93399	-0.269
P28838	AMPL_HUMAN	Cytosol aminopeptidase (EC 3.4.11.1) (Cysteinylglycine-S-conjugate dipeptidase) (EC 3.4.13.23) (Leucine aminopeptidase 3) (LAP-3) (Leucyl aminopeptidase) (Peptidase S) (Proline aminopeptidase) (EC 3.4.11.5) (Prolyl aminopeptidase)	1.65017	-0.269
P20020	AT2B1_HUMAN	Plasma membrane calcium-transporting ATPase 1 (EC 7.2.2.10) (Plasma membrane calcium ATPase isoform 1) (PMCA1) (Plasma membrane calcium pump isoform 1)	1.63981	-0.269
P16152	CBR1_HUMAN	Carbonyl reductase [NADPH] 1 (EC 1.1.1.184) (15-hydroxyprostaglandin dehydrogenase [NADP(+)]) (EC 1.1.1.196, EC 1.1.1.197) (20-beta-hydroxysteroid dehydrogenase) (Alcohol dehydrogenase [NAD(P)+] CBR1) (EC 1.1.1.71) (NADPH-dependent carbonyl reductase 1) (Prostaglandin 9-ketoreductase) (PG-9-KR) (Prostaglandin-E(2) 9-reductase) (EC 1.1.1.189) (Short chain dehydrogenase/reductase family 21C member …	1.92673	-0.275
P30038	AL4A1_HUMAN	Delta-1-pyrroline-5-carboxylate dehydrogenase, mitochondrial (P5C dehydrogenase) (EC 1.2.1.88) (Aldehyde dehydrogenase family 4 member A1) (L-glutamate gamma-semialdehyde dehydrogenase)	1.52561	-0.276
P35611	ADDA_HUMAN	Alpha-adducin (Erythrocyte adducin subunit alpha)	1.40576	-0.283
P50991	TCPD_HUMAN	T-complex protein 1 subunit delta (TCP-1-delta) (CCT-delta) (Chaperonin containing T-complex polypeptide 1 subunit 4) (Stimulator of TAR RNA-binding)	1.311	-0.283
P38606	VATA_HUMAN	V-type proton ATPase catalytic subunit A (V-ATPase subunit A) (EC 7.1.2.2) (V-ATPase 69 kDa subunit) (Vacuolar ATPase isoform VA68) (Vacuolar proton pump subunit alpha)	1.41287	-0.289
P68871	HBB_HUMAN	Hemoglobin subunit beta (Beta-globin) (Hemoglobin beta chain) [Cleaved into: LVV-hemorphin-7; Spinorphin]	1.62976	-0.293
P11586	C1TC_HUMAN	C-1-tetrahydrofolate synthase, cytoplasmic (C1-THF synthase) (Epididymis secretory sperm binding protein) [Cleaved into: C-1-tetrahydrofolate synthase, cytoplasmic, N-terminally processed] [Includes: Methylenetetrahydrofolate dehydrogenase (EC 1.5.1.5); Methenyltetrahydrofolate cyclohydrolase (EC 3.5.4.9); Formyltetrahydrofolate synthetase (EC 6.3.4.3)]	2.28799	-0.304
P62820	RAB1A_HUMAN	Ras-related protein Rab-1A (EC 3.6.5.2) (YPT1-related protein)	3.22218	-0.313
P0DP25	CALM3_HUMAN	Calmodulin-3	2.57274	-0.317
Q96KX6	Q96KX6_HUMAN	MFSD4 protein	1.86239	-0.322
P21926	CD9_HUMAN	CD9 antigen (5H9 antigen) (Cell growth-inhibiting gene 2 protein) (Leukocyte antigen MIC3) (Motility-related protein) (MRP-1) (Tetraspanin-29) (Tspan-29) (p24) (CD antigen CD9)	1.55833	-0.322
P04792	HSPB1_HUMAN	Heat shock protein beta-1 (HspB1) (28 kDa heat shock protein) (Estrogen-regulated 24 kDa protein) (Heat shock 27 kDa protein) (HSP 27) (Heat shock protein family B member 1) (Stress-responsive protein 27) (SRP27)	2.96982	-0.323
P78527	PRKDC_HUMAN	DNA-dependent protein kinase catalytic subunit (DNA-PK catalytic subunit) (DNA-PKcs) (EC 2.7.11.1) (DNPK1) (p460)	1.492	-0.323
P0DP23	CALM1_HUMAN	Calmodulin-1	2.58732	-0.327
P45974	UBP5_HUMAN	Ubiquitin carboxyl-terminal hydrolase 5 (EC 3.4.19.12) (Deubiquitinating enzyme 5) (Isopeptidase T) (Ubiquitin thioesterase 5) (Ubiquitin-specific-processing protease 5)	1.35362	-0.327
P07737	PROF1_HUMAN	Profilin-1 (Epididymis tissue protein Li 184a) (Profilin I)	2.9089	-0.328
P28070	PSB4_HUMAN	Proteasome subunit beta type-4 (26 kDa prosomal protein) (HsBPROS26) (PROS-26) (Macropain beta chain) (Multicatalytic endopeptidase complex beta chain) (Proteasome beta chain) (Proteasome chain 3) (HsN3) (Proteasome subunit beta-7) (beta-7)	1.60222	-0.329
P30049	ATPD_HUMAN	ATP synthase subunit delta, mitochondrial (ATP synthase F1 subunit delta) (F-ATPase delta subunit)	1.48997	-0.336
P02511	CRYAB_HUMAN	Alpha-crystallin B chain (Alpha(B)-crystallin) (Heat shock protein beta-5) (HspB5) (Heat shock protein family B member 5) (Renal carcinoma antigen NY-REN-27) (Rosenthal fiber component)	3.43185	-0.346
P13639	EF2_HUMAN	Elongation factor 2 (EF-2) (EC 3.6.5.-)	2.07385	-0.349
O94826	TOM70_HUMAN	Mitochondrial import receptor subunit TOM70 (Mitochondrial precursor proteins import receptor) (Translocase of outer membrane 70 kDa subunit) (Translocase of outer mitochondrial membrane protein 70)	3.8927	-0.352
P09104	ENOG_HUMAN	Gamma-enolase (EC 4.2.1.11) (2-phospho-D-glycerate hydro-lyase) (Enolase 2) (Neural enolase) (Neuron-specific enolase) (NSE)	2.70149	-0.352
O75306	NDUS2_HUMAN	NADH dehydrogenase [ubiquinone] iron-sulfur protein 2, mitochondrial (EC 7.1.1.2) (Complex I-49kD) (CI-49kD) (NADH-ubiquinone oxidoreductase 49 kDa subunit)	3.82963	-0.353
O75061	AUXI_HUMAN	Auxilin (EC 3.1.3.-) (DnaJ homolog subfamily C member 6)	3.88751	-0.354
P63261	ACTG_HUMAN	Actin, cytoplasmic 2 (EC 3.6.4.-) (Gamma-actin) [Cleaved into: Actin, cytoplasmic 2, N-terminally processed]	1.63963	-0.355
P04075	ALDOA_HUMAN	Fructose-bisphosphate aldolase A (EC 4.1.2.13) (Lung cancer antigen NY-LU-1) (Muscle-type aldolase)	3.05441	-0.356
O95299	NDUAA_HUMAN	NADH dehydrogenase [ubiquinone] 1 alpha subcomplex subunit 10, mitochondrial (Complex I-42kD) (CI-42kD) (NADH-ubiquinone oxidoreductase 42 kDa subunit)	3.72966	-0.361
O75947	ATP5H_HUMAN	ATP synthase subunit d, mitochondrial (ATPase subunit d) (ATP synthase peripheral stalk subunit d)	4.00324	-0.363
P15880	RS2_HUMAN	Small ribosomal subunit protein uS5 (40S ribosomal protein S2) (40S ribosomal protein S4) (Protein LLRep3)	1.71308	-0.365
P61978	HNRPK_HUMAN	Heterogeneous nuclear ribonucleoprotein K (hnRNP K) (Transformation up-regulated nuclear protein) (TUNP)	5.63759	-0.366
Q00839	HNRPU_HUMAN	Heterogeneous nuclear ribonucleoprotein U (hnRNP U) (GRIP120) (Nuclear p120 ribonucleoprotein) (Scaffold-attachment factor A) (SAF-A) (p120) (pp120)	1.47479	-0.366
P30153	2AAA_HUMAN	Serine/threonine-protein phosphatase 2A 65 kDa regulatory subunit A alpha isoform (Medium tumor antigen-associated 61 kDa protein) (PP2A subunit A isoform PR65-alpha) (PP2A subunit A isoform R1-alpha)	1.48477	-0.367
P22392	NDKB_HUMAN	Nucleoside diphosphate kinase B (NDK B) (NDP kinase B) (EC 2.7.4.6) (C-myc purine-binding transcription factor PUF) (Histidine protein kinase NDKB) (EC 2.7.13.3) (nm23-H2)	1.47711	-0.376
O95168	NDUB4_HUMAN	NADH dehydrogenase [ubiquinone] 1 beta subcomplex subunit 4 (Complex I-B15) (CI-B15) (NADH-ubiquinone oxidoreductase B15 subunit)	3.79826	-0.404
P54289	CA2D1_HUMAN	Voltage-dependent calcium channel subunit alpha-2/delta-1 (Voltage-gated calcium channel subunit alpha-2/delta-1) [Cleaved into: Voltage-dependent calcium channel subunit alpha-2-1; Voltage-dependent calcium channel subunit delta-1]	1.39825	-0.437
P48735	IDHP_HUMAN	Isocitrate dehydrogenase [NADP], mitochondrial (IDH) (EC 1.1.1.42) (ICD-M) (IDP) (NADP(+)-specific ICDH) (Oxalosuccinate decarboxylase)	1.336	-0.438
O75508	CLD11_HUMAN	Claudin-11 (Oligodendrocyte-specific protein)	3.70934	-0.446
P60842	IF4A1_HUMAN	Eukaryotic initiation factor 4A-I (eIF-4A-I) (eIF4A-I) (EC 3.6.4.13) (ATP-dependent RNA helicase eIF4A-1)	6.26602	-0.462
P62136	PP1A_HUMAN	Serine/threonine-protein phosphatase PP1-alpha catalytic subunit (PP-1A) (EC 3.1.3.16)	4.86228	-0.468
O94979	SC31A_HUMAN	Protein transport protein Sec31A (ABP125) (ABP130) (SEC31-like protein 1) (SEC31-related protein A) (Web1-like protein)	3.855	-0.482
O75964	ATP5L_HUMAN	ATP synthase subunit g, mitochondrial (ATPase subunit g) (ATP synthase membrane subunit g)	3.79941	-0.531
P10114	RAP2A_HUMAN	Ras-related protein Rap-2a (EC 3.6.5.2) (RbBP-30)	2.55285	-0.534
P49721	PSB2_HUMAN	Proteasome subunit beta type-2 (Macropain subunit C7-I) (Multicatalytic endopeptidase complex subunit C7-I) (Proteasome component C7-I) (Proteasome subunit beta-4) (beta-4)	1.329	-0.542
O95202	LETM1_HUMAN	Mitochondrial proton/calcium exchanger protein (Electroneutral mitochondrial K(+)/H(+)exchanger) (KHE) (Leucine zipper-EF-hand-containing transmembrane protein 1)	3.73476	-0.543
P16435	NCPR_HUMAN	NADPH--cytochrome P450 reductase (CPR) (P450R) (EC 1.6.2.4)	1.93045	-0.543
P55290	CAD13_HUMAN	Cadherin-13 (Heart cadherin) (H-cadherin) (P105) (Truncated cadherin) (T-cad) (T-cadherin)	6.65683	-0.547
P84077	ARF1_HUMAN	ADP-ribosylation factor 1 (EC 3.6.5.2)	1.40829	-0.549
P11137	MTAP2_HUMAN	Microtubule-associated protein 2 (MAP-2)	2.44664	-0.55
P18507	GBRG2_HUMAN	Gamma-aminobutyric acid receptor subunit gamma-2 (GABA(A) receptor subunit gamma-2) (GABAAR subunit gamma-2)	1.76009	-0.55
P54709	AT1B3_HUMAN	Sodium/potassium-transporting ATPase subunit beta-3 (Sodium/potassium-dependent ATPase subunit beta-3) (ATPB-3) (CD antigen CD298)	1.3244	-0.552
P05023	AT1A1_HUMAN	Sodium/potassium-transporting ATPase subunit alpha-1 (Na(+)/K(+) ATPase alpha-1 subunit) (EC 7.2.2.13) (Sodium pump subunit alpha-1)	2.96197	-0.553
O75390	CISY_HUMAN	Citrate synthase, mitochondrial (EC 2.3.3.1) (Citrate (Si)-synthase)	3.78846	-0.555
P30084	ECHM_HUMAN	Enoyl-CoA hydratase, mitochondrial (mECH) (mECH1) (EC 4.2.1.17) (EC 5.3.3.8) (Enoyl-CoA hydratase 1) (ECHS1) (Short-chain enoyl-CoA hydratase) (SCEH)	1.48183	-0.555
P05771	KPCB_HUMAN	Protein kinase C beta type (PKC-B) (PKC-beta) (EC 2.7.11.13)	2.98027	-0.556
P49419	AL7A1_HUMAN	Alpha-aminoadipic semialdehyde dehydrogenase (Alpha-AASA dehydrogenase) (EC 1.2.1.31) (Aldehyde dehydrogenase family 7 member A1) (EC 1.2.1.3) (Antiquitin-1) (Betaine aldehyde dehydrogenase) (EC 1.2.1.8) (Delta1-piperideine-6-carboxylate dehydrogenase) (P6c dehydrogenase)	1.31449	-0.578
P62760	VISL1_HUMAN	Visinin-like protein 1 (VILIP) (VLP-1) (Hippocalcin-like protein 3) (HLP3)	3.84503	-0.584
P50502	F10A1_HUMAN	Hsc70-interacting protein (Hip) (Aging-associated protein 2) (Progesterone receptor-associated p48 protein) (Protein FAM10A1) (Putative tumor suppressor ST13) (Renal carcinoma antigen NY-REN-33) (Suppression of tumorigenicity 13 protein)	1.316	-0.589
P49720	PSB3_HUMAN	Proteasome subunit beta type-3 (Proteasome chain 13) (Proteasome component C10-II) (Proteasome subunit beta-3) (beta-3) (Proteasome theta chain)	1.33	-0.615
Q01484	ANK2_HUMAN	Ankyrin-2 (ANK-2) (Ankyrin-B) (Brain ankyrin) (Non-erythroid ankyrin)	1.4	-0.617
P80723	BASP1_HUMAN	Brain acid soluble protein 1 (22 kDa neuronal tissue-enriched acidic protein) (Neuronal axonal membrane protein NAP-22)	1.43229	-0.638
P04181	OAT_HUMAN	Ornithine aminotransferase, mitochondrial (EC 2.6.1.13) (Ornithine delta-aminotransferase) (Ornithine--oxo-acid aminotransferase) [Cleaved into: Ornithine aminotransferase, hepatic form; Ornithine aminotransferase, renal form]	3.01542	-0.639
P02768	ALBU_HUMAN	Albumin	3.31521	-0.649
B4E3E9	B4E3E9_HUMAN	2-oxoglutarate dehydrogenase complex component E1 (EC 1.2.4.2) (2-oxoglutarate dehydrogenase, mitochondrial) (Alpha-ketoglutarate dehydrogenase) (Thiamine diphosphate (ThDP)-dependent 2-oxoglutarate dehydrogenase)	4.37649	-0.665
P56134	ATPK_HUMAN	ATP synthase subunit f, mitochondrial (ATP synthase membrane subunit f)	6.55947	-0.683
O95248	MTMR5_HUMAN	Myotubularin-related protein 5 (Inactive phosphatidylinositol 3-phosphatase 5) (SET-binding factor 1) (Sbf1)	3.7434	-0.705
P62826	RAN_HUMAN	GTP-binding nuclear protein Ran (EC 3.6.5.-) (Androgen receptor-associated protein 24) (GTPase Ran) (Ras-like protein TC4) (Ras-related nuclear protein)	3.07233	-0.712
P52209	6PGD_HUMAN	6-phosphogluconate dehydrogenase, decarboxylating (EC 1.1.1.44)	1.42185	-0.724
P61026	RAB10_HUMAN	Ras-related protein Rab-10 (EC 3.6.5.2)	5.55136	-0.733
P46821	MAP1B_HUMAN	Microtubule-associated protein 1B (MAP-1B) [Cleaved into: MAP1B heavy chain; MAP1 light chain LC1]	1.353	-0.738
P02730	B3AT_HUMAN	Band 3 anion transport protein (Anion exchange protein 1) (AE 1) (Anion exchanger 1) (Solute carrier family 4 member 1) (CD antigen CD233)	3.32925	-0.764
P09497	CLCB_HUMAN	Clathrin light chain B (Lcb)	2.36542	-0.795
Q9H4G0	E41L1_HUMAN	Band 4.1-like protein 1 (Erythrocyte membrane protein band 4.1-like 1) (Neuronal protein 4.1) (4.1N)	1.88297	-0.797
P12235	ADT1_HUMAN	ADP/ATP translocase 1 (ADP,ATP carrier protein 1) (ADP,ATP carrier protein, heart/skeletal muscle isoform T1) (Adenine nucleotide translocator 1) (ANT 1) (Solute carrier family 25 member 4)	2.163	-0.81
O75746	S2512_HUMAN	Electrogenic aspartate/glutamate antiporter SLC25A12, mitochondrial (Araceli hiperlarga) (Aralar) (Aralar1) (Mitochondrial aspartate glutamate carrier 1) (Solute carrier family 25 member 12)	3.97842	-0.82
P43004	EAA2_HUMAN	Excitatory amino acid transporter 2 (Glutamate/aspartate transporter II) (Sodium-dependent glutamate/aspartate transporter 2) (Solute carrier family 1 member 2)	1.36775	-0.823
P46459	NSF_HUMAN	Vesicle-fusing ATPase (EC 3.6.4.6) (N-ethylmaleimide-sensitive fusion protein) (NEM-sensitive fusion protein) (Vesicular-fusion protein NSF)	1.355	-0.83
P02647	APOA1_HUMAN	Apolipoprotein A-I (Apo-AI) (ApoA-I) (Apolipoprotein A1) [Cleaved into: Proapolipoprotein A-I (ProapoA-I); Truncated apolipoprotein A-I (Apolipoprotein A-I(1-242))]	3.41292	-0.835
P62937	PPIA_HUMAN	Peptidyl-prolyl cis-trans isomerase A (PPIase A) (EC 5.2.1.8) (Cyclophilin A) (Cyclosporin A-binding protein) (Rotamase A) [Cleaved into: Peptidyl-prolyl cis-trans isomerase A, N-terminally processed]	2.88808	-0.847
Q15286	RAB35_HUMAN	Ras-related protein Rab-35 (GTP-binding protein RAY) (Ras-related protein Rab-1C)	1.307	-0.886
P36957	ODO2_HUMAN	Dihydrolipoyllysine-residue succinyltransferase component of 2-oxoglutarate dehydrogenase complex, mitochondrial (EC 2.3.1.61) (2-oxoglutarate dehydrogenase complex component E2) (OGDC-E2) (Dihydrolipoamide succinyltransferase component of 2-oxoglutarate dehydrogenase complex) (E2K)	1.41669	-0.892
P60900	PSA6_HUMAN	Proteasome subunit alpha type-6 (27 kDa prosomal protein) (PROS-27) (p27K) (Macropain iota chain) (Multicatalytic endopeptidase complex iota chain) (Proteasome iota chain) (Proteasome subunit alpha-1) (alpha-1)	6.41861	-0.901
P45985	MP2K4_HUMAN	Dual specificity mitogen-activated protein kinase kinase 4 (MAP kinase kinase 4) (MAPKK 4) (EC 2.7.12.2) (JNK-activating kinase 1) (MAPK/ERK kinase 4) (MEK 4) (SAPK/ERK kinase 1) (SEK1) (Stress-activated protein kinase kinase 1) (SAPK kinase 1) (SAPKK-1) (SAPKK1) (c-Jun N-terminal kinase kinase 1) (JNKK)	1.35649	-0.916
B3KX11	B3KX11_HUMAN	T-complex protein 1 subunit gamma	6.02016	-0.918
Q6IAT9	Q6IAT9_HUMAN	Proteasome subunit beta	1.92267	-0.923
O94760	DDAH1_HUMAN	N(G),N(G)-dimethylarginine dimethylaminohydrolase 1 (DDAH-1) (Dimethylarginine dimethylaminohydrolase 1) (EC 3.5.3.18) (DDAHI) (Dimethylargininase-1)	3.54378	-0.925
E9KL48	E9KL48_HUMAN	Glutamate dehydrogenase 1, mitochondrial (EC 1.4.1.3)	3.90665	-0.943
P07954	FUMH_HUMAN	Fumarate hydratase, mitochondrial (Fumarase) (HsFH) (EC 4.2.1.2)	2.87539	-0.977
O94772	LY6H_HUMAN	Lymphocyte antigen 6H (Ly-6H)	3.86941	-0.99
B7Z7Z1	B7Z7Z1_HUMAN	Active breakpoint cluster region-related protein	4.02075	-1.038
P53597	SUCA_HUMAN	Succinate--CoA ligase [ADP/GDP-forming] subunit alpha, mitochondrial (EC 6.2.1.4) (EC 6.2.1.5) (Succinyl-CoA synthetase subunit alpha) (SCS-alpha)	1.409	-1.074
O94856	NFASC_HUMAN	Neurofascin	3.8787	-1.129
B3KXY9	B3KXY9_HUMAN	Hexokinase-1 (EC 2.7.1.1) (Hexokinase type I)	5.55366	-1.178
P62241	RS8_HUMAN	Small ribosomal subunit protein eS8 (40S ribosomal protein S8)	4.10319	-1.182
O95467	GNAS3_HUMAN	Neuroendocrine secretory protein 55 (NESP55) [Cleaved into: LHAL tetrapeptide; GPIPIRRH peptide]	3.62144	-1.26
O95372	LYPA2_HUMAN	Acyl-protein thioesterase 2 (APT-2) (EC 3.1.2.-) (Lysophospholipase II) (LPL-II) (LysoPLA II) (Palmitoyl-protein hydrolase) (EC 3.1.2.22)	3.74476	-1.283
P61106	RAB14_HUMAN	Ras-related protein Rab-14 (EC 3.6.5.2)	5.41186	-1.297
V9HVY1	V9HVY1_HUMAN	Epididymis secretory sperm binding protein Li 78p (Fibrinogen beta chain)	1.85496	-1.333
O75915	PRAF3_HUMAN	PRA1 family protein 3 (ADP-ribosylation factor-like protein 6-interacting protein 5) (ARL-6-interacting protein 5) (Aip-5) (Cytoskeleton-related vitamin A-responsive protein) (Dermal papilla-derived protein 11) (GTRAP3-18) (Glutamate transporter EAAC1-interacting protein) (JM5) (Prenylated Rab acceptor protein 2) (Protein JWa) (Putative MAPK-activating protein PM27)	3.70337	-1.37
P23246	SFPQ_HUMAN	Splicing factor, proline- and glutamine-rich (100 kDa DNA-pairing protein) (hPOMp100) (DNA-binding p52/p100 complex, 100 kDa subunit) (Polypyrimidine tract-binding protein-associated-splicing factor) (PSF) (PTB-associated-splicing factor)	1.54547	-1.388
O94905	ERLN2_HUMAN	Erlin-2 (Endoplasmic reticulum lipid raft-associated protein 2) (Stomatin-prohibitin-flotillin-HflC/K domain-containing protein 2) (SPFH domain-containing protein 2)	3.87528	-1.396
P00568	KAD1_HUMAN	Adenylate kinase isoenzyme 1 (AK 1) (EC 2.7.4.3) (EC 2.7.4.4) (EC 2.7.4.6) (ATP-AMP transphosphorylase 1) (ATP:AMP phosphotransferase) (Adenylate monophosphate kinase) (Myokinase)	3.4046	-1.404
P39019	RS19_HUMAN	Small ribosomal subunit protein eS19 (40S ribosomal protein S19)	1.39811	-1.408
O95433	AHSA1_HUMAN	Activator of 90 kDa heat shock protein ATPase homolog 1 (AHA1) (p38)	3.67209	-1.422
P48047	ATPO_HUMAN	ATP synthase subunit O, mitochondrial (ATP synthase peripheral stalk subunit OSCP) (Oligomycin sensitivity conferral protein) (OSCP)	1.342	-1.464
P02679	FIBG_HUMAN	Fibrinogen gamma chain	3.37823	-1.467
P47985	UCRI_HUMAN	Cytochrome b-c1 complex subunit Rieske, mitochondrial (EC 7.1.1.8) (Complex III subunit 5) (Cytochrome b-c1 complex subunit 5) (Rieske iron-sulfur protein) (RISP) (Rieske protein UQCRFS1) (Ubiquinol-cytochrome c reductase iron-sulfur subunit) [Cleaved into: Cytochrome b-c1 complex subunit 9 (Su9) (Subunit 9) (8 kDa subunit 9) (Complex III subunit IX) (Cytochrome b-c1 complex subunit 11) (UQCRFS1 …	1.344	-1.501
P21579	SYT1_HUMAN	Synaptotagmin-1 (Synaptotagmin I) (SytI) (p65)	1.58765	-1.547
E9KL44	E9KL44_HUMAN	enoyl-CoA hydratase (EC 4.2.1.17)	3.81789	-1.563
O95197	RTN3_HUMAN	Reticulon-3 (Homolog of ASY protein) (HAP) (Neuroendocrine-specific protein-like 2) (NSP-like protein 2) (Neuroendocrine-specific protein-like II) (NSP-like protein II) (NSPLII)	3.781	-1.579
B4E1W8	B4E1W8_HUMAN	cDNA FLJ60213, highly similar to Tenascin	4.28743	-1.598
P22694	KAPCB_HUMAN	cAMP-dependent protein kinase catalytic subunit beta (PKA C-beta) (EC 2.7.11.11)	1.60644	-1.659
P38646	GRP75_HUMAN	Stress-70 protein, mitochondrial (75 kDa glucose-regulated protein) (GRP-75) (Heat shock 70 kDa protein 9) (Heat shock protein family A member 9) (Mortalin) (MOT) (Peptide-binding protein 74) (PBP74)	1.4041	-1.677
O60518	RNBP6_HUMAN	Ran-binding protein 6 (RanBP6)	3.79949	-1.785
Q6IBH0	Q6IBH0_HUMAN	Mitochondrial 2-oxoglutarate/malate carrier protein (Solute carrier family 25 member 11)	1.89494	-1.801
P14415	AT1B2_HUMAN	Sodium/potassium-transporting ATPase subunit beta-2 (Adhesion molecule in glia) (AMOG) (Sodium/potassium-dependent ATPase subunit beta-2)	1.97281	-1.91
P27449	VATL_HUMAN	V-type proton ATPase 16 kDa proteolipid subunit c (V-ATPase 16 kDa proteolipid subunit c) (Vacuolar proton pump 16 kDa proteolipid subunit c)	1.59521	-1.956
O60488	ACSL4_HUMAN	Long-chain-fatty-acid--CoA ligase 4 (EC 6.2.1.3) (Arachidonate--CoA ligase) (EC 6.2.1.15) (Long-chain acyl-CoA synthetase 4) (LACS 4)	3.72502	-2.089
P35573	GDE_HUMAN	Glycogen debranching enzyme (Glycogen debrancher) [Includes: 4-alpha-glucanotransferase (EC 2.4.1.25) (Oligo-1,4-1,4-glucantransferase); Amylo-alpha-1,6-glucosidase (Amylo-1,6-glucosidase) (EC 3.2.1.33) (Dextrin 6-alpha-D-glucosidase)]	1.39281	-2.239
Q6FHU2	Q6FHU2_HUMAN	Phosphoglycerate mutase (EC 5.4.2.11) (EC 5.4.2.4)	1.84782	-2.269
P05556	ITB1_HUMAN	Integrin beta-1 (Fibronectin receptor subunit beta) (Glycoprotein IIa) (GPIIA) (VLA-4 subunit beta) (CD antigen CD29)	2.93051	-2.325
P10915	HPLN1_HUMAN	Hyaluronan and proteoglycan link protein 1 (Cartilage-linking protein 1) (Cartilage-link protein) (Proteoglycan link protein)	2.40248	-2.809
P35221	CTNA1_HUMAN	Catenin alpha-1 (Alpha E-catenin) (Cadherin-associated protein) (Renal carcinoma antigen NY-REN-13)	1.45726	-2.885
P18124	RL7_HUMAN	Large ribosomal subunit protein uL30 (60S ribosomal protein L7)	1.75582	-3.132
V9HW58	V9HW58_HUMAN	Dynactin subunit 2	1.8652	-3.419

## Sheet: DSAD vs. CTRO
Supplementary table 3: DEPs identified by nLC–HDMSE Analysis in human and mouse frontal cortices. Excel sheet with DSAD vs. CTRO comparison group.
From	Entry Name	Protein names	log -(p-value)	log fold
P17677	NEUM_HUMAN	Neuromodulin (Axonal membrane protein GAP-43) (Growth-associated protein 43) (Neural phosphoprotein B-50) (pp46)	2.22704	5.078
P61020	RAB5B_HUMAN	Ras-related protein Rab-5B (EC 3.6.5.2)	4.65097	5.012
Q6IN67	Q6IN67_HUMAN	Hypoxia up-regulated protein 1	3.95526	4.916
Q9UPV7	PHF24_HUMAN	PHD finger protein 24	1.47066	4.826
P54289	CA2D1_HUMAN	Voltage-dependent calcium channel subunit alpha-2/delta-1 (Voltage-gated calcium channel subunit alpha-2/delta-1) [Cleaved into: Voltage-dependent calcium channel subunit alpha-2-1; Voltage-dependent calcium channel subunit delta-1]	3.16595	4.677
P12074	CX6A1_HUMAN	Cytochrome c oxidase subunit 6A1, mitochondrial (Cytochrome c oxidase polypeptide VIa-liver) (Cytochrome c oxidase subunit VIA-liver) (COX VIa-L)	5.52755	4.641
P14927	QCR7_HUMAN	Cytochrome b-c1 complex subunit 7 (Complex III subunit 7) (Complex III subunit VII) (QP-C) (Ubiquinol-cytochrome c reductase complex 14 kDa protein)	5.66759	4.451
B4DYR6	B4DYR6_HUMAN	Dynamin-1-like protein (EC 3.6.5.5)	8.00544	4.264
Q5T0D9	TPRGL_HUMAN	Tumor protein p63-regulated gene 1-like protein (Mossy fiber terminal-associated vertebrate-specific presynaptic protein) (Protein FAM79A)	3.72404	4.207
P08238	HS90B_HUMAN	Heat shock protein HSP 90-beta (HSP 90) (Heat shock 84 kDa) (HSP 84) (HSP84) (Heat shock protein family C member 3)	1.88681	4.163
Q8IVD9	NUDC3_HUMAN	NudC domain-containing protein 3	1.52623	4.083
P13639	EF2_HUMAN	Elongation factor 2 (EF-2) (EC 3.6.5.-)	5.54644	4.074
Q08722	CD47_HUMAN	Leukocyte surface antigen CD47 (Antigenic surface determinant protein OA3) (Integrin-associated protein) (IAP) (Protein MER6) (CD antigen CD47)	3.79831	4.027
A4D0V4	A4D0V4_HUMAN	F-actin-capping protein subunit alpha	8.08384	3.959
P18124	RL7_HUMAN	Large ribosomal subunit protein uL30 (60S ribosomal protein L7)	5.05332	3.946
Q6TCH8	Q6TCH8_HUMAN	Malic enzyme 3	3.33098	3.946
Q8IW76	Q8IW76_HUMAN	eIF2AK2 protein	1.76966	3.946
P09471	GNAO_HUMAN	Guanine nucleotide-binding protein G(o) subunit alpha (EC 3.6.5.-)	1.31551	3.765
P10606	COX5B_HUMAN	Cytochrome c oxidase subunit 5B, mitochondrial (Cytochrome c oxidase polypeptide Vb)	1.7318	3.743
B3KY43	B3KY43_HUMAN	cDNA FLJ46798 fis, clone TRACH3031660, highly similar to cAMP-dependent protein kinase type II-beta regulatory subunit	8.09766	3.619
P13611	CSPG2_HUMAN	Versican core protein (Chondroitin sulfate proteoglycan core protein 2) (Chondroitin sulfate proteoglycan 2) (Glial hyaluronate-binding protein) (GHAP) (Large fibroblast proteoglycan) (PG-M)	5.64395	3.552
Q9UQ03	COR2B_HUMAN	Coronin-2B (Coronin-like protein C) (Clipin-C) (Protein FC96)	1.45189	3.55
P51991	ROA3_HUMAN	Heterogeneous nuclear ribonucleoprotein A3 (hnRNP A3)	4.16409	3.315
B2ZZ89	B2ZZ89_HUMAN	Spectrin beta chain	1.42758	3.303
P09543	CN37_HUMAN	2',3'-cyclic-nucleotide 3'-phosphodiesterase (CNP) (CNPase) (EC 3.1.4.37)	1.56224	3.261
P16070	CD44_HUMAN	CD44 antigen (CDw44) (Epican) (Extracellular matrix receptor III) (ECMR-III) (GP90 lymphocyte homing/adhesion receptor) (HUTCH-I) (Heparan sulfate proteoglycan) (Hermes antigen) (Hyaluronate receptor) (Phagocytic glycoprotein 1) (PGP-1) (Phagocytic glycoprotein I) (PGP-I) (CD antigen CD44)	2.66065	3.227
P61019	RAB2A_HUMAN	Ras-related protein Rab-2A (EC 3.6.5.2)	4.05898	3.149
Q5QNW6	H2B2F_HUMAN	Histone H2B type 2-F (H2B-clustered histone 18)	3.35257	3.135
P15880	RS2_HUMAN	Small ribosomal subunit protein uS5 (40S ribosomal protein S2) (40S ribosomal protein S4) (Protein LLRep3)	4.27056	3.129
Q86Y82	STX12_HUMAN	Syntaxin-12	1.88665	3.125
Q6NYC5	Q6NYC5_HUMAN	MAP2 protein	3.85419	3.116
Q5ST80	Q5ST80_HUMAN	Flotillin	3.83972	3.111
P51674	GPM6A_HUMAN	Neuronal membrane glycoprotein M6-a (M6a)	3.33634	2.94
P14136	GFAP_HUMAN	Glial fibrillary acidic protein (GFAP)	2.57988	2.831
V9HW31	V9HW31_HUMAN	ATP synthase subunit beta (EC 7.1.2.2)	1.49052	2.52
P17174	AATC_HUMAN	Aspartate aminotransferase, cytoplasmic (cAspAT) (EC 2.6.1.1) (EC 2.6.1.3) (Cysteine aminotransferase, cytoplasmic) (Cysteine transaminase, cytoplasmic) (cCAT) (Glutamate oxaloacetate transaminase 1) (Transaminase A)	4.77038	2.502
Q59FD4	Q59FD4_HUMAN	Hexokinase-1 (EC 2.7.1.1) (Hexokinase type I)	2.98511	2.501
Q59HG8	Q59HG8_HUMAN	Gamma-aminobutyric acid (GABA) B receptor 1 isoform c variant	2.668	2.475
P07954	FUMH_HUMAN	Fumarate hydratase, mitochondrial (Fumarase) (HsFH) (EC 4.2.1.2)	1.33408	2.353
A8K7J7	A8K7J7_HUMAN	Hexokinase-1 (EC 2.7.1.1) (Hexokinase type I)	1.98412	2.308
P12277	KCRB_HUMAN	Creatine kinase B-type (EC 2.7.3.2) (Brain creatine kinase) (B-CK) (Creatine kinase B chain) (Creatine phosphokinase B-type) (CPK-B)	3.4515	2.305
B7Z7Z1	B7Z7Z1_HUMAN	Active breakpoint cluster region-related protein	2.02959	2.155
V9HVY1	V9HVY1_HUMAN	Epididymis secretory sperm binding protein Li 78p (Fibrinogen beta chain)	1.85624	2.141
Q9UMF0	ICAM5_HUMAN	Intercellular adhesion molecule 5 (ICAM-5) (Telencephalin)	1.30113	2.141
Q5U0I6	Q5U0I6_HUMAN	Ras-related protein Rab-1A	2.88658	2.102
P60033	CD81_HUMAN	CD81 antigen (26 kDa cell surface protein TAPA-1) (Target of the antiproliferative antibody 1) (Tetraspanin-28) (Tspan-28) (CD antigen CD81)	3.001	2.1
Q5T0G8	Q5T0G8_HUMAN	Annexin	3.42601	2.095
Q53XL8	Q53XL8_HUMAN	Proteasome (Prosome, macropain) 26S subunit, ATPase, 1 (Proteasome 26S ATPase subunit 1) (cDNA, FLJ93843, Homo sapiens proteasome (prosome, macropain) 26S subunit, ATPase, 1(PSMC1), mRNA)	3.53583	2.09
P36957	ODO2_HUMAN	Dihydrolipoyllysine-residue succinyltransferase component of 2-oxoglutarate dehydrogenase complex, mitochondrial (EC 2.3.1.61) (2-oxoglutarate dehydrogenase complex component E2) (OGDC-E2) (Dihydrolipoamide succinyltransferase component of 2-oxoglutarate dehydrogenase complex) (E2K)	4.53613	2.087
Q15102	PA1B3_HUMAN	Platelet-activating factor acetylhydrolase IB subunit alpha1 (EC 3.1.1.47) (PAF acetylhydrolase 29 kDa subunit) (PAF-AH 29 kDa subunit) (PAF-AH subunit gamma) (PAFAH subunit gamma)	2.78095	2.079
P08758	ANXA5_HUMAN	Annexin A5 (Anchorin CII) (Annexin V) (Annexin-5) (Calphobindin I) (CPB-I) (Endonexin II) (Lipocortin V) (Placental anticoagulant protein 4) (PP4) (Placental anticoagulant protein I) (PAP-I) (Thromboplastin inhibitor) (Vascular anticoagulant-alpha) (VAC-alpha)	1.72146	2.004
Q7L1I2	SV2B_HUMAN	Synaptic vesicle glycoprotein 2B	3.28588	1.931
B7Z661	B7Z661_HUMAN	cDNA FLJ54658, highly similar to Limbic system-associated membrane protein	2.19796	1.93
P13489	RINI_HUMAN	Ribonuclease inhibitor (Placental ribonuclease inhibitor) (Placental RNase inhibitor) (Ribonuclease/angiogenin inhibitor 1) (RAI)	3.31383	1.9
B3KTS5	B3KTS5_HUMAN	Non-selective voltage-gated ion channel VDAC1 (Voltage-dependent anion-selective channel protein 1)	6.81201	1.898
P20618	PSB1_HUMAN	Proteasome subunit beta type-1 (Macropain subunit C5) (Multicatalytic endopeptidase complex subunit C5) (Proteasome component C5) (Proteasome gamma chain) (Proteasome subunit beta-6) (beta-6)	2.62473	1.895
Q86ST5	Q86ST5_HUMAN	AGAP3 protein	2.44005	1.894
Q6NVI1	Q6NVI1_HUMAN	Myristoylated alanine-rich C-kinase substrate	3.16511	1.893
P09936	UCHL1_HUMAN	Ubiquitin carboxyl-terminal hydrolase isozyme L1 (UCH-L1) (EC 3.4.19.12) (Neuron cytoplasmic protein 9.5) (PGP 9.5) (PGP9.5) (Ubiquitin thioesterase L1)	1.56254	1.893
Q7L099	RUFY3_HUMAN	Protein RUFY3 (RUN and FYVE domain-containing protein 3) (Rap2-interacting protein x) (RIPx) (Single axon-regulated protein) (Singar)	3.96769	1.879
P08574	CY1_HUMAN	Cytochrome c1, heme protein, mitochondrial (EC 7.1.1.8) (Complex III subunit 4) (Complex III subunit IV) (Cytochrome b-c1 complex subunit 4) (Ubiquinol-cytochrome-c reductase complex cytochrome c1 subunit) (Cytochrome c-1)	1.41305	1.84
V9HWC2	V9HWC2_HUMAN	protein deglycase (EC 3.5.1.124) (Maillard deglycase) (Parkinsonism-associated deglycase) (Protein DJ-1) (Protein/nucleic acid deglycase DJ-1)	1.54139	1.824
P07947	YES_HUMAN	Tyrosine-protein kinase Yes (EC 2.7.10.2) (Proto-oncogene c-Yes) (p61-Yes)	1.51843	1.795
B4E3E9	B4E3E9_HUMAN	2-oxoglutarate dehydrogenase complex component E1 (EC 1.2.4.2) (2-oxoglutarate dehydrogenase, mitochondrial) (Alpha-ketoglutarate dehydrogenase) (Thiamine diphosphate (ThDP)-dependent 2-oxoglutarate dehydrogenase)	2.16071	1.774
Q8N111	CEND_HUMAN	Cell cycle exit and neuronal differentiation protein 1 (BM88 antigen)	1.7002	1.7
P20674	COX5A_HUMAN	Cytochrome c oxidase subunit 5A, mitochondrial (Cytochrome c oxidase polypeptide Va)	4.86877	1.696
P08247	SYPH_HUMAN	Synaptophysin (Major synaptic vesicle protein p38)	1.59804	1.65
Q9Y2J8	PADI2_HUMAN	Protein-arginine deiminase type-2 (EC 3.5.3.15) (PAD-H19) (Peptidylarginine deiminase II) (Protein-arginine deiminase type II)	1.48902	1.627
Q96IA0	Q96IA0_HUMAN	PTPRN protein	1.37749	1.588
Q7Z3B1	NEGR1_HUMAN	Neuronal growth regulator 1 (IgLON family member 4)	2.91549	1.577
Q9NRW1	RAB6B_HUMAN	Ras-related protein Rab-6B (EC 3.6.5.2)	1.3678	1.575
B4E1W8	B4E1W8_HUMAN	cDNA FLJ60213, highly similar to Tenascin	8.11826	1.56
P61106	RAB14_HUMAN	Ras-related protein Rab-14 (EC 3.6.5.2)	1.54716	1.56
P13987	CD59_HUMAN	CD59 glycoprotein (1F5 antigen) (20 kDa homologous restriction factor) (HRF-20) (HRF20) (MAC-inhibitory protein) (MAC-IP) (MEM43 antigen) (Membrane attack complex inhibition factor) (MACIF) (Membrane inhibitor of reactive lysis) (MIRL) (Protectin) (CD antigen CD59)	3.71345	1.542
Q53X12	Q53X12_HUMAN	V-type proton ATPase subunit a	3.88098	1.522
P55290	CAD13_HUMAN	Cadherin-13 (Heart cadherin) (H-cadherin) (P105) (Truncated cadherin) (T-cad) (T-cadherin)	4.50743	1.506
E9KL44	E9KL44_HUMAN	enoyl-CoA hydratase (EC 4.2.1.17)	2.23028	1.497
P08133	ANXA6_HUMAN	Annexin A6 (67 kDa calelectrin) (Annexin VI) (Annexin-6) (Calphobindin-II) (CPB-II) (Chromobindin-20) (Lipocortin VI) (Protein III) (p68) (p70)	1.60472	1.481
P60842	IF4A1_HUMAN	Eukaryotic initiation factor 4A-I (eIF-4A-I) (eIF4A-I) (EC 3.6.4.13) (ATP-dependent RNA helicase eIF4A-1)	2.28152	1.473
B2RB89	B2RB89_HUMAN	cAMP-dependent protein kinase (EC 2.7.11.11)	1.65283	1.411
B3KP89	B3KP89_HUMAN	Guanine nucleotide-binding protein G(o) subunit alpha	2.52303	1.403
P21926	CD9_HUMAN	CD9 antigen (5H9 antigen) (Cell growth-inhibiting gene 2 protein) (Leukocyte antigen MIC3) (Motility-related protein) (MRP-1) (Tetraspanin-29) (Tspan-29) (p24) (CD antigen CD9)	5.11711	1.351
Q9UN86	G3BP2_HUMAN	Ras GTPase-activating protein-binding protein 2 (G3BP-2) (GAP SH3 domain-binding protein 2)	1.36093	1.325
P51149	RAB7A_HUMAN	Ras-related protein Rab-7a (EC 3.6.5.2)	4.57892	1.324
Q9UM19	HPCL4_HUMAN	Hippocalcin-like protein 4 (HLP4)	1.32962	1.286
A8K9L3	A8K9L3_HUMAN	Myelin proteolipid protein (Lipophilin)	2.71261	1.221
P55084	ECHB_HUMAN	Trifunctional enzyme subunit beta, mitochondrial (TP-beta) [Includes: 3-ketoacyl-CoA thiolase (EC 2.3.1.155) (EC 2.3.1.16) (Acetyl-CoA acyltransferase) (Beta-ketothiolase)]	3.13259	1.208
P09622	DLDH_HUMAN	Dihydrolipoyl dehydrogenase, mitochondrial (EC 1.8.1.4) (Dihydrolipoamide dehydrogenase) (Glycine cleavage system L protein)	1.6276	1.198
B2R4R0	B2R4R0_HUMAN	Histone H4	3.99469	1.168
P14406	CX7A2_HUMAN	Cytochrome c oxidase subunit 7A2, mitochondrial (Cytochrome c oxidase subunit VIIa-liver/heart) (Cytochrome c oxidase subunit VIIa-L) (Cytochrome c oxidase subunit VIIaL)	3.12053	1.159
P10515	ODP2_HUMAN	Dihydrolipoyllysine-residue acetyltransferase component of pyruvate dehydrogenase complex, mitochondrial (EC 2.3.1.12) (70 kDa mitochondrial autoantigen of primary biliary cirrhosis) (PBC) (Dihydrolipoamide acetyltransferase component of pyruvate dehydrogenase complex) (M2 antigen complex 70 kDa subunit) (Pyruvate dehydrogenase complex component E2) (PDC-E2) (PDCE2)	1.81319	1.142
A4D2P1	A4D2P1_HUMAN	Ras-related C3 botulinum toxin substrate 1 (EC 3.6.5.2) (p21-Rac1)	8.22237	1.14
P55087	AQP4_HUMAN	Aquaporin-4 (AQP-4) (Mercurial-insensitive water channel) (MIWC) (WCH4)	4.201	1.11
Q5SSJ5	HP1B3_HUMAN	Heterochromatin protein 1-binding protein 3 (Protein HP1-BP74)	4.05101	1.11
Q7Z4S6	KI21A_HUMAN	Kinesin-like protein KIF21A (Kinesin-like protein KIF2) (Renal carcinoma antigen NY-REN-62)	2.57043	1.095
A3R0T8	A3R0T8_HUMAN	Histone 1, H1e (Histone H1e)	8.28554	1.081
P20916	MAG_HUMAN	Myelin-associated glycoprotein (Siglec-4a)	2.90438	1.073
P51649	SSDH_HUMAN	Succinate-semialdehyde dehydrogenase, mitochondrial (EC 1.2.1.24) (Aldehyde dehydrogenase family 5 member A1) (NAD(+)-dependent succinic semialdehyde dehydrogenase)	3.53	1.071
P07355	ANXA2_HUMAN	Annexin A2 (Annexin II) (Annexin-2) (Calpactin I heavy chain) (Calpactin-1 heavy chain) (Chromobindin-8) (Lipocortin II) (Placental anticoagulant protein IV) (PAP-IV) (Protein I) (p36)	1.77279	1.061
P53396	ACLY_HUMAN	ATP-citrate synthase (EC 2.3.3.8) (ATP-citrate (pro-S-)-lyase) (ACL) (Citrate cleavage enzyme)	3.72239	1.03
A3RJH1	A3RJH1_HUMAN	ATP-dependent RNA helicase DDX1 (EC 3.6.4.13) (DEAD box protein 1)	8.16786	1.004
P55072	TERA_HUMAN	Transitional endoplasmic reticulum ATPase (TER ATPase) (EC 3.6.4.6) (15S Mg(2+)-ATPase p97 subunit) (Valosin-containing protein) (VCP)	4.1857	0.99
Q9UPR5	NAC2_HUMAN	Sodium/calcium exchanger 2 (Na(+)/Ca(2+)-exchange protein 2) (Solute carrier family 8 member 2)	1.34272	0.99
Q6AHX3	Q6AHX3_HUMAN	Uncharacterized protein DKFZp761N1221	1.87543	0.959
Q6U7G8	Q6U7G8_HUMAN	GTP-GDP dissociation stimulator 1 isoform A	3.16071	0.943
P10599	THIO_HUMAN	Thioredoxin (Trx) (ATL-derived factor) (ADF) (Surface-associated sulphydryl protein) (SASP) (allergen Hom s Trx)	1.62093	0.943
P18669	PGAM1_HUMAN	Phosphoglycerate mutase 1 (EC 5.4.2.11) (EC 5.4.2.4) (BPG-dependent PGAM 1) (Phosphoglycerate mutase isozyme B) (PGAM-B)	4.85596	0.94
P07099	HYEP_HUMAN	Epoxide hydrolase 1 (EC 3.3.2.9) (Epoxide hydratase) (Microsomal epoxide hydrolase) (mEH)	1.88695	0.938
Q7Z6L0	PRRT2_HUMAN	Proline-rich transmembrane protein 2 (Dispanin subfamily B member 3) (DSPB3)	2.45029	0.937
Q86TZ5	Q86TZ5_HUMAN	Full-length cDNA clone CS0DC001YO07 of Neuroblastoma of Homo sapiens (human) (Short chain dehydrogenase/reductase family 39U member 1)	2.45972	0.936
P51665	PSMD7_HUMAN	26S proteasome non-ATPase regulatory subunit 7 (26S proteasome regulatory subunit RPN8) (26S proteasome regulatory subunit S12) (Mov34 protein homolog) (Proteasome subunit p40)	4.56391	0.932
Q8IWE0	Q8IWE0_HUMAN	calcium/calmodulin-dependent protein kinase (EC 2.7.11.17)	1.60279	0.929
Q6NVJ2	Q6NVJ2_HUMAN	V-type proton ATPase subunit G	3.55547	0.918
B3KRC4	B3KRC4_HUMAN	cDNA FLJ33998 fis, clone FCBBF1000023, moderately similar to Mus musculus pleckstrin and Sec7 domain containing 3 (Psd3), transcript variant 2, mRNA	1.40478	0.901
P0DP24	CALM2_HUMAN	Calmodulin-2	1.95294	0.836
Q7Z4P3	Q7Z4P3_HUMAN	Uncharacterized protein	2.89829	0.834
Q6NZ59	Q6NZ59_HUMAN	ATP synthase-coupling factor 6, mitochondrial (ATPase subunit F6)	3.10897	0.826
Q5GAN6	RNS10_HUMAN	Inactive ribonuclease-like protein 10	3.52956	0.823
P07237	PDIA1_HUMAN	Protein disulfide-isomerase (PDI) (EC 5.3.4.1) (Cellular thyroid hormone-binding protein) (Prolyl 4-hydroxylase subunit beta) (p55)	1.8895	0.817
Q6MZF9	Q6MZF9_HUMAN	Uncharacterized protein DKFZp686J11229	3.41844	0.814
P55786	PSA_HUMAN	Puromycin-sensitive aminopeptidase (PSA) (EC 3.4.11.14) (Cytosol alanyl aminopeptidase) (AAP-S)	4.1591	0.813
P08559	ODPA_HUMAN	Pyruvate dehydrogenase E1 component subunit alpha, somatic form, mitochondrial (EC 1.2.4.1) (PDHE1-A type I)	1.31535	0.813
Q86X89	Q86X89_HUMAN	MAP1B protein	1.5231	0.795
Q7LDD5	Q7LDD5_HUMAN	calcium/calmodulin-dependent protein kinase (EC 2.7.11.17)	2.00218	0.794
Q6IBH0	Q6IBH0_HUMAN	Mitochondrial 2-oxoglutarate/malate carrier protein (Solute carrier family 25 member 11)	2.73943	0.777
A8K761	A8K761_HUMAN	NADH dehydrogenase [ubiquinone] 1 beta subcomplex subunit 10 (Complex I-PDSW) (NADH-ubiquinone oxidoreductase PDSW subunit)	5.82309	0.769
V9HW37	V9HW37_HUMAN	T-complex protein 1 subunit epsilon (CCT-epsilon)	1.45067	0.763
B3KXH0	B3KXH0_HUMAN	Hypoxia up-regulated protein 1	1.41594	0.758
Q8N169	Q8N169_HUMAN	Amino acid transporter	1.30653	0.73
Q7GXY9	Q7GXY9_HUMAN	NADH-ubiquinone oxidoreductase chain 2 (EC 7.1.1.2)	3.22859	0.697
A4D1U5	A4D1U5_HUMAN	Acylglycerol kinase, mitochondrial (EC 2.7.1.107) (EC 2.7.1.138) (EC 2.7.1.94) (Multiple substrate lipid kinase)	8.26176	0.663
Q86VG2	Q86VG2_HUMAN	Splicing factor proline/glutamine-rich (Polypyrimidine tract binding protein associated)	2.39898	0.658
Q5VZX0	Q5VZX0_HUMAN	Lysophosphatidic acid receptor 1 (Lysophosphatidic acid receptor Edg-2)	2.86172	0.655
Q9Y277	VDAC3_HUMAN	Voltage-dependent anion-selective channel protein 3 (VDAC-3) (hVDAC3) (Outer mitochondrial membrane protein porin 3)	1.32619	0.651
P16104	H2AX_HUMAN	Histone H2AX (H2a/x) (Histone H2A.X)	2.69694	0.641
P60174	TPIS_HUMAN	Triosephosphate isomerase (TIM) (EC 5.3.1.1) (Methylglyoxal synthase) (EC 4.2.3.3) (Triose-phosphate isomerase)	2.98614	0.622
Q9Y4T0	Q9Y4T0_HUMAN	succinate--CoA ligase (ADP-forming) (EC 6.2.1.5)	1.80252	0.609
P52565	GDIR1_HUMAN	Rho GDP-dissociation inhibitor 1 (Rho GDI 1) (Rho-GDI alpha)	1.72591	0.603
P55209	NP1L1_HUMAN	Nucleosome assembly protein 1-like 1 (NAP-1-related protein) (hNRP)	4.17293	0.6
P19022	CADH2_HUMAN	Cadherin-2 (CDw325) (Neural cadherin) (N-cadherin) (CD antigen CD325)	2.47258	0.577
Q9Y2I8	WDR37_HUMAN	WD repeat-containing protein 37	1.597	0.569
B0YJA4	B0YJA4_HUMAN	Thy-1 membrane glycoprotein (Thy-1 antigen)	1.40478	0.539
P09669	COX6C_HUMAN	Cytochrome c oxidase subunit 6C (Cytochrome c oxidase polypeptide VIc)	1.62258	0.538
P10412	H14_HUMAN	Histone H1.4 (Histone H1b) (Histone H1s-4)	1.6418	0.526
P55327	TPD52_HUMAN	Tumor protein D52 (Protein N8)	2.416	0.516
P19086	GNAZ_HUMAN	Guanine nucleotide-binding protein G(z) subunit alpha (G(x) alpha chain) (Gz-alpha)	4.76168	0.513
P59190	RAB15_HUMAN	Ras-related protein Rab-15	4.37329	0.505
Q9Y2J2	E41L3_HUMAN	Band 4.1-like protein 3 (4.1B) (Differentially expressed in adenocarcinoma of the lung protein 1) (DAL-1) (Erythrocyte membrane protein band 4.1-like 3) [Cleaved into: Band 4.1-like protein 3, N-terminally processed]	1.41298	0.498
P09497	CLCB_HUMAN	Clathrin light chain B (Lcb)	1.53049	0.481
Q9Y496	KIF3A_HUMAN	Kinesin-like protein KIF3A (Microtubule plus end-directed kinesin motor 3A)	1.96513	0.467
A8K3L7	A8K3L7_HUMAN	CDP-diacylglycerol--inositol 3-phosphatidyltransferase (EC 2.7.8.11)	2.35953	0.46
P17302	CXA1_HUMAN	Gap junction alpha-1 protein (Connexin-43) (Cx43) (Gap junction 43 kDa heart protein)	5.03167	0.451
P18859	ATP5J_HUMAN	ATP synthase-coupling factor 6, mitochondrial (ATPase subunit F6) (ATP synthase peripheral stalk subunit F6)	4.0128	0.447
Q8IXJ6	SIR2_HUMAN	NAD-dependent protein deacetylase sirtuin-2 (EC 2.3.1.286) (NAD-dependent protein defatty-acylase sirtuin-2) (EC 2.3.1.-) (Regulatory protein SIR2 homolog 2) (SIR2-like protein 2)	1.43934	0.428
P13073	COX41_HUMAN	Cytochrome c oxidase subunit 4 isoform 1, mitochondrial (Cytochrome c oxidase polypeptide IV) (Cytochrome c oxidase subunit IV isoform 1) (COX IV-1)	5.58078	0.423
P18507	GBRG2_HUMAN	Gamma-aminobutyric acid receptor subunit gamma-2 (GABA(A) receptor subunit gamma-2) (GABAAR subunit gamma-2)	4.22855	0.421
Q8N1G4	LRC47_HUMAN	Leucine-rich repeat-containing protein 47	1.32944	0.419
P11216	PYGB_HUMAN	Glycogen phosphorylase, brain form (EC 2.4.1.1)	1.87345	0.417
P19525	E2AK2_HUMAN	Interferon-induced, double-stranded RNA-activated protein kinase (EC 2.7.11.1) (Eukaryotic translation initiation factor 2-alpha kinase 2) (eIF-2A protein kinase 2) (Interferon-inducible RNA-dependent protein kinase) (P1/eIF-2A protein kinase) (Protein kinase RNA-activated) (PKR) (Protein kinase R) (Tyrosine-protein kinase EIF2AK2) (EC 2.7.10.2) (p68 kinase)	4.6884	0.413
P14415	AT1B2_HUMAN	Sodium/potassium-transporting ATPase subunit beta-2 (Adhesion molecule in glia) (AMOG) (Sodium/potassium-dependent ATPase subunit beta-2)	3.40843	0.41
Q9UQM7	KCC2A_HUMAN	Calcium/calmodulin-dependent protein kinase type II subunit alpha (CaM kinase II subunit alpha) (CaMK-II subunit alpha) (EC 2.7.11.17)	1.37752	0.409
Q15286	RAB35_HUMAN	Ras-related protein Rab-35 (GTP-binding protein RAY) (Ras-related protein Rab-1C)	3.58497	0.408
P07195	LDHB_HUMAN	L-lactate dehydrogenase B chain (LDH-B) (EC 1.1.1.27) (LDH heart subunit) (LDH-H) (Renal carcinoma antigen NY-REN-46)	1.9018	0.405
P13010	XRCC5_HUMAN	X-ray repair cross-complementing protein 5 (EC 3.6.4.-) (86 kDa subunit of Ku antigen) (ATP-dependent DNA helicase 2 subunit 2) (ATP-dependent DNA helicase II 80 kDa subunit) (CTC box-binding factor 85 kDa subunit) (CTC85) (CTCBF) (DNA repair protein XRCC5) (Ku80) (Ku86) (Lupus Ku autoantigen protein p86) (Nuclear factor IV) (Thyroid-lupus autoantigen) (TLAA) (X-ray repair complementing defective…	1.94971	0.403
P19367	HXK1_HUMAN	Hexokinase-1 (EC 2.7.1.1) (Brain form hexokinase) (Hexokinase type I) (HK I) (Hexokinase-A)	4.70045	0.402
A8YXX4	A8YXX4_HUMAN	Glutamine synthetase (EC 6.3.1.2)	5.91581	0.4
P10809	CH60_HUMAN	60 kDa heat shock protein, mitochondrial (EC 5.6.1.7) (60 kDa chaperonin) (Chaperonin 60) (CPN60) (Heat shock protein 60) (HSP-60) (Hsp60) (Heat shock protein family D member 1) (HuCHA60) (Mitochondrial matrix protein P1) (P60 lymphocyte protein)	1.63107	0.395
Q6ZT60	Q6ZT60_HUMAN	cDNA FLJ44934 fis, clone BRAMY3017920, highly similar to Active breakpoint cluster region-related protein	2.80037	0.377
Q53Z07	Q53Z07_HUMAN	Large ribosomal subunit protein uL6 (60S ribosomal protein L9)	3.842	0.375
Q69YW2	STUM_HUMAN	Protein stum homolog	2.77119	0.375
P62820	RAB1A_HUMAN	Ras-related protein Rab-1A (EC 3.6.5.2) (YPT1-related protein)	3.91514	0.367
P14618	KPYM_HUMAN	Pyruvate kinase PKM (EC 2.7.1.40) (Cytosolic thyroid hormone-binding protein) (CTHBP) (Opa-interacting protein 3) (OIP-3) (Pyruvate kinase 2/3) (Pyruvate kinase muscle isozyme) (Threonine-protein kinase PKM2) (EC 2.7.11.1) (Thyroid hormone-binding protein 1) (THBP1) (Tumor M2-PK) (Tyrosine-protein kinase PKM2) (EC 2.7.10.2) (p58)	5.14122	0.353
P09104	ENOG_HUMAN	Gamma-enolase (EC 4.2.1.11) (2-phospho-D-glycerate hydro-lyase) (Enolase 2) (Neural enolase) (Neuron-specific enolase) (NSE)	1.39495	0.35
Q6AWC5	Q6AWC5_HUMAN	Guanine nucleotide-binding protein G(o) subunit alpha	1.77346	0.336
Q6PEJ8	Q6PEJ8_HUMAN	HP protein	3.17869	0.334
P53597	SUCA_HUMAN	Succinate--CoA ligase [ADP/GDP-forming] subunit alpha, mitochondrial (EC 6.2.1.4) (EC 6.2.1.5) (Succinyl-CoA synthetase subunit alpha) (SCS-alpha)	4.39813	0.33
P17600	SYN1_HUMAN	Synapsin-1 (Brain protein 4.1) (Synapsin I)	4.86132	0.326
Q59H77	Q59H77_HUMAN	T-complex protein 1 subunit gamma	3.42768	0.325
Q53YK7	Q53YK7_HUMAN	Major prion protein	4.00087	0.318
Q6YN16	HSDL2_HUMAN	Hydroxysteroid dehydrogenase-like protein 2 (EC 1.-.-.-) (Short chain dehydrogenase/reductase family 13C member 1)	2.87218	0.317
P07602	SAP_HUMAN	Prosaposin (Proactivator polypeptide) [Cleaved into: Saposin-A (Protein A); Saposin-B-Val; Saposin-B (Cerebroside sulfate activator) (CSAct) (Dispersin) (Sphingolipid activator protein 1) (SAP-1) (Sulfatide/GM1 activator); Saposin-C (A1 activator) (Co-beta-glucosidase) (Glucosylceramidase activator) (Sphingolipid activator protein 2) (SAP-2); Saposin-D (Component C) (Protein C)]	1.78583	0.317
Q9Y2Q0	AT8A1_HUMAN	Phospholipid-transporting ATPase IA (EC 7.6.2.1) (ATPase class I type 8A member 1) (Chromaffin granule ATPase II) (P4-ATPase flippase complex alpha subunit ATP8A1)	1.31052	0.314
A8K161	A8K161_HUMAN	calcium/calmodulin-dependent protein kinase (EC 2.7.11.17)	2.91168	0.309
A4QPA9	A4QPA9_HUMAN	Dual specificity mitogen-activated protein kinase kinase 1 (EC 2.7.12.2) (ERK activator kinase 1) (MAPK/ERK kinase 1)	7.74093	0.307
Q9Y2D4	EXC6B_HUMAN	Exocyst complex component 6B (Exocyst complex component Sec15B) (SEC15-like protein 2)	1.34729	0.292
Q6IBR2	Q6IBR2_HUMAN	Phenylalanine--tRNA ligase alpha subunit (EC 6.1.1.20) (Phenylalanyl-tRNA synthetase alpha subunit)	2.60155	0.289
Q86YI5	Q86YI5_HUMAN	Acetyltransferase component of pyruvate dehydrogenase complex (EC 2.3.1.12)	1.53801	0.287
P11177	ODPB_HUMAN	Pyruvate dehydrogenase E1 component subunit beta, mitochondrial (PDHE1-B) (EC 1.2.4.1)	1.56292	0.285
Q53YD7	Q53YD7_HUMAN	Elongation factor 1-gamma (eEF-1B gamma)	3.84479	0.281
Q9Y285	SYFA_HUMAN	Phenylalanine--tRNA ligase alpha subunit (EC 6.1.1.20) (CML33) (Phenylalanyl-tRNA synthetase alpha subunit) (PheRS)	1.35126	0.099
V9HW43	V9HW43_HUMAN	Heat shock protein beta-1 (Heat shock 27 kDa protein)	1.90713	-0.241
P54709	AT1B3_HUMAN	Sodium/potassium-transporting ATPase subunit beta-3 (Sodium/potassium-dependent ATPase subunit beta-3) (ATPB-3) (CD antigen CD298)	4.34917	-0.251
P0DP23	CALM1_HUMAN	Calmodulin-1	1.39488	-0.266
Q7L0J3	SV2A_HUMAN	Synaptic vesicle glycoprotein 2A	3.18458	-0.277
P10114	RAP2A_HUMAN	Ras-related protein Rap-2a (EC 3.6.5.2) (RbBP-30)	1.78661	-0.283
P10915	HPLN1_HUMAN	Hyaluronan and proteoglycan link protein 1 (Cartilage-linking protein 1) (Cartilage-link protein) (Proteoglycan link protein)	1.37839	-0.289
Q59GX2	Q59GX2_HUMAN	Solute carrier family 2, facilitated glucose transporter member 1 (Glucose transporter type 1, erythrocyte/brain)	4.02156	-0.297
Q59FZ8	Q59FZ8_HUMAN	Nebulette non-muscle isoform variant	3.531	-0.297
B3KX11	B3KX11_HUMAN	T-complex protein 1 subunit gamma	1.48328	-0.307
Q53TN4	CYBR1_HUMAN	Plasma membrane ascorbate-dependent reductase CYBRD1 (EC 7.2.1.3) (Cytochrome b reductase 1) (Duodenal cytochrome b) (Ferric-chelate reductase 3)	3.89494	-0.317
P59768	GBG2_HUMAN	Guanine nucleotide-binding protein G(I)/G(S)/G(O) subunit gamma-2 (G gamma-I)	4.15323	-0.319
Q53SS8	Q53SS8_HUMAN	Epididymis secretory protein Li 85 (Poly(RC) binding protein 1)	3.91442	-0.327
P55809	SCOT1_HUMAN	Succinyl-CoA:3-ketoacid coenzyme A transferase 1, mitochondrial (SCOT) (EC 2.8.3.5) (3-oxoacid CoA-transferase 1) (Somatic-type succinyl-CoA:3-oxoacid CoA-transferase) (SCOT-s) (Succinyl-CoA:3-oxoacid CoA transferase)	1.81548	-0.356
B4DDQ8	B4DDQ8_HUMAN	phosphoglucomutase (alpha-D-glucose-1,6-bisphosphate-dependent) (EC 5.4.2.2)	8.07853	-0.358
P09493	TPM1_HUMAN	Tropomyosin alpha-1 chain (Alpha-tropomyosin) (Tropomyosin-1)	1.81252	-0.36
P61026	RAB10_HUMAN	Ras-related protein Rab-10 (EC 3.6.5.2)	4.04939	-0.364
P10636	TAU_HUMAN	Microtubule-associated protein tau (Neurofibrillary tangle protein) (Paired helical filament-tau) (PHF-tau)	1.5267	-0.384
Q8N126	CADM3_HUMAN	Cell adhesion molecule 3 (Brain immunoglobulin receptor) (Immunoglobulin superfamily member 4B) (IgSF4B) (Nectin-like protein 1) (NECL-1) (Synaptic cell adhesion molecule 3) (SynCAM3) (TSLC1-like protein 1) (TSLL1)	1.52792	-0.398
P11233	RALA_HUMAN	Ras-related protein Ral-A (EC 3.6.5.2)	1.49583	-0.407
P11498	PYC_HUMAN	Pyruvate carboxylase, mitochondrial (EC 6.4.1.1) (Pyruvic carboxylase) (PCB)	1.36577	-0.413
B0ZBD0	B0ZBD0_HUMAN	Small ribosomal subunit protein eS19 (40S ribosomal protein S19)	3.75459	-0.425
A8CDT9	A8CDT9_HUMAN	MYO5A variant protein	1.49858	-0.436
Q54A51	Q54A51_HUMAN	Basigin	3.71728	-0.452
P52209	6PGD_HUMAN	6-phosphogluconate dehydrogenase, decarboxylating (EC 1.1.1.44)	4.1386	-0.456
P17980	PRS6A_HUMAN	26S proteasome regulatory subunit 6A (26S proteasome AAA-ATPase subunit RPT5) (Proteasome 26S subunit ATPase 3) (Proteasome subunit P50) (Tat-binding protein 1) (TBP-1)	4.6305	-0.46
B3KWD0	B3KWD0_HUMAN	cDNA FLJ42779 fis, clone BRAWH3005300, highly similar to Exportin-1	6.84429	-0.461
Q8IY73	Q8IY73_HUMAN	Guanine nucleotide binding protein (G protein), alpha z polypeptide	1.52523	-0.489
Q5JPJ8	Q5JPJ8_HUMAN	Adenylyl cyclase-associated protein	1.88294	-0.517
Q6PJD3	Q6PJD3_HUMAN	MAP1B protein	3.00087	-0.549
P56134	ATPK_HUMAN	ATP synthase subunit f, mitochondrial (ATP synthase membrane subunit f)	2.0724	-0.549
P07737	PROF1_HUMAN	Profilin-1 (Epididymis tissue protein Li 184a) (Profilin I)	1.7833	-0.55
Q8IW54	Q8IW54_HUMAN	Phosphodiesterase (EC 3.1.4.-)	1.58051	-0.55
E9KL48	E9KL48_HUMAN	Glutamate dehydrogenase 1, mitochondrial (EC 1.4.1.3)	1.86179	-0.553
P20336	RAB3A_HUMAN	Ras-related protein Rab-3A	4.72392	-0.571
Q6IB11	Q6IB11_HUMAN	Membrane-associated progesterone receptor component 1	2.92086	-0.628
P60201	MYPR_HUMAN	Myelin proteolipid protein (PLP) (Lipophilin)	4.07945	-0.647
V9HW58	V9HW58_HUMAN	Dynactin subunit 2	1.89315	-0.649
B3KUV5	B3KUV5_HUMAN	ubiquitinyl hydrolase 1 (EC 3.4.19.12)	4.82614	-0.66
Q6IBA0	Q6IBA0_HUMAN	NADH dehydrogenase [ubiquinone] iron-sulfur protein 5 (Complex I-15 kDa) (NADH-ubiquinone oxidoreductase 15 kDa subunit)	2.62192	-0.679
B2R644	B2R644_HUMAN	Dimethylarginine dimethylaminohydrolase 1, isoform CRA_b (Epididymis secretory protein Li 16) (cDNA, FLJ92778, Homo sapiens dimethylarginine dimethylaminohydrolase 1 (DDAH1), mRNA)	3.92436	-0.733
Q6UWR7	ENPP6_HUMAN	Glycerophosphocholine cholinephosphodiesterase ENPP6 (GPC-Cpde) (EC 3.1.4.-) (EC 3.1.4.38) (Choline-specific glycerophosphodiester phosphodiesterase) (Ectonucleotide pyrophosphatase/phosphodiesterase family member 6) (E-NPP 6) (NPP-6)	3.00851	-0.747
P0DP25	CALM3_HUMAN	Calmodulin-3	1.82573	-0.784
P11166	GTR1_HUMAN	Solute carrier family 2, facilitated glucose transporter member 1 (Glucose transporter type 1, erythrocyte/brain) (GLUT-1) (HepG2 glucose transporter)	1.40476	-0.806
B2RAH7	B2RAH7_HUMAN	Prolyl endopeptidase (EC 3.4.21.-)	3.6383	-0.813
Q6IPS9	Q6IPS9_HUMAN	Elongation factor 1-alpha	3.95918	-0.818
Q7Z376	Q7Z376_HUMAN	Uncharacterized protein DKFZp686B23205	3.04059	-0.818
P20020	AT2B1_HUMAN	Plasma membrane calcium-transporting ATPase 1 (EC 7.2.2.10) (Plasma membrane calcium ATPase isoform 1) (PMCA1) (Plasma membrane calcium pump isoform 1)	5.25817	-0.838
Q5U077	Q5U077_HUMAN	L-lactate dehydrogenase (EC 1.1.1.27)	3.72734	-0.85
A5YM72	CRNS1_HUMAN	Carnosine synthase 1 (EC 6.3.2.11) (ATP-grasp domain-containing protein 1)	7.30348	-0.851
B4E006	B4E006_HUMAN	ADP-ribosyl cyclase/cyclic ADP-ribose hydrolase 1 (EC 2.4.99.20) (EC 3.2.2.6) (2'-phospho-ADP-ribosyl cyclase) (2'-phospho-ADP-ribosyl cyclase/2'-phospho-cyclic-ADP-ribose transferase) (2'-phospho-cyclic-ADP-ribose transferase) (ADP-ribosyl cyclase 1) (Cyclic ADP-ribose hydrolase 1)	8.16694	-0.873
P19404	NDUV2_HUMAN	NADH dehydrogenase [ubiquinone] flavoprotein 2, mitochondrial (NDUFV2) (EC 7.1.1.2) (NADH-ubiquinone oxidoreductase 24 kDa subunit)	3.05087	-0.892
B3KXY9	B3KXY9_HUMAN	Hexokinase-1 (EC 2.7.1.1) (Hexokinase type I)	6.4297	-0.949
P55060	XPO2_HUMAN	Exportin-2 (Exp2) (Cellular apoptosis susceptibility protein) (Chromosome segregation 1-like protein) (Importin-alpha re-exporter)	2.59362	-0.955
P08195	4F2_HUMAN	Amino acid transporter heavy chain SLC3A2 (4F2 cell-surface antigen heavy chain) (4F2hc) (4F2 heavy chain antigen) (Lymphocyte activation antigen 4F2 large subunit) (Solute carrier family 3 member 2) (CD antigen CD98)	1.82758	-0.959
P11586	C1TC_HUMAN	C-1-tetrahydrofolate synthase, cytoplasmic (C1-THF synthase) (Epididymis secretory sperm binding protein) [Cleaved into: C-1-tetrahydrofolate synthase, cytoplasmic, N-terminally processed] [Includes: Methylenetetrahydrofolate dehydrogenase (EC 1.5.1.5); Methenyltetrahydrofolate cyclohydrolase (EC 3.5.4.9); Formyltetrahydrofolate synthetase (EC 6.3.4.3)]	1.67012	-0.966
A8K7B7	A8K7B7_HUMAN	Protein phosphatase 2 (Formerly 2A), regulatory subunit A (PR 65), alpha isoform (Testicular secretory protein Li 1) (cDNA, FLJ96799, Homo sapiens protein phosphatase 2 (formerly 2A), regulatory subunit A (PR 65), alpha isoform (PPP2R1A), mRNA)	6.87343	-0.99
P52306	GDS1_HUMAN	Rap1 GTPase-GDP dissociation stimulator 1 (Exchange factor smgGDS) (SMG GDS protein) (SMG P21 stimulatory GDP/GTP exchange protein)	4.40464	-1.023
Q7Z4W1	DCXR_HUMAN	L-xylulose reductase (XR) (EC 1.1.1.10) (Carbonyl reductase II) (Dicarbonyl/L-xylulose reductase) (Kidney dicarbonyl reductase) (kiDCR) (Short chain dehydrogenase/reductase family 20C member 1) (Sperm surface protein P34H)	2.70847	-1.063
A7E2E4	A7E2E4_HUMAN	A-type potassium channel modulatory protein DPP6 (Dipeptidyl aminopeptidase-like protein 6) (Dipeptidyl peptidase 6) (Dipeptidyl peptidase VI)	2.79221	-1.065
P13473	LAMP2_HUMAN	Lysosome-associated membrane glycoprotein 2 (LAMP-2) (Lysosome-associated membrane protein 2) (CD107 antigen-like family member B) (LGP-96) (CD antigen CD107b)	5.70705	-1.074
P51970	NDUA8_HUMAN	NADH dehydrogenase [ubiquinone] 1 alpha subcomplex subunit 8 (Complex I-19kD) (CI-19kD) (Complex I-PGIV) (CI-PGIV) (NADH-ubiquinone oxidoreductase 19 kDa subunit)	4.92308	-1.141
P16435	NCPR_HUMAN	NADPH--cytochrome P450 reductase (CPR) (P450R) (EC 1.6.2.4)	2.07603	-1.161
Q9Y2A7	NCKP1_HUMAN	Nck-associated protein 1 (NAP 1) (Membrane-associated protein HEM-2) (p125Nap1)	1.30661	-1.194
P14550	AK1A1_HUMAN	Aldo-keto reductase family 1 member A1 (EC 1.1.1.2) (EC 1.1.1.372) (EC 1.1.1.54) (Alcohol dehydrogenase [NADP(+)]) (Aldehyde reductase) (Glucuronate reductase) (EC 1.1.1.19) (Glucuronolactone reductase) (EC 1.1.1.20) (S-nitroso-CoA reductase) (ScorR) (EC 1.6.-.-)	5.22515	-1.216
B7Z766	B7Z766_HUMAN	Hypoxia up-regulated protein 1	2.00333	-1.228
P15104	GLNA_HUMAN	Glutamine synthetase (GS) (EC 6.3.1.2) (Glutamate--ammonia ligase) (Palmitoyltransferase GLUL) (EC 2.3.1.225)	5.13375	-1.281
Q6PIU2	NCEH1_HUMAN	Neutral cholesterol ester hydrolase 1 (NCEH) (EC 3.1.1.-) (Acetylalkylglycerol acetylhydrolase) (2-acetyl MAGE hydrolase) (EC 3.1.1.71) (Arylacetamide deacetylase-like 1)	3.328	-1.289
B1AKZ4	B1AKZ4_HUMAN	Astrocytic phosphoprotein PEA-15 (15 kDa phosphoprotein enriched in astrocytes)	6.08305	-1.319
Q6IB54	Q6IB54_HUMAN	ATP synthase-coupling factor 6, mitochondrial (ATPase subunit F6)	2.75682	-1.344
P11142	HSP7C_HUMAN	Heat shock cognate 71 kDa protein (EC 3.6.4.10) (Heat shock 70 kDa protein 8) (Heat shock protein family A member 8) (Lipopolysaccharide-associated protein 1) (LAP-1) (LPS-associated protein 1)	1.52632	-1.372
V9HWC3	V9HWC3_HUMAN	Pyridoxal kinase (EC 2.7.1.35) (Pyridoxine kinase)	1.32524	-1.372
B3KU66	B3KU66_HUMAN	cDNA FLJ39263 fis, clone OCBBF2009571, highly similar to ATP-dependent RNA helicase A	2.45259	-1.422
V9HW44	V9HW44_HUMAN	Platelet-activating factor acetylhydrolase IB subunit alpha2 (EC 3.1.1.47) (PAF acetylhydrolase 30 kDa subunit) (PAF-AH subunit beta)	1.79597	-1.447
P13591	NCAM1_HUMAN	Neural cell adhesion molecule 1 (N-CAM-1) (NCAM-1) (CD antigen CD56)	5.71717	-1.458
P12235	ADT1_HUMAN	ADP/ATP translocase 1 (ADP,ATP carrier protein 1) (ADP,ATP carrier protein, heart/skeletal muscle isoform T1) (Adenine nucleotide translocator 1) (ANT 1) (Solute carrier family 25 member 4)	1.40052	-1.465
Q5JR94	Q5JR94_HUMAN	40S ribosomal protein S8	1.57906	-1.484
Q5TZZ9	Q5TZZ9_HUMAN	Annexin	3.02423	-1.506
P53680	AP2S1_HUMAN	AP-2 complex subunit sigma (Adaptor protein complex AP-2 subunit sigma) (Adaptor-related protein complex 2 subunit sigma) (Clathrin assembly protein 2 sigma small chain) (Clathrin coat assembly protein AP17) (Clathrin coat-associated protein AP17) (HA2 17 kDa subunit) (Plasma membrane adaptor AP-2 17 kDa protein) (Sigma2-adaptin)	4.30338	-1.512
P13645	K1C10_HUMAN	Keratin, type I cytoskeletal 10 (Cytokeratin-10) (CK-10) (Keratin-10) (K10)	5.42475	-1.543
A8K401	A8K401_HUMAN	Prohibitin	5.76645	-1.593
Q9UPY8	MARE3_HUMAN	Microtubule-associated protein RP/EB family member 3 (EB1 protein family member 3) (EBF3) (End-binding protein 3) (EB3) (RP3)	1.72278	-1.672
P11137	MTAP2_HUMAN	Microtubule-associated protein 2 (MAP-2)	1.80308	-1.677
P09417	DHPR_HUMAN	Dihydropteridine reductase (EC 1.5.1.34) (HDHPR) (Quinoid dihydropteridine reductase) (Short chain dehydrogenase/reductase family 33C member 1)	1.82602	-1.801
P11279	LAMP1_HUMAN	Lysosome-associated membrane glycoprotein 1 (LAMP-1) (Lysosome-associated membrane protein 1) (CD107 antigen-like family member A) (CD antigen CD107a)	1.58881	-1.918
Q86VP6	CAND1_HUMAN	Cullin-associated NEDD8-dissociated protein 1 (Cullin-associated and neddylation-dissociated protein 1) (TBP-interacting protein of 120 kDa A) (TBP-interacting protein 120A) (p120 CAND1)	2.30958	-1.951
P52943	CRIP2_HUMAN	Cysteine-rich protein 2 (CRP-2) (Protein ESP1)	4.31663	-1.983
B3KPZ0	B3KPZ0_HUMAN	cDNA FLJ32485 fis, clone SKNMC2001596, highly similar to Ankyrin repeat and FYVE domain-containing protein 1	6.58016	-2.006
Q5U058	Q5U058_HUMAN	Neuromodulin (Axonal membrane protein GAP-43) (Growth-associated protein 43)	2.87153	-2.396
Q66LE6	2ABD_HUMAN	Serine/threonine-protein phosphatase 2A 55 kDa regulatory subunit B delta isoform (PP2A subunit B isoform B55-delta) (PP2A subunit B isoform PR55-delta) (PP2A subunit B isoform R2-delta) (PP2A subunit B isoform delta)	2.80185	-2.615
Q5TZC3	Q5TZC3_HUMAN	Protein kinase C and casein kinase substrate in neurons protein 1	3.16233	-2.976
P16152	CBR1_HUMAN	Carbonyl reductase [NADPH] 1 (EC 1.1.1.184) (15-hydroxyprostaglandin dehydrogenase [NADP(+)]) (EC 1.1.1.196, EC 1.1.1.197) (20-beta-hydroxysteroid dehydrogenase) (Alcohol dehydrogenase [NAD(P)+] CBR1) (EC 1.1.1.71) (NADPH-dependent carbonyl reductase 1) (Prostaglandin 9-ketoreductase) (PG-9-KR) (Prostaglandin-E(2) 9-reductase) (EC 1.1.1.189) (Short chain dehydrogenase/reductase family 21C member …	5.09972	-3.344

## Sheet: DSAD vs. DS
Supplementary table 3: DEPs identified by nLC–HDMSE Analysis in human and mouse frontal cortices. Excel sheet with DSAD vs. DS comparison group.
From	Entry Name	Protein names	log -(p-value)	log fold
V9HWC9	V9HWC9_HUMAN	Superoxide dismutase [Cu-Zn] (EC 1.15.1.1)	5.3378	-14.229
P09471	GNAO_HUMAN	Guanine nucleotide-binding protein G(o) subunit alpha (EC 3.6.5.-)	3.5638	-13.73
P45880	VDAC2_HUMAN	Voltage-dependent anion-selective channel protein 2 (VDAC-2) (hVDAC2) (Outer mitochondrial membrane protein porin 2)	4.77249	-13.679
P09543	CN37_HUMAN	2',3'-cyclic-nucleotide 3'-phosphodiesterase (CNP) (CNPase) (EC 3.1.4.37)	3.56367	-13.227
Q59FD4	Q59FD4_HUMAN	Hexokinase-1 (EC 2.7.1.1) (Hexokinase type I)	4.08056	-12.466
P54289	CA2D1_HUMAN	Voltage-dependent calcium channel subunit alpha-2/delta-1 (Voltage-gated calcium channel subunit alpha-2/delta-1) [Cleaved into: Voltage-dependent calcium channel subunit alpha-2-1; Voltage-dependent calcium channel subunit delta-1]	6.79334	-11.321
P40123	CAP2_HUMAN	Adenylyl cyclase-associated protein 2 (CAP 2)	6.07736	-8.648
P05067	A4_HUMAN	Amyloid-beta precursor protein (APP) (ABPP) (APPI) (Alzheimer disease amyloid A4 protein homolog) (Alzheimer disease amyloid protein) (Amyloid precursor protein) (Amyloid-beta (A4) precursor protein) (Amyloid-beta A4 protein) (Cerebral vascular amyloid peptide) (CVAP) (PreA4) (Protease nexin-II) (PN-II) [Cleaved into: N-APP; Soluble APP-alpha (S-APP-alpha); Soluble APP-beta (S-APP-beta); C99 (Bet…	4.49078	-5.6
P18669	PGAM1_HUMAN	Phosphoglycerate mutase 1 (EC 5.4.2.11) (EC 5.4.2.4) (BPG-dependent PGAM 1) (Phosphoglycerate mutase isozyme B) (PGAM-B)	8.48963	-5.285
P17677	NEUM_HUMAN	Neuromodulin (Axonal membrane protein GAP-43) (Growth-associated protein 43) (Neural phosphoprotein B-50) (pp46)	3.78863	-5.078
P15374	UCHL3_HUMAN	Ubiquitin carboxyl-terminal hydrolase isozyme L3 (UCH-L3) (EC 3.4.19.12) (Ubiquitin thioesterase L3)	4.43445	-5.059
V9HWC2	V9HWC2_HUMAN	protein deglycase (EC 3.5.1.124) (Maillard deglycase) (Parkinsonism-associated deglycase) (Protein DJ-1) (Protein/nucleic acid deglycase DJ-1)	4.56286	-5.033
Q9UPV7	PHF24_HUMAN	PHD finger protein 24	5.707	-5.012
Q6IN67	Q6IN67_HUMAN	Hypoxia up-regulated protein 1	4.16246	-4.916
P12074	CX6A1_HUMAN	Cytochrome c oxidase subunit 6A1, mitochondrial (Cytochrome c oxidase polypeptide VIa-liver) (Cytochrome c oxidase subunit VIA-liver) (COX VIa-L)	4.34	-4.641
Q15555	MARE2_HUMAN	Microtubule-associated protein RP/EB family member 2 (APC-binding protein EB2) (End-binding protein 2) (EB2)	5.27354	-4.58
Q8IW54	Q8IW54_HUMAN	Phosphodiesterase (EC 3.1.4.-)	4.90152	-4.544
Q9H0Q3	FXYD6_HUMAN	FXYD domain-containing ion transport regulator 6 (Phosphohippolin)	4.55611	-4.536
P31040	SDHA_HUMAN	Succinate dehydrogenase [ubiquinone] flavoprotein subunit, mitochondrial (EC 1.3.5.1) (Flavoprotein subunit of complex II) (Fp) (Malate dehydrogenase [quinone] flavoprotein subunit) (EC 1.1.5.-)	5.08853	-4.52
B4E006	B4E006_HUMAN	ADP-ribosyl cyclase/cyclic ADP-ribose hydrolase 1 (EC 2.4.99.20) (EC 3.2.2.6) (2'-phospho-ADP-ribosyl cyclase) (2'-phospho-ADP-ribosyl cyclase/2'-phospho-cyclic-ADP-ribose transferase) (2'-phospho-cyclic-ADP-ribose transferase) (ADP-ribosyl cyclase 1) (Cyclic ADP-ribose hydrolase 1)	4.36042	-4.471
P14927	QCR7_HUMAN	Cytochrome b-c1 complex subunit 7 (Complex III subunit 7) (Complex III subunit VII) (QP-C) (Ubiquinol-cytochrome c reductase complex 14 kDa protein)	3.86607	-4.451
P03915	NU5M_HUMAN	NADH-ubiquinone oxidoreductase chain 5 (EC 7.1.1.2) (NADH dehydrogenase subunit 5)	4.50097	-4.421
Q7Z4P3	Q7Z4P3_HUMAN	Uncharacterized protein	4.7052	-4.417
P68104	EF1A1_HUMAN	Elongation factor 1-alpha 1 (EF-1-alpha-1) (EC 3.6.5.-) (Elongation factor Tu) (EF-Tu) (Eukaryotic elongation factor 1 A-1) (eEF1A-1) (Leukocyte receptor cluster member 7)	5.28275	-4.262
V9HVY1	V9HVY1_HUMAN	Epididymis secretory sperm binding protein Li 78p (Fibrinogen beta chain)	4.10085	-4.258
P04156	PRIO_HUMAN	Major prion protein (PrP) (ASCR) (PrP27-30) (PrP33-35C) (CD antigen CD230)	5.46642	-4.207
Q5T0D9	TPRGL_HUMAN	Tumor protein p63-regulated gene 1-like protein (Mossy fiber terminal-associated vertebrate-specific presynaptic protein) (Protein FAM79A)	4.12822	-4.207
Q9H9B4	SFXN1_HUMAN	Sideroflexin-1	4.07367	-4.2
P35221	CTNA1_HUMAN	Catenin alpha-1 (Alpha E-catenin) (Cadherin-associated protein) (Renal carcinoma antigen NY-REN-13)	3.40402	-4.194
P31153	METK2_HUMAN	S-adenosylmethionine synthase isoform type-2 (AdoMet synthase 2) (EC 2.5.1.6) (Methionine adenosyltransferase 2) (MAT 2) (Methionine adenosyltransferase II) (MAT-II)	3.88069	-4.19
P08238	HS90B_HUMAN	Heat shock protein HSP 90-beta (HSP 90) (Heat shock 84 kDa) (HSP 84) (HSP84) (Heat shock protein family C member 3)	5.80092	-4.163
P05556	ITB1_HUMAN	Integrin beta-1 (Fibronectin receptor subunit beta) (Glycoprotein IIa) (GPIIA) (VLA-4 subunit beta) (CD antigen CD29)	4.63855	-4.106
Q8IVD9	NUDC3_HUMAN	NudC domain-containing protein 3	4.87794	-4.083
O94772	LY6H_HUMAN	Lymphocyte antigen 6H (Ly-6H)	4.7461	-4.082
P61026	RAB10_HUMAN	Ras-related protein Rab-10 (EC 3.6.5.2)	5.00281	-4.08
P13639	EF2_HUMAN	Elongation factor 2 (EF-2) (EC 3.6.5.-)	4.05228	-4.074
Q9Y6C9	MTCH2_HUMAN	Mitochondrial carrier homolog 2 (Met-induced mitochondrial protein)	5.28091	-4.016
P00738	HPT_HUMAN	Haptoglobin (Zonulin) [Cleaved into: Haptoglobin alpha chain; Haptoglobin beta chain]	6.87211	-4.008
P23515	OMGP_HUMAN	Oligodendrocyte-myelin glycoprotein	4.93317	-3.946
V9HWC3	V9HWC3_HUMAN	Pyridoxal kinase (EC 2.7.1.35) (Pyridoxine kinase)	5.14909	-3.936
P02511	CRYAB_HUMAN	Alpha-crystallin B chain (Alpha(B)-crystallin) (Heat shock protein beta-5) (HspB5) (Heat shock protein family B member 5) (Renal carcinoma antigen NY-REN-27) (Rosenthal fiber component)	5.6673	-3.921
P62318	SMD3_HUMAN	Small nuclear ribonucleoprotein Sm D3 (Sm-D3) (snRNP core protein D3)	4.39127	-3.896
V9HWB8	V9HWB8_HUMAN	Pyruvate kinase (EC 2.7.1.40)	3.80559	-3.833
P04181	OAT_HUMAN	Ornithine aminotransferase, mitochondrial (EC 2.6.1.13) (Ornithine delta-aminotransferase) (Ornithine--oxo-acid aminotransferase) [Cleaved into: Ornithine aminotransferase, hepatic form; Ornithine aminotransferase, renal form]	3.27671	-3.804
O95670	VATG2_HUMAN	V-type proton ATPase subunit G 2 (V-ATPase subunit G 2) (V-ATPase 13 kDa subunit 2) (Vacuolar proton pump subunit G 2)	2.95925	-3.777
O60684	IMA7_HUMAN	Importin subunit alpha-7 (Karyopherin subunit alpha-6)	4.45955	-3.773
P10606	COX5B_HUMAN	Cytochrome c oxidase subunit 5B, mitochondrial (Cytochrome c oxidase polypeptide Vb)	4.8262	-3.743
Q96S97	MYADM_HUMAN	Myeloid-associated differentiation marker (Protein SB135)	3.28263	-3.741
Q16798	MAON_HUMAN	NADP-dependent malic enzyme, mitochondrial (NADP-ME) (EC 1.1.1.40) (Malic enzyme 3)	3.92685	-3.725
Q13303	KCAB2_HUMAN	Voltage-gated potassium channel subunit beta-2 (EC 1.1.1.-) (K(+) channel subunit beta-2) (Kv-beta-2) (hKvbeta2)	5.48662	-3.695
P55786	PSA_HUMAN	Puromycin-sensitive aminopeptidase (PSA) (EC 3.4.11.14) (Cytosol alanyl aminopeptidase) (AAP-S)	3.40476	-3.695
Q02252	MMSA_HUMAN	Methylmalonate-semialdehyde/malonate-semialdehyde dehydrogenase [acylating], mitochondrial (MMSDH) (EC 1.2.1.27) (Aldehyde dehydrogenase family 6 member A1) (Malonate-semialdehyde dehydrogenase [acylating])	4.86865	-3.646
Q53HF2	Q53HF2_HUMAN	Heat shock cognate 71 kDa protein (EC 3.6.4.10) (Heat shock 70 kDa protein 8)	3.57696	-3.635
P07099	HYEP_HUMAN	Epoxide hydrolase 1 (EC 3.3.2.9) (Epoxide hydratase) (Microsomal epoxide hydrolase) (mEH)	3.44441	-3.634
V9HWE0	V9HWE0_HUMAN	Annexin	3.686	-3.619
O95467	GNAS3_HUMAN	Neuroendocrine secretory protein 55 (NESP55) [Cleaved into: LHAL tetrapeptide; GPIPIRRH peptide]	2.95732	-3.595
P13611	CSPG2_HUMAN	Versican core protein (Chondroitin sulfate proteoglycan core protein 2) (Chondroitin sulfate proteoglycan 2) (Glial hyaluronate-binding protein) (GHAP) (Large fibroblast proteoglycan) (PG-M)	4.42355	-3.552
Q9UQ03	COR2B_HUMAN	Coronin-2B (Coronin-like protein C) (Clipin-C) (Protein FC96)	2.39789	-3.55
Q9P2R7	SUCB1_HUMAN	Succinate--CoA ligase [ADP-forming] subunit beta, mitochondrial (EC 6.2.1.5) (ATP-specific succinyl-CoA synthetase subunit beta) (A-SCS) (Succinyl-CoA synthetase beta-A chain) (SCS-betaA)	4.13007	-3.538
B3KY43	B3KY43_HUMAN	cDNA FLJ46798 fis, clone TRACH3031660, highly similar to cAMP-dependent protein kinase type II-beta regulatory subunit	8.12683	-3.49
Q9H936	GHC1_HUMAN	Mitochondrial glutamate carrier 1 (GC-1) (Glutamate/H(+) symporter 1) (Solute carrier family 25 member 22)	5.05696	-3.477
P22695	QCR2_HUMAN	Cytochrome b-c1 complex subunit 2, mitochondrial (Complex III subunit 2) (Core protein II) (Ubiquinol-cytochrome-c reductase complex core protein 2)	4.90659	-3.476
Q16718	NDUA5_HUMAN	NADH dehydrogenase [ubiquinone] 1 alpha subcomplex subunit 5 (Complex I subunit B13) (Complex I-13kD-B) (CI-13kD-B) (NADH-ubiquinone oxidoreductase 13 kDa-B subunit)	7.94263	-3.458
Q15102	PA1B3_HUMAN	Platelet-activating factor acetylhydrolase IB subunit alpha1 (EC 3.1.1.47) (PAF acetylhydrolase 29 kDa subunit) (PAF-AH 29 kDa subunit) (PAF-AH subunit gamma) (PAFAH subunit gamma)	8.24619	-3.448
P23396	RS3_HUMAN	Small ribosomal subunit protein uS3 (40S ribosomal protein S3) (EC 4.2.99.18)	4.66556	-3.411
P10515	ODP2_HUMAN	Dihydrolipoyllysine-residue acetyltransferase component of pyruvate dehydrogenase complex, mitochondrial (EC 2.3.1.12) (70 kDa mitochondrial autoantigen of primary biliary cirrhosis) (PBC) (Dihydrolipoamide acetyltransferase component of pyruvate dehydrogenase complex) (M2 antigen complex 70 kDa subunit) (Pyruvate dehydrogenase complex component E2) (PDC-E2) (PDCE2)	5.27257	-3.386
Q9BUR5	MIC26_HUMAN	MICOS complex subunit MIC26 (Apolipoprotein O) (MICOS complex subunit MIC23) (Protein FAM121B)	4.7004	-3.368
Q6FGJ9	Q6FGJ9_HUMAN	Glutathione S-transferase (EC 2.5.1.18)	5.07751	-3.363
Q08431	MFGM_HUMAN	Lactadherin (Breast epithelial antigen BA46) (HMFG) (MFGM) (Milk fat globule-EGF factor 8) (MFG-E8) (SED1) [Cleaved into: Lactadherin short form; Medin]	4.67287	-3.329
P51991	ROA3_HUMAN	Heterogeneous nuclear ribonucleoprotein A3 (hnRNP A3)	5.52619	-3.315
B2ZZ89	B2ZZ89_HUMAN	Spectrin beta chain	4.89967	-3.303
P25787	PSA2_HUMAN	Proteasome subunit alpha type-2 (Macropain subunit C3) (Multicatalytic endopeptidase complex subunit C3) (Proteasome component C3) (Proteasome subunit alpha-2) (alpha-2)	4.59289	-3.205
B3KXH0	B3KXH0_HUMAN	Hypoxia up-regulated protein 1	4.68942	-3.204
V9HWC7	V9HWC7_HUMAN	Peroxiredoxin-6 (EC 1.11.1.27) (EC 2.3.1.23) (EC 3.1.1.4) (1-Cys peroxiredoxin) (Acidic calcium-independent phospholipase A2) (Glutathione-dependent peroxiredoxin) (Lysophosphatidylcholine acyltransferase 5) (Non-selenium glutathione peroxidase)	5.70634	-3.171
P15880	RS2_HUMAN	Small ribosomal subunit protein uS5 (40S ribosomal protein S2) (40S ribosomal protein S4) (Protein LLRep3)	5.8752	-3.129
Q6NYC5	Q6NYC5_HUMAN	MAP2 protein	3.00247	-3.116
Q5ST80	Q5ST80_HUMAN	Flotillin	3.86436	-3.111
Q9BY11	PACN1_HUMAN	Protein kinase C and casein kinase substrate in neurons protein 1 (Syndapin-1)	2.84608	-3.054
P41222	PTGDS_HUMAN	Prostaglandin-H2 D-isomerase (EC 5.3.99.2) (Beta-trace protein) (Cerebrin-28) (Glutathione-independent PGD synthase) (Lipocalin-type prostaglandin-D synthase) (L-PGDS) (Prostaglandin-D2 synthase) (PGD2 synthase) (PGDS) (PGDS2)	4.63289	-3.05
P47755	CAZA2_HUMAN	F-actin-capping protein subunit alpha-2 (CapZ alpha-2)	4.74514	-3.01
P51674	GPM6A_HUMAN	Neuronal membrane glycoprotein M6-a (M6a)	4.00218	-2.94
Q16849	PTPRN_HUMAN	Receptor-type tyrosine-protein phosphatase-like N (R-PTP-N) (Islet cell antigen 512) (ICA 512) (Islet cell autoantigen 3) (PTP IA-2) [Cleaved into: ICA512-N-terminal fragment (ICA512-NTF); ICA512-transmembrane fragment (ICA512-TMF); ICA512-cleaved cytosolic fragment (ICA512-CCF)]	3.86183	-2.91
P30038	AL4A1_HUMAN	Delta-1-pyrroline-5-carboxylate dehydrogenase, mitochondrial (P5C dehydrogenase) (EC 1.2.1.88) (Aldehyde dehydrogenase family 4 member A1) (L-glutamate gamma-semialdehyde dehydrogenase)	4.48445	-2.899
P14136	GFAP_HUMAN	Glial fibrillary acidic protein (GFAP)	2.083	-2.831
Q9UEY8	ADDG_HUMAN	Gamma-adducin (Adducin-like protein 70)	1.75527	-2.776
P48643	TCPE_HUMAN	T-complex protein 1 subunit epsilon (TCP-1-epsilon) (CCT-epsilon) (Chaperonin containing T-complex polypeptide 1 subunit 5)	4.78665	-2.761
P05771	KPCB_HUMAN	Protein kinase C beta type (PKC-B) (PKC-beta) (EC 2.7.11.13)	3.58715	-2.732
O95741	CPNE6_HUMAN	Copine-6 (Copine VI) (Neuronal-copine) (N-copine)	2.69488	-2.732
Q9Y4G6	TLN2_HUMAN	Talin-2	3.26493	-2.693
Q13424	SNTA1_HUMAN	Alpha-1-syntrophin (59 kDa dystrophin-associated protein A1 acidic component 1) (Pro-TGF-alpha cytoplasmic domain-interacting protein 1) (TACIP1) (Syntrophin-1)	4.83038	-2.675
P61106	RAB14_HUMAN	Ras-related protein Rab-14 (EC 3.6.5.2)	4.70928	-2.675
P78356	PI42B_HUMAN	Phosphatidylinositol 5-phosphate 4-kinase type-2 beta (EC 2.7.1.149) (1-phosphatidylinositol 5-phosphate 4-kinase 2-beta) (Diphosphoinositide kinase 2-beta) (Phosphatidylinositol 5-phosphate 4-kinase type II beta) (PI(5)P 4-kinase type II beta) (PIP4KII-beta) (PtdIns(5)P-4-kinase isoform 2-beta)	3.79308	-2.675
P62277	RS13_HUMAN	Small ribosomal subunit protein uS15 (40S ribosomal protein S13)	4.49265	-2.655
D9YZU5	D9YZU5_HUMAN	Beta-globin (Globin A1) (Hemoglobin subunit beta) (Hemoglobin, beta)	3.93693	-2.655
O75746	S2512_HUMAN	Electrogenic aspartate/glutamate antiporter SLC25A12, mitochondrial (Araceli hiperlarga) (Aralar) (Aralar1) (Mitochondrial aspartate glutamate carrier 1) (Solute carrier family 25 member 12)	3.25	-2.626
P49588	SYAC_HUMAN	Alanine--tRNA ligase, cytoplasmic (EC 6.1.1.7) (Alanyl-tRNA synthetase) (AlaRS) (Protein lactyltransferase AARS1) (EC 6.-.-.-) (Renal carcinoma antigen NY-REN-42)	3.353	-2.606
Q00577	PURA_HUMAN	Transcriptional activator protein Pur-alpha (Purine-rich single-stranded DNA-binding protein alpha)	3.32405	-2.605
O15240	VGF_HUMAN	Neurosecretory protein VGF [Cleaved into: Neuroendocrine regulatory peptide-1 (NERP-1); Neuroendocrine regulatory peptide-2 (NERP-2); VGF-derived peptide TLQP-21; VGF-derived peptide TLQP-62; Antimicrobial peptide VGF[554-577]]	3.40465	-2.598
O14980	XPO1_HUMAN	Exportin-1 (Exp1) (Chromosome region maintenance 1 protein homolog)	3.49559	-2.591
P02686	MBP_HUMAN	Myelin basic protein (MBP) (Myelin A1 protein) (Myelin membrane encephalitogenic protein)	2.72404	-2.586
V9HW37	V9HW37_HUMAN	T-complex protein 1 subunit epsilon (CCT-epsilon)	4.89298	-2.542
P30043	BLVRB_HUMAN	Flavin reductase (NADPH) (FR) (EC 1.5.1.30) (Biliverdin reductase B) (BVR-B) (EC 1.3.1.-) (Biliverdin-IX beta-reductase) (Green heme-binding protein) (GHBP) (NADPH-dependent diaphorase) (NADPH-flavin reductase) (FLR) (S-nitroso-CoA-assisted nitrosyltransferase) (SNO-CoA-assisted nitrosyltransferase) (EC 2.6.99.-)	3.81115	-2.538
P05386	RLA1_HUMAN	Large ribosomal subunit protein P1 (60S acidic ribosomal protein P1)	3.52541	-2.533
Q6NZ59	Q6NZ59_HUMAN	ATP synthase-coupling factor 6, mitochondrial (ATPase subunit F6)	3.07729	-2.519
P17174	AATC_HUMAN	Aspartate aminotransferase, cytoplasmic (cAspAT) (EC 2.6.1.1) (EC 2.6.1.3) (Cysteine aminotransferase, cytoplasmic) (Cysteine transaminase, cytoplasmic) (cCAT) (Glutamate oxaloacetate transaminase 1) (Transaminase A)	5.90857	-2.502
Q9BTI6	Q9BTI6_HUMAN	Flotillin	2.94768	-2.453
P27144	KAD4_HUMAN	Adenylate kinase 4, mitochondrial (EC 2.7.4.4) (EC 2.7.4.6) (Adenylate kinase 3-like) (GTP:AMP phosphotransferase AK4)	1.38373	-2.424
P02649	APOE_HUMAN	Apolipoprotein E (Apo-E)	4.89652	-2.398
P02730	B3AT_HUMAN	Band 3 anion transport protein (Anion exchange protein 1) (AE 1) (Anion exchanger 1) (Solute carrier family 4 member 1) (CD antigen CD233)	4.7142	-2.398
P07954	FUMH_HUMAN	Fumarate hydratase, mitochondrial (Fumarase) (HsFH) (EC 4.2.1.2)	3.22255	-2.353
Q53XL8	Q53XL8_HUMAN	Proteasome (Prosome, macropain) 26S subunit, ATPase, 1 (Proteasome 26S ATPase subunit 1) (cDNA, FLJ93843, Homo sapiens proteasome (prosome, macropain) 26S subunit, ATPase, 1(PSMC1), mRNA)	3.61194	-2.322
A8K7J7	A8K7J7_HUMAN	Hexokinase-1 (EC 2.7.1.1) (Hexokinase type I)	4.33897	-2.308
P12277	KCRB_HUMAN	Creatine kinase B-type (EC 2.7.3.2) (Brain creatine kinase) (B-CK) (Creatine kinase B chain) (Creatine phosphokinase B-type) (CPK-B)	4.33189	-2.305
Q07960	RHG01_HUMAN	Rho GTPase-activating protein 1 (CDC42 GTPase-activating protein) (GTPase-activating protein rhoGAP) (Rho-related small GTPase protein activator) (Rho-type GTPase-activating protein 1) (p50-RhoGAP)	3.18375	-2.304
Q9NUU7	DD19A_HUMAN	ATP-dependent RNA helicase DDX19A (EC 3.6.4.13) (DDX19-like protein) (DEAD box protein 19A)	1.81264	-2.292
U5Z487	U5Z487_HUMAN	Cytochrome c oxidase subunit 2	4.67793	-2.289
H6SG15	H6SG15_HUMAN	Cytochrome c oxidase subunit (Cytochrome c oxidase polypeptide VIa)	3.66733	-2.279
Q9UJ41	RABX5_HUMAN	Rab5 GDP/GTP exchange factor (RAP1) (Rabaptin-5-associated exchange factor for Rab5) (Rabex-5)	3.8291	-2.253
D9IAI1	D9IAI1_HUMAN	Phosphatidylethanolamine-binding protein 1 (HCNPpp)	4.14489	-2.246
Q96KX6	Q96KX6_HUMAN	MFSD4 protein	3.40964	-2.21
Q13449	LSAMP_HUMAN	Limbic system-associated membrane protein (LSAMP) (IgLON family member 3)	4.935	-2.19
Q9UMF0	ICAM5_HUMAN	Intercellular adhesion molecule 5 (ICAM-5) (Telencephalin)	4.77381	-2.141
Q5U0I6	Q5U0I6_HUMAN	Ras-related protein Rab-1A	3.07697	-2.102
P30041	PRDX6_HUMAN	Peroxiredoxin-6 (EC 1.11.1.27) (1-Cys peroxiredoxin) (1-Cys PRX) (24 kDa protein) (Acidic calcium-independent phospholipase A2) (aiPLA2) (EC 3.1.1.4) (Antioxidant protein 2) (Glutathione-dependent peroxiredoxin) (Liver 2D page spot 40) (Lysophosphatidylcholine acyltransferase 5) (LPC acyltransferase 5) (LPCAT-5) (Lyso-PC acyltransferase 5) (EC 2.3.1.23) (Non-selenium glutathione peroxidase) (NSGP…	1.526	-2.096
P07195	LDHB_HUMAN	L-lactate dehydrogenase B chain (LDH-B) (EC 1.1.1.27) (LDH heart subunit) (LDH-H) (Renal carcinoma antigen NY-REN-46)	3.40683	-2.095
Q5T0G8	Q5T0G8_HUMAN	Annexin	3.36377	-2.095
O75489	NDUS3_HUMAN	NADH dehydrogenase [ubiquinone] iron-sulfur protein 3, mitochondrial (EC 7.1.1.2) (Complex I-30kD) (CI-30kD) (NADH-ubiquinone oxidoreductase 30 kDa subunit)	3.22291	-2.093
Q12765	SCRN1_HUMAN	Secernin-1	5.62924	-2.079
Q6IBR2	Q6IBR2_HUMAN	Phenylalanine--tRNA ligase alpha subunit (EC 6.1.1.20) (Phenylalanyl-tRNA synthetase alpha subunit)	3.13012	-2.07
O76041	NEBL_HUMAN	Nebulette (Actin-binding Z-disk protein)	3.13006	-2.069
P05026	AT1B1_HUMAN	Sodium/potassium-transporting ATPase subunit beta-1 (Sodium/potassium-dependent ATPase subunit beta-1)	3.63731	-2.062
V9HWE8	V9HWE8_HUMAN	Rho GDP-dissociation inhibitor 1 (Rho-GDI alpha)	1.54707	-2.019
P08758	ANXA5_HUMAN	Annexin A5 (Anchorin CII) (Annexin V) (Annexin-5) (Calphobindin I) (CPB-I) (Endonexin II) (Lipocortin V) (Placental anticoagulant protein 4) (PP4) (Placental anticoagulant protein I) (PAP-I) (Thromboplastin inhibitor) (Vascular anticoagulant-alpha) (VAC-alpha)	2.90073	-2.004
P35611	ADDA_HUMAN	Alpha-adducin (Erythrocyte adducin subunit alpha)	3.49132	-1.995
O95197	RTN3_HUMAN	Reticulon-3 (Homolog of ASY protein) (HAP) (Neuroendocrine-specific protein-like 2) (NSP-like protein 2) (Neuroendocrine-specific protein-like II) (NSP-like protein II) (NSPLII)	2.70282	-1.99
O60883	G37L1_HUMAN	G-protein coupled receptor 37-like 1 (Endothelin B receptor-like protein 2) (ETBR-LP-2)	3.33256	-1.988
O95299	NDUAA_HUMAN	NADH dehydrogenase [ubiquinone] 1 alpha subcomplex subunit 10, mitochondrial (Complex I-42kD) (CI-42kD) (NADH-ubiquinone oxidoreductase 42 kDa subunit)	2.96843	-1.979
P13987	CD59_HUMAN	CD59 glycoprotein (1F5 antigen) (20 kDa homologous restriction factor) (HRF-20) (HRF20) (MAC-inhibitory protein) (MAC-IP) (MEM43 antigen) (Membrane attack complex inhibition factor) (MACIF) (Membrane inhibitor of reactive lysis) (MIRL) (Protectin) (CD antigen CD59)	2.06278	-1.971
P49821	NDUV1_HUMAN	NADH dehydrogenase [ubiquinone] flavoprotein 1, mitochondrial (NDUFV1) (EC 7.1.1.2) (Complex I-51kD) (CI-51kD) (NADH dehydrogenase flavoprotein 1) (NADH-ubiquinone oxidoreductase 51 kDa subunit)	3.30708	-1.955
Q15185	TEBP_HUMAN	Prostaglandin E synthase 3 (EC 5.3.99.3) (Cytosolic prostaglandin E2 synthase) (cPGES) (Hsp90 co-chaperone) (Progesterone receptor complex p23) (Telomerase-binding protein p23)	4.333	-1.953
Q53F53	Q53F53_HUMAN	Atlastin-1	3.24503	-1.953
Q13561	DCTN2_HUMAN	Dynactin subunit 2 (50 kDa dynein-associated polypeptide) (Dynactin complex 50 kDa subunit) (DCTN-50) (p50 dynamitin)	5.833	-1.922
Q06830	PRDX1_HUMAN	Peroxiredoxin-1 (EC 1.11.1.24) (Natural killer cell-enhancing factor A) (NKEF-A) (Proliferation-associated gene protein) (PAG) (Thioredoxin peroxidase 2) (Thioredoxin-dependent peroxide reductase 2) (Thioredoxin-dependent peroxiredoxin 1)	4.90557	-1.898
P50990	TCPQ_HUMAN	T-complex protein 1 subunit theta (TCP-1-theta) (CCT-theta) (Chaperonin containing T-complex polypeptide 1 subunit 8) (Renal carcinoma antigen NY-REN-15)	4.61703	-1.891
Q9P0L0	VAPA_HUMAN	Vesicle-associated membrane protein-associated protein A (VAMP-A) (VAMP-associated protein A) (VAP-A) (33 kDa VAMP-associated protein) (VAP-33)	5.81713	-1.883
Q69YW2	STUM_HUMAN	Protein stum homolog	3.72433	-1.882
Q7L099	RUFY3_HUMAN	Protein RUFY3 (RUN and FYVE domain-containing protein 3) (Rap2-interacting protein x) (RIPx) (Single axon-regulated protein) (Singar)	2.95965	-1.879
P13591	NCAM1_HUMAN	Neural cell adhesion molecule 1 (N-CAM-1) (NCAM-1) (CD antigen CD56)	2.02971	-1.863
P35612	ADDB_HUMAN	Beta-adducin (Erythrocyte adducin subunit beta)	5.505	-1.853
Q14165	MLEC_HUMAN	Malectin	3.72782	-1.848
P08574	CY1_HUMAN	Cytochrome c1, heme protein, mitochondrial (EC 7.1.1.8) (Complex III subunit 4) (Complex III subunit IV) (Cytochrome b-c1 complex subunit 4) (Ubiquinol-cytochrome-c reductase complex cytochrome c1 subunit) (Cytochrome c-1)	2.82439	-1.84
O94925	GLSK_HUMAN	Glutaminase kidney isoform, mitochondrial (GLS) (EC 3.5.1.2) (K-glutaminase) (L-glutamine amidohydrolase) [Cleaved into: Glutaminase kidney isoform, mitochondrial 68 kDa chain; Glutaminase kidney isoform, mitochondrial 65 kDa chain]	2.7069	-1.836
Q8IWE0	Q8IWE0_HUMAN	calcium/calmodulin-dependent protein kinase (EC 2.7.11.17)	2.84968	-1.828
B3KXY9	B3KXY9_HUMAN	Hexokinase-1 (EC 2.7.1.1) (Hexokinase type I)	4.43565	-1.796
P07947	YES_HUMAN	Tyrosine-protein kinase Yes (EC 2.7.10.2) (Proto-oncogene c-Yes) (p61-Yes)	3.377	-1.795
P01023	A2MG_HUMAN	Alpha-2-macroglobulin (Alpha-2-M) (C3 and PZP-like alpha-2-macroglobulin domain-containing protein 5)	2.71471	-1.793
P48735	IDHP_HUMAN	Isocitrate dehydrogenase [NADP], mitochondrial (IDH) (EC 1.1.1.42) (ICD-M) (IDP) (NADP(+)-specific ICDH) (Oxalosuccinate decarboxylase)	4.95553	-1.791
P35573	GDE_HUMAN	Glycogen debranching enzyme (Glycogen debrancher) [Includes: 4-alpha-glucanotransferase (EC 2.4.1.25) (Oligo-1,4-1,4-glucantransferase); Amylo-alpha-1,6-glucosidase (Amylo-1,6-glucosidase) (EC 3.2.1.33) (Dextrin 6-alpha-D-glucosidase)]	4.49538	-1.789
A8K161	A8K161_HUMAN	calcium/calmodulin-dependent protein kinase (EC 2.7.11.17)	5.71946	-1.782
Q8TAS0	Q8TAS0_HUMAN	ATP synthase subunit gamma	4.07095	-1.779
P42704	LPPRC_HUMAN	Leucine-rich PPR motif-containing protein, mitochondrial (130 kDa leucine-rich protein) (LRP 130) (GP130)	5.03218	-1.773
O15066	KIF3B_HUMAN	Kinesin-like protein KIF3B (HH0048) (Microtubule plus end-directed kinesin motor 3B) [Cleaved into: Kinesin-like protein KIF3B, N-terminally processed]	3.47775	-1.773
O43426	SYNJ1_HUMAN	Synaptojanin-1 (EC 3.1.3.36) (Synaptic inositol 1,4,5-trisphosphate 5-phosphatase 1)	3.70275	-1.772
Q9Y241	HIG1A_HUMAN	HIG1 domain family member 1A, mitochondrial (Hypoxia-inducible gene 1 protein) (RCF1 homolog A) (RCF1a)	4.35256	-1.771
O75508	CLD11_HUMAN	Claudin-11 (Oligodendrocyte-specific protein)	3.22215	-1.77
Q96MZ0	GD1L1_HUMAN	Ganglioside-induced differentiation-associated protein 1-like 1 (GDAP1-L1)	3.44279	-1.75
P24821	TENA_HUMAN	Tenascin (TN) (Cytotactin) (GMEM) (GP 150-225) (Glioma-associated-extracellular matrix antigen) (Hexabrachion) (JI) (Myotendinous antigen) (Neuronectin) (Tenascin-C) (TN-C)	4.537	-1.704
Q8N111	CEND_HUMAN	Cell cycle exit and neuronal differentiation protein 1 (BM88 antigen)	2.82036	-1.7
Q86VG2	Q86VG2_HUMAN	Splicing factor proline/glutamine-rich (Polypyrimidine tract binding protein associated)	2.91087	-1.687
P51452	DUS3_HUMAN	Dual specificity protein phosphatase 3 (EC 3.1.3.16) (EC 3.1.3.48) (Dual specificity protein phosphatase VHR) (Vaccinia H1-related phosphatase) (VHR)	3.40575	-1.656
V9HWK1	V9HWK1_HUMAN	Triosephosphate isomerase (EC 5.3.1.1)	1.30702	-1.655
P08247	SYPH_HUMAN	Synaptophysin (Major synaptic vesicle protein p38)	3.14276	-1.65
Q96CW1	AP2M1_HUMAN	AP-2 complex subunit mu (AP-2 mu chain) (Adaptin-mu2) (Adaptor protein complex AP-2 subunit mu) (Adaptor-related protein complex 2 subunit mu) (Clathrin assembly protein complex 2 mu medium chain) (Clathrin coat assembly protein AP50) (Clathrin coat-associated protein AP50) (HA2 50 kDa subunit) (Plasma membrane adaptor AP-2 50 kDa protein)	2.80478	-1.648
Q9Y2J8	PADI2_HUMAN	Protein-arginine deiminase type-2 (EC 3.5.3.15) (PAD-H19) (Peptidylarginine deiminase II) (Protein-arginine deiminase type II)	1.32214	-1.627
Q9BSJ8	ESYT1_HUMAN	Extended synaptotagmin-1 (E-Syt1) (Membrane-bound C2 domain-containing protein)	2.96063	-1.622
Q16851	UGPA_HUMAN	UTP--glucose-1-phosphate uridylyltransferase (EC 2.7.7.9) (UDP-glucose pyrophosphorylase) (UDPGP) (UGPase)	3.84602	-1.618
Q7Z3B1	NEGR1_HUMAN	Neuronal growth regulator 1 (IgLON family member 4)	2.53154	-1.577
P20618	PSB1_HUMAN	Proteasome subunit beta type-1 (Macropain subunit C5) (Multicatalytic endopeptidase complex subunit C5) (Proteasome component C5) (Proteasome gamma chain) (Proteasome subunit beta-6) (beta-6)	1.47703	-1.567
E5KNY5	E5KNY5_HUMAN	Leucine-rich PPR-motif containing (Mitochondrial leucine-rich PPR motif-containing protein)	3.797	-1.54
P04271	S100B_HUMAN	Protein S100-B (S-100 protein beta chain) (S-100 protein subunit beta) (S100 calcium-binding protein B)	3.72142	-1.535
P35232	PHB1_HUMAN	Prohibitin 1	1.46885	-1.532
Q9H3Z4	DNJC5_HUMAN	DnaJ homolog subfamily C member 5 (Ceroid-lipofuscinosis neuronal protein 4) (Cysteine string protein) (CSP)	2.24016	-1.527
P49419	AL7A1_HUMAN	Alpha-aminoadipic semialdehyde dehydrogenase (Alpha-AASA dehydrogenase) (EC 1.2.1.31) (Aldehyde dehydrogenase family 7 member A1) (EC 1.2.1.3) (Antiquitin-1) (Betaine aldehyde dehydrogenase) (EC 1.2.1.8) (Delta1-piperideine-6-carboxylate dehydrogenase) (P6c dehydrogenase)	3.436	-1.525
Q53X12	Q53X12_HUMAN	V-type proton ATPase subunit a	3.68129	-1.522
Q99798	ACON_HUMAN	Aconitate hydratase, mitochondrial (Aconitase) (EC 4.2.1.3) (Citrate hydro-lyase)	2.8883	-1.522
P19525	E2AK2_HUMAN	Interferon-induced, double-stranded RNA-activated protein kinase (EC 2.7.11.1) (Eukaryotic translation initiation factor 2-alpha kinase 2) (eIF-2A protein kinase 2) (Interferon-inducible RNA-dependent protein kinase) (P1/eIF-2A protein kinase) (Protein kinase RNA-activated) (PKR) (Protein kinase R) (Tyrosine-protein kinase EIF2AK2) (EC 2.7.10.2) (p68 kinase)	1.46897	-1.511
O60518	RNBP6_HUMAN	Ran-binding protein 6 (RanBP6)	3.34404	-1.504
P08133	ANXA6_HUMAN	Annexin A6 (67 kDa calelectrin) (Annexin VI) (Annexin-6) (Calphobindin-II) (CPB-II) (Chromobindin-20) (Lipocortin VI) (Protein III) (p68) (p70)	3.28433	-1.481
P40925	MDHC_HUMAN	Malate dehydrogenase, cytoplasmic (EC 1.1.1.37) (Aromatic alpha-keto acid reductase) (KAR) (EC 1.1.1.96) (Cytosolic malate dehydrogenase)	1.71994	-1.481
Q96FS5	Q96FS5_HUMAN	PEA15 protein	3.49767	-1.48
P60842	IF4A1_HUMAN	Eukaryotic initiation factor 4A-I (eIF-4A-I) (eIF4A-I) (EC 3.6.4.13) (ATP-dependent RNA helicase eIF4A-1)	1.797	-1.473
B4E1W8	B4E1W8_HUMAN	cDNA FLJ60213, highly similar to Tenascin	4.24234	-1.466
Q9H8H3	TMT1A_HUMAN	Thiol S-methyltransferase TMT1A (EC 2.1.1.9) (Methyltransferase-like protein 7A) (N6-adenosine-methyltransferase TMT1A) (EC 2.1.1.348) (Protein AAM-B) (Thiol methyltransferase 1A)	2.13384	-1.451
P30084	ECHM_HUMAN	Enoyl-CoA hydratase, mitochondrial (mECH) (mECH1) (EC 4.2.1.17) (EC 5.3.3.8) (Enoyl-CoA hydratase 1) (ECHS1) (Short-chain enoyl-CoA hydratase) (SCEH)	1.8262	-1.449
Q2M2I8	AAK1_HUMAN	AP2-associated protein kinase 1 (EC 2.7.11.1) (Adaptor-associated kinase 1)	3.77821	-1.442
O14548	CO72L_HUMAN	Cytochrome c oxidase subunit 7A2-like, mitochondrial (Cytochrome c oxidase subunit 7A-related protein) (COX7a-related protein) (Cytochrome c oxidase subunit VIIa-related protein) (EB1) (Supercomplex assembly factor 1)	3.51509	-1.433
Q6ZT60	Q6ZT60_HUMAN	cDNA FLJ44934 fis, clone BRAMY3017920, highly similar to Active breakpoint cluster region-related protein	3.17498	-1.433
O95169	NDUB8_HUMAN	NADH dehydrogenase [ubiquinone] 1 beta subcomplex subunit 8, mitochondrial (Complex I-ASHI) (CI-ASHI) (NADH-ubiquinone oxidoreductase ASHI subunit)	2.76025	-1.429
Q9BRX8	PXL2A_HUMAN	Peroxiredoxin-like 2A (Peroxiredoxin-like 2 activated in M-CSF stimulated monocytes) (Protein PAMM) (Redox-regulatory protein FAM213A)	2.96936	-1.42
A3KLL5	A3KLL5_HUMAN	Sodium/potassium-transporting ATPase subunit beta	5.55412	-1.419
B9EGN3	B9EGN3_HUMAN	phosphoinositide 5-phosphatase (EC 3.1.3.36)	4.07876	-1.417
B2RB89	B2RB89_HUMAN	cAMP-dependent protein kinase (EC 2.7.11.11)	4.27988	-1.411
B3KUV5	B3KUV5_HUMAN	ubiquitinyl hydrolase 1 (EC 3.4.19.12)	4.71547	-1.407
B3KP89	B3KP89_HUMAN	Guanine nucleotide-binding protein G(o) subunit alpha	4.84784	-1.403
Q9UI09	NDUAC_HUMAN	NADH dehydrogenase [ubiquinone] 1 alpha subcomplex subunit 12 (13 kDa differentiation-associated protein) (Complex I-B17.2) (CI-B17.2) (CIB17.2) (NADH-ubiquinone oxidoreductase subunit B17.2)	2.018	-1.384
E9KL48	E9KL48_HUMAN	Glutamate dehydrogenase 1, mitochondrial (EC 1.4.1.3)	3.85901	-1.383
P62081	RS7_HUMAN	Small ribosomal subunit protein eS7 (40S ribosomal protein S7)	3.94677	-1.376
V9HW88	V9HW88_HUMAN	Calreticulin	1.7921	-1.367
Q53FV0	Q53FV0_HUMAN	Prohibitin	3.69897	-1.362
Q00839	HNRPU_HUMAN	Heterogeneous nuclear ribonucleoprotein U (hnRNP U) (GRIP120) (Nuclear p120 ribonucleoprotein) (Scaffold-attachment factor A) (SAF-A) (p120) (pp120)	4.19003	-1.36
Q07021	C1QBP_HUMAN	Complement component 1 Q subcomponent-binding protein, mitochondrial (ASF/SF2-associated protein p32) (Glycoprotein gC1qBP) (C1qBP) (Hyaluronan-binding protein 1) (Mitochondrial matrix protein p32) (gC1q-R protein) (p33) (SF2AP32)	4.388	-1.335
Q9BUG9	Q9BUG9_HUMAN	Integrin beta	2.94437	-1.33
Q9UBB6	NCDN_HUMAN	Neurochondrin	2.32767	-1.325
Q9UN86	G3BP2_HUMAN	Ras GTPase-activating protein-binding protein 2 (G3BP-2) (GAP SH3 domain-binding protein 2)	1.68339	-1.325
Q02952	AKA12_HUMAN	A-kinase anchor protein 12 (AKAP-12) (A-kinase anchor protein 250 kDa) (AKAP 250) (Gravin) (Myasthenia gravis autoantigen)	4.66278	-1.322
Q86ST5	Q86ST5_HUMAN	AGAP3 protein	2.70369	-1.313
P62805	H4_HUMAN	Histone H4	2.11173	-1.312
Q6FHM2	Q6FHM2_HUMAN	Epididymis secretory sperm binding protein (GNB2 protein) (Guanine nucleotide binding protein (G protein), beta polypeptide 2, isoform CRA_a) (cDNA FLJ77321, highly similar to Homo sapiens guanine nucleotide binding protein (G protein), beta polypeptide 2 (GNB2), mRNA)	3.3169	-1.302
Q9H1E5	TMX4_HUMAN	Thioredoxin-related transmembrane protein 4 (Thioredoxin domain-containing protein 13)	2.44766	-1.295
Q9UM19	HPCL4_HUMAN	Hippocalcin-like protein 4 (HLP4)	1.57394	-1.286
O95248	MTMR5_HUMAN	Myotubularin-related protein 5 (Inactive phosphatidylinositol 3-phosphatase 5) (SET-binding factor 1) (Sbf1)	2.70251	-1.285
E9KL44	E9KL44_HUMAN	enoyl-CoA hydratase (EC 4.2.1.17)	3.74045	-1.281
A2A3R6	A2A3R6_HUMAN	40S ribosomal protein S6	5.65457	-1.276
Q0IJ56	Q0IJ56_HUMAN	ST13 protein	5.54712	-1.276
O95168	NDUB4_HUMAN	NADH dehydrogenase [ubiquinone] 1 beta subcomplex subunit 4 (Complex I-B15) (CI-B15) (NADH-ubiquinone oxidoreductase B15 subunit)	2.60353	-1.258
Q14204	DYHC1_HUMAN	Cytoplasmic dynein 1 heavy chain 1 (Cytoplasmic dynein heavy chain 1) (Dynein heavy chain, cytosolic)	4.20058	-1.257
P68363	TBA1B_HUMAN	Tubulin alpha-1B chain (EC 3.6.5.-) (Alpha-tubulin ubiquitous) (Tubulin K-alpha-1) (Tubulin alpha-ubiquitous chain) [Cleaved into: Detyrosinated tubulin alpha-1B chain]	1.81901	-1.256
O43175	SERA_HUMAN	D-3-phosphoglycerate dehydrogenase (3-PGDH) (EC 1.1.1.95) (2-oxoglutarate reductase) (EC 1.1.1.399) (Malate dehydrogenase) (EC 1.1.1.37)	3.236	-1.245
Q53HE2	Q53HE2_HUMAN	Triosephosphate isomerase (EC 5.3.1.1)	3.58034	-1.237
P05091	ALDH2_HUMAN	Aldehyde dehydrogenase, mitochondrial (EC 1.2.1.3) (ALDH class 2) (ALDH-E2) (ALDHI)	3.82392	-1.232
P62826	RAN_HUMAN	GTP-binding nuclear protein Ran (EC 3.6.5.-) (Androgen receptor-associated protein 24) (GTPase Ran) (Ras-like protein TC4) (Ras-related nuclear protein)	2.0007	-1.228
P00367	DHE3_HUMAN	Glutamate dehydrogenase 1, mitochondrial (GDH 1) (EC 1.4.1.3)	2.92136	-1.227
A8K9L3	A8K9L3_HUMAN	Myelin proteolipid protein (Lipophilin)	4.41524	-1.221
Q9HCM2	PLXA4_HUMAN	Plexin-A4	2.06558	-1.213
Q9BXK5	B2L13_HUMAN	Bcl-2-like protein 13 (Bcl2-L-13) (Bcl-rambo) (Protein Mil1)	2.81153	-1.212
P02794	FRIH_HUMAN	Ferritin heavy chain (Ferritin H subunit) (EC 1.16.3.1) (Cell proliferation-inducing gene 15 protein) [Cleaved into: Ferritin heavy chain, N-terminally processed]	4.03353	-1.211
Q14254	FLOT2_HUMAN	Flotillin-2 (Epidermal surface antigen) (ESA) (Membrane component chromosome 17 surface marker 1)	3.33036	-1.211
O75083	WDR1_HUMAN	WD repeat-containing protein 1 (Actin-interacting protein 1) (AIP1) (NORI-1)	3.27219	-1.211
Q96QK1	VPS35_HUMAN	Vacuolar protein sorting-associated protein 35 (hVPS35) (Maternal-embryonic 3) (Vesicle protein sorting 35)	3.18231	-1.211
O75955	FLOT1_HUMAN	Flotillin-1	3.17365	-1.211
X5DNA9	X5DNA9_HUMAN	Septin-5	2.27714	-1.211
X5DNM4	X5DNM4_HUMAN	Lactoylglutathione lyase (EC 4.4.1.5) (Glyoxalase I)	2.17864	-1.211
Q9UBQ0	VPS29_HUMAN	Vacuolar protein sorting-associated protein 29 (hVPS29) (PEP11 homolog) (Vesicle protein sorting 29)	2.10034	-1.211
P30519	HMOX2_HUMAN	Heme oxygenase 2 (HO-2) (EC 1.14.14.18) [Cleaved into: Heme oxygenase 2 soluble form]	1.82748	-1.211
P55084	ECHB_HUMAN	Trifunctional enzyme subunit beta, mitochondrial (TP-beta) [Includes: 3-ketoacyl-CoA thiolase (EC 2.3.1.155) (EC 2.3.1.16) (Acetyl-CoA acyltransferase) (Beta-ketothiolase)]	1.52689	-1.211
X5D8S1	X5D8S1_HUMAN	4-aminobutyrate aminotransferase, mitochondrial (EC 2.6.1.19) (EC 2.6.1.22) ((S)-3-amino-2-methylpropionate transaminase) (GABA aminotransferase) (Gamma-amino-N-butyrate transaminase) (L-AIBAT)	1.35005	-1.211
Q14108	SCRB2_HUMAN	Lysosome membrane protein 2 (85 kDa lysosomal membrane sialoglycoprotein) (LGP85) (CD36 antigen-like 2) (Lysosome membrane protein II) (LIMP II) (Scavenger receptor class B member 2) (CD antigen CD36)	4.44571	-1.209
O60884	DNJA2_HUMAN	DnaJ homolog subfamily A member 2 (Cell cycle progression restoration gene 3 protein) (Dnj3) (Dj3) (HIRA-interacting protein 4) (Renal carcinoma antigen NY-REN-14)	3.334	-1.203
P09622	DLDH_HUMAN	Dihydrolipoyl dehydrogenase, mitochondrial (EC 1.8.1.4) (Dihydrolipoamide dehydrogenase) (Glycine cleavage system L protein)	2.89821	-1.198
Q92823	NRCAM_HUMAN	Neuronal cell adhesion molecule (Nr-CAM) (Neuronal surface protein Bravo) (hBravo) (NgCAM-related cell adhesion molecule) (Ng-CAM-related)	3.73797	-1.194
P84098	RL19_HUMAN	Large ribosomal subunit protein eL19 (60S ribosomal protein L19)	4.32408	-1.193
H9ZYJ2	H9ZYJ2_HUMAN	Thioredoxin	3.244	-1.19
B7Z7Z1	B7Z7Z1_HUMAN	Active breakpoint cluster region-related protein	4.20179	-1.187
O14745	NHRF1_HUMAN	Na(+)/H(+) exchange regulatory cofactor NHE-RF1 (NHERF-1) (Ezrin-radixin-moesin-binding phosphoprotein 50) (EBP50) (Regulatory cofactor of Na(+)/H(+) exchanger) (Sodium-hydrogen exchanger regulatory factor 1) (Solute carrier family 9 isoform A3 regulatory factor 1)	3.43425	-1.179
B2R4R0	B2R4R0_HUMAN	Histone H4	4.34151	-1.168
P04792	HSPB1_HUMAN	Heat shock protein beta-1 (HspB1) (28 kDa heat shock protein) (Estrogen-regulated 24 kDa protein) (Heat shock 27 kDa protein) (HSP 27) (Heat shock protein family B member 1) (Stress-responsive protein 27) (SRP27)	3.69951	-1.168
Q9NYU2	UGGG1_HUMAN	UDP-glucose:glycoprotein glucosyltransferase 1 (UGT1) (hUGT1) (EC 2.4.1.-) (UDP--Glc:glycoprotein glucosyltransferase) (UDP-glucose ceramide glucosyltransferase-like 1)	1.49032	-1.166
P14406	CX7A2_HUMAN	Cytochrome c oxidase subunit 7A2, mitochondrial (Cytochrome c oxidase subunit VIIa-liver/heart) (Cytochrome c oxidase subunit VIIa-L) (Cytochrome c oxidase subunit VIIaL)	2.056	-1.159
P30531	SC6A1_HUMAN	Sodium- and chloride-dependent GABA transporter 1 (GAT-1) (Solute carrier family 6 member 1)	1.79662	-1.156
P22392	NDKB_HUMAN	Nucleoside diphosphate kinase B (NDK B) (NDP kinase B) (EC 2.7.4.6) (C-myc purine-binding transcription factor PUF) (Histidine protein kinase NDKB) (EC 2.7.13.3) (nm23-H2)	2.97675	-1.144
P14415	AT1B2_HUMAN	Sodium/potassium-transporting ATPase subunit beta-2 (Adhesion molecule in glia) (AMOG) (Sodium/potassium-dependent ATPase subunit beta-2)	1.96565	-1.144
V9HVY3	V9HVY3_HUMAN	Protein disulfide-isomerase (EC 5.3.4.1)	1.39889	-1.142
P04083	ANXA1_HUMAN	Annexin A1 (Annexin I) (Annexin-1) (Calpactin II) (Calpactin-2) (Chromobindin-9) (Lipocortin I) (Phospholipase A2 inhibitory protein) (p35) [Cleaved into: Annexin Ac2-26]	3.78786	-1.141
P21796	VDAC1_HUMAN	Non-selective voltage-gated ion channel VDAC1 (Outer mitochondrial membrane protein porin 1) (Plasmalemmal porin) (Porin 31HL) (Porin 31HM) (Voltage-dependent anion-selective channel protein 1) (VDAC-1) (hVDAC1)	2.16228	-1.141
P28907	CD38_HUMAN	ADP-ribosyl cyclase/cyclic ADP-ribose hydrolase 1 (EC 3.2.2.-) (EC 3.2.2.6) (2'-phospho-ADP-ribosyl cyclase) (2'-phospho-ADP-ribosyl cyclase/2'-phospho-cyclic-ADP-ribose transferase) (EC 2.4.99.20) (2'-phospho-cyclic-ADP-ribose transferase) (ADP-ribosyl cyclase 1) (ADPRC 1) (Cyclic ADP-ribose hydrolase 1) (cADPR hydrolase 1) (T10) (CD antigen CD38)	1.41189	-1.141
A4D2P1	A4D2P1_HUMAN	Ras-related C3 botulinum toxin substrate 1 (EC 3.6.5.2) (p21-Rac1)	5.28434	-1.14
P03905	NU4M_HUMAN	NADH-ubiquinone oxidoreductase chain 4 (EC 7.1.1.2) (NADH dehydrogenase subunit 4)	3.8932	-1.138
P36957	ODO2_HUMAN	Dihydrolipoyllysine-residue succinyltransferase component of 2-oxoglutarate dehydrogenase complex, mitochondrial (EC 2.3.1.61) (2-oxoglutarate dehydrogenase complex component E2) (OGDC-E2) (Dihydrolipoamide succinyltransferase component of 2-oxoglutarate dehydrogenase complex) (E2K)	1.31708	-1.131
Q12979	ABR_HUMAN	Active breakpoint cluster region-related protein	4.87187	-1.13
O00429	DNM1L_HUMAN	Dynamin-1-like protein (EC 3.6.5.5) (Dnm1p/Vps1p-like protein) (DVLP) (Dynamin family member proline-rich carboxyl-terminal domain less) (Dymple) (Dynamin-like protein) (Dynamin-like protein 4) (Dynamin-like protein IV) (HdynIV) (Dynamin-related protein 1)	3.57868	-1.13
Q9BWM7	SFXN3_HUMAN	Sideroflexin-3	2.847	-1.13
P78357	CNTP1_HUMAN	Contactin-associated protein 1 (Caspr) (Caspr1) (Neurexin IV) (Neurexin-4) (p190)	3.84365	-1.124
P29972	AQP1_HUMAN	Aquaporin-1 (AQP-1) (Aquaporin-CHIP) (Channel-like integral membrane protein of 28 kDa) (Urine water channel)	1.57711	-1.124
P47985	UCRI_HUMAN	Cytochrome b-c1 complex subunit Rieske, mitochondrial (EC 7.1.1.8) (Complex III subunit 5) (Cytochrome b-c1 complex subunit 5) (Rieske iron-sulfur protein) (RISP) (Rieske protein UQCRFS1) (Ubiquinol-cytochrome c reductase iron-sulfur subunit) [Cleaved into: Cytochrome b-c1 complex subunit 9 (Su9) (Subunit 9) (8 kDa subunit 9) (Complex III subunit IX) (Cytochrome b-c1 complex subunit 11) (UQCRFS1 …	4.66099	-1.12
P55087	AQP4_HUMAN	Aquaporin-4 (AQP-4) (Mercurial-insensitive water channel) (MIWC) (WCH4)	2.46293	-1.12
O75061	AUXI_HUMAN	Auxilin (EC 3.1.3.-) (DnaJ homolog subfamily C member 6)	3.22706	-1.119
P50213	IDH3A_HUMAN	Isocitrate dehydrogenase [NAD] subunit alpha, mitochondrial (EC 1.1.1.41) (Isocitric dehydrogenase subunit alpha) (NAD(+)-specific ICDH subunit alpha)	4.63432	-1.11
Q96HU8	DIRA2_HUMAN	GTP-binding protein Di-Ras2 (EC 3.6.5.-) (Distinct subgroup of the Ras family member 2)	3.55126	-1.108
P36542	ATPG_HUMAN	ATP synthase subunit gamma, mitochondrial (ATP synthase F1 subunit gamma) (F-ATPase gamma subunit)	1.30302	-1.104
B4DJ51	B4DJ51_HUMAN	Calmodulin 1 (Phosphorylase kinase, delta), isoform CRA_a (Calmodulin 3 (Phosphorylase kinase, delta), isoform CRA_b) (Epididymis secretory protein Li 72) (cDNA FLJ61744, highly similar to Calmodulin)	4.53847	-1.103
P63010	AP2B1_HUMAN	AP-2 complex subunit beta (AP105B) (Adaptor protein complex AP-2 subunit beta) (Adaptor-related protein complex 2 subunit beta) (Beta-2-adaptin) (Beta-adaptin) (Clathrin assembly protein complex 2 beta large chain) (Plasma membrane adaptor HA2/AP2 adaptin beta subunit)	1.83338	-1.098
P48047	ATPO_HUMAN	ATP synthase subunit O, mitochondrial (ATP synthase peripheral stalk subunit OSCP) (Oligomycin sensitivity conferral protein) (OSCP)	4.78832	-1.096
P63027	VAMP2_HUMAN	Vesicle-associated membrane protein 2 (VAMP-2) (Synaptobrevin-2)	1.71474	-1.096
A3R0T8	A3R0T8_HUMAN	Histone 1, H1e (Histone H1e)	5.28585	-1.081
O75947	ATP5H_HUMAN	ATP synthase subunit d, mitochondrial (ATPase subunit d) (ATP synthase peripheral stalk subunit d)	3.10573	-1.078
P51649	SSDH_HUMAN	Succinate-semialdehyde dehydrogenase, mitochondrial (EC 1.2.1.24) (Aldehyde dehydrogenase family 5 member A1) (NAD(+)-dependent succinic semialdehyde dehydrogenase)	2.03265	-1.071
O94856	NFASC_HUMAN	Neurofascin	3.05504	-1.069
Q9H2B0	Q9H2B0_HUMAN	HSP22-like protein interacting protein 27	2.33843	-1.065
Q08722	CD47_HUMAN	Leukocyte surface antigen CD47 (Antigenic surface determinant protein OA3) (Integrin-associated protein) (IAP) (Protein MER6) (CD antigen CD47)	4.47806	-1.064
P04216	THY1_HUMAN	Thy-1 membrane glycoprotein (CDw90) (Thy-1 antigen) (CD antigen CD90)	3.77002	-1.062
P21291	CSRP1_HUMAN	Cysteine and glycine-rich protein 1 (Cysteine-rich protein 1) (CRP) (CRP1) (Epididymis luminal protein 141) (HEL-141)	2.146	-1.062
O43301	HS12A_HUMAN	Heat shock 70 kDa protein 12A (Heat shock protein family A member 12A)	3.399	-1.059
Q14257	RCN2_HUMAN	Reticulocalbin-2 (Calcium-binding protein ERC-55) (E6-binding protein) (E6BP)	4.81227	-1.051
Q6IPS9	Q6IPS9_HUMAN	Elongation factor 1-alpha	3.15563	-1.045
Q05CT3	Q05CT3_HUMAN	Kinesin-like protein	4.57927	-1.039
Q53GQ0	DHB12_HUMAN	Very-long-chain 3-oxoacyl-CoA reductase (EC 1.1.1.330) (17-beta-hydroxysteroid dehydrogenase 12) (17-beta-HSD 12) (3-ketoacyl-CoA reductase) (KAR) (Estradiol 17-beta-dehydrogenase 12) (EC 1.1.1.62) (Short chain dehydrogenase/reductase family 12C member 1)	3.60285	-1.038
O14949	QCR8_HUMAN	Cytochrome b-c1 complex subunit 8 (Complex III subunit 8) (Complex III subunit VIII) (Ubiquinol-cytochrome c reductase complex 9.5 kDa protein) (Ubiquinol-cytochrome c reductase complex ubiquinone-binding protein QP-C)	3.49907	-1.032
Q99726	ZNT3_HUMAN	Probable proton-coupled zinc antiporter SLC30A3 (Solute carrier family 30 member 3) (Zinc transporter 3) (ZnT-3)	2.97521	-1.031
P53396	ACLY_HUMAN	ATP-citrate synthase (EC 2.3.3.8) (ATP-citrate (pro-S-)-lyase) (ACL) (Citrate cleavage enzyme)	1.66629	-1.03
P37840	SYUA_HUMAN	Alpha-synuclein (Non-A beta component of AD amyloid) (Non-A4 component of amyloid precursor) (NACP)	1.30134	-1.028
P62987	RL40_HUMAN	Ubiquitin-ribosomal protein eL40 fusion protein (CEP52) (Ubiquitin A-52 residue ribosomal protein fusion product 1) [Cleaved into: Ubiquitin; Large ribosomal subunit protein eL40 (60S ribosomal protein L40) (rpL40)]	1.76729	-1.026
P31323	KAP3_HUMAN	cAMP-dependent protein kinase type II-beta regulatory subunit	1.71341	-1.025
P04843	RPN1_HUMAN	Dolichyl-diphosphooligosaccharide--protein glycosyltransferase subunit 1 (Dolichyl-diphosphooligosaccharide--protein glycosyltransferase 67 kDa subunit) (Ribophorin I) (RPN-I) (Ribophorin-1)	3.68115	-1.018
P49720	PSB3_HUMAN	Proteasome subunit beta type-3 (Proteasome chain 13) (Proteasome component C10-II) (Proteasome subunit beta-3) (beta-3) (Proteasome theta chain)	3.36728	-1.007
P36871	PGM1_HUMAN	Phosphoglucomutase-1 (PGM 1) (EC 5.4.2.2) (Glucose phosphomutase 1)	1.34896	-1.007
A3RJH1	A3RJH1_HUMAN	ATP-dependent RNA helicase DDX1 (EC 3.6.4.13) (DEAD box protein 1)	5.95373	-1.004
P22694	KAPCB_HUMAN	cAMP-dependent protein kinase catalytic subunit beta (PKA C-beta) (EC 2.7.11.11)	1.84594	-1
Q00325	S25A3_HUMAN	Solute carrier family 25 member 3 (Phosphate carrier protein, mitochondrial) (Phosphate transport protein) (PTP)	4.2896	-0.996
P06576	ATPB_HUMAN	ATP synthase subunit beta, mitochondrial (EC 7.1.2.2) (ATP synthase F1 subunit beta)	3.44878	-0.994
Q9UPR5	NAC2_HUMAN	Sodium/calcium exchanger 2 (Na(+)/Ca(2+)-exchange protein 2) (Solute carrier family 8 member 2)	1.67702	-0.99
P60174	TPIS_HUMAN	Triosephosphate isomerase (TIM) (EC 5.3.1.1) (Methylglyoxal synthase) (EC 4.2.3.3) (Triose-phosphate isomerase)	1.58689	-0.99
O94811	TPPP_HUMAN	Tubulin polymerization-promoting protein (TPPP) (EC 3.6.5.-) (25 kDa brain-specific protein) (TPPP/p25) (p24) (p25-alpha)	3.7461	-0.988
Q99719	SEPT5_HUMAN	Septin-5 (Cell division control-related protein 1) (CDCrel-1) (Peanut-like protein 1)	3.00077	-0.988
P69905	HBA_HUMAN	Hemoglobin subunit alpha (Alpha-globin) (Hemoglobin alpha chain) [Cleaved into: Hemopressin]	1.89153	-0.983
Q8TDJ6	DMXL2_HUMAN	DmX-like protein 2 (Rabconnectin-3)	3.92372	-0.975
Q02750	MP2K1_HUMAN	Dual specificity mitogen-activated protein kinase kinase 1 (MAP kinase kinase 1) (MAPKK 1) (MKK1) (EC 2.7.12.2) (ERK activator kinase 1) (MAPK/ERK kinase 1) (MEK 1)	4.70118	-0.966
Q6AHX3	Q6AHX3_HUMAN	Uncharacterized protein DKFZp761N1221	3.38624	-0.959
Q6FGX9	Q6FGX9_HUMAN	Adenylate kinase isoenzyme 1 (AK 1) (EC 2.7.4.3) (EC 2.7.4.6) (ATP-AMP transphosphorylase 1) (ATP:AMP phosphotransferase) (Adenylate monophosphate kinase) (Myokinase)	3.32906	-0.954
P62760	VISL1_HUMAN	Visinin-like protein 1 (VILIP) (VLP-1) (Hippocalcin-like protein 3) (HLP3)	2.10028	-0.947
Q9NQC3	RTN4_HUMAN	Reticulon-4 (Foocen) (Neurite outgrowth inhibitor) (Nogo protein) (Neuroendocrine-specific protein) (NSP) (Neuroendocrine-specific protein C homolog) (RTN-x) (Reticulon-5)	1.84215	-0.943
H0UI06	H0UI06_HUMAN	Cytochrome c oxidase subunit 7A2, mitochondrial (Cytochrome c oxidase subunit VIIa-liver/heart)	4.143	-0.941
Q5QNW6	H2B2F_HUMAN	Histone H2B type 2-F (H2B-clustered histone 18)	3.4097	-0.94
O60313	OPA1_HUMAN	Dynamin-like GTPase OPA1, mitochondrial (EC 3.6.5.5) (Optic atrophy protein 1) [Cleaved into: Dynamin-like GTPase OPA1, long form (L-OPA1); Dynamin-like GTPase OPA1, short form (S-OPA1)]	3.30648	-0.94
Q14697	GANAB_HUMAN	Neutral alpha-glucosidase AB (EC 3.2.1.207) (Alpha-glucosidase 2) (Glucosidase II subunit alpha)	4.95211	-0.936
Q9NSD9	SYFB_HUMAN	Phenylalanine--tRNA ligase beta subunit (EC 6.1.1.20) (Phenylalanyl-tRNA synthetase beta subunit) (PheRS)	1.36712	-0.935
P10599	THIO_HUMAN	Thioredoxin (Trx) (ATL-derived factor) (ADF) (Surface-associated sulphydryl protein) (SASP) (allergen Hom s Trx)	2.81331	-0.934
P47736	RPGP1_HUMAN	Rap1 GTPase-activating protein 1 (Rap1GAP) (Rap1GAP1)	4.94048	-0.933
Q8IW76	Q8IW76_HUMAN	eIF2AK2 protein	2.85395	-0.932
P68402	PA1B2_HUMAN	Platelet-activating factor acetylhydrolase IB subunit alpha2 (EC 3.1.1.47) (PAF acetylhydrolase 30 kDa subunit) (PAF-AH 30 kDa subunit) (PAF-AH subunit beta) (PAFAH subunit beta)	1.66722	-0.93
H9EC08	H9EC08_HUMAN	NADH-ubiquinone oxidoreductase chain 4 (EC 7.1.1.2)	3.65792	-0.929
Q9P0K1	ADA22_HUMAN	Disintegrin and metalloproteinase domain-containing protein 22 (ADAM 22) (Metalloproteinase-disintegrin ADAM22-3) (Metalloproteinase-like, disintegrin-like, and cysteine-rich protein 2)	1.6697	-0.923
P30044	PRDX5_HUMAN	Peroxiredoxin-5, mitochondrial (EC 1.11.1.24) (Alu corepressor 1) (Antioxidant enzyme B166) (AOEB166) (Liver tissue 2D-page spot 71B) (PLP) (Peroxiredoxin V) (Prx-V) (Peroxisomal antioxidant enzyme) (TPx type VI) (Thioredoxin peroxidase PMP20) (Thioredoxin-dependent peroxiredoxin 5)	1.92416	-0.918
P23528	COF1_HUMAN	Cofilin-1 (18 kDa phosphoprotein) (p18) (Cofilin, non-muscle isoform)	1.42863	-0.916
Q8TAC9	SCAM5_HUMAN	Secretory carrier-associated membrane protein 5 (Secretory carrier membrane protein 5) (hSCAMP5)	2.71176	-0.904
B3KRC4	B3KRC4_HUMAN	cDNA FLJ33998 fis, clone FCBBF1000023, moderately similar to Mus musculus pleckstrin and Sec7 domain containing 3 (Psd3), transcript variant 2, mRNA	4.80298	-0.901
Q12860	CNTN1_HUMAN	Contactin-1 (Glycoprotein gp135) (Neural cell surface protein F3)	6.66294	-0.9
D1MGQ2	D1MGQ2_HUMAN	Alpha-1-globin (Alpha-2 globin chain) (Delta globin) (HCG1745306, isoform CRA_b) (Mutant hemoglobin subunit alpha 1)	4.07908	-0.9
O43837	IDH3B_HUMAN	Isocitrate dehydrogenase [NAD] subunit beta, mitochondrial (Isocitric dehydrogenase subunit beta) (NAD(+)-specific ICDH subunit beta)	3.37654	-0.9
Q4GRH9	Q4GRH9_HUMAN	NADH-ubiquinone oxidoreductase chain 1 (EC 7.1.1.2)	3.65886	-0.898
P31930	QCR1_HUMAN	Cytochrome b-c1 complex subunit 1, mitochondrial (Complex III subunit 1) (Core protein I) (Ubiquinol-cytochrome-c reductase complex core protein 1)	1.70195	-0.898
V9HW80	TERA_HUMAN	Transitional endoplasmic reticulum ATPase (TER ATPase) (EC 3.6.4.6) (15S Mg(2+)-ATPase p97 subunit) (Valosin-containing protein) (VCP)	1.80409	-0.897
Q9H313	TTYH1_HUMAN	Protein tweety homolog 1 (hTTY1) (Volume-regulated anion channel subunit TTYH1)	2.33256	-0.896
P61020	RAB5B_HUMAN	Ras-related protein Rab-5B (EC 3.6.5.2)	4.59195	-0.891
Q13491	GPM6B_HUMAN	Neuronal membrane glycoprotein M6-b (M6b)	3.02401	-0.888
Q6NVJ2	Q6NVJ2_HUMAN	V-type proton ATPase subunit G	3.08294	-0.881
Q08209	PP2BA_HUMAN	Protein phosphatase 3 catalytic subunit alpha (EC 3.1.3.16) (CAM-PRP catalytic subunit) (Calcineurin A alpha) (Calmodulin-dependent calcineurin A subunit alpha isoform) (CNA alpha) (Serine/threonine-protein phosphatase 2B catalytic subunit alpha isoform)	2.58661	-0.874
Q5SSJ5	HP1B3_HUMAN	Heterochromatin protein 1-binding protein 3 (Protein HP1-BP74)	3.35816	-0.872
Q8N6M3	FITM2_HUMAN	Acyl-coenzyme A diphosphatase FITM2 (EC 3.6.1.-) (Fat storage-inducing transmembrane protein 2) (Fat-inducing protein 2)	2.74955	-0.872
Q9H598	VIAAT_HUMAN	Vesicular inhibitory amino acid transporter (GABA and glycine transporter) (Solute carrier family 32 member 1) (Vesicular GABA transporter) (hVIAAT)	1.75181	-0.872
Q01082	SPTB2_HUMAN	Spectrin beta chain, non-erythrocytic 1 (Beta-II spectrin) (Fodrin beta chain) (Spectrin, non-erythroid beta chain 1)	4.56419	-0.871
P20916	MAG_HUMAN	Myelin-associated glycoprotein (Siglec-4a)	2.33512	-0.869
Q8N1G4	LRC47_HUMAN	Leucine-rich repeat-containing protein 47	2.87543	-0.868
P04075	ALDOA_HUMAN	Fructose-bisphosphate aldolase A (EC 4.1.2.13) (Lung cancer antigen NY-LU-1) (Muscle-type aldolase)	3.86124	-0.865
Q53YD7	Q53YD7_HUMAN	Elongation factor 1-gamma (eEF-1B gamma)	3.46174	-0.856
B2RCH4	B2RCH4_HUMAN	cDNA, FLJ96073, highly similar to Homo sapiens contactin associated protein-like 2 (CNTNAP2), mRNA	5.228	-0.854
P00492	HPRT_HUMAN	Hypoxanthine-guanine phosphoribosyltransferase (HGPRT) (HGPRTase) (EC 2.4.2.8)	2.87445	-0.854
Q9UQM7	KCC2A_HUMAN	Calcium/calmodulin-dependent protein kinase type II subunit alpha (CaM kinase II subunit alpha) (CaMK-II subunit alpha) (EC 2.7.11.17)	1.486	-0.854
A1L0T0	HACL2_HUMAN	2-hydroxyacyl-CoA lyase 2 (EC 4.1.2.-) (Acetolactate synthase-like protein) (IlvB-like protein)	5.97914	-0.852
P49411	EFTU_HUMAN	Elongation factor Tu, mitochondrial (EF-Tu) (P43)	3.79065	-0.849
P62879	GBB2_HUMAN	Guanine nucleotide-binding protein G(I)/G(S)/G(T) subunit beta-2 (G protein subunit beta-2) (Transducin beta chain 2)	2.01001	-0.849
P53597	SUCA_HUMAN	Succinate--CoA ligase [ADP/GDP-forming] subunit alpha, mitochondrial (EC 6.2.1.4) (EC 6.2.1.5) (Succinyl-CoA synthetase subunit alpha) (SCS-alpha)	1.70107	-0.849
Q6IBH0	Q6IBH0_HUMAN	Mitochondrial 2-oxoglutarate/malate carrier protein (Solute carrier family 25 member 11)	3.186	-0.848
P18124	RL7_HUMAN	Large ribosomal subunit protein uL30 (60S ribosomal protein L7)	1.54163	-0.847
B4DYR6	B4DYR6_HUMAN	Dynamin-1-like protein (EC 3.6.5.5)	4.48745	-0.842
Q92752	TENR_HUMAN	Tenascin-R (TN-R) (Janusin) (Restrictin)	3.70062	-0.84
Q01518	CAP1_HUMAN	Adenylyl cyclase-associated protein 1 (CAP 1)	4.892	-0.837
P0DP24	CALM2_HUMAN	Calmodulin-2	2.83385	-0.836
Q9Y6K8	KAD5_HUMAN	Adenylate kinase isoenzyme 5 (AK 5) (EC 2.7.4.3) (EC 2.7.4.6) (ATP-AMP transphosphorylase 5)	1.30414	-0.829
O00264	PGRC1_HUMAN	Membrane-associated progesterone receptor component 1 (mPR) (Dap1) (IZA)	3.64217	-0.828
Q5GAN6	RNS10_HUMAN	Inactive ribonuclease-like protein 10	3.40464	-0.823
O95757	HS74L_HUMAN	Heat shock 70 kDa protein 4L (Heat shock 70-related protein APG-1) (Heat shock protein family H member 3) (Heat-shock protein family A member 4-like protein) (HSPA4-like protein) (Osmotic stress protein 94)	2.95915	-0.818
P62241	RS8_HUMAN	Small ribosomal subunit protein eS8 (40S ribosomal protein S8)	4.61457	-0.814
O75915	PRAF3_HUMAN	PRA1 family protein 3 (ADP-ribosylation factor-like protein 6-interacting protein 5) (ARL-6-interacting protein 5) (Aip-5) (Cytoskeleton-related vitamin A-responsive protein) (Dermal papilla-derived protein 11) (GTRAP3-18) (Glutamate transporter EAAC1-interacting protein) (JM5) (Prenylated Rab acceptor protein 2) (Protein JWa) (Putative MAPK-activating protein PM27)	3.1554	-0.813
O00154	BACH_HUMAN	Cytosolic acyl coenzyme A thioester hydrolase (EC 3.1.2.2) (Acyl-CoA thioesterase 7) (Brain acyl-CoA hydrolase) (BACH) (hBACH) (CTE-IIa) (CTE-II) (Long chain acyl-CoA thioester hydrolase)	3.61577	-0.811
Q53Z07	Q53Z07_HUMAN	Large ribosomal subunit protein uL6 (60S ribosomal protein L9)	3.57612	-0.808
Q96FC7	PHIPL_HUMAN	Phytanoyl-CoA hydroxylase-interacting protein-like	3.52565	-0.805
O00499	BIN1_HUMAN	Myc box-dependent-interacting protein 1 (Amphiphysin II) (Amphiphysin-like protein) (Box-dependent myc-interacting protein 1) (Bridging integrator 1)	3.30713	-0.805
Q14CA1	Q14CA1_HUMAN	NRCAM protein	4.66447	-0.799
O43236	SEPT4_HUMAN	Septin-4 (Bradeion beta) (Brain protein H5) (CE5B3 beta) (Cell division control-related protein 2) (hCDCREL-2) (Peanut-like protein 2)	3.87275	-0.798
Q7LDD5	Q7LDD5_HUMAN	calcium/calmodulin-dependent protein kinase (EC 2.7.11.17)	2.95834	-0.794
P30086	PEBP1_HUMAN	Phosphatidylethanolamine-binding protein 1 (PEBP-1) (HCNPpp) (Neuropolypeptide h3) (Prostatic-binding protein) (Raf kinase inhibitor protein) (RKIP) [Cleaved into: Hippocampal cholinergic neurostimulating peptide (HCNP)]	1.80908	-0.794
E5KRK5	E5KRK5_HUMAN	NADH-ubiquinone oxidoreductase 75 kDa subunit, mitochondrial (EC 7.1.1.2) (Complex I-75kD)	3.85471	-0.791
O96000	NDUBA_HUMAN	NADH dehydrogenase [ubiquinone] 1 beta subcomplex subunit 10 (Complex I-PDSW) (CI-PDSW) (NADH-ubiquinone oxidoreductase PDSW subunit)	2.95973	-0.789
Q13813	SPTN1_HUMAN	Spectrin alpha chain, non-erythrocytic 1 (Alpha-II spectrin) (Fodrin alpha chain) (Spectrin, non-erythroid alpha subunit)	4.49454	-0.788
Q6DN90	IQEC1_HUMAN	IQ motif and SEC7 domain-containing protein 1 (ADP-ribosylation factors guanine nucleotide-exchange protein 100) (ADP-ribosylation factors guanine nucleotide-exchange protein 2) (Brefeldin-resistant Arf-GEF 2 protein) (BRAG2)	3.35669	-0.788
P78324	SHPS1_HUMAN	Tyrosine-protein phosphatase non-receptor type substrate 1 (SHP substrate 1) (SHPS-1) (Brain Ig-like molecule with tyrosine-based activation motifs) (Bit) (CD172 antigen-like family member A) (Inhibitory receptor SHPS-1) (Macrophage fusion receptor) (MyD-1 antigen) (Signal-regulatory protein alpha-1) (Sirp-alpha-1) (Signal-regulatory protein alpha-2) (Sirp-alpha-2) (Signal-regulatory protein alph…	1.365	-0.786
P63261	ACTG_HUMAN	Actin, cytoplasmic 2 (EC 3.6.4.-) (Gamma-actin) [Cleaved into: Actin, cytoplasmic 2, N-terminally processed]	1.60271	-0.782
P62191	PRS4_HUMAN	26S proteasome regulatory subunit 4 (P26s4) (26S proteasome AAA-ATPase subunit RPT2) (Proteasome 26S subunit ATPase 1)	4.74436	-0.774
P09104	ENOG_HUMAN	Gamma-enolase (EC 4.2.1.11) (2-phospho-D-glycerate hydro-lyase) (Enolase 2) (Neural enolase) (Neuron-specific enolase) (NSE)	2.762	-0.774
A8K761	A8K761_HUMAN	NADH dehydrogenase [ubiquinone] 1 beta subcomplex subunit 10 (Complex I-PDSW) (NADH-ubiquinone oxidoreductase PDSW subunit)	2.42457	-0.769
Q53H12	AGK_HUMAN	Acylglycerol kinase, mitochondrial (hAGK) (EC 2.7.1.107) (EC 2.7.1.138) (EC 2.7.1.94) (Multiple substrate lipid kinase) (HsMuLK) (MuLK) (Multi-substrate lipid kinase)	3.59089	-0.767
V9HW74	V9HW74_HUMAN	Ubiquitin carboxyl-terminal hydrolase (EC 3.4.19.12)	1.76078	-0.765
Q59HG8	Q59HG8_HUMAN	Gamma-aminobutyric acid (GABA) B receptor 1 isoform c variant	3.4385	-0.763
P02647	APOA1_HUMAN	Apolipoprotein A-I (Apo-AI) (ApoA-I) (Apolipoprotein A1) [Cleaved into: Proapolipoprotein A-I (ProapoA-I); Truncated apolipoprotein A-I (Apolipoprotein A-I(1-242))]	2.7149	-0.763
Q9ULU8	CAPS1_HUMAN	Calcium-dependent secretion activator 1 (Calcium-dependent activator protein for secretion 1) (CAPS-1)	1.70172	-0.763
Q15286	RAB35_HUMAN	Ras-related protein Rab-35 (GTP-binding protein RAY) (Ras-related protein Rab-1C)	4.55	-0.76
V9HWF2	V9HWF2_HUMAN	Malate dehydrogenase (EC 1.1.1.37)	1.47216	-0.758
Q93050	VPP1_HUMAN	V-type proton ATPase 116 kDa subunit a 1 (V-ATPase 116 kDa subunit a 1) (Clathrin-coated vesicle/synaptic vesicle proton pump 116 kDa subunit) (Vacuolar adenosine triphosphatase subunit Ac116) (Vacuolar proton pump subunit 1) (Vacuolar proton translocating ATPase 116 kDa subunit a isoform 1)	3.775	-0.749
Q9NRW1	RAB6B_HUMAN	Ras-related protein Rab-6B (EC 3.6.5.2)	1.84504	-0.749
Q6PEJ8	Q6PEJ8_HUMAN	HP protein	3.10701	-0.743
V9HW27	V9HW27_HUMAN	Alpha-crystallin B chain (Alpha(B)-crystallin)	1.88693	-0.741
Q6YN16	HSDL2_HUMAN	Hydroxysteroid dehydrogenase-like protein 2 (EC 1.-.-.-) (Short chain dehydrogenase/reductase family 13C member 1)	3.00366	-0.737
Q9P0J0	NDUAD_HUMAN	NADH dehydrogenase [ubiquinone] 1 alpha subcomplex subunit 13 (Cell death regulatory protein GRIM-19) (Complex I-B16.6) (CI-B16.6) (Gene associated with retinoic and interferon-induced mortality 19 protein) (GRIM-19) (Gene associated with retinoic and IFN-induced mortality 19 protein) (NADH-ubiquinone oxidoreductase B16.6 subunit)	1.37266	-0.737
P41217	OX2G_HUMAN	OX-2 membrane glycoprotein (CD antigen CD200)	5.24832	-0.736
P07602	SAP_HUMAN	Prosaposin (Proactivator polypeptide) [Cleaved into: Saposin-A (Protein A); Saposin-B-Val; Saposin-B (Cerebroside sulfate activator) (CSAct) (Dispersin) (Sphingolipid activator protein 1) (SAP-1) (Sulfatide/GM1 activator); Saposin-C (A1 activator) (Co-beta-glucosidase) (Glucosylceramidase activator) (Sphingolipid activator protein 2) (SAP-2); Saposin-D (Component C) (Protein C)]	3.43193	-0.733
Q8N169	Q8N169_HUMAN	Amino acid transporter	2.81723	-0.73
A1L306	A1L306_HUMAN	TNR protein	6.92685	-0.728
Q16795	NDUA9_HUMAN	NADH dehydrogenase [ubiquinone] 1 alpha subcomplex subunit 9, mitochondrial (Complex I-39kD) (CI-39kD) (NADH-ubiquinone oxidoreductase 39 kDa subunit)	3.87292	-0.728
P00403	COX2_HUMAN	Cytochrome c oxidase subunit 2 (EC 7.1.1.9) (Cytochrome c oxidase polypeptide II)	2.89123	-0.728
Q08211	DHX9_HUMAN	ATP-dependent RNA helicase A (EC 3.6.4.13) (DEAH box protein 9) (DExH-box helicase 9) (Leukophysin) (LKP) (Nuclear DNA helicase II) (NDH II) (RNA helicase A)	2.53203	-0.723
P80404	GABT_HUMAN	4-aminobutyrate aminotransferase, mitochondrial (EC 2.6.1.19) ((S)-3-amino-2-methylpropionate transaminase) (EC 2.6.1.22) (GABA aminotransferase) (GABA-AT) (Gamma-amino-N-butyrate transaminase) (GABA transaminase) (GABA-T) (L-AIBAT)	4.53749	-0.713
Q3MIH3	Q3MIH3_HUMAN	Ubiquitin-ribosomal protein eL40 fusion protein (Ubiquitin A-52 residue ribosomal protein fusion product 1)	3.70457	-0.713
Q86Y82	STX12_HUMAN	Syntaxin-12	2.93947	-0.713
P00338	LDHA_HUMAN	L-lactate dehydrogenase A chain (LDH-A) (EC 1.1.1.27) (Cell proliferation-inducing gene 19 protein) (LDH muscle subunit) (LDH-M) (Renal carcinoma antigen NY-REN-59)	2.9247	-0.705
P51149	RAB7A_HUMAN	Ras-related protein Rab-7a (EC 3.6.5.2)	5.03186	-0.703
Q7GXY9	Q7GXY9_HUMAN	NADH-ubiquinone oxidoreductase chain 2 (EC 7.1.1.2)	2.83749	-0.697
Q07866	KLC1_HUMAN	Kinesin light chain 1 (KLC 1)	3.6967	-0.693
Q9BYZ2	LDH6B_HUMAN	L-lactate dehydrogenase A-like 6B (EC 1.1.1.27)	2.79933	-0.693
Q9NQ66	PLCB1_HUMAN	1-phosphatidylinositol 4,5-bisphosphate phosphodiesterase beta-1 (EC 3.1.4.11) (PLC-154) (Phosphoinositide phospholipase C-beta-1) (Phospholipase C-I) (PLC-I) (Phospholipase C-beta-1) (PLC-beta-1)	1.89487	-0.691
O14818	PSA7_HUMAN	Proteasome subunit alpha type-7 (Proteasome subunit RC6-1) (Proteasome subunit XAPC7) (Proteasome subunit alpha-4) (alpha-4)	3.57112	-0.687
P32969	RL9_HUMAN	Large ribosomal subunit protein uL6 (60S ribosomal protein L9)	1.92103	-0.682
P22001	KCNA3_HUMAN	Potassium voltage-gated channel subfamily A member 3 (HGK5) (HLK3) (HPCN3) (Voltage-gated K(+) channel HuKIII) (Voltage-gated potassium channel subunit Kv1.3)	2.98489	-0.679
P61586	RHOA_HUMAN	Transforming protein RhoA (EC 3.6.5.2) (Rho cDNA clone 12) (h12)	3.43253	-0.678
A8K3L7	A8K3L7_HUMAN	CDP-diacylglycerol--inositol 3-phosphatidyltransferase (EC 2.7.8.11)	5.05423	-0.673
P23246	SFPQ_HUMAN	Splicing factor, proline- and glutamine-rich (100 kDa DNA-pairing protein) (hPOMp100) (DNA-binding p52/p100 complex, 100 kDa subunit) (Polypyrimidine tract-binding protein-associated-splicing factor) (PSF) (PTB-associated-splicing factor)	1.50077	-0.67
Q14764	MVP_HUMAN	Major vault protein (MVP) (Lung resistance-related protein)	4.7014	-0.669
O43181	NDUS4_HUMAN	NADH dehydrogenase [ubiquinone] iron-sulfur protein 4, mitochondrial (Complex I-18 kDa) (CI-18 kDa) (Complex I-AQDQ) (CI-AQDQ) (NADH-ubiquinone oxidoreductase 18 kDa subunit)	3.66475	-0.665
A4D1U5	A4D1U5_HUMAN	Acylglycerol kinase, mitochondrial (EC 2.7.1.107) (EC 2.7.1.138) (EC 2.7.1.94) (Multiple substrate lipid kinase)	7.084	-0.663
Q92499	DDX1_HUMAN	ATP-dependent RNA helicase DDX1 (EC 3.6.4.13) (DEAD box protein 1) (DEAD box protein retinoblastoma) (DBP-RB)	3.73585	-0.663
O75306	NDUS2_HUMAN	NADH dehydrogenase [ubiquinone] iron-sulfur protein 2, mitochondrial (EC 7.1.1.2) (Complex I-49kD) (CI-49kD) (NADH-ubiquinone oxidoreductase 49 kDa subunit)	3.18655	-0.663
Q99685	MGLL_HUMAN	Monoglyceride lipase (MGL) (EC 3.1.1.23) (HU-K5) (Lysophospholipase homolog) (Lysophospholipase-like) (Monoacylglycerol lipase) (MAGL)	3.13198	-0.663
V9HWI5	V9HWI5_HUMAN	Cofilin-1 (Cofilin, non-muscle isoform)	1.311	-0.663
P49721	PSB2_HUMAN	Proteasome subunit beta type-2 (Macropain subunit C7-I) (Multicatalytic endopeptidase complex subunit C7-I) (Proteasome component C7-I) (Proteasome subunit beta-4) (beta-4)	3.09691	-0.662
O94979	SC31A_HUMAN	Protein transport protein Sec31A (ABP125) (ABP130) (SEC31-like protein 1) (SEC31-related protein A) (Web1-like protein)	2.94951	-0.662
P50502	F10A1_HUMAN	Hsc70-interacting protein (Hip) (Aging-associated protein 2) (Progesterone receptor-associated p48 protein) (Protein FAM10A1) (Putative tumor suppressor ST13) (Renal carcinoma antigen NY-REN-33) (Suppression of tumorigenicity 13 protein)	5.27891	-0.66
Q9UBS5	GABR1_HUMAN	Gamma-aminobutyric acid type B receptor subunit 1 (GABA-B receptor 1) (GABA-B-R1) (GABA-BR1) (GABABR1) (Gb1)	2.16796	-0.659
Q14155	ARHG7_HUMAN	Rho guanine nucleotide exchange factor 7 (Beta-Pix) (COOL-1) (PAK-interacting exchange factor beta) (p85)	4.60751	-0.658
Q5VZX0	Q5VZX0_HUMAN	Lysophosphatidic acid receptor 1 (Lysophosphatidic acid receptor Edg-2)	3.99987	-0.655
V9HW43	V9HW43_HUMAN	Heat shock protein beta-1 (Heat shock 27 kDa protein)	1.4779	-0.654
P26012	ITB8_HUMAN	Integrin beta-8	1.33732	-0.654
P63167	DYL1_HUMAN	Dynein light chain 1, cytoplasmic (8 kDa dynein light chain) (DLC8) (Dynein light chain LC8-type 1) (Protein inhibitor of neuronal nitric oxide synthase) (PIN)	2.15495	-0.653
P62820	RAB1A_HUMAN	Ras-related protein Rab-1A (EC 3.6.5.2) (YPT1-related protein)	2.00218	-0.653
Q9Y277	VDAC3_HUMAN	Voltage-dependent anion-selective channel protein 3 (VDAC-3) (hVDAC3) (Outer mitochondrial membrane protein porin 3)	1.33939	-0.651
P62937	PPIA_HUMAN	Peptidyl-prolyl cis-trans isomerase A (PPIase A) (EC 5.2.1.8) (Cyclophilin A) (Cyclosporin A-binding protein) (Rotamase A) [Cleaved into: Peptidyl-prolyl cis-trans isomerase A, N-terminally processed]	2.0157	-0.642
P16104	H2AX_HUMAN	Histone H2AX (H2a/x) (Histone H2A.X)	1.71176	-0.641
P46109	CRKL_HUMAN	Crk-like protein	4.875	-0.635
P18859	ATP5J_HUMAN	ATP synthase-coupling factor 6, mitochondrial (ATPase subunit F6) (ATP synthase peripheral stalk subunit F6)	1.49119	-0.634
Q4L233	Q4L233_HUMAN	Brain-specific protein p25 alpha, isoform CRA_b (Fibroblast growth factor-2 repression protein-1) (Tubulin polymerization promoting protein) (cDNA FLJ30358 fis, clone BRACE2007749, highly similar to Tubulin polymerization-promoting protein)	3.70272	-0.628
O14773	TPP1_HUMAN	Tripeptidyl-peptidase 1 (TPP-1) (EC 3.4.14.9) (Cell growth-inhibiting gene 1 protein) (Lysosomal pepstatin-insensitive protease) (LPIC) (Tripeptidyl aminopeptidase) (Tripeptidyl-peptidase I) (TPP-I)	3.11006	-0.627
O43761	SNG3_HUMAN	Synaptogyrin-3	3.63868	-0.626
P21579	SYT1_HUMAN	Synaptotagmin-1 (Synaptotagmin I) (SytI) (p65)	2.07859	-0.625
O43390	HNRPR_HUMAN	Heterogeneous nuclear ribonucleoprotein R (hnRNP R)	3.37703	-0.624
Q16891	MIC60_HUMAN	MICOS complex subunit MIC60 (Cell proliferation-inducing gene 4/52 protein) (Mitochondrial inner membrane protein) (Mitofilin) (p87/89)	3.786	-0.623
Q8WWI5	CTL1_HUMAN	Choline transporter-like protein 1 (CDw92) (Solute carrier family 44 member 1) (CD antigen CD92)	3.79606	-0.61
O43920	NDUS5_HUMAN	NADH dehydrogenase [ubiquinone] iron-sulfur protein 5 (Complex I-15 kDa) (CI-15 kDa) (NADH-ubiquinone oxidoreductase 15 kDa subunit)	3.37681	-0.61
O14662	STX16_HUMAN	Syntaxin-16 (Syn16)	3.54079	-0.609
P13489	RINI_HUMAN	Ribonuclease inhibitor (Placental ribonuclease inhibitor) (Placental RNase inhibitor) (Ribonuclease/angiogenin inhibitor 1) (RAI)	2.09849	-0.609
P68871	HBB_HUMAN	Hemoglobin subunit beta (Beta-globin) (Hemoglobin beta chain) [Cleaved into: LVV-hemorphin-7; Spinorphin]	1.87937	-0.609
Q6IAT9	Q6IAT9_HUMAN	Proteasome subunit beta	3.24779	-0.605
P52565	GDIR1_HUMAN	Rho GDP-dissociation inhibitor 1 (Rho GDI 1) (Rho-GDI alpha)	1.78105	-0.603
P55209	NP1L1_HUMAN	Nucleosome assembly protein 1-like 1 (NAP-1-related protein) (hNRP)	1.63206	-0.6
P10809	CH60_HUMAN	60 kDa heat shock protein, mitochondrial (EC 5.6.1.7) (60 kDa chaperonin) (Chaperonin 60) (CPN60) (Heat shock protein 60) (HSP-60) (Hsp60) (Heat shock protein family D member 1) (HuCHA60) (Mitochondrial matrix protein P1) (P60 lymphocyte protein)	2.74621	-0.599
Q86X89	Q86X89_HUMAN	MAP1B protein	2.71295	-0.599
P40939	ECHA_HUMAN	Trifunctional enzyme subunit alpha, mitochondrial (78 kDa gastrin-binding protein) (Monolysocardiolipin acyltransferase) (EC 2.3.1.-) (TP-alpha) [Includes: Long-chain enoyl-CoA hydratase (EC 4.2.1.17); Long chain 3-hydroxyacyl-CoA dehydrogenase (EC 1.1.1.211)]	6.85988	-0.591
P60880	SNP25_HUMAN	Synaptosomal-associated protein 25 (SNAP-25) (Super protein) (SUP) (Synaptosomal-associated 25 kDa protein)	1.4244	-0.591
Q8TCZ2	C99L2_HUMAN	CD99 antigen-like protein 2 (MIC2-like protein 1) (CD antigen CD99)	4.8902	-0.589
Q59H77	Q59H77_HUMAN	T-complex protein 1 subunit gamma	3.77063	-0.582
P05129	KPCG_HUMAN	Protein kinase C gamma type (PKC-gamma) (EC 2.7.11.13)	3.56979	-0.582
P55072	TERA_HUMAN	Transitional endoplasmic reticulum ATPase (TER ATPase) (EC 3.6.4.6) (15S Mg(2+)-ATPase p97 subunit) (Valosin-containing protein) (VCP)	1.60346	-0.581
O00764	PDXK_HUMAN	Pyridoxal kinase (EC 2.7.1.35) (Pyridoxine kinase)	3.17281	-0.577
A4QPA9	A4QPA9_HUMAN	Dual specificity mitogen-activated protein kinase kinase 1 (EC 2.7.12.2) (ERK activator kinase 1) (MAPK/ERK kinase 1)	5.1107	-0.576
O75844	FACE1_HUMAN	CAAX prenyl protease 1 homolog (EC 3.4.24.84) (Farnesylated proteins-converting enzyme 1) (FACE-1) (Prenyl protein-specific endoprotease 1) (Zinc metalloproteinase Ste24 homolog)	3.15592	-0.574
P45974	UBP5_HUMAN	Ubiquitin carboxyl-terminal hydrolase 5 (EC 3.4.19.12) (Deubiquitinating enzyme 5) (Isopeptidase T) (Ubiquitin thioesterase 5) (Ubiquitin-specific-processing protease 5)	4.88921	-0.572
P78527	PRKDC_HUMAN	DNA-dependent protein kinase catalytic subunit (DNA-PK catalytic subunit) (DNA-PKcs) (EC 2.7.11.1) (DNPK1) (p460)	4.60026	-0.566
P20674	COX5A_HUMAN	Cytochrome c oxidase subunit 5A, mitochondrial (Cytochrome c oxidase polypeptide Va)	2.30268	-0.566
P35080	PROF2_HUMAN	Profilin-2 (Profilin II)	1.55788	-0.566
B4DDQ8	B4DDQ8_HUMAN	phosphoglucomutase (alpha-D-glucose-1,6-bisphosphate-dependent) (EC 5.4.2.2)	4.57837	-0.562
P45985	MP2K4_HUMAN	Dual specificity mitogen-activated protein kinase kinase 4 (MAP kinase kinase 4) (MAPKK 4) (EC 2.7.12.2) (JNK-activating kinase 1) (MAPK/ERK kinase 4) (MEK 4) (SAPK/ERK kinase 1) (SEK1) (Stress-activated protein kinase kinase 1) (SAPK kinase 1) (SAPKK-1) (SAPKK1) (c-Jun N-terminal kinase kinase 1) (JNKK)	4.91528	-0.561
Q7L1I2	SV2B_HUMAN	Synaptic vesicle glycoprotein 2B	2.95236	-0.557
P61421	VA0D1_HUMAN	V-type proton ATPase subunit d 1 (V-ATPase subunit d 1) (32 kDa accessory protein) (V-ATPase 40 kDa accessory protein) (V-ATPase AC39 subunit) (p39) (Vacuolar proton pump subunit d 1)	3.6392	-0.556
Q15165	PON2_HUMAN	Serum paraoxonase/arylesterase 2 (PON 2) (EC 3.1.1.2) (EC 3.1.1.81) (Aromatic esterase 2) (A-esterase 2) (Serum aryldialkylphosphatase 2)	4.31219	-0.554
Q16653	MOG_HUMAN	Myelin-oligodendrocyte glycoprotein	4.086	-0.552
Q99962	SH3G2_HUMAN	Endophilin-A1 (EEN-B1) (Endophilin-1) (SH3 domain protein 2A) (SH3 domain-containing GRB2-like protein 2)	2.91423	-0.549
V9HW26	V9HW26_HUMAN	ATP synthase subunit alpha	1.7767	-0.546
P49418	AMPH_HUMAN	Amphiphysin	3.45076	-0.542
B0YJA4	B0YJA4_HUMAN	Thy-1 membrane glycoprotein (Thy-1 antigen)	4.28457	-0.539
P62424	RL7A_HUMAN	Large ribosomal subunit protein eL8 (60S ribosomal protein L7a) (PLA-X polypeptide) (Surfeit locus protein 3)	4.86993	-0.538
Q1HBJ4	Q1HBJ4_HUMAN	Mitogen-activated protein kinase (EC 2.7.11.24)	3.88622	-0.538
P09669	COX6C_HUMAN	Cytochrome c oxidase subunit 6C (Cytochrome c oxidase polypeptide VIc)	2.9607	-0.538
P05023	AT1A1_HUMAN	Sodium/potassium-transporting ATPase subunit alpha-1 (Na(+)/K(+) ATPase alpha-1 subunit) (EC 7.2.2.13) (Sodium pump subunit alpha-1)	3.62114	-0.537
P46821	MAP1B_HUMAN	Microtubule-associated protein 1B (MAP-1B) [Cleaved into: MAP1B heavy chain; MAP1 light chain LC1]	4.89143	-0.534
Q3KQU3	MA7D1_HUMAN	MAP7 domain-containing protein 1 (Arginine/proline-rich coiled-coil domain-containing protein 1) (Proline/arginine-rich coiled-coil domain-containing protein 1)	3.73017	-0.533
P26641	EF1G_HUMAN	Elongation factor 1-gamma (EF-1-gamma) (eEF-1B gamma)	1.33726	-0.533
V9HWI0	V9HWI0_HUMAN	Aldo-keto reductase family 1 member A1 (EC 1.1.1.19) (EC 1.1.1.2) (EC 1.1.1.20) (EC 1.1.1.372) (EC 1.1.1.54) (Alcohol dehydrogenase [NADP(+)]) (Aldehyde reductase) (Glucuronate reductase) (Glucuronolactone reductase) (S-nitroso-CoA reductase)	1.49498	-0.532
O60812	HNRC1_HUMAN	Heterogeneous nuclear ribonucleoprotein C-like 1 (hnRNP C-like-1) (hnRNP core protein C-like 1)	3.3054	-0.531
P02679	FIBG_HUMAN	Fibrinogen gamma chain	2.73563	-0.531
P43304	GPDM_HUMAN	Glycerol-3-phosphate dehydrogenase, mitochondrial (GPD-M) (GPDH-M) (EC 1.1.5.3) (mitohondrial glycerophosphate dehydrogenase gene) (mGDH) (mtGPD)	5.27147	-0.528
O15513	O15513_HUMAN	Alpha-tropomyosin	3.428	-0.526
P10412	H14_HUMAN	Histone H1.4 (Histone H1b) (Histone H1s-4)	2.8247	-0.526
Q9H0Q0	CYRIA_HUMAN	CYFIP-related Rac1 interactor A (Protein CYRIA)	2.58664	-0.526
B3KU66	B3KU66_HUMAN	cDNA FLJ39263 fis, clone OCBBF2009571, highly similar to ATP-dependent RNA helicase A	4.80031	-0.525
P21926	CD9_HUMAN	CD9 antigen (5H9 antigen) (Cell growth-inhibiting gene 2 protein) (Leukocyte antigen MIC3) (Motility-related protein) (MRP-1) (Tetraspanin-29) (Tspan-29) (p24) (CD antigen CD9)	2.029	-0.524
Q8NBX0	SCPDL_HUMAN	Saccharopine dehydrogenase-like oxidoreductase (EC 1.-.-.-)	2.73	-0.522
P32004	L1CAM_HUMAN	Neural cell adhesion molecule L1 (N-CAM-L1) (NCAM-L1) (CD antigen CD171)	1.69932	-0.521
Q9NP97	DLRB1_HUMAN	Dynein light chain roadblock-type 1 (Bithoraxoid-like protein) (BLP) (Dynein light chain 2A, cytoplasmic) (Dynein-associated protein Km23) (Roadblock domain-containing protein 1)	1.9687	-0.52
P80723	BASP1_HUMAN	Brain acid soluble protein 1 (22 kDa neuronal tissue-enriched acidic protein) (Neuronal axonal membrane protein NAP-22)	4.68144	-0.517
Q9UHY7	ENOPH_HUMAN	Enolase-phosphatase E1 (EC 3.1.3.77) (2,3-diketo-5-methylthio-1-phosphopentane phosphatase) (MASA homolog)	2.00293	-0.517
P19086	GNAZ_HUMAN	Guanine nucleotide-binding protein G(z) subunit alpha (G(x) alpha chain) (Gz-alpha)	1.39987	-0.513
Q8WZ42	TITIN_HUMAN	Titin (EC 2.7.11.1) (Connectin) (Rhabdomyosarcoma antigen MU-RMS-40.14)	3.77063	-0.511
Q53YK7	Q53YK7_HUMAN	Major prion protein	3.41184	-0.51
O14594	NCAN_HUMAN	Neurocan core protein (Chondroitin sulfate proteoglycan 3)	3.41596	-0.508
P62314	SMD1_HUMAN	Small nuclear ribonucleoprotein Sm D1 (Sm-D1) (Sm-D autoantigen) (snRNP core protein D1)	5.708	-0.507
V9HW44	V9HW44_HUMAN	Platelet-activating factor acetylhydrolase IB subunit alpha2 (EC 3.1.1.47) (PAF acetylhydrolase 30 kDa subunit) (PAF-AH subunit beta)	1.87108	-0.506
P25788	PSA3_HUMAN	Proteasome subunit alpha type-3 (Macropain subunit C8) (Multicatalytic endopeptidase complex subunit C8) (Proteasome component C8) (Proteasome subunit alpha-7) (alpha-7)	1.36885	-0.504
P00505	AATM_HUMAN	Aspartate aminotransferase, mitochondrial (mAspAT) (EC 2.6.1.1) (EC 2.6.1.7) (Fatty acid-binding protein) (FABP-1) (Glutamate oxaloacetate transaminase 2) (Kynurenine aminotransferase 4) (Kynurenine aminotransferase IV) (Kynurenine--oxoglutarate transaminase 4) (Kynurenine--oxoglutarate transaminase IV) (Plasma membrane-associated fatty acid-binding protein) (FABPpm) (Transaminase A)	2.86532	-0.502
P43004	EAA2_HUMAN	Excitatory amino acid transporter 2 (Glutamate/aspartate transporter II) (Sodium-dependent glutamate/aspartate transporter 2) (Solute carrier family 1 member 2)	5.44112	-0.501
Q16134	ETFD_HUMAN	Electron transfer flavoprotein-ubiquinone oxidoreductase, mitochondrial (ETF-QO) (ETF-ubiquinone oxidoreductase) (EC 1.5.5.1) (Electron-transferring-flavoprotein dehydrogenase) (ETF dehydrogenase)	4.1611	-0.493
B7Z766	B7Z766_HUMAN	Hypoxia up-regulated protein 1	4.14914	-0.489
Q9NRG7	D39U1_HUMAN	Epimerase family protein SDR39U1 (EC 1.1.1.-) (Short-chain dehydrogenase/reductase family 39U member 1)	1.85289	-0.485
P09497	CLCB_HUMAN	Clathrin light chain B (Lcb)	2.961	-0.481
V9HVZ4	V9HVZ4_HUMAN	Glyceraldehyde-3-phosphate dehydrogenase (EC 1.2.1.12)	1.92305	-0.477
O94819	KBTBB_HUMAN	Kelch repeat and BTB domain-containing protein 11 (Chronic myelogenous leukemia-associated protein) (Kelch domain-containing protein 7B)	2.7461	-0.47
Q92736	RYR2_HUMAN	Ryanodine receptor 2 (RYR-2) (RyR2) (hRYR-2) (Cardiac muscle ryanodine receptor) (Cardiac muscle ryanodine receptor-calcium release channel) (Type 2 ryanodine receptor)	3.7091	-0.465
O95057	DIRA1_HUMAN	GTP-binding protein Di-Ras1 (Distinct subgroup of the Ras family member 1) (Ras-related inhibitor of cell growth) (Rig) (Small GTP-binding tumor suppressor 1)	2.92145	-0.463
Q8N608	DPP10_HUMAN	Inactive dipeptidyl peptidase 10 (Dipeptidyl peptidase IV-related protein 3) (DPRP-3) (Dipeptidyl peptidase X) (DPP X) (Dipeptidyl peptidase-like protein 2) (DPL2)	2.80033	-0.463
P02768	ALBU_HUMAN	Albumin	2.70474	-0.461
Q96AQ6	PBIP1_HUMAN	Pre-B-cell leukemia transcription factor-interacting protein 1 (Hematopoietic PBX-interacting protein)	3.67936	-0.452
P17302	CXA1_HUMAN	Gap junction alpha-1 protein (Connexin-43) (Cx43) (Gap junction 43 kDa heart protein)	1.8709	-0.451
U5ZC31	U5ZC31_HUMAN	NADH-ubiquinone oxidoreductase chain 5 (EC 7.1.1.2)	1.39867	-0.449
Q8WXF7	ATLA1_HUMAN	Atlastin-1 (EC 3.6.5.-) (Brain-specific GTP-binding protein) (GTP-binding protein 3) (GBP-3) (hGBP3) (Guanine nucleotide-binding protein 3) (Spastic paraplegia 3 protein A)	3.81627	-0.448
P61978	HNRPK_HUMAN	Heterogeneous nuclear ribonucleoprotein K (hnRNP K) (Transformation up-regulated nuclear protein) (TUNP)	3.27047	-0.446
Q8TB36	GDAP1_HUMAN	Ganglioside-induced differentiation-associated protein 1 (GDAP1)	4.95058	-0.444
Q9UDW1	QCR9_HUMAN	Cytochrome b-c1 complex subunit 9 (Complex III subunit 9) (Complex III subunit X) (Cytochrome c1 non-heme 7 kDa protein) (Ubiquinol-cytochrome c reductase complex 7.2 kDa protein)	2.14	-0.443
P34932	HSP74_HUMAN	Heat shock 70 kDa protein 4 (HSP70RY) (Heat shock 70-related protein APG-2) (Heat shock protein family H member 2)	1.64668	-0.44
P62333	PRS10_HUMAN	26S proteasome regulatory subunit 10B (26S proteasome AAA-ATPase subunit RPT4) (Proteasome 26S subunit ATPase 6) (Proteasome subunit p42)	4.28358	-0.434
Q13740	CD166_HUMAN	CD166 antigen (Activated leukocyte cell adhesion molecule) (CD antigen CD166)	5.76275	-0.429
P61224	RAP1B_HUMAN	Ras-related protein Rap-1b (EC 3.6.5.2) (GTP-binding protein smg p21B)	1.94706	-0.429
H6UYS5	H6UYS5_HUMAN	Alpha-synuclein	3.53218	-0.428
Q8IXJ6	SIR2_HUMAN	NAD-dependent protein deacetylase sirtuin-2 (EC 2.3.1.286) (NAD-dependent protein defatty-acylase sirtuin-2) (EC 2.3.1.-) (Regulatory protein SIR2 homolog 2) (SIR2-like protein 2)	2.84812	-0.428
P13073	COX41_HUMAN	Cytochrome c oxidase subunit 4 isoform 1, mitochondrial (Cytochrome c oxidase polypeptide IV) (Cytochrome c oxidase subunit IV isoform 1) (COX IV-1)	2.283	-0.423
P18507	GBRG2_HUMAN	Gamma-aminobutyric acid receptor subunit gamma-2 (GABA(A) receptor subunit gamma-2) (GABAAR subunit gamma-2)	1.52392	-0.421
P11216	PYGB_HUMAN	Glycogen phosphorylase, brain form (EC 2.4.1.1)	2.5247	-0.417
P49327	FAS_HUMAN	Fatty acid synthase (EC 2.3.1.85) (Type I fatty acid synthase) [Includes: [Acyl-carrier-protein] S-acetyltransferase (EC 2.3.1.38); [Acyl-carrier-protein] S-malonyltransferase (EC 2.3.1.39); 3-oxoacyl-[acyl-carrier-protein] synthase (EC 2.3.1.41); 3-oxoacyl-[acyl-carrier-protein] reductase (EC 1.1.1.100); 3-hydroxyacyl-[acyl-carrier-protein] dehydratase (EC 4.2.1.59); Enoyl-[acyl-carrier-protein]…	3.37662	-0.414
P31150	GDIA_HUMAN	Rab GDP dissociation inhibitor alpha (Rab GDI alpha) (Guanosine diphosphate dissociation inhibitor 1) (GDI-1) (Oligophrenin-2) (Protein XAP-4)	1.71478	-0.407
P63000	RAC1_HUMAN	Ras-related C3 botulinum toxin substrate 1 (EC 3.6.5.2) (Cell migration-inducing gene 5 protein) (Ras-like protein TC25) (p21-Rac1)	1.86402	-0.406
P13010	XRCC5_HUMAN	X-ray repair cross-complementing protein 5 (EC 3.6.4.-) (86 kDa subunit of Ku antigen) (ATP-dependent DNA helicase 2 subunit 2) (ATP-dependent DNA helicase II 80 kDa subunit) (CTC box-binding factor 85 kDa subunit) (CTC85) (CTCBF) (DNA repair protein XRCC5) (Ku80) (Ku86) (Lupus Ku autoantigen protein p86) (Nuclear factor IV) (Thyroid-lupus autoantigen) (TLAA) (X-ray repair complementing defective…	2.23512	-0.403
P19367	HXK1_HUMAN	Hexokinase-1 (EC 2.7.1.1) (Brain form hexokinase) (Hexokinase type I) (HK I) (Hexokinase-A)	1.45235	-0.402
A8YXX4	A8YXX4_HUMAN	Glutamine synthetase (EC 6.3.1.2)	4.65318	-0.4
Q15365	PCBP1_HUMAN	Poly(rC)-binding protein 1 (Alpha-CP1) (Heterogeneous nuclear ribonucleoprotein E1) (hnRNP E1) (Nucleic acid-binding protein SUB2.3)	4.41011	-0.397
Q969P0	IGSF8_HUMAN	Immunoglobulin superfamily member 8 (IgSF8) (CD81 partner 3) (Glu-Trp-Ile EWI motif-containing protein 2) (EWI-2) (Keratinocytes-associated transmembrane protein 4) (KCT-4) (LIR-D1) (Prostaglandin regulatory-like protein) (PGRL) (CD antigen CD316)	3.57143	-0.397
Q15019	SEPT2_HUMAN	Septin-2 (Neural precursor cell expressed developmentally down-regulated protein 5) (NEDD-5)	4.79271	-0.39
P00387	NB5R3_HUMAN	NADH-cytochrome b5 reductase 3 (B5R) (Cytochrome b5 reductase) (EC 1.6.2.2) (Diaphorase-1)	2.88123	-0.389
P03886	NU1M_HUMAN	NADH-ubiquinone oxidoreductase chain 1 (EC 7.1.1.2) (NADH dehydrogenase subunit 1)	4.44765	-0.38
Q9C005	DPY30_HUMAN	Protein dpy-30 homolog (Dpy-30-like protein) (Dpy-30L)	2.8344	-0.371
Q12931	TRAP1_HUMAN	Heat shock protein 75 kDa, mitochondrial (HSP 75) (Heat shock protein family C member 5) (TNFR-associated protein 1) (Tumor necrosis factor type 1 receptor-associated protein) (TRAP-1)	5.2332	-0.369
P03891	NU2M_HUMAN	NADH-ubiquinone oxidoreductase chain 2 (EC 7.1.1.2) (NADH dehydrogenase subunit 2)	3.93591	-0.368
Q9GZY8	MFF_HUMAN	Mitochondrial fission factor	2.67114	-0.367
P29966	MARCS_HUMAN	Myristoylated alanine-rich C-kinase substrate (MARCKS) (Protein kinase C substrate, 80 kDa protein, light chain) (80K-L protein) (PKCSL)	1.60895	-0.367
V9HWH2	V9HWH2_HUMAN	Creatine kinase B-type (EC 2.7.3.2) (Creatine kinase B chain)	1.47851	-0.367
O15400	STX7_HUMAN	Syntaxin-7	3.43714	-0.361
Q7Z376	Q7Z376_HUMAN	Uncharacterized protein DKFZp686B23205	2.96145	-0.357
Q9BXS0	COPA1_HUMAN	Collagen alpha-1(XXV) chain (Alzheimer disease amyloid-associated protein) (AMY) (CLAC-P) [Cleaved into: Collagen-like Alzheimer amyloid plaque component (CLAC)]	2.79599	-0.351
Q6FIE9	Q6FIE9_HUMAN	TOLLIP protein (Toll interacting protein) (cDNA, FLJ96670, Homo sapiens toll interacting protein (TOLLIP), mRNA)	3.25572	-0.349
V9HWN7	V9HWN7_HUMAN	Fructose-bisphosphate aldolase (EC 4.1.2.13)	1.3099	-0.345
E5KS60	E5KS60_HUMAN	Succinate--CoA ligase [ADP-forming] subunit beta, mitochondrial (EC 6.2.1.5) (ATP-specific succinyl-CoA synthetase subunit beta) (A-SCS) (Succinyl-CoA synthetase beta-A chain) (SCS-betaA)	3.72458	-0.343
Q9H3S7	PTN23_HUMAN	Tyrosine-protein phosphatase non-receptor type 23 (EC 3.1.3.48) (His domain-containing protein tyrosine phosphatase) (HD-PTP) (Protein tyrosine phosphatase TD14) (PTP-TD14)	2.363	-0.278
V9HWB9	V9HWB9_HUMAN	L-lactate dehydrogenase (EC 1.1.1.27)	1.87691	0.263
P20336	RAB3A_HUMAN	Ras-related protein Rab-3A	1.46787	0.263
Q08ET0	Q08ET0_HUMAN	ATP synthase subunit b	5.88148	0.265
Q92633	LPAR1_HUMAN	Lysophosphatidic acid receptor 1 (LPA receptor 1) (LPA-1) (Lysophosphatidic acid receptor Edg-2)	3.69125	0.265
P06396	GELS_HUMAN	Gelsolin (AGEL) (Actin-depolymerizing factor) (ADF) (Brevin)	3.38067	0.265
P40926	MDHM_HUMAN	Malate dehydrogenase, mitochondrial (EC 1.1.1.37)	6.71955	0.266
P0DP23	CALM1_HUMAN	Calmodulin-1	2.85454	0.266
X5DQN2	X5DQN2_HUMAN	Succinate-semialdehyde dehydrogenase (EC 1.2.1.24)	2.02747	0.266
Q16658	FSCN1_HUMAN	Fascin (55 kDa actin-bundling protein) (Singed-like protein) (p55)	4.07261	0.269
O95202	LETM1_HUMAN	Mitochondrial proton/calcium exchanger protein (Electroneutral mitochondrial K(+)/H(+)exchanger) (KHE) (Leucine zipper-EF-hand-containing transmembrane protein 1)	2.95966	0.269
Q9GZV4	IF5A2_HUMAN	Eukaryotic translation initiation factor 5A-2 (eIF-5A-2) (eIF-5A2) (Eukaryotic initiation factor 5A isoform 2)	2.81726	0.269
P13473	LAMP2_HUMAN	Lysosome-associated membrane glycoprotein 2 (LAMP-2) (Lysosome-associated membrane protein 2) (CD107 antigen-like family member B) (LGP-96) (CD antigen CD107b)	2.16056	0.269
P22314	UBA1_HUMAN	Ubiquitin-like modifier-activating enzyme 1 (EC 6.2.1.45) (Protein A1S9) (Ubiquitin-activating enzyme E1)	2.00657	0.271
Q4LE33	Q4LE33_HUMAN	TNC variant protein	3.56302	0.273
Q9H2X9	S12A5_HUMAN	Solute carrier family 12 member 5 (Electroneutral potassium-chloride cotransporter 2) (K-Cl cotransporter 2) (hKCC2) (Neuronal K-Cl cotransporter)	2.33743	0.274
P36543	VATE1_HUMAN	V-type proton ATPase subunit E 1 (V-ATPase subunit E 1) (V-ATPase 31 kDa subunit) (p31) (Vacuolar proton pump subunit E 1)	1.31885	0.274
P04040	CATA_HUMAN	Catalase (EC 1.11.1.6)	3.897	0.276
Q8WXG6	MADD_HUMAN	MAP kinase-activating death domain protein (Differentially expressed in normal and neoplastic cells) (Insulinoma glucagonoma clone 20) (Rab3 GDP/GTP exchange factor) (RabGEF) (Rab3 GDP/GTP exchange protein) (Rab3GEP)	3.80481	0.276
P41250	GARS_HUMAN	Glycine--tRNA ligase (EC 6.1.1.14) (Diadenosine tetraphosphate synthetase) (Ap4A synthetase) (EC 2.7.7.-) (Glycyl-tRNA synthetase) (GlyRS) (Glycyl-tRNA synthetase 1)	6.20071	0.278
Q99832	TCPH_HUMAN	T-complex protein 1 subunit eta (TCP-1-eta) (CCT-eta) (Chaperonin containing T-complex polypeptide 1 subunit 7) (HIV-1 Nef-interacting protein) [Cleaved into: T-complex protein 1 subunit eta, N-terminally processed]	2.84488	0.278
P10915	HPLN1_HUMAN	Hyaluronan and proteoglycan link protein 1 (Cartilage-linking protein 1) (Cartilage-link protein) (Proteoglycan link protein)	2.71487	0.28
P07737	PROF1_HUMAN	Profilin-1 (Epididymis tissue protein Li 184a) (Profilin I)	3.4008	0.283
P10114	RAP2A_HUMAN	Ras-related protein Rap-2a (EC 3.6.5.2) (RbBP-30)	2.85441	0.283
Q0GLB7	Q0GLB7_HUMAN	DPPY splice variant d	6.34131	0.286
V9HW31	V9HW31_HUMAN	ATP synthase subunit beta (EC 7.1.2.2)	1.34797	0.289
P39019	RS19_HUMAN	Small ribosomal subunit protein eS19 (40S ribosomal protein S19)	2.01038	0.297
P48147	PPCE_HUMAN	Prolyl endopeptidase (PE) (EC 3.4.21.26) (Post-proline cleaving enzyme)	4.56068	0.301
P11498	PYC_HUMAN	Pyruvate carboxylase, mitochondrial (EC 6.4.1.1) (Pyruvic carboxylase) (PCB)	2.47061	0.301
P43003	EAA1_HUMAN	Excitatory amino acid transporter 1 (Sodium-dependent glutamate/aspartate transporter 1) (GLAST-1) (Solute carrier family 1 member 3)	6.54597	0.305
O95372	LYPA2_HUMAN	Acyl-protein thioesterase 2 (APT-2) (EC 3.1.2.-) (Lysophospholipase II) (LPL-II) (LysoPLA II) (Palmitoyl-protein hydrolase) (EC 3.1.2.22)	2.95456	0.306
P16435	NCPR_HUMAN	NADPH--cytochrome P450 reductase (CPR) (P450R) (EC 1.6.2.4)	1.85441	0.306
Q53FP3	Q53FP3_HUMAN	cysteine desulfurase (EC 2.8.1.7)	3.63126	0.309
Q6MZF9	Q6MZF9_HUMAN	Uncharacterized protein DKFZp686J11229	3.16954	0.313
Q8N468	MFD4A_HUMAN	Major facilitator superfamily domain-containing protein 4A (Major facilitator superfamily domain-containing protein 4)	2.80872	0.313
Q6PJD3	Q6PJD3_HUMAN	MAP1B protein	3.09026	0.316
B2RAH7	B2RAH7_HUMAN	Prolyl endopeptidase (EC 3.4.21.-)	3.99117	0.322
O75964	ATP5L_HUMAN	ATP synthase subunit g, mitochondrial (ATPase subunit g) (ATP synthase membrane subunit g)	3.13887	0.323
P42858	HD_HUMAN	Huntingtin (Huntington disease protein) (HD protein) [Cleaved into: Huntingtin, myristoylated N-terminal fragment]	5.73705	0.327
O15075	DCLK1_HUMAN	Serine/threonine-protein kinase DCLK1 (EC 2.7.11.1) (Doublecortin domain-containing protein 3A) (Doublecortin-like and CAM kinase-like 1) (Doublecortin-like kinase 1)	3.40476	0.329
P02675	FIBB_HUMAN	Fibrinogen beta chain [Cleaved into: Fibrinopeptide B; Fibrinogen beta chain]	2.75353	0.329
Q96FW1	OTUB1_HUMAN	Ubiquitin thioesterase OTUB1 (EC 3.4.19.12) (Deubiquitinating enzyme OTUB1) (OTU domain-containing ubiquitin aldehyde-binding protein 1) (Otubain-1) (hOTU1) (Ubiquitin-specific-processing protease OTUB1)	3.43975	0.33
Q9BZV1	UBXN6_HUMAN	UBX domain-containing protein 6 (UBX domain-containing protein 1)	2.856	0.33
B0ZBD0	B0ZBD0_HUMAN	Small ribosomal subunit protein eS19 (40S ribosomal protein S19)	4.27148	0.338
E9PF59	E9PF59_HUMAN	A-type potassium channel modulatory protein DPP6 (Dipeptidyl aminopeptidase-like protein 6) (Dipeptidyl peptidase 6) (Dipeptidyl peptidase VI)	3.74958	0.342
Q54A51	Q54A51_HUMAN	Basigin	3.52489	0.342
B4E3E9	B4E3E9_HUMAN	2-oxoglutarate dehydrogenase complex component E1 (EC 1.2.4.2) (2-oxoglutarate dehydrogenase, mitochondrial) (Alpha-ketoglutarate dehydrogenase) (Thiamine diphosphate (ThDP)-dependent 2-oxoglutarate dehydrogenase)	3.90382	0.343
Q6U7G8	Q6U7G8_HUMAN	GTP-GDP dissociation stimulator 1 isoform A	3.03532	0.343
Q12840	KIF5A_HUMAN	Kinesin heavy chain isoform 5A (Kinesin heavy chain neuron-specific 1) (Neuronal kinesin heavy chain) (NKHC)	4.90974	0.346
Q00610	CLH1_HUMAN	Clathrin heavy chain 1 (Clathrin heavy chain on chromosome 17) (CLH-17)	4.26556	0.347
O14874	BCKD_HUMAN	Branched-chain alpha-ketoacid dehydrogenase kinase (BCKDH kinase) (BCKDHKIN) (BDK) (EC 2.7.11.1) ([3-methyl-2-oxobutanoate dehydrogenase [lipoamide]] kinase, mitochondrial) (EC 2.7.11.4)	3.529	0.35
P84077	ARF1_HUMAN	ADP-ribosylation factor 1 (EC 3.6.5.2)	5.27199	0.351
P04350	TBB4A_HUMAN	Tubulin beta-4A chain (Tubulin 5 beta) (Tubulin beta-4 chain)	3.71248	0.351
Q9H4G0	E41L1_HUMAN	Band 4.1-like protein 1 (Erythrocyte membrane protein band 4.1-like 1) (Neuronal protein 4.1) (4.1N)	2.24529	0.351
O75390	CISY_HUMAN	Citrate synthase, mitochondrial (EC 2.3.3.1) (Citrate (Si)-synthase)	3.26694	0.353
B3KTS5	B3KTS5_HUMAN	Non-selective voltage-gated ion channel VDAC1 (Voltage-dependent anion-selective channel protein 1)	4.86856	0.354
P51665	PSMD7_HUMAN	26S proteasome non-ATPase regulatory subunit 7 (26S proteasome regulatory subunit RPN8) (26S proteasome regulatory subunit S12) (Mov34 protein homolog) (Proteasome subunit p40)	2.10577	0.358
Q9UKU0	ACSL6_HUMAN	Long-chain-fatty-acid--CoA ligase 6 (EC 6.2.1.3) (Arachidonate--CoA ligase) (EC 6.2.1.15) (Long-chain acyl-CoA synthetase 6) (LACS 6)	1.81253	0.358
P09493	TPM1_HUMAN	Tropomyosin alpha-1 chain (Alpha-tropomyosin) (Tropomyosin-1)	2.85906	0.36
Q32P51	RA1L2_HUMAN	Heterogeneous nuclear ribonucleoprotein A1-like 2 (hnRNP A1-like 2) (hnRNP core protein A1-like 2)	3.74495	0.361
Q03001	DYST_HUMAN	Dystonin (230 kDa bullous pemphigoid antigen) (230/240 kDa bullous pemphigoid antigen) (Bullous pemphigoid antigen 1) (BPA) (Bullous pemphigoid antigen) (Dystonia musculorum protein) (Hemidesmosomal plaque protein)	4.678	0.368
Q02978	M2OM_HUMAN	Mitochondrial 2-oxoglutarate/malate carrier protein (OGCP) (alpha-oxoglutarate carrier) (Solute carrier family 25 member 11) (SLC25A11)	4.72207	0.369
Q9NVA2	SEP11_HUMAN	Septin-11	1.86667	0.372
Q9P2R3	ANFY1_HUMAN	Rabankyrin-5 (Rank-5) (Ankyrin repeat and FYVE domain-containing protein 1) (Ankyrin repeats hooked to a zinc finger motif)	1.49229	0.381
P00558	PGK1_HUMAN	Phosphoglycerate kinase 1 (EC 2.7.2.3) (Cell migration-inducing gene 10 protein) (Primer recognition protein 2) (PRP 2)	2.83737	0.382
Q9Y6R1	S4A4_HUMAN	Electrogenic sodium bicarbonate cotransporter 1 (Sodium bicarbonate cotransporter) (Na(+)/HCO3(-) cotransporter) (Solute carrier family 4 member 4) (kNBC1)	1.39935	0.382
O76070	SYUG_HUMAN	Gamma-synuclein (Breast cancer-specific gene 1 protein) (Persyn) (Synoretin) (SR)	3.09722	0.384
P10636	TAU_HUMAN	Microtubule-associated protein tau (Neurofibrillary tangle protein) (Paired helical filament-tau) (PHF-tau)	2.7969	0.384
Q08380	LG3BP_HUMAN	Galectin-3-binding protein (Basement membrane autoantigen p105) (Lectin galactoside-binding soluble 3-binding protein) (Mac-2-binding protein) (MAC2BP) (Mac-2 BP) (Tumor-associated antigen 90K)	1.70174	0.384
Q6FGH9	Q6FGH9_HUMAN	Dynein light chain	3.33843	0.393
P25786	PSA1_HUMAN	Proteasome subunit alpha type-1 (30 kDa prosomal protein) (PROS-30) (Macropain subunit C2) (Multicatalytic endopeptidase complex subunit C2) (Proteasome component C2) (Proteasome nu chain) (Proteasome subunit alpha-6) (alpha-6)	1.45	0.393
Q8N126	CADM3_HUMAN	Cell adhesion molecule 3 (Brain immunoglobulin receptor) (Immunoglobulin superfamily member 4B) (IgSF4B) (Nectin-like protein 1) (NECL-1) (Synaptic cell adhesion molecule 3) (SynCAM3) (TSLC1-like protein 1) (TSLL1)	2.81465	0.398
P14550	AK1A1_HUMAN	Aldo-keto reductase family 1 member A1 (EC 1.1.1.2) (EC 1.1.1.372) (EC 1.1.1.54) (Alcohol dehydrogenase [NADP(+)]) (Aldehyde reductase) (Glucuronate reductase) (EC 1.1.1.19) (Glucuronolactone reductase) (EC 1.1.1.20) (S-nitroso-CoA reductase) (ScorR) (EC 1.6.-.-)	1.94768	0.403
V9HW22	V9HW22_HUMAN	Heat shock cognate 71 kDa protein (EC 3.6.4.10) (Heat shock 70 kDa protein 8)	1.89637	0.404
P40227	TCPZ_HUMAN	T-complex protein 1 subunit zeta (TCP-1-zeta) (Acute morphine dependence-related protein 2) (CCT-zeta-1) (Chaperonin containing T-complex polypeptide 1 subunit 6A) (HTR3) (Tcp20)	2.175	0.415
Q9UFN0	NPS3A_HUMAN	Protein NipSnap homolog 3A (NipSnap3A) (Protein NipSnap homolog 4) (NipSnap4) (Target for Salmonella secreted protein C) (TassC)	2.0485	0.415
Q9NZ01	TECR_HUMAN	Very-long-chain enoyl-CoA reductase (EC 1.3.1.93) (Synaptic glycoprotein SC2) (Trans-2,3-enoyl-CoA reductase) (TER)	1.52524	0.422
P22626	ROA2_HUMAN	Heterogeneous nuclear ribonucleoproteins A2/B1 (hnRNP A2/B1)	1.75063	0.425
P16070	CD44_HUMAN	CD44 antigen (CDw44) (Epican) (Extracellular matrix receptor III) (ECMR-III) (GP90 lymphocyte homing/adhesion receptor) (HUTCH-I) (Heparan sulfate proteoglycan) (Hermes antigen) (Hyaluronate receptor) (Phagocytic glycoprotein 1) (PGP-1) (Phagocytic glycoprotein I) (PGP-I) (CD antigen CD44)	1.86592	0.428
A8CDT9	A8CDT9_HUMAN	MYO5A variant protein	5.27486	0.436
Q53SS8	Q53SS8_HUMAN	Epididymis secretory protein Li 85 (Poly(RC) binding protein 1)	3.52668	0.437
Q6FHM9	Q6FHM9_HUMAN	CD59 glycoprotein (MAC-inhibitory protein) (Membrane attack complex inhibition factor) (Protectin)	3.43192	0.445
Q9HB90	RRAGC_HUMAN	Ras-related GTP-binding protein C (Rag C) (RagC) (EC 3.6.5.-) (GTPase-interacting protein 2) (TIB929)	2.07789	0.454
P61019	RAB2A_HUMAN	Ras-related protein Rab-2A (EC 3.6.5.2)	1.49496	0.455
V9HWF4	V9HWF4_HUMAN	Phosphoglycerate kinase (EC 2.7.2.3)	1.56	0.458
P17980	PRS6A_HUMAN	26S proteasome regulatory subunit 6A (26S proteasome AAA-ATPase subunit RPT5) (Proteasome 26S subunit ATPase 3) (Proteasome subunit P50) (Tat-binding protein 1) (TBP-1)	1.698	0.46
V9HWF5	V9HWF5_HUMAN	Peptidyl-prolyl cis-trans isomerase (PPIase) (EC 5.2.1.8)	1.44274	0.461
Q9H115	SNAB_HUMAN	Beta-soluble NSF attachment protein (SNAP-beta) (N-ethylmaleimide-sensitive factor attachment protein beta)	2.55994	0.462
P61604	CH10_HUMAN	10 kDa heat shock protein, mitochondrial (Hsp10) (10 kDa chaperonin) (Chaperonin 10) (CPN10) (Early-pregnancy factor) (EPF) (Heat shock protein family E member 1)	3.38045	0.466
V9HWD9	V9HWD9_HUMAN	Transketolase (EC 2.2.1.1)	1.59165	0.467
Q04828	AK1C1_HUMAN	Aldo-keto reductase family 1 member C1 (EC 1.1.1.-) (EC 1.1.1.112) (EC 1.1.1.209) (EC 1.1.1.210) (EC 1.1.1.357) (EC 1.1.1.51) (EC 1.1.1.53) (EC 1.1.1.62) (EC 1.3.1.20) (20-alpha-hydroxysteroid dehydrogenase) (20-alpha-HSD) (EC 1.1.1.149) (Chlordecone reductase homolog HAKRC) (Dihydrodiol dehydrogenase 1) (DD1) (High-affinity hepatic bile acid-binding protein) (HBAB)	4.61222	0.473
Q16181	SEPT7_HUMAN	Septin-7 (CDC10 protein homolog)	4.18456	0.474
O43707	ACTN4_HUMAN	Alpha-actinin-4 (Non-muscle alpha-actinin 4)	3.34821	0.479
Q8IY73	Q8IY73_HUMAN	Guanine nucleotide binding protein (G protein), alpha z polypeptide	2.83899	0.489
P02792	FRIL_HUMAN	Ferritin light chain (Ferritin L subunit)	4.02177	0.491
A5YM72	CRNS1_HUMAN	Carnosine synthase 1 (EC 6.3.2.11) (ATP-grasp domain-containing protein 1)	5.03242	0.505
Q9BVC6	TM109_HUMAN	Voltage-gated monoatomic cation channel TMEM109 (Mitsugumin-23) (Mg23) (Transmembrane protein 109)	2.91412	0.506
P60201	MYPR_HUMAN	Myelin proteolipid protein (PLP) (Lipophilin)	1.79632	0.519
O14880	MGST3_HUMAN	Glutathione S-transferase 3, mitochondrial (GST-3) (EC 2.5.1.-) (Glutathione peroxidase MGST3) (EC 1.11.1.-) (LTC4 synthase MGST3) (EC 4.4.1.20)	3.51415	0.527
F1DSG4	F1DSG4_HUMAN	Aquaporin-4	3.75552	0.531
P62753	RS6_HUMAN	Small ribosomal subunit protein eS6 (40S ribosomal protein S6) (Phosphoprotein NP33)	2.03449	0.545
Q53TN4	CYBR1_HUMAN	Plasma membrane ascorbate-dependent reductase CYBRD1 (EC 7.2.1.3) (Cytochrome b reductase 1) (Duodenal cytochrome b) (Ferric-chelate reductase 3)	3.5699	0.546
P61764	STXB1_HUMAN	Syntaxin-binding protein 1 (MUNC18-1) (N-Sec1) (Protein unc-18 homolog 1) (Unc18-1) (Protein unc-18 homolog A) (Unc-18A) (p67)	3.357	0.549
Q59FZ8	Q59FZ8_HUMAN	Nebulette non-muscle isoform variant	3.55653	0.555
Q6FHU2	Q6FHU2_HUMAN	Phosphoglycerate mutase (EC 5.4.2.11) (EC 5.4.2.4)	3.59092	0.557
Q01813	PFKAP_HUMAN	ATP-dependent 6-phosphofructokinase, platelet type (ATP-PFK) (PFK-P) (EC 2.7.1.11) (6-phosphofructokinase type C) (Phosphofructo-1-kinase isozyme C) (PFK-C) (Phosphohexokinase)	4.754	0.57
B3KTA3	B3KTA3_HUMAN	Fascin	4.92334	0.574
P60900	PSA6_HUMAN	Proteasome subunit alpha type-6 (27 kDa prosomal protein) (PROS-27) (p27K) (Macropain iota chain) (Multicatalytic endopeptidase complex iota chain) (Proteasome iota chain) (Proteasome subunit alpha-1) (alpha-1)	1.349	0.585
Q01484	ANK2_HUMAN	Ankyrin-2 (ANK-2) (Ankyrin-B) (Brain ankyrin) (Non-erythroid ankyrin)	4.89259	0.603
Q96TC7	RMD3_HUMAN	Regulator of microtubule dynamics protein 3 (RMD-3) (hRMD-3) (Cerebral protein 10) (Protein FAM82A2) (Protein FAM82C) (Protein tyrosine phosphatase-interacting protein 51) (TCPTP-interacting protein 51)	3.20001	0.614
P04844	RPN2_HUMAN	Dolichyl-diphosphooligosaccharide--protein glycosyltransferase subunit 2 (Dolichyl-diphosphooligosaccharide--protein glycosyltransferase 63 kDa subunit) (RIBIIR) (Ribophorin II) (RPN-II) (Ribophorin-2)	2.07692	0.62
O60488	ACSL4_HUMAN	Long-chain-fatty-acid--CoA ligase 4 (EC 6.2.1.3) (Arachidonate--CoA ligase) (EC 6.2.1.15) (Long-chain acyl-CoA synthetase 4) (LACS 4)	3.30668	0.621
Q7Z6L0	PRRT2_HUMAN	Proline-rich transmembrane protein 2 (Dispanin subfamily B member 3) (DSPB3)	2.8456	0.628
P26232	CTNA2_HUMAN	Catenin alpha-2 (Alpha N-catenin) (Alpha-catenin-related protein)	1.32699	0.632
Q86YI5	Q86YI5_HUMAN	Acetyltransferase component of pyruvate dehydrogenase complex (EC 2.3.1.12)	2.96752	0.642
Q96EL6	Q96EL6_HUMAN	AP-1 complex subunit beta-1	3.6927	0.651
Q04760	LGUL_HUMAN	Lactoylglutathione lyase (EC 4.4.1.5) (Aldoketomutase) (Glyoxalase I) (Glx I) (Ketone-aldehyde mutase) (Methylglyoxalase) (S-D-lactoylglutathione methylglyoxal lyase)	4.63676	0.654
V9HW58	V9HW58_HUMAN	Dynactin subunit 2	2.08011	0.658
O43678	NDUA2_HUMAN	NADH dehydrogenase [ubiquinone] 1 alpha subcomplex subunit 2 (Complex I-B8) (CI-B8) (NADH-ubiquinone oxidoreductase B8 subunit)	3.30258	0.664
P30101	PDIA3_HUMAN	Protein disulfide-isomerase A3 (EC 5.3.4.1) (58 kDa glucose-regulated protein) (58 kDa microsomal protein) (p58) (Disulfide isomerase ER-60) (Endoplasmic reticulum resident protein 57) (ER protein 57) (ERp57) (Endoplasmic reticulum resident protein 60) (ER protein 60) (ERp60)	1.81902	0.666
Q13642	FHL1_HUMAN	Four and a half LIM domains protein 1 (FHL-1) (Skeletal muscle LIM-protein 1) (SLIM) (SLIM-1)	5.37013	0.667
P30049	ATPD_HUMAN	ATP synthase subunit delta, mitochondrial (ATP synthase F1 subunit delta) (F-ATPase delta subunit)	1.85594	0.667
Q7L0J3	SV2A_HUMAN	Synaptic vesicle glycoprotein 2A	2.94849	0.673
P11233	RALA_HUMAN	Ras-related protein Ral-A (EC 3.6.5.2)	2.52594	0.678
Q6IBA0	Q6IBA0_HUMAN	NADH dehydrogenase [ubiquinone] iron-sulfur protein 5 (Complex I-15 kDa) (NADH-ubiquinone oxidoreductase 15 kDa subunit)	3.12447	0.679
P00568	KAD1_HUMAN	Adenylate kinase isoenzyme 1 (AK 1) (EC 2.7.4.3) (EC 2.7.4.4) (EC 2.7.4.6) (ATP-AMP transphosphorylase 1) (ATP:AMP phosphotransferase) (Adenylate monophosphate kinase) (Myokinase)	2.82438	0.68
P25789	PSA4_HUMAN	Proteasome subunit alpha type-4 (Macropain subunit C9) (Multicatalytic endopeptidase complex subunit C9) (Proteasome component C9) (Proteasome subunit L) (Proteasome subunit alpha-3) (alpha-3)	1.489	0.68
Q96D05	F241B_HUMAN	Protein FAM241B	3.62867	0.683
Q13526	PIN1_HUMAN	Peptidyl-prolyl cis-trans isomerase NIMA-interacting 1 (EC 5.2.1.8) (Peptidyl-prolyl cis-trans isomerase Pin1) (PPIase Pin1) (Rotamase Pin1)	5.20625	0.684
P61163	ACTZ_HUMAN	Alpha-centractin (Centractin) (ARP1) (Actin-RPV) (Centrosome-associated actin homolog)	5.46859	0.69
Q9NTK5	OLA1_HUMAN	Obg-like ATPase 1 (DNA damage-regulated overexpressed in cancer 45) (DOC45) (GTP-binding protein 9)	1.85551	0.69
Q13423	NNTM_HUMAN	NAD(P) transhydrogenase, mitochondrial (EC 7.1.1.1) (Nicotinamide nucleotide transhydrogenase) (Pyridine nucleotide transhydrogenase)	5.23193	0.692
Q92974	ARHG2_HUMAN	Rho guanine nucleotide exchange factor 2 (Guanine nucleotide exchange factor H1) (GEF-H1) (Microtubule-regulated Rho-GEF) (Proliferating cell nucleolar antigen p40)	3.7491	0.696
P46781	RS9_HUMAN	Small ribosomal subunit protein uS4 (40S ribosomal protein S9)	4.9115	0.697
P04179	SODM_HUMAN	Superoxide dismutase [Mn], mitochondrial (EC 1.15.1.1)	3.78976	0.697
O94826	TOM70_HUMAN	Mitochondrial import receptor subunit TOM70 (Mitochondrial precursor proteins import receptor) (Translocase of outer membrane 70 kDa subunit) (Translocase of outer mitochondrial membrane protein 70)	3.05869	0.697
B3KTM1	B3KTM1_HUMAN	Malate dehydrogenase (EC 1.1.1.37)	4.83798	0.706
Q8N6I9	Q8N6I9_HUMAN	Guanine nucleotide-binding protein G(o) subunit alpha	2.75685	0.713
Q99497	PARK7_HUMAN	Parkinson disease protein 7 (Maillard deglycase) (Oncogene DJ1) (Parkinsonism-associated deglycase) (Protein DJ-1) (DJ-1) (Protein/nucleic acid deglycase DJ-1) (EC 3.1.2.-, EC 3.5.1.-, EC 3.5.1.124)	3.18354	0.715
O75781	PALM_HUMAN	Paralemmin-1 (Paralemmin)	3.17838	0.729
B2R644	B2R644_HUMAN	Dimethylarginine dimethylaminohydrolase 1, isoform CRA_b (Epididymis secretory protein Li 16) (cDNA, FLJ92778, Homo sapiens dimethylarginine dimethylaminohydrolase 1 (DDAH1), mRNA)	4.41415	0.733
P07237	PDIA1_HUMAN	Protein disulfide-isomerase (PDI) (EC 5.3.4.1) (Cellular thyroid hormone-binding protein) (Prolyl 4-hydroxylase subunit beta) (p55)	3.40466	0.739
Q16799	RTN1_HUMAN	Reticulon-1 (Neuroendocrine-specific protein)	3.83895	0.747
Q6UWR7	ENPP6_HUMAN	Glycerophosphocholine cholinephosphodiesterase ENPP6 (GPC-Cpde) (EC 3.1.4.-) (EC 3.1.4.38) (Choline-specific glycerophosphodiester phosphodiesterase) (Ectonucleotide pyrophosphatase/phosphodiesterase family member 6) (E-NPP 6) (NPP-6)	2.52815	0.747
Q15334	L2GL1_HUMAN	Lethal(2) giant larvae protein homolog 1 (LLGL) (DLG4) (Hugl-1) (Human homolog to the D-lgl gene protein)	4.43644	0.748
Q9UBI6	GBG12_HUMAN	Guanine nucleotide-binding protein G(I)/G(S)/G(O) subunit gamma-12	2.22952	0.748
Q9UHC6	CNTP2_HUMAN	Contactin-associated protein-like 2 (Cell recognition molecule Caspr2)	2.01161	0.757
Q4LE67	Q4LE67_HUMAN	CSPG3 variant protein	3.63851	0.758
Q96KG9	SCYL1_HUMAN	N-terminal kinase-like protein (Coated vesicle-associated kinase of 90 kDa) (SCY1-like protein 1) (Telomerase regulation-associated protein) (Telomerase transcriptional element-interacting factor) (Teratoma-associated tyrosine kinase)	3.66065	0.767
Q59GX2	Q59GX2_HUMAN	Solute carrier family 2, facilitated glucose transporter member 1 (Glucose transporter type 1, erythrocyte/brain)	3.45676	0.785
Q9NVH1	DJC11_HUMAN	DnaJ homolog subfamily C member 11	1.86223	0.801
P11166	GTR1_HUMAN	Solute carrier family 2, facilitated glucose transporter member 1 (Glucose transporter type 1, erythrocyte/brain) (GLUT-1) (HepG2 glucose transporter)	2.62528	0.806
Q8WUK0	PTPM1_HUMAN	Phosphatidylglycerophosphatase and protein-tyrosine phosphatase 1 (EC 3.1.3.27) (PTEN-like phosphatase) (Phosphoinositide lipid phosphatase) (Protein-tyrosine phosphatase mitochondrial 1) (EC 3.1.3.16, EC 3.1.3.48)	3.90252	0.809
O00408	PDE2A_HUMAN	cGMP-dependent 3',5'-cyclic phosphodiesterase (EC 3.1.4.17) (Cyclic GMP-stimulated phosphodiesterase) (CGS-PDE) (cGSPDE)	3.608	0.818
P49593	PPM1F_HUMAN	Protein phosphatase 1F (EC 3.1.3.16) (Ca(2+)/calmodulin-dependent protein kinase phosphatase) (CaM-kinase phosphatase) (CaMKPase) (Partner of PIX 2) (Protein fem-2 homolog) (hFem-2)	3.30213	0.818
Q9UHG2	PCS1N_HUMAN	ProSAAS (Proprotein convertase subtilisin/kexin type 1 inhibitor) (Proprotein convertase 1 inhibitor) (pro-SAAS) [Cleaved into: KEP; Big SAAS (b-SAAS); Little SAAS (l-SAAS) (N-proSAAS); Big PEN-LEN (b-PEN-LEN) (SAAS CT(1-49)); PEN; Little LEN (l-LEN); Big LEN (b-LEN) (SAAS CT(25-40))]	2.00658	0.818
U5Z754	U5Z754_HUMAN	NADH-ubiquinone oxidoreductase chain 1 (EC 7.1.1.2)	1.62567	0.818
Q6FHN3	Q6FHN3_HUMAN	Nucleoside diphosphate kinase (EC 2.7.4.6)	3.22249	0.832
Q7Z4S6	KI21A_HUMAN	Kinesin-like protein KIF21A (Kinesin-like protein KIF2) (Renal carcinoma antigen NY-REN-62)	2.62378	0.832
Q05193	DYN1_HUMAN	Dynamin-1 (EC 3.6.5.5) (Dynamin) (Dynamin I)	4.40402	0.833
P20020	AT2B1_HUMAN	Plasma membrane calcium-transporting ATPase 1 (EC 7.2.2.10) (Plasma membrane calcium ATPase isoform 1) (PMCA1) (Plasma membrane calcium pump isoform 1)	1.43858	0.838
P43007	SATT_HUMAN	Neutral amino acid transporter A (Alanine/serine/cysteine/threonine transporter 1) (ASCT-1) (Solute carrier family 1 member 4)	6.54907	0.844
Q5U077	Q5U077_HUMAN	L-lactate dehydrogenase (EC 1.1.1.27)	3.32428	0.85
P55809	SCOT1_HUMAN	Succinyl-CoA:3-ketoacid coenzyme A transferase 1, mitochondrial (SCOT) (EC 2.8.3.5) (3-oxoacid CoA-transferase 1) (Somatic-type succinyl-CoA:3-oxoacid CoA-transferase) (SCOT-s) (Succinyl-CoA:3-oxoacid CoA transferase)	1.63395	0.85
P29992	GNA11_HUMAN	Guanine nucleotide-binding protein subunit alpha-11 (G alpha-11) (G-protein subunit alpha-11) (EC 3.6.5.-) (Guanine nucleotide-binding protein G(y) subunit alpha)	1.4136	0.854
P49368	TCPG_HUMAN	T-complex protein 1 subunit gamma (TCP-1-gamma) (CCT-gamma) (Chaperonin containing T-complex polypeptide 1 subunit 3) (hTRiC5)	3.83708	0.858
P62136	PP1A_HUMAN	Serine/threonine-protein phosphatase PP1-alpha catalytic subunit (PP-1A) (EC 3.1.3.16)	3.05237	0.864
P23763	VAMP1_HUMAN	Vesicle-associated membrane protein 1 (VAMP-1) (Synaptobrevin-1)	1.64363	0.873
Q14152	EIF3A_HUMAN	Eukaryotic translation initiation factor 3 subunit A (eIF3a) (Eukaryotic translation initiation factor 3 subunit 10) (eIF-3-theta) (eIF3 p167) (eIF3 p180) (eIF3 p185)	4.73873	0.883
P17600	SYN1_HUMAN	Synapsin-1 (Brain protein 4.1) (Synapsin I)	1.46071	0.888
Q9C040	TRIM2_HUMAN	Tripartite motif-containing protein 2 (EC 2.3.2.27) (E3 ubiquitin-protein ligase TRIM2) (RING finger protein 86) (RING-type E3 ubiquitin transferase TRIM2)	2.77051	0.905
Q14203	DCTN1_HUMAN	Dynactin subunit 1 (150 kDa dynein-associated polypeptide) (DAP-150) (DP-150) (p135) (p150-glued)	5.36154	0.912
O60262	GBG7_HUMAN	Guanine nucleotide-binding protein G(I)/G(S)/G(O) subunit gamma-7	3.35671	0.916
Q8N3J6	CADM2_HUMAN	Cell adhesion molecule 2 (Immunoglobulin superfamily member 4D) (IgSF4D) (Nectin-like protein 3) (NECL-3) (Synaptic cell adhesion molecule 2) (SynCAM 2)	2.807	0.917
P13645	K1C10_HUMAN	Keratin, type I cytoskeletal 10 (Cytokeratin-10) (CK-10) (Keratin-10) (K10)	2.08101	0.936
Q96IA0	Q96IA0_HUMAN	PTPRN protein	3.51515	0.944
Q15818	NPTX1_HUMAN	Neuronal pentraxin-1 (NP1) (Neuronal pentraxin I) (NP-I)	4.25894	0.945
Q9NVJ2	ARL8B_HUMAN	ADP-ribosylation factor-like protein 8B (EC 3.6.5.2) (ADP-ribosylation factor-like protein 10C) (Novel small G protein indispensable for equal chromosome segregation 1)	1.75017	0.948
P11586	C1TC_HUMAN	C-1-tetrahydrofolate synthase, cytoplasmic (C1-THF synthase) (Epididymis secretory sperm binding protein) [Cleaved into: C-1-tetrahydrofolate synthase, cytoplasmic, N-terminally processed] [Includes: Methylenetetrahydrofolate dehydrogenase (EC 1.5.1.5); Methenyltetrahydrofolate cyclohydrolase (EC 3.5.4.9); Formyltetrahydrofolate synthetase (EC 6.3.4.3)]	2.40964	0.966
P50148	GNAQ_HUMAN	Guanine nucleotide-binding protein G(q) subunit alpha (EC 3.6.5.-) (Guanine nucleotide-binding protein alpha-q)	4.2839	0.989
A8K7B7	A8K7B7_HUMAN	Protein phosphatase 2 (Formerly 2A), regulatory subunit A (PR 65), alpha isoform (Testicular secretory protein Li 1) (cDNA, FLJ96799, Homo sapiens protein phosphatase 2 (formerly 2A), regulatory subunit A (PR 65), alpha isoform (PPP2R1A), mRNA)	4.83431	0.99
Q14974	IMB1_HUMAN	Importin subunit beta-1 (Importin-90) (Karyopherin subunit beta-1) (Nuclear factor p97) (Pore targeting complex 97 kDa subunit) (PTAC97)	4.76844	0.993
Q499G7	Q499G7_HUMAN	Mitogen-activated protein kinase (EC 2.7.11.24)	3.63444	0.996
A4D0V4	A4D0V4_HUMAN	F-actin-capping protein subunit alpha	6.37162	1
O43681	GET3_HUMAN	ATPase GET3 (EC 3.6.-.-) (Arsenical pump-driving ATPase) (Arsenite-stimulated ATPase) (Guided entry of tail-anchored proteins factor 3, ATPase) (Transmembrane domain recognition complex 40 kDa ATPase subunit) (hARSA-I) (hASNA-I)	3.37691	1.007
Q00765	REEP5_HUMAN	Receptor expression-enhancing protein 5 (Polyposis locus protein 1) (Protein TB2)	5.22402	1.01
P52306	GDS1_HUMAN	Rap1 GTPase-GDP dissociation stimulator 1 (Exchange factor smgGDS) (SMG GDS protein) (SMG P21 stimulatory GDP/GTP exchange protein)	1.91728	1.023
Q9BWD1	THIC_HUMAN	Acetyl-CoA acetyltransferase, cytosolic (EC 2.3.1.9) (Acetyl-CoA transferase-like protein) (Cytosolic acetoacetyl-CoA thiolase)	2.84378	1.043
Q14CZ8	HECAM_HUMAN	Hepatic and glial cell adhesion molecule (glialCAM) (Hepatocyte cell adhesion molecule) (Protein hepaCAM)	4.7046	1.044
Q96ND0	F210A_HUMAN	Protein FAM210A	3.4157	1.057
Q7Z4W1	DCXR_HUMAN	L-xylulose reductase (XR) (EC 1.1.1.10) (Carbonyl reductase II) (Dicarbonyl/L-xylulose reductase) (Kidney dicarbonyl reductase) (kiDCR) (Short chain dehydrogenase/reductase family 20C member 1) (Sperm surface protein P34H)	2.85889	1.063
A7E2E4	A7E2E4_HUMAN	A-type potassium channel modulatory protein DPP6 (Dipeptidyl aminopeptidase-like protein 6) (Dipeptidyl peptidase 6) (Dipeptidyl peptidase VI)	5.30789	1.065
Q9HDC9	APMAP_HUMAN	Adipocyte plasma membrane-associated protein (Protein BSCv)	2.05106	1.067
Q9NX14	NDUBB_HUMAN	NADH dehydrogenase [ubiquinone] 1 beta subcomplex subunit 11, mitochondrial (Complex I-ESSS) (CI-ESSS) (NADH-ubiquinone oxidoreductase ESSS subunit) (Neuronal protein 17.3) (Np17.3) (p17.3)	1.46833	1.067
Q6NVI1	Q6NVI1_HUMAN	Myristoylated alanine-rich C-kinase substrate	3.27693	1.093
Q15907	RB11B_HUMAN	Ras-related protein Rab-11B (EC 3.6.5.2) (GTP-binding protein YPT3)	4.32347	1.099
Q15149	PLEC_HUMAN	Plectin (PCN) (PLTN) (Hemidesmosomal protein 1) (HD1) (Plectin-1)	4.51553	1.114
Q9GZV7	HPLN2_HUMAN	Hyaluronan and proteoglycan link protein 2 (Brain link protein 1)	2.70171	1.121
O15394	NCAM2_HUMAN	Neural cell adhesion molecule 2 (N-CAM-2) (NCAM-2)	3.43253	1.14
P51970	NDUA8_HUMAN	NADH dehydrogenase [ubiquinone] 1 alpha subcomplex subunit 8 (Complex I-19kD) (CI-19kD) (Complex I-PGIV) (CI-PGIV) (NADH-ubiquinone oxidoreductase 19 kDa subunit)	2.023	1.141
Q49AD3	Q49AD3_HUMAN	Catenin alpha-2 (Alpha N-catenin)	3.725	1.144
P60953	CDC42_HUMAN	Cell division control protein 42 homolog (EC 3.6.5.2) (G25K GTP-binding protein)	1.69115	1.169
O15173	PGRC2_HUMAN	Membrane-associated progesterone receptor component 2 (Progesterone membrane-binding protein) (Steroid receptor protein DG6)	3.43363	1.194
Q6FGA0	Q6FGA0_HUMAN	COX7A2L protein (Cytochrome c oxidase subunit VIIa polypeptide 2 like, isoform CRA_a) (cDNA FLJ35592 fis, clone SPLEN2007695, highly similar to Cytochrome c oxidase subunit VIIa-related protein, mitochondrial)	3.25654	1.208
B3KX11	B3KX11_HUMAN	T-complex protein 1 subunit gamma	4.57955	1.236
Q9H1V8	S6A17_HUMAN	Sodium-dependent neutral amino acid transporter SLC6A17 (Sodium-dependent neurotransmitter transporter NTT4) (Solute carrier family 6 member 17)	2.49951	1.246
Q6PIU2	NCEH1_HUMAN	Neutral cholesterol ester hydrolase 1 (NCEH) (EC 3.1.1.-) (Acetylalkylglycerol acetylhydrolase) (2-acetyl MAGE hydrolase) (EC 3.1.1.71) (Arylacetamide deacetylase-like 1)	2.07679	1.265
Q16566	KCC4_HUMAN	Calcium/calmodulin-dependent protein kinase type IV (CaMK IV) (EC 2.7.11.17) (CaM kinase-GR)	4.04021	1.275
Q5JPJ8	Q5JPJ8_HUMAN	Adenylyl cyclase-associated protein	3.437	1.281
P15104	GLNA_HUMAN	Glutamine synthetase (GS) (EC 6.3.1.2) (Glutamate--ammonia ligase) (Palmitoyltransferase GLUL) (EC 2.3.1.225)	1.87381	1.281
Q6FHV6	Q6FHV6_HUMAN	phosphopyruvate hydratase (EC 4.2.1.11) (2-phospho-D-glycerate hydro-lyase)	3.24448	1.286
Q07065	CKAP4_HUMAN	Cytoskeleton-associated protein 4 (63-kDa cytoskeleton-linking membrane protein) (Climp-63) (p63)	4.0485	1.295
B1AKZ4	B1AKZ4_HUMAN	Astrocytic phosphoprotein PEA-15 (15 kDa phosphoprotein enriched in astrocytes)	4.33362	1.319
Q6IB54	Q6IB54_HUMAN	ATP synthase-coupling factor 6, mitochondrial (ATPase subunit F6)	3.23122	1.322
O95674	CDS2_HUMAN	Phosphatidate cytidylyltransferase 2 (EC 2.7.7.41) (CDP-DAG synthase 2) (CDP-DG synthase 2) (CDP-diacylglycerol synthase 2) (CDS 2) (CDP-diglyceride pyrophosphorylase 2) (CDP-diglyceride synthase 2) (CTP:phosphatidate cytidylyltransferase 2)	2.96142	1.336
Q8N6I2	Q8N6I2_HUMAN	ICAM5 protein	2.77242	1.343
P23297	S10A1_HUMAN	Protein S100-A1 (S-100 protein alpha chain) (S-100 protein subunit alpha) (S100 calcium-binding protein A1)	1.80151	1.364
P11142	HSP7C_HUMAN	Heat shock cognate 71 kDa protein (EC 3.6.4.10) (Heat shock 70 kDa protein 8) (Heat shock protein family A member 8) (Lipopolysaccharide-associated protein 1) (LAP-1) (LPS-associated protein 1)	2.69833	1.372
P01116	RASK_HUMAN	GTPase KRas (EC 3.6.5.2) (K-Ras 2) (Ki-Ras) (c-K-ras) (c-Ki-ras) [Cleaved into: GTPase KRas, N-terminally processed]	2.79661	1.388
Q9UI12	VATH_HUMAN	V-type proton ATPase subunit H (V-ATPase subunit H) (Nef-binding protein 1) (NBP1) (Protein VMA13 homolog) (V-ATPase 50/57 kDa subunits) (Vacuolar proton pump subunit H) (Vacuolar proton pump subunit SFD)	1.835	1.447
P12235	ADT1_HUMAN	ADP/ATP translocase 1 (ADP,ATP carrier protein 1) (ADP,ATP carrier protein, heart/skeletal muscle isoform T1) (Adenine nucleotide translocator 1) (ANT 1) (Solute carrier family 25 member 4)	2.31	1.465
Q9H0E2	TOLIP_HUMAN	Toll-interacting protein	2.61284	1.471
P11177	ODPB_HUMAN	Pyruvate dehydrogenase E1 component subunit beta, mitochondrial (PDHE1-B) (EC 1.2.4.1)	2.60425	1.471
Q5TZZ9	Q5TZZ9_HUMAN	Annexin	3.36654	1.506
P04406	G3P_HUMAN	Glyceraldehyde-3-phosphate dehydrogenase (GAPDH) (EC 1.2.1.12) (Peptidyl-cysteine S-nitrosylase GAPDH) (EC 2.6.99.-)	3.75742	1.513
P08559	ODPA_HUMAN	Pyruvate dehydrogenase E1 component subunit alpha, somatic form, mitochondrial (EC 1.2.4.1) (PDHE1-A type I)	2.95977	1.534
Q6AWC5	Q6AWC5_HUMAN	Guanine nucleotide-binding protein G(o) subunit alpha	3.23658	1.581
A8K401	A8K401_HUMAN	Prohibitin	5.02767	1.593
Q86VP6	CAND1_HUMAN	Cullin-associated NEDD8-dissociated protein 1 (Cullin-associated and neddylation-dissociated protein 1) (TBP-interacting protein of 120 kDa A) (TBP-interacting protein 120A) (p120 CAND1)	2.88921	1.603
Q6TCH8	Q6TCH8_HUMAN	Malic enzyme 3	3.092	1.618
P16152	CBR1_HUMAN	Carbonyl reductase [NADPH] 1 (EC 1.1.1.184) (15-hydroxyprostaglandin dehydrogenase [NADP(+)]) (EC 1.1.1.196, EC 1.1.1.197) (20-beta-hydroxysteroid dehydrogenase) (Alcohol dehydrogenase [NAD(P)+] CBR1) (EC 1.1.1.71) (NADPH-dependent carbonyl reductase 1) (Prostaglandin 9-ketoreductase) (PG-9-KR) (Prostaglandin-E(2) 9-reductase) (EC 1.1.1.189) (Short chain dehydrogenase/reductase family 21C member …	1.36523	1.639
P00846	ATP6_HUMAN	ATP synthase subunit a (F-ATPase protein 6)	2.8159	1.659
Q9UPY8	MARE3_HUMAN	Microtubule-associated protein RP/EB family member 3 (EB1 protein family member 3) (EBF3) (End-binding protein 3) (EB3) (RP3)	1.52413	1.672
P11137	MTAP2_HUMAN	Microtubule-associated protein 2 (MAP-2)	2.71381	1.677
P43243	MATR3_HUMAN	Matrin-3	5.46368	1.679
P21266	GSTM3_HUMAN	Glutathione S-transferase Mu 3 (EC 2.5.1.18) (GST class-mu 3) (GSTM3-3) (hGSTM3-3)	2.20695	1.689
P78371	TCPB_HUMAN	T-complex protein 1 subunit beta (TCP-1-beta) (CCT-beta) (Chaperonin containing T-complex polypeptide 1 subunit 2)	4.36435	1.721
O00303	EIF3F_HUMAN	Eukaryotic translation initiation factor 3 subunit F (eIF3f) (Deubiquitinating enzyme eIF3f) (EC 3.4.19.12) (Eukaryotic translation initiation factor 3 subunit 5) (eIF-3-epsilon) (eIF3 p47)	3.59554	1.785
P09417	DHPR_HUMAN	Dihydropteridine reductase (EC 1.5.1.34) (HDHPR) (Quinoid dihydropteridine reductase) (Short chain dehydrogenase/reductase family 33C member 1)	2.9839	1.801
P35613	BASI_HUMAN	Basigin (5F7) (Collagenase stimulatory factor) (Extracellular matrix metalloproteinase inducer) (EMMPRIN) (Hepatoma-associated antigen) (HAb18G) (Leukocyte activation antigen M6) (OK blood group antigen) (Tumor cell-derived collagenase stimulatory factor) (TCSF) (CD antigen CD147)	7.22654	1.804
Q9UJZ1	STML2_HUMAN	Stomatin-like protein 2, mitochondrial (SLP-2) (EPB72-like protein 2) (Paraprotein target 7) (Paratarg-7)	3.7608	1.807
P36578	RL4_HUMAN	Large ribosomal subunit protein uL4 (60S ribosomal protein L1) (60S ribosomal protein L4)	6.35003	1.843
P21281	VATB2_HUMAN	V-type proton ATPase subunit B, brain isoform (V-ATPase subunit B 2) (Endomembrane proton pump 58 kDa subunit) (HO57) (Vacuolar proton pump subunit B 2)	2.23	1.844
D3DPU2	D3DPU2_HUMAN	Adenylyl cyclase-associated protein	4.02569	1.917
P11279	LAMP1_HUMAN	Lysosome-associated membrane glycoprotein 1 (LAMP-1) (Lysosome-associated membrane protein 1) (CD107 antigen-like family member A) (CD antigen CD107a)	2.49907	1.918
Q14894	CRYM_HUMAN	Ketimine reductase mu-crystallin (EC 1.5.1.25) (NADP-regulated thyroid-hormone-binding protein)	4.796	1.936
P02452	CO1A1_HUMAN	Collagen alpha-1(I) chain (Alpha-1 type I collagen)	2.77531	1.956
P62750	RL23A_HUMAN	Large ribosomal subunit protein uL23 (60S ribosomal protein L23a)	4.28091	1.961
P52943	CRIP2_HUMAN	Cysteine-rich protein 2 (CRP-2) (Protein ESP1)	4.38177	1.983
Q6FHG5	Q6FHG5_HUMAN	Gamma-synuclein	3.28643	1.987
B3KPZ0	B3KPZ0_HUMAN	cDNA FLJ32485 fis, clone SKNMC2001596, highly similar to Ankyrin repeat and FYVE domain-containing protein 1	4.87914	2.006
Q02218	ODO1_HUMAN	2-oxoglutarate dehydrogenase complex component E1 (E1o) (HsOGDH) (OGDC-E1) (OGDH-E1) (EC 1.2.4.2) (2-oxoglutarate dehydrogenase, mitochondrial) (Alpha-ketoglutarate dehydrogenase) (Alpha-KGDH-E1) (Thiamine diphosphate (ThDP)-dependent 2-oxoglutarate dehydrogenase)	4.89466	2.012
Q15049	MLC1_HUMAN	Membrane protein MLC1 (Megalencephalic leukoencephalopathy with subcortical cysts protein 1)	4.83896	2.053
P06744	G6PI_HUMAN	Glucose-6-phosphate isomerase (GPI) (EC 5.3.1.9) (Autocrine motility factor) (AMF) (Neuroleukin) (NLK) (Phosphoglucose isomerase) (PGI) (Phosphohexose isomerase) (PHI) (Sperm antigen 36) (SA-36)	3.41577	2.078
O00217	NDUS8_HUMAN	NADH dehydrogenase [ubiquinone] iron-sulfur protein 8, mitochondrial (EC 7.1.1.2) (Complex I-23kD) (CI-23kD) (NADH-ubiquinone oxidoreductase 23 kDa subunit) (TYKY subunit)	3.6147	2.089
Q15257	PTPA_HUMAN	Serine/threonine-protein phosphatase 2A activator (EC 5.2.1.8) (PP2A, subunit B', PR53 isoform) (Phosphotyrosyl phosphatase activator) (PTPA) (Serine/threonine-protein phosphatase 2A regulatory subunit 4) (Serine/threonine-protein phosphatase 2A regulatory subunit B')	4.35255	2.123
P52209	6PGD_HUMAN	6-phosphogluconate dehydrogenase, decarboxylating (EC 1.1.1.44)	4.96769	2.154
Q9Y285	SYFA_HUMAN	Phenylalanine--tRNA ligase alpha subunit (EC 6.1.1.20) (CML33) (Phenylalanyl-tRNA synthetase alpha subunit) (PheRS)	3.339	2.163
O94919	ENDD1_HUMAN	Endonuclease domain-containing 1 protein (EC 3.1.30.-)	3.017	2.167
P27449	VATL_HUMAN	V-type proton ATPase 16 kDa proteolipid subunit c (V-ATPase 16 kDa proteolipid subunit c) (Vacuolar proton pump 16 kDa proteolipid subunit c)	4.3595	2.176
O14495	PLPP3_HUMAN	Phospholipid phosphatase 3 (EC 3.1.3.-) (EC 3.1.3.4) (Lipid phosphate phosphohydrolase 3) (PAP2-beta) (Phosphatidate phosphohydrolase type 2b) (Phosphatidic acid phosphatase 2b) (PAP-2b) (PAP2b) (Vascular endothelial growth factor and type I collagen-inducible protein) (VCIP)	3.58516	2.176
Q96GD0	PLPP_HUMAN	Chronophin (EC 3.1.3.16) (EC 3.1.3.74) (Pyridoxal phosphate phosphatase) (PLP phosphatase)	3.50888	2.176
O60641	AP180_HUMAN	Clathrin coat assembly protein AP180 (91 kDa synaptosomal-associated protein) (Clathrin coat-associated protein AP180) (Phosphoprotein F1-20)	3.343	2.192
P24752	THIL_HUMAN	Acetyl-CoA acetyltransferase, mitochondrial (EC 2.3.1.9) (Acetoacetyl-CoA thiolase) (T2)	4.69904	2.194
Q8NBU5	ATAD1_HUMAN	Outer mitochondrial transmembrane helix translocase (EC 7.4.2.-) (ATPase family AAA domain-containing protein 1) (hATAD1) (Thorase)	2.73593	2.194
P0DP25	CALM3_HUMAN	Calmodulin-3	2.62103	2.239
Q96KP4	CNDP2_HUMAN	Cytosolic non-specific dipeptidase (EC 3.4.13.18) (CNDP dipeptidase 2) (Glutamate carboxypeptidase-like protein 1) (Peptidase A) (Threonyl dipeptidase)	3.417	2.274
O95433	AHSA1_HUMAN	Activator of 90 kDa heat shock protein ATPase homolog 1 (AHA1) (p38)	2.94742	2.35
P54709	AT1B3_HUMAN	Sodium/potassium-transporting ATPase subunit beta-3 (Sodium/potassium-dependent ATPase subunit beta-3) (ATPB-3) (CD antigen CD298)	4.72635	2.373
Q5U058	Q5U058_HUMAN	Neuromodulin (Axonal membrane protein GAP-43) (Growth-associated protein 43)	3.6109	2.396
P31146	COR1A_HUMAN	Coronin-1A (Coronin-like protein A) (Clipin-A) (Coronin-like protein p57) (Tryptophan aspartate-containing coat protein) (TACO)	3.796	2.404
O94973	AP2A2_HUMAN	AP-2 complex subunit alpha-2 (100 kDa coated vesicle protein C) (Adaptor protein complex AP-2 subunit alpha-2) (Adaptor-related protein complex 2 subunit alpha-2) (Alpha-adaptin C) (Alpha2-adaptin) (Clathrin assembly protein complex 2 alpha-C large chain) (Huntingtin yeast partner J) (Huntingtin-interacting protein 9) (HIP-9) (Huntingtin-interacting protein J) (Plasma membrane adaptor HA2/AP2 ada…	2.76029	2.452
P63092	GNAS2_HUMAN	Guanine nucleotide-binding protein G(s) subunit alpha isoforms short (EC 3.6.5.-) (Adenylate cyclase-stimulating G alpha protein)	4.71076	2.467
Q6IB11	Q6IB11_HUMAN	Membrane-associated progesterone receptor component 1	3.22561	2.471
Q9BVT0	Q9BVT0_HUMAN	Transforming protein RhoA	2.8536	2.475
Q96P47	AGAP3_HUMAN	Arf-GAP with GTPase, ANK repeat and PH domain-containing protein 3 (AGAP-3) (CRAM-associated GTPase) (CRAG) (Centaurin-gamma-3) (Cnt-g3) (MR1-interacting protein) (MRIP-1)	3.375	2.49
P28482	MK01_HUMAN	Mitogen-activated protein kinase 1 (MAP kinase 1) (MAPK 1) (EC 2.7.11.24) (ERT1) (Extracellular signal-regulated kinase 2) (ERK-2) (MAP kinase isoform p42) (p42-MAPK) (Mitogen-activated protein kinase 2) (MAP kinase 2) (MAPK 2)	4.25412	2.497
Q07020	RL18_HUMAN	Large ribosomal subunit protein eL18 (60S ribosomal protein L18)	4.8667	2.512
P53680	AP2S1_HUMAN	AP-2 complex subunit sigma (Adaptor protein complex AP-2 subunit sigma) (Adaptor-related protein complex 2 subunit sigma) (Clathrin assembly protein 2 sigma small chain) (Clathrin coat assembly protein AP17) (Clathrin coat-associated protein AP17) (HA2 17 kDa subunit) (Plasma membrane adaptor AP-2 17 kDa protein) (Sigma2-adaptin)	1.81002	2.549
P19404	NDUV2_HUMAN	NADH dehydrogenase [ubiquinone] flavoprotein 2, mitochondrial (NDUFV2) (EC 7.1.1.2) (NADH-ubiquinone oxidoreductase 24 kDa subunit)	4.52514	2.55
O43759	SNG1_HUMAN	Synaptogyrin-1	3.34704	2.561
B4DEQ0	B4DEQ0_HUMAN	Electron transfer flavoprotein-ubiquinone oxidoreductase (ETF-QO) (EC 1.5.5.1)	4.41657	2.567
P00441	SODC_HUMAN	Superoxide dismutase [Cu-Zn] (EC 1.15.1.1) (Superoxide dismutase 1) (hSod1)	2.85407	2.583
Q66LE6	2ABD_HUMAN	Serine/threonine-protein phosphatase 2A 55 kDa regulatory subunit B delta isoform (PP2A subunit B isoform B55-delta) (PP2A subunit B isoform PR55-delta) (PP2A subunit B isoform R2-delta) (PP2A subunit B isoform delta)	3.76025	2.614
P50991	TCPD_HUMAN	T-complex protein 1 subunit delta (TCP-1-delta) (CCT-delta) (Chaperonin containing T-complex polypeptide 1 subunit 4) (Stimulator of TAR RNA-binding)	4.65997	2.652
D0PNI1	D0PNI1_HUMAN	14-3-3 protein zeta/delta	4.11085	2.662
R4SBI6	R4SBI6_HUMAN	Epoxide hydrolase (EC 3.3.2.9)	4.48225	2.665
Q9NZR1	TMOD2_HUMAN	Tropomodulin-2 (Neuronal tropomodulin) (N-Tmod)	1.53337	2.671
P51553	IDH3G_HUMAN	Isocitrate dehydrogenase [NAD] subunit gamma, mitochondrial (Isocitric dehydrogenase subunit gamma) (NAD(+)-specific ICDH subunit gamma)	2.044	2.675
P29401	TKT_HUMAN	Transketolase (TK) (EC 2.2.1.1)	4.60067	2.708
P21283	VATC1_HUMAN	V-type proton ATPase subunit C 1 (V-ATPase subunit C 1) (Vacuolar proton pump subunit C 1)	4.0143	2.732
Q9Y5K8	VATD_HUMAN	V-type proton ATPase subunit D (V-ATPase subunit D) (V-ATPase 28 kDa accessory protein) (Vacuolar proton pump subunit D)	4.24	2.765
P63104	1433Z_HUMAN	14-3-3 protein zeta/delta (Protein kinase C inhibitor protein 1) (KCIP-1)	5.49859	2.768
P61266	STX1B_HUMAN	Syntaxin-1B (Syntaxin-1B1) (Syntaxin-1B2)	2.93563	2.777
Q9P121	NTRI_HUMAN	Neurotrimin (hNT) (IgLON family member 2)	5.13652	2.798
O94905	ERLN2_HUMAN	Erlin-2 (Endoplasmic reticulum lipid raft-associated protein 2) (Stomatin-prohibitin-flotillin-HflC/K domain-containing protein 2) (SPFH domain-containing protein 2)	3.01141	2.809
P60033	CD81_HUMAN	CD81 antigen (26 kDa cell surface protein TAPA-1) (Target of the antiproliferative antibody 1) (Tetraspanin-28) (Tspan-28) (CD antigen CD81)	4.7985	2.831
P25705	ATPA_HUMAN	ATP synthase subunit alpha, mitochondrial (ATP synthase F1 subunit alpha)	4.53847	2.832
P28838	AMPL_HUMAN	Cytosol aminopeptidase (EC 3.4.11.1) (Cysteinylglycine-S-conjugate dipeptidase) (EC 3.4.13.23) (Leucine aminopeptidase 3) (LAP-3) (Leucyl aminopeptidase) (Peptidase S) (Proline aminopeptidase) (EC 3.4.11.5) (Prolyl aminopeptidase)	3.79594	2.855
Q05DK5	Q05DK5_HUMAN	ADD2 protein	4.85923	2.905
P46459	NSF_HUMAN	Vesicle-fusing ATPase (EC 3.6.4.6) (N-ethylmaleimide-sensitive fusion protein) (NEM-sensitive fusion protein) (Vesicular-fusion protein NSF)	4.57174	2.93
B7Z661	B7Z661_HUMAN	cDNA FLJ54658, highly similar to Limbic system-associated membrane protein	4.35715	2.934
P24539	AT5F1_HUMAN	ATP synthase F(0) complex subunit B1, mitochondrial (ATP synthase peripheral stalk-membrane subunit b) (ATP synthase proton-transporting mitochondrial F(0) complex subunit B1) (ATP synthase subunit b) (ATPase subunit b)	4.69173	2.945
Q5TZC3	Q5TZC3_HUMAN	Protein kinase C and casein kinase substrate in neurons protein 1	3.30248	2.976
O14735	CDIPT_HUMAN	CDP-diacylglycerol--inositol 3-phosphatidyltransferase (EC 2.7.8.11) (Phosphatidylinositol synthase) (PI synthase) (PtdIns synthase)	3.52713	3.05
P30153	2AAA_HUMAN	Serine/threonine-protein phosphatase 2A 65 kDa regulatory subunit A alpha isoform (Medium tumor antigen-associated 61 kDa protein) (PP2A subunit A isoform PR65-alpha) (PP2A subunit A isoform R1-alpha)	4.85901	3.072
P27338	AOFB_HUMAN	Amine oxidase [flavin-containing] B (EC 1.4.3.21) (EC 1.4.3.4) (Monoamine oxidase type B) (MAO-B)	4.13123	3.073
Q0ZFE3	Q0ZFE3_HUMAN	ATP synthase subunit a	6.21707	3.083
O43169	CYB5B_HUMAN	Cytochrome b5 type B (Cytochrome b5 outer mitochondrial membrane isoform)	3.4047	3.139
P08195	4F2_HUMAN	Amino acid transporter heavy chain SLC3A2 (4F2 cell-surface antigen heavy chain) (4F2hc) (4F2 heavy chain antigen) (Lymphocyte activation antigen 4F2 large subunit) (Solute carrier family 3 member 2) (CD antigen CD98)	3.26314	3.141
Q86TZ5	Q86TZ5_HUMAN	Full-length cDNA clone CS0DC001YO07 of Neuroblastoma of Homo sapiens (human) (Short chain dehydrogenase/reductase family 39U member 1)	2.93053	3.144
Q96JE9	MAP6_HUMAN	Microtubule-associated protein 6 (MAP-6) (Stable tubule-only polypeptide) (STOP)	4.41249	3.147
Q9Y2Q0	AT8A1_HUMAN	Phospholipid-transporting ATPase IA (EC 7.6.2.1) (ATPase class I type 8A member 1) (Chromaffin granule ATPase II) (P4-ATPase flippase complex alpha subunit ATP8A1)	4.70443	3.157
P55327	TPD52_HUMAN	Tumor protein D52 (Protein N8)	4.86806	3.266
Q9P2U7	VGLU1_HUMAN	Vesicular glutamate transporter 1 (VGluT1) (Brain-specific Na(+)-dependent inorganic phosphate cotransporter) (Solute carrier family 17 member 7)	4.62013	3.268
Q9HAR2	AGRL3_HUMAN	Adhesion G protein-coupled receptor L3 (Calcium-independent alpha-latrotoxin receptor 3) (CIRL-3) (Latrophilin-3) (Lectomedin-3)	5.00737	3.301
Q16555	DPYL2_HUMAN	Dihydropyrimidinase-related protein 2 (DRP-2) (Collapsin response mediator protein 2) (CRMP-2) (N2A3) (Unc-33-like phosphoprotein 2) (ULIP-2)	4.09718	3.305
Q96F07	CYFP2_HUMAN	Cytoplasmic FMR1-interacting protein 2 (p53-inducible protein 121)	3.594	3.382
P56134	ATPK_HUMAN	ATP synthase subunit f, mitochondrial (ATP synthase membrane subunit f)	6.38127	3.397
Q8NCB2	CAMKV_HUMAN	CaM kinase-like vesicle-associated protein	5.41004	3.412
Q14344	GNA13_HUMAN	Guanine nucleotide-binding protein subunit alpha-13 (G alpha-13) (G-protein subunit alpha-13)	5.246	3.433
Q15121	PEA15_HUMAN	Astrocytic phosphoprotein PEA-15 (15 kDa phosphoprotein enriched in astrocytes) (Phosphoprotein enriched in diabetes) (PED)	4.60342	3.433
Q5JR94	Q5JR94_HUMAN	40S ribosomal protein S8	3.435	3.433
Q96BA7	Q96BA7_HUMAN	HNRPU protein	3.65812	3.459
L7XTN8	L7XTN8_HUMAN	ATP synthase subunit a	3.6511	3.464
P55290	CAD13_HUMAN	Cadherin-13 (Heart cadherin) (H-cadherin) (P105) (Truncated cadherin) (T-cad) (T-cadherin)	4.78756	3.486
P59190	RAB15_HUMAN	Ras-related protein Rab-15	4.53203	3.487
P14618	KPYM_HUMAN	Pyruvate kinase PKM (EC 2.7.1.40) (Cytosolic thyroid hormone-binding protein) (CTHBP) (Opa-interacting protein 3) (OIP-3) (Pyruvate kinase 2/3) (Pyruvate kinase muscle isozyme) (Threonine-protein kinase PKM2) (EC 2.7.11.1) (Thyroid hormone-binding protein 1) (THBP1) (Tumor M2-PK) (Tyrosine-protein kinase PKM2) (EC 2.7.10.2) (p58)	4.88232	3.598
P27824	CALX_HUMAN	Calnexin (IP90) (Major histocompatibility complex class I antigen-binding protein p88) (p90)	4.2267	3.614
O94760	DDAH1_HUMAN	N(G),N(G)-dimethylarginine dimethylaminohydrolase 1 (DDAH-1) (Dimethylarginine dimethylaminohydrolase 1) (EC 3.5.3.18) (DDAHI) (Dimethylargininase-1)	3.0485	3.673
B4DKB5	B4DKB5_HUMAN	Dipeptidyl-peptidase 10, isoform CRA_b (cDNA FLJ55490, highly similar to Inactive dipeptidyl peptidase 10)	4.39935	3.877
A0PJH2	A0PJH2_HUMAN	ATP synthase subunit d, mitochondrial	6.41902	4.012
B3KWD0	B3KWD0_HUMAN	cDNA FLJ42779 fis, clone BRAWH3005300, highly similar to Exportin-1	4.651	4.093
E7EQR6	E7EQR6_HUMAN	T-complex protein 1 subunit alpha (CCT-alpha)	3.90377	4.139
P19022	CADH2_HUMAN	Cadherin-2 (CDw325) (Neural cadherin) (N-cadherin) (CD antigen CD325)	4.03224	4.3
P09936	UCHL1_HUMAN	Ubiquitin carboxyl-terminal hydrolase isozyme L1 (UCH-L1) (EC 3.4.19.12) (Neuron cytoplasmic protein 9.5) (PGP 9.5) (PGP9.5) (Ubiquitin thioesterase L1)	2.85612	4.349
P50995	ANX11_HUMAN	Annexin A11 (56 kDa autoantigen) (Annexin XI) (Annexin-11) (Calcyclin-associated annexin 50) (CAP-50)	4.3065	5.162

## Sheet: CTRO vs CTRY
Supplementary table 3: DEPs identified by nLC–HDMSE Analysis in human and mouse frontal cortices. Excel sheet with CTRO vs. CTRY comparison group.
From	Entry Name	Protein names	log -(p-value)	log fold
O94811	TPPP_HUMAN	AP-2 complex subunit alpha-2 (100 kDa coated vesicle protein C) (Adaptor protein complex AP-2 subunit alpha-2) (Adaptor-related protein complex 2 subunit alpha-2) (Alpha-adaptin C) (Alpha2-adaptin) (Clathrin assembly protein complex 2 alpha-C large chain) (Huntingtin yeast partner J) (Huntingtin-interacting protein 9) (HIP-9) (Huntingtin-interacting protein J) (Plasma membrane adaptor HA2/AP2 ada…	4.52713	-17.48
Q96KG9	SCYL1_HUMAN	Superoxide dismutase [Cu-Zn] (EC 1.15.1.1)	1.42613	-14.229
V9HW88	V9HW88_HUMAN	Mitochondrial carrier homolog 2 (Met-induced mitochondrial protein)	1.57613	-13.982
P46781	RS9_HUMAN	Guanine nucleotide-binding protein G(o) subunit alpha (EC 3.6.5.-)	3.58413	-13.73
P49720	PSB3_HUMAN	2',3'-cyclic-nucleotide 3'-phosphodiesterase (CNP) (CNPase) (EC 3.1.4.37)	3.44713	-13.227
P52565	GDIR1_HUMAN	Voltage-dependent calcium channel subunit alpha-2/delta-1 (Voltage-gated calcium channel subunit alpha-2/delta-1) [Cleaved into: Voltage-dependent calcium channel subunit alpha-2-1; Voltage-dependent calcium channel subunit delta-1]	3.31113	-11.321
P29972	AQP1_HUMAN	Adenylyl cyclase-associated protein 2 (CAP 2)	3.72913	-8.648
P23528	COF1_HUMAN	Amyloid-beta precursor protein (APP) (ABPP) (APPI) (Alzheimer disease amyloid A4 protein homolog) (Alzheimer disease amyloid protein) (Amyloid precursor protein) (Amyloid-beta (A4) precursor protein) (Amyloid-beta A4 protein) (Cerebral vascular amyloid peptide) (CVAP) (PreA4) (Protease nexin-II) (PN-II) [Cleaved into: N-APP; Soluble APP-alpha (S-APP-alpha); Soluble APP-beta (S-APP-beta); C99 (Bet…	3.91113	-5.6
P16435	NCPR_HUMAN	Neuromodulin (Axonal membrane protein GAP-43) (Growth-associated protein 43) (Neural phosphoprotein B-50) (pp46)	3.98313	-5.078
Q9P0K1	ADA22_HUMAN	Hypoxia up-regulated protein 1	1.83775	-4.916
P15880	RS2_HUMAN	Cytochrome c oxidase subunit 6A1, mitochondrial (Cytochrome c oxidase polypeptide VIa-liver) (Cytochrome c oxidase subunit VIA-liver) (COX VIa-L)	3.96113	-4.641
Q16134	ETFD_HUMAN	Microtubule-associated protein RP/EB family member 2 (APC-binding protein EB2) (End-binding protein 2) (EB2)	2.42913	-4.58
Q9H0Q3	FXYD6_HUMAN	FXYD domain-containing ion transport regulator 6 (Phosphohippolin)	2.13013	-4.536
P37840	SYUA_HUMAN	Succinate dehydrogenase [ubiquinone] flavoprotein subunit, mitochondrial (EC 1.3.5.1) (Flavoprotein subunit of complex II) (Fp) (Malate dehydrogenase [quinone] flavoprotein subunit) (EC 1.1.5.-)	3.72038	-4.52
P27338	AOFB_HUMAN	Cytochrome b-c1 complex subunit 7 (Complex III subunit 7) (Complex III subunit VII) (QP-C) (Ubiquinol-cytochrome c reductase complex 14 kDa protein)	3.82113	-4.451
P01023	A2MG_HUMAN	NADH-ubiquinone oxidoreductase chain 5 (EC 7.1.1.2) (NADH dehydrogenase subunit 5)	4.13613	-4.421
P63027	VAMP2_HUMAN	Elongation factor 1-alpha 1 (EF-1-alpha-1) (EC 3.6.5.-) (Elongation factor Tu) (EF-Tu) (Eukaryotic elongation factor 1 A-1) (eEF1A-1) (Leukocyte receptor cluster member 7)	3.09213	-4.262
Q9NYU2	UGGG1_HUMAN	Sideroflexin-1	1.88113	-4.2
P46459	NSF_HUMAN	Catenin alpha-1 (Alpha E-catenin) (Cadherin-associated protein) (Renal carcinoma antigen NY-REN-13)	3.54957	-4.194
P31150	GDIA_HUMAN	S-adenosylmethionine synthase isoform type-2 (AdoMet synthase 2) (EC 2.5.1.6) (Methionine adenosyltransferase 2) (MAT 2) (Methionine adenosyltransferase II) (MAT-II)	3.73113	-4.19
P24539	AT5F1_HUMAN	Heat shock protein HSP 90-beta (HSP 90) (Heat shock 84 kDa) (HSP 84) (HSP84) (Heat shock protein family C member 3)	3.87313	-4.163
P31323	KAP3_HUMAN	Integrin beta-1 (Fibronectin receptor subunit beta) (Glycoprotein IIa) (GPIIA) (VLA-4 subunit beta) (CD antigen CD29)	3.72821	-4.106
O75746	S2512_HUMAN	Lymphocyte antigen 6H (Ly-6H)	4.76597	-4.082
P13611	CSPG2_HUMAN	Elongation factor 2 (EF-2) (EC 3.6.5.-)	4.13513	-4.074
P05023	AT1A1_HUMAN	Haptoglobin (Zonulin) [Cleaved into: Haptoglobin alpha chain; Haptoglobin beta chain]	4.00798	-4.008
O75489	NDUS3_HUMAN	Membrane-associated progesterone receptor component 2 (Progesterone membrane-binding protein) (Steroid receptor protein DG6)	4.8872	-3.946
P01116	RASK_HUMAN	Large ribosomal subunit protein uL30 (60S ribosomal protein L7)	4.08113	-3.946
P08238	HS90B_HUMAN	Oligodendrocyte-myelin glycoprotein	3.86289	-3.946
P28074	PSB5_HUMAN	Profilin-2 (Profilin II)	3.75513	-3.946
P49411	EFTU_HUMAN	Vesicle-fusing ATPase (EC 3.6.4.6) (N-ethylmaleimide-sensitive fusion protein) (NEM-sensitive fusion protein) (Vesicular-fusion protein NSF)	3.55213	-3.946
P60880	SNP25_HUMAN	Proteasome subunit alpha type-6 (27 kDa prosomal protein) (PROS-27) (p27K) (Macropain iota chain) (Multicatalytic endopeptidase complex iota chain) (Proteasome iota chain) (Proteasome subunit alpha-1) (alpha-1)	3.26413	-3.946
Q00577	PURA_HUMAN	ATP-dependent 6-phosphofructokinase, platelet type (ATP-PFK) (PFK-P) (EC 2.7.1.11) (6-phosphofructokinase type C) (Phosphofructo-1-kinase isozyme C) (PFK-C) (Phosphohexokinase)	2.94113	-3.946
Q9NTK5	OLA1_HUMAN	PH and SEC7 domain-containing protein 3 (Epididymis tissue protein Li 20mP) (Exchange factor for ADP-ribosylation factor guanine nucleotide factor 6 D) (Exchange factor for ARF6 D) (Hepatocellular carcinoma-associated antigen 67) (Pleckstrin homology and SEC7 domain-containing protein 3)	1.90013	-3.946
Q9HAR2	AGRL3_HUMAN	Plexin-A4	1.88613	-3.946
P02511	CRYAB_HUMAN	Alpha-crystallin B chain (Alpha(B)-crystallin) (Heat shock protein beta-5) (HspB5) (Heat shock protein family B member 5) (Renal carcinoma antigen NY-REN-27) (Rosenthal fiber component)	4.04728	-3.921
P62314	SMD1_HUMAN	Small nuclear ribonucleoprotein Sm D3 (Sm-D3) (snRNP core protein D3)	3.20013	-3.896
Q96FS5	Q96FS5_HUMAN	Pyruvate kinase (EC 2.7.1.40)	1.45513	-3.833
O15173	PGRC2_HUMAN	Importin subunit alpha-7 (Karyopherin subunit alpha-6)	4.85316	-3.773
P11177	ODPB_HUMAN	Cytochrome c oxidase subunit 5B, mitochondrial (Cytochrome c oxidase polypeptide Vb)	4.65215	-3.743
Q96MZ0	GD1L1_HUMAN	Myeloid-associated differentiation marker (Protein SB135)	1.28513	-3.741
Q16799	RTN1_HUMAN	NADP-dependent malic enzyme, mitochondrial (NADP-ME) (EC 1.1.1.40) (Malic enzyme 3)	2.33213	-3.725
Q13423	NNTM_HUMAN	Voltage-gated potassium channel subunit beta-2 (EC 1.1.1.-) (K(+) channel subunit beta-2) (Kv-beta-2) (hKvbeta2)	2.68113	-3.695
Q01082	SPTB2_HUMAN	Methylmalonate-semialdehyde/malonate-semialdehyde dehydrogenase [acylating], mitochondrial (MMSDH) (EC 1.2.1.27) (Aldehyde dehydrogenase family 6 member A1) (Malonate-semialdehyde dehydrogenase [acylating])	2.93013	-3.646
Q6AWC5	Q6AWC5_HUMAN	Heat shock cognate 71 kDa protein (EC 3.6.4.10) (Heat shock 70 kDa protein 8)	2.04713	-3.635
P40925	MDHC_HUMAN	Epoxide hydrolase 1 (EC 3.3.2.9) (Epoxide hydratase) (Microsomal epoxide hydrolase) (mEH)	3.67213	-3.634
Q99719	SEPT5_HUMAN	Annexin	1.35813	-3.619
P04350	TBB4A_HUMAN	Neuroendocrine secretory protein 55 (NESP55) [Cleaved into: LHAL tetrapeptide; GPIPIRRH peptide]	4.56293	-3.595
P11279	LAMP1_HUMAN	Versican core protein (Chondroitin sulfate proteoglycan core protein 2) (Chondroitin sulfate proteoglycan 2) (Glial hyaluronate-binding protein) (GHAP) (Large fibroblast proteoglycan) (PG-M)	4.10044	-3.552
Q9P121	NTRI_HUMAN	Succinate--CoA ligase [ADP-forming] subunit beta, mitochondrial (EC 6.2.1.5) (ATP-specific succinyl-CoA synthetase subunit beta) (A-SCS) (Succinyl-CoA synthetase beta-A chain) (SCS-betaA)	1.84213	-3.538
Q8N608	DPP10_HUMAN	Mitochondrial glutamate carrier 1 (GC-1) (Glutamate/H(+) symporter 1) (Solute carrier family 25 member 22)	1.95513	-3.477
P21281	VATB2_HUMAN	Cytochrome b-c1 complex subunit 2, mitochondrial (Complex III subunit 2) (Core protein II) (Ubiquinol-cytochrome-c reductase complex core protein 2)	3.94213	-3.476
Q16653	MOG_HUMAN	NADH dehydrogenase [ubiquinone] 1 alpha subcomplex subunit 5 (Complex I subunit B13) (Complex I-13kD-B) (CI-13kD-B) (NADH-ubiquinone oxidoreductase 13 kDa-B subunit)	2.35813	-3.458
P05067	A4_HUMAN	Small ribosomal subunit protein uS3 (40S ribosomal protein S3) (EC 4.2.99.18)	3.89794	-3.411
Q9GZV4	IF5A2_HUMAN	MICOS complex subunit MIC26 (Apolipoprotein O) (MICOS complex subunit MIC23) (Protein FAM121B)	2.21713	-3.368
Q6IAT9	Q6IAT9_HUMAN	Glutathione S-transferase (EC 2.5.1.18)	2.00413	-3.363
Q12765	SCRN1_HUMAN	Lactadherin (Breast epithelial antigen BA46) (HMFG) (MFGM) (Milk fat globule-EGF factor 8) (MFG-E8) (SED1) [Cleaved into: Lactadherin short form; Medin]	2.70413	-3.329
P51674	GPM6A_HUMAN	Heterogeneous nuclear ribonucleoprotein A3 (hnRNP A3)	3.33613	-3.315
P19525	E2AK2_HUMAN	Proteasome subunit alpha type-2 (Macropain subunit C3) (Multicatalytic endopeptidase complex subunit C3) (Proteasome component C3) (Proteasome subunit alpha-2) (alpha-2)	3.77213	-3.205
P23297	S10A1_HUMAN	Small ribosomal subunit protein uS5 (40S ribosomal protein S2) (40S ribosomal protein S4) (Protein LLRep3)	3.97513	-3.129
Q9BUR5	MIC26_HUMAN	Protein kinase C and casein kinase substrate in neurons protein 1 (Syndapin-1)	2.22013	-3.054
P07099	HYEP_HUMAN	Prostaglandin-H2 D-isomerase (EC 5.3.99.2) (Beta-trace protein) (Cerebrin-28) (Glutathione-independent PGD synthase) (Lipocalin-type prostaglandin-D synthase) (L-PGDS) (Prostaglandin-D2 synthase) (PGD2 synthase) (PGDS) (PGDS2)	3.66113	-3.05
P49418	AMPH_HUMAN	F-actin-capping protein subunit alpha-2 (CapZ alpha-2)	3.52113	-3.01
P51665	PSMD7_HUMAN	Neuronal membrane glycoprotein M6-a (M6a)	3.34313	-2.94
Q9BYZ2	LDH6B_HUMAN	Receptor-type tyrosine-protein phosphatase-like N (R-PTP-N) (Islet cell antigen 512) (ICA 512) (Islet cell autoantigen 3) (PTP IA-2) [Cleaved into: ICA512-N-terminal fragment (ICA512-NTF); ICA512-transmembrane fragment (ICA512-TMF); ICA512-cleaved cytosolic fragment (ICA512-CCF)]	2.25113	-2.91
P07947	YES_HUMAN	Delta-1-pyrroline-5-carboxylate dehydrogenase, mitochondrial (P5C dehydrogenase) (EC 1.2.1.88) (Aldehyde dehydrogenase family 4 member A1) (L-glutamate gamma-semialdehyde dehydrogenase)	3.75513	-2.899
P22695	QCR2_HUMAN	Glial fibrillary acidic protein (GFAP)	3.92713	-2.831
P30041	PRDX6_HUMAN	Stress-70 protein, mitochondrial (75 kDa glucose-regulated protein) (GRP-75) (Heat shock 70 kDa protein 9) (Heat shock protein family A member 9) (Mortalin) (MOT) (Peptide-binding protein 74) (PBP74)	3.72313	-2.814
Q9UHG2	PCS1N_HUMAN	Gamma-adducin (Adducin-like protein 70)	1.67913	-2.776
P48735	IDHP_HUMAN	T-complex protein 1 subunit epsilon (TCP-1-epsilon) (CCT-epsilon) (Chaperonin containing T-complex polypeptide 1 subunit 5)	3.50013	-2.761
P0DP25	CALM3_HUMAN	Copine-6 (Copine VI) (Neuronal-copine) (N-copine)	4.4429	-2.732
P06576	ATPB_HUMAN	Protein kinase C beta type (PKC-B) (PKC-beta) (EC 2.7.11.13)	3.70113	-2.732
P68363	TBA1B_HUMAN	Phosphatidylinositol 5-phosphate 4-kinase type-2 beta (EC 2.7.1.149) (1-phosphatidylinositol 5-phosphate 4-kinase 2-beta) (Diphosphoinositide kinase 2-beta) (Phosphatidylinositol 5-phosphate 4-kinase type II beta) (PI(5)P 4-kinase type II beta) (PIP4KII-beta) (PtdIns(5)P-4-kinase isoform 2-beta)	3.06113	-2.675
Q13449	LSAMP_HUMAN	Alpha-1-syntrophin (59 kDa dystrophin-associated protein A1 acidic component 1) (Pro-TGF-alpha cytoplasmic domain-interacting protein 1) (TACIP1) (Syntrophin-1)	2.65113	-2.675
D9YZU5	D9YZU5_HUMAN	Beta-globin (Globin A1) (Hemoglobin subunit beta) (Hemoglobin, beta)	6.53698	-2.655
P62241	RS8_HUMAN	Small ribosomal subunit protein uS15 (40S ribosomal protein S13)	3.20213	-2.655
O75781	PALM_HUMAN	Electrogenic aspartate/glutamate antiporter SLC25A12, mitochondrial (Araceli hiperlarga) (Aralar) (Aralar1) (Mitochondrial aspartate glutamate carrier 1) (Solute carrier family 25 member 12)	4.79613	-2.626
Q00765	REEP5_HUMAN	Transcriptional activator protein Pur-alpha (Purine-rich single-stranded DNA-binding protein alpha)	2.98713	-2.605
O14980	XPO1_HUMAN	Exportin-1 (Exp1) (Chromosome region maintenance 1 protein homolog)	5.04536	-2.591
P03886	NU1M_HUMAN	Myelin basic protein (MBP) (Myelin A1 protein) (Myelin membrane encephalitogenic protein)	4.19898	-2.586
P30038	AL4A1_HUMAN	Flavin reductase (NADPH) (FR) (EC 1.5.1.30) (Biliverdin reductase B) (BVR-B) (EC 1.3.1.-) (Biliverdin-IX beta-reductase) (Green heme-binding protein) (GHBP) (NADPH-dependent diaphorase) (NADPH-flavin reductase) (FLR) (S-nitroso-CoA-assisted nitrosyltransferase) (SNO-CoA-assisted nitrosyltransferase) (EC 2.6.99.-)	3.75213	-2.538
P21796	VDAC1_HUMAN	Large ribosomal subunit protein P1 (60S acidic ribosomal protein P1)	3.78913	-2.533
P23396	RS3_HUMAN	Aspartate aminotransferase, cytoplasmic (cAspAT) (EC 2.6.1.1) (EC 2.6.1.3) (Cysteine aminotransferase, cytoplasmic) (Cysteine transaminase, cytoplasmic) (cCAT) (Glutamate oxaloacetate transaminase 1) (Transaminase A)	3.89204	-2.502
Q9BY11	PACN1_HUMAN	Flotillin	2.22213	-2.453
P26641	EF1G_HUMAN	Adenylate kinase 4, mitochondrial (EC 2.7.4.4) (EC 2.7.4.6) (Adenylate kinase 3-like) (GTP:AMP phosphotransferase AK4)	3.83913	-2.424
P00387	NB5R3_HUMAN	Band 3 anion transport protein (Anion exchange protein 1) (AE 1) (Anion exchanger 1) (Solute carrier family 4 member 1) (CD antigen CD233)	4.26648	-2.398
P38606	VATA_HUMAN	Fumarate hydratase, mitochondrial (Fumarase) (HsFH) (EC 4.2.1.2)	3.71413	-2.353
P19086	GNAZ_HUMAN	Calnexin (IP90) (Major histocompatibility complex class I antigen-binding protein p88) (p90)	3.79913	-2.322
P04216	THY1_HUMAN	Creatine kinase B-type (EC 2.7.3.2) (Brain creatine kinase) (B-CK) (Creatine kinase B chain) (Creatine phosphokinase B-type) (CPK-B)	4.12613	-2.305
Q8N6I9	Q8N6I9_HUMAN	ATP-dependent RNA helicase DDX19A (EC 3.6.4.13) (DDX19-like protein) (DEAD box protein 19A)	1.91813	-2.292
H6SG15	H6SG15_HUMAN	Cytochrome c oxidase subunit (Cytochrome c oxidase polypeptide VIa)	6.07887	-2.279
Q9UJZ1	STML2_HUMAN	Rab5 GDP/GTP exchange factor (RAP1) (Rabaptin-5-associated exchange factor for Rab5) (Rabex-5)	1.62013	-2.253
D9IAI1	D9IAI1_HUMAN	Phosphatidylethanolamine-binding protein 1 (HCNPpp)	6.61286	-2.246
Q13491	GPM6B_HUMAN	Limbic system-associated membrane protein (LSAMP) (IgLON family member 3)	2.65313	-2.19
P41217	OX2G_HUMAN	L-lactate dehydrogenase B chain (LDH-B) (EC 1.1.1.27) (LDH heart subunit) (LDH-H) (Renal carcinoma antigen NY-REN-46)	3.65313	-2.095
P13591	NCAM1_HUMAN	NADH dehydrogenase [ubiquinone] iron-sulfur protein 3, mitochondrial (EC 7.1.1.2) (Complex I-30kD) (CI-30kD) (NADH-ubiquinone oxidoreductase 30 kDa subunit)	4.67381	-2.093
Q08209	PP2BA_HUMAN	Secernin-1	2.72613	-2.079
O60262	GBG7_HUMAN	Nebulette (Actin-binding Z-disk protein)	4.70249	-2.069
P04843	RPN1_HUMAN	Sodium/potassium-transporting ATPase subunit beta-1 (Sodium/potassium-dependent ATPase subunit beta-1)	3.95013	-2.062
P40227	TCPZ_HUMAN	Annexin A5 (Anchorin CII) (Annexin V) (Annexin-5) (Calphobindin I) (CPB-I) (Endonexin II) (Lipocortin V) (Placental anticoagulant protein 4) (PP4) (Placental anticoagulant protein I) (PAP-I) (Thromboplastin inhibitor) (Vascular anticoagulant-alpha) (VAC-alpha)	3.68713	-2.004
O94772	LY6H_HUMAN	Reticulon-3 (Homolog of ASY protein) (HAP) (Neuroendocrine-specific protein-like 2) (NSP-like protein 2) (Neuroendocrine-specific protein-like II) (NSP-like protein II) (NSPLII)	4.75749	-1.99
O60883	G37L1_HUMAN	G-protein coupled receptor 37-like 1 (Endothelin B receptor-like protein 2) (ETBR-LP-2)	5.27263	-1.988
P04181	OAT_HUMAN	NADH dehydrogenase [ubiquinone] 1 alpha subcomplex subunit 10, mitochondrial (Complex I-42kD) (CI-42kD) (NADH-ubiquinone oxidoreductase 42 kDa subunit)	4.53213	-1.979
P50148	GNAQ_HUMAN	NADH dehydrogenase [ubiquinone] flavoprotein 1, mitochondrial (NDUFV1) (EC 7.1.1.2) (Complex I-51kD) (CI-51kD) (NADH dehydrogenase flavoprotein 1) (NADH-ubiquinone oxidoreductase 51 kDa subunit)	3.46313	-1.955
Q15907	RB11B_HUMAN	Prostaglandin E synthase 3 (EC 5.3.99.3) (Cytosolic prostaglandin E2 synthase) (cPGES) (Hsp90 co-chaperone) (Progesterone receptor complex p23) (Telomerase-binding protein p23)	2.43613	-1.953
V9HVY3	V9HVY3_HUMAN	Heat shock cognate 71 kDa protein (EC 3.6.4.10) (Heat shock 70 kDa protein 8)	1.72713	-1.953
Q13813	SPTN1_HUMAN	Dynactin subunit 2 (50 kDa dynein-associated polypeptide) (Dynactin complex 50 kDa subunit) (DCTN-50) (p50 dynamitin)	2.63213	-1.922
O14548	CO72L_HUMAN	Syntaxin-16 (Syn16)	5.40762	-1.898
P00338	LDHA_HUMAN	Ribonuclease inhibitor (Placental ribonuclease inhibitor) (Placental RNase inhibitor) (Ribonuclease/angiogenin inhibitor 1) (RAI)	4.38657	-1.898
P13473	LAMP2_HUMAN	Proteasome subunit beta type-1 (Macropain subunit C5) (Multicatalytic endopeptidase complex subunit C5) (Proteasome component C5) (Proteasome gamma chain) (Proteasome subunit beta-6) (beta-6)	4.13654	-1.898
P22314	UBA1_HUMAN	V-type proton ATPase subunit B, brain isoform (V-ATPase subunit B 2) (Endomembrane proton pump 58 kDa subunit) (HO57) (Vacuolar proton pump subunit B 2)	3.93655	-1.898
P08247	SYPH_HUMAN	Acetyl-CoA acetyltransferase, mitochondrial (EC 2.3.1.9) (Acetoacetyl-CoA thiolase) (T2)	3.85713	-1.898
P50991	TCPD_HUMAN	Ubiquitin carboxyl-terminal hydrolase isozyme L1 (UCH-L1) (EC 3.4.19.12) (Neuron cytoplasmic protein 9.5) (PGP 9.5) (PGP9.5) (Ubiquitin thioesterase L1)	3.41213	-1.898
Q07021	C1QBP_HUMAN	Peroxiredoxin-1 (EC 1.11.1.24) (Natural killer cell-enhancing factor A) (NKEF-A) (Proliferation-associated gene protein) (PAG) (Thioredoxin peroxidase 2) (Thioredoxin-dependent peroxide reductase 2) (Thioredoxin-dependent peroxiredoxin 1)	2.82813	-1.898
Q16851	UGPA_HUMAN	Solute carrier family 12 member 5 (Electroneutral potassium-chloride cotransporter 2) (K-Cl cotransporter 2) (hKCC2) (Neuronal K-Cl cotransporter)	2.14513	-1.898
Q9NZ45	CISD1_HUMAN	Tropomodulin-2 (Neuronal tropomodulin) (N-Tmod)	1.87113	-1.898
Q8TCZ2	C99L2_HUMAN	Cytochrome c oxidase subunit 2	1.77913	-1.898
Q96AQ6	PBIP1_HUMAN	V-type proton ATPase 116 kDa subunit a 1 (V-ATPase 116 kDa subunit a 1) (Clathrin-coated vesicle/synaptic vesicle proton pump 116 kDa subunit) (Vacuolar adenosine triphosphatase subunit Ac116) (Vacuolar proton pump subunit 1) (Vacuolar proton translocating ATPase 116 kDa subunit a isoform 1)	1.59913	-1.898
V9HWI0	V9HWI0_HUMAN	Aldo-keto reductase family 1 member A1 (EC 1.1.1.19) (EC 1.1.1.2) (EC 1.1.1.20) (EC 1.1.1.372) (EC 1.1.1.54) (Alcohol dehydrogenase [NADP(+)]) (Aldehyde reductase) (Glucuronate reductase) (Glucuronolactone reductase) (S-nitroso-CoA reductase)	1.30913	-1.898
P49821	NDUV1_HUMAN	T-complex protein 1 subunit theta (TCP-1-theta) (CCT-theta) (Chaperonin containing T-complex polypeptide 1 subunit 8) (Renal carcinoma antigen NY-REN-15)	3.43913	-1.891
O43707	ACTN4_HUMAN	Neural cell adhesion molecule 1 (N-CAM-1) (NCAM-1) (CD antigen CD56)	4.67713	-1.863
P36578	RL4_HUMAN	Beta-adducin (Erythrocyte adducin subunit beta)	3.73213	-1.853
Q14155	ARHG7_HUMAN	Malectin	2.59013	-1.848
P28482	MK01_HUMAN	Cytochrome c1, heme protein, mitochondrial (EC 7.1.1.8) (Complex III subunit 4) (Complex III subunit IV) (Cytochrome b-c1 complex subunit 4) (Ubiquinol-cytochrome-c reductase complex cytochrome c1 subunit) (Cytochrome c-1)	3.74443	-1.84
P30101	PDIA3_HUMAN	Tyrosine-protein kinase Yes (EC 2.7.10.2) (Proto-oncogene c-Yes) (p61-Yes)	3.75713	-1.795
P20674	COX5A_HUMAN	Alpha-2-macroglobulin (Alpha-2-M) (C3 and PZP-like alpha-2-macroglobulin domain-containing protein 5)	4.14213	-1.793
Q9NZR1	TMOD2_HUMAN	ATP synthase subunit gamma	1.85213	-1.779
O75390	CISY_HUMAN	Kinesin-like protein KIF3B (HH0048) (Microtubule plus end-directed kinesin motor 3B) [Cleaved into: Kinesin-like protein KIF3B, N-terminally processed]	4.99085	-1.773
P40926	MDHM_HUMAN	Leucine-rich PPR motif-containing protein, mitochondrial (130 kDa leucine-rich protein) (LRP 130) (GP130)	3.64113	-1.773
O14949	QCR8_HUMAN	Synaptojanin-1 (EC 3.1.3.36) (Synaptic inositol 1,4,5-trisphosphate 5-phosphatase 1)	5.18113	-1.772
O43681	GET3_HUMAN	Claudin-11 (Oligodendrocyte-specific protein)	4.70554	-1.77
Q99685	MGLL_HUMAN	Ganglioside-induced differentiation-associated protein 1-like 1 (GDAP1-L1)	1.39513	-1.75
P51649	SSDH_HUMAN	Dual specificity protein phosphatase 3 (EC 3.1.3.16) (EC 3.1.3.48) (Dual specificity protein phosphatase VHR) (Vaccinia H1-related phosphatase) (VHR)	3.36813	-1.656
P23515	OMGP_HUMAN	Synaptophysin (Major synaptic vesicle protein p38)	3.86413	-1.65
Q969P0	IGSF8_HUMAN	AP-2 complex subunit mu (AP-2 mu chain) (Adaptin-mu2) (Adaptor protein complex AP-2 subunit mu) (Adaptor-related protein complex 2 subunit mu) (Clathrin assembly protein complex 2 mu medium chain) (Clathrin coat assembly protein AP50) (Clathrin coat-associated protein AP50) (HA2 50 kDa subunit) (Plasma membrane adaptor AP-2 50 kDa protein)	1.60013	-1.648
Q9BVC6	TM109_HUMAN	Extended synaptotagmin-1 (E-Syt1) (Membrane-bound C2 domain-containing protein)	2.22713	-1.622
E5KNY5	E5KNY5_HUMAN	Leucine-rich PPR-motif containing (Mitochondrial leucine-rich PPR motif-containing protein)	6.57492	-1.54
P10412	H14_HUMAN	Protein S100-B (S-100 protein beta chain) (S-100 protein subunit beta) (S100 calcium-binding protein B)	4.54043	-1.535
Q53HE2	Q53HE2_HUMAN	DnaJ homolog subfamily C member 5 (Ceroid-lipofuscinosis neuronal protein 4) (Cysteine string protein) (CSP)	2.04213	-1.527
P61978	HNRPK_HUMAN	Cadherin-13 (Heart cadherin) (H-cadherin) (P105) (Truncated cadherin) (T-cad) (T-cadherin)	3.23513	-1.506
O60518	RNBP6_HUMAN	Ran-binding protein 6 (RanBP6)	5.072	-1.504
Q93050	VPP1_HUMAN	Hypoxia up-regulated protein 1 (150 kDa oxygen-regulated protein) (ORP-150) (170 kDa glucose-regulated protein) (GRP-170) (Heat shock protein family H member 4)	1.58813	-1.497
P16104	H2AX_HUMAN	Annexin A6 (67 kDa calelectrin) (Annexin VI) (Annexin-6) (Calphobindin-II) (CPB-II) (Chromobindin-20) (Lipocortin VI) (Protein III) (p68) (p70)	3.91213	-1.481
P05771	KPCB_HUMAN	Malate dehydrogenase, cytoplasmic (EC 1.1.1.37) (Aromatic alpha-keto acid reductase) (KAR) (EC 1.1.1.96) (Cytosolic malate dehydrogenase)	3.68813	-1.481
P60953	CDC42_HUMAN	Eukaryotic initiation factor 4A-I (eIF-4A-I) (eIF4A-I) (EC 3.6.4.13) (ATP-dependent RNA helicase eIF4A-1)	3.27713	-1.473
Q6IBA0	Q6IBA0_HUMAN	Thiol S-methyltransferase TMT1A (EC 2.1.1.9) (Methyltransferase-like protein 7A) (N6-adenosine-methyltransferase TMT1A) (EC 2.1.1.348) (Protein AAM-B) (Thiol methyltransferase 1A)	1.98113	-1.451
P31930	QCR1_HUMAN	Enoyl-CoA hydratase, mitochondrial (mECH) (mECH1) (EC 4.2.1.17) (EC 5.3.3.8) (Enoyl-CoA hydratase 1) (ECHS1) (Short-chain enoyl-CoA hydratase) (SCEH)	3.71813	-1.449
Q4L233	Q4L233_HUMAN	AP2-associated protein kinase 1 (EC 2.7.11.1) (Adaptor-associated kinase 1)	2.10813	-1.442
O00429	DNM1L_HUMAN	Cytochrome c oxidase subunit 7A2-like, mitochondrial (Cytochrome c oxidase subunit 7A-related protein) (COX7a-related protein) (Cytochrome c oxidase subunit VIIa-related protein) (EB1) (Supercomplex assembly factor 1)	5.41175	-1.433
P02768	ALBU_HUMAN	NADH dehydrogenase [ubiquinone] 1 beta subcomplex subunit 8, mitochondrial (Complex I-ASHI) (CI-ASHI) (NADH-ubiquinone oxidoreductase ASHI subunit)	4.39834	-1.429
Q16718	NDUA5_HUMAN	Peroxiredoxin-like 2A (Peroxiredoxin-like 2 activated in M-CSF stimulated monocytes) (Protein PAMM) (Redox-regulatory protein FAM213A)	2.36513	-1.42
A3KLL5	A3KLL5_HUMAN	Sodium/potassium-transporting ATPase subunit beta	7.08299	-1.419
B9EGN3	B9EGN3_HUMAN	phosphoinositide 5-phosphatase (EC 3.1.3.36)	6.85347	-1.417
P61586	RHOA_HUMAN	Small ribosomal subunit protein eS7 (40S ribosomal protein S7)	3.22113	-1.376
Q00325	S25A3_HUMAN	Heterogeneous nuclear ribonucleoprotein U (hnRNP U) (GRIP120) (Nuclear p120 ribonucleoprotein) (Scaffold-attachment factor A) (SAF-A) (p120) (pp120)	2.99113	-1.36
P48643	TCPE_HUMAN	Proteasome subunit beta type-3 (Proteasome chain 13) (Proteasome component C10-II) (Proteasome subunit beta-3) (beta-3) (Proteasome theta chain)	3.47413	-1.351
Q02750	MP2K1_HUMAN	Complement component 1 Q subcomponent-binding protein, mitochondrial (ASF/SF2-associated protein p32) (Glycoprotein gC1qBP) (C1qBP) (Hyaluronan-binding protein 1) (Mitochondrial matrix protein p32) (gC1q-R protein) (p33) (SF2AP32)	2.83313	-1.335
Q9BXK5	B2L13_HUMAN	Integrin beta	2.23213	-1.33
Q9HCM2	PLXA4_HUMAN	Outer mitochondrial transmembrane helix translocase (EC 7.4.2.-) (ATPase family AAA domain-containing protein 1) (hATAD1) (Thorase)	1.87613	-1.322
V9HW80	TERA_HUMAN	Cysteine desulfurase (EC 2.8.1.7)	1.58113	-1.322
P62760	VISL1_HUMAN	Histone H4	3.14813	-1.312
Q6FGX9	Q6FGX9_HUMAN	Epididymis secretory sperm binding protein (GNB2 protein) (Guanine nucleotide binding protein (G protein), beta polypeptide 2, isoform CRA_a) (cDNA FLJ77321, highly similar to Homo sapiens guanine nucleotide binding protein (G protein), beta polypeptide 2 (GNB2), mRNA)	2.00813	-1.302
O60684	IMA7_HUMAN	Myotubularin-related protein 5 (Inactive phosphatidylinositol 3-phosphatase 5) (SET-binding factor 1) (Sbf1)	4.84813	-1.285
A2A3R6	A2A3R6_HUMAN	40S ribosomal protein S6	7.1833	-1.276
Q12931	TRAP1_HUMAN	ST13 protein	2.73513	-1.276
O95168	NDUB4_HUMAN	NADH dehydrogenase [ubiquinone] 1 beta subcomplex subunit 4 (Complex I-B15) (CI-B15) (NADH-ubiquinone oxidoreductase B15 subunit)	5.06604	-1.258
Q14204	DYHC1_HUMAN	Cytoplasmic dynein 1 heavy chain 1 (Cytoplasmic dynein heavy chain 1) (Dynein heavy chain, cytosolic)	2.54013	-1.257
P68402	PA1B2_HUMAN	Tubulin alpha-1B chain (EC 3.6.5.-) (Alpha-tubulin ubiquitous) (Tubulin K-alpha-1) (Tubulin alpha-ubiquitous chain) [Cleaved into: Detyrosinated tubulin alpha-1B chain]	3.07413	-1.256
O15066	KIF3B_HUMAN	D-3-phosphoglycerate dehydrogenase (3-PGDH) (EC 1.1.1.95) (2-oxoglutarate reductase) (EC 1.1.1.399) (Malate dehydrogenase) (EC 1.1.1.37)	4.95683	-1.245
Q9NQC3	RTN4_HUMAN	Triosephosphate isomerase (EC 5.3.1.1)	2.05013	-1.237
P06396	GELS_HUMAN	Aldehyde dehydrogenase, mitochondrial (EC 1.2.1.3) (ALDH class 2) (ALDH-E2) (ALDHI)	3.7954	-1.232
P62805	H4_HUMAN	GTP-binding nuclear protein Ran (EC 3.6.5.-) (Androgen receptor-associated protein 24) (GTPase Ran) (Ras-like protein TC4) (Ras-related nuclear protein)	3.14113	-1.228
P00367	DHE3_HUMAN	Glutamate dehydrogenase 1, mitochondrial (GDH 1) (EC 1.4.1.3)	4.2984	-1.227
Q9NZN3	EHD3_HUMAN	CDGSH iron-sulfur domain-containing protein 1 (Cysteine transaminase CISD1) (EC 2.6.1.3) (MitoNEET)	1.87713	-1.226
Q9H2B0	Q9H2B0_HUMAN	HSP22-like protein interacting protein 27	2.13213	-1.218
Q9BWM7	SFXN3_HUMAN	Bcl-2-like protein 13 (Bcl2-L-13) (Bcl-rambo) (Protein Mil1)	2.23113	-1.212
O43181	NDUS4_HUMAN	Flotillin-1	4.81925	-1.211
P13639	EF2_HUMAN	Ferritin heavy chain (Ferritin H subunit) (EC 1.16.3.1) (Cell proliferation-inducing gene 15 protein) [Cleaved into: Ferritin heavy chain, N-terminally processed]	4.11011	-1.211
P30086	PEBP1_HUMAN	Heme oxygenase 2 (HO-2) (EC 1.14.14.18) [Cleaved into: Heme oxygenase 2 soluble form]	3.72385	-1.211
P55087	AQP4_HUMAN	Trifunctional enzyme subunit beta, mitochondrial (TP-beta) [Includes: 3-ketoacyl-CoA thiolase (EC 2.3.1.155) (EC 2.3.1.16) (Acetyl-CoA acyltransferase) (Beta-ketothiolase)]	3.29213	-1.211
P63167	DYL1_HUMAN	Vesicle-associated membrane protein 2 (VAMP-2) (Synaptobrevin-2)	3.10713	-1.211
Q14254	FLOT2_HUMAN	Flotillin-2 (Epidermal surface antigen) (ESA) (Membrane component chromosome 17 surface marker 1)	2.54413	-1.211
Q8TAC9	SCAM5_HUMAN	Vesicle-associated membrane protein-associated protein A (VAMP-A) (VAMP-associated protein A) (VAP-A) (33 kDa VAMP-associated protein) (VAP-33)	1.84913	-1.211
Q14152	EIF3A_HUMAN	Lysosome membrane protein 2 (85 kDa lysosomal membrane sialoglycoprotein) (LGP85) (CD36 antigen-like 2) (Lysosome membrane protein II) (LIMP II) (Scavenger receptor class B member 2) (CD antigen CD36)	2.60113	-1.209
O15240	VGF_HUMAN	DnaJ homolog subfamily A member 2 (Cell cycle progression restoration gene 3 protein) (Dnj3) (Dj3) (HIRA-interacting protein 4) (Renal carcinoma antigen NY-REN-14)	4.83596	-1.203
P50990	TCPQ_HUMAN	Dihydrolipoyl dehydrogenase, mitochondrial (EC 1.8.1.4) (Dihydrolipoamide dehydrogenase) (Glycine cleavage system L protein)	3.41813	-1.198
H9ZYJ2	H9ZYJ2_HUMAN	Thioredoxin	5.74712	-1.19
O14745	NHRF1_HUMAN	Na(+)/H(+) exchange regulatory cofactor NHE-RF1 (NHERF-1) (Ezrin-radixin-moesin-binding phosphoprotein 50) (EBP50) (Regulatory cofactor of Na(+)/H(+) exchanger) (Sodium-hydrogen exchanger regulatory factor 1) (Solute carrier family 9 isoform A3 regulatory factor 1)	5.25659	-1.179
X5D2M8	X5D2M8_HUMAN	Major vault protein	1.21013	-1.175
Q6AHX3	Q6AHX3_HUMAN	Endophilin-B2 (SH3 domain-containing GRB2-like protein B2)	2.04313	-1.17
P14415	AT1B2_HUMAN	Heat shock protein beta-1 (HspB1) (28 kDa heat shock protein) (Estrogen-regulated 24 kDa protein) (Heat shock 27 kDa protein) (HSP 27) (Heat shock protein family B member 1) (Stress-responsive protein 27) (SRP27)	4.08713	-1.168
P13073	COX41_HUMAN	Cytochrome c oxidase subunit 7A2, mitochondrial (Cytochrome c oxidase subunit VIIa-liver/heart) (Cytochrome c oxidase subunit VIIa-L) (Cytochrome c oxidase subunit VIIaL)	3.97413	-1.159
P05386	RLA1_HUMAN	Sodium- and chloride-dependent GABA transporter 1 (GAT-1) (Solute carrier family 6 member 1)	3.78513	-1.156
P11216	PYGB_HUMAN	Annexin A1 (Annexin I) (Annexin-1) (Calpactin II) (Calpactin-2) (Chromobindin-9) (Lipocortin I) (Phospholipase A2 inhibitory protein) (p35) [Cleaved into: Annexin Ac2-26]	4.25916	-1.141
P07737	PROF1_HUMAN	Non-selective voltage-gated ion channel VDAC1 (Outer mitochondrial membrane protein porin 1) (Plasmalemmal porin) (Porin 31HL) (Porin 31HM) (Voltage-dependent anion-selective channel protein 1) (VDAC-1) (hVDAC1)	3.78966	-1.141
P30043	BLVRB_HUMAN	ADP-ribosyl cyclase/cyclic ADP-ribose hydrolase 1 (EC 3.2.2.-) (EC 3.2.2.6) (2'-phospho-ADP-ribosyl cyclase) (2'-phospho-ADP-ribosyl cyclase/2'-phospho-cyclic-ADP-ribose transferase) (EC 2.4.99.20) (2'-phospho-cyclic-ADP-ribose transferase) (ADP-ribosyl cyclase 1) (ADPRC 1) (Cyclic ADP-ribose hydrolase 1) (cADPR hydrolase 1) (T10) (CD antigen CD38)	3.7469	-1.141
P03905	NU4M_HUMAN	NADH-ubiquinone oxidoreductase chain 4 (EC 7.1.1.2) (NADH dehydrogenase subunit 4)	4.30115	-1.138
O14495	PLPP3_HUMAN	Dynamin-1-like protein (EC 3.6.5.5) (Dnm1p/Vps1p-like protein) (DVLP) (Dynamin family member proline-rich carboxyl-terminal domain less) (Dymple) (Dynamin-like protein) (Dynamin-like protein 4) (Dynamin-like protein IV) (HdynIV) (Dynamin-related protein 1)	5.43751	-1.13
P78356	PI42B_HUMAN	Contactin-associated protein 1 (Caspr) (Caspr1) (Neurexin IV) (Neurexin-4) (p190)	3.05213	-1.124
P55072	TERA_HUMAN	Aquaporin-4 (AQP-4) (Mercurial-insensitive water channel) (MIWC) (WCH4)	3.29413	-1.12
O60884	DNJA2_HUMAN	Auxilin (EC 3.1.3.-) (DnaJ homolog subfamily C member 6)	4.8302	-1.119
P48047	ATPO_HUMAN	Isocitrate dehydrogenase [NAD] subunit alpha, mitochondrial (EC 1.1.1.41) (Isocitric dehydrogenase subunit alpha) (NAD(+)-specific ICDH subunit alpha)	3.48813	-1.11
P29966	MARCS_HUMAN	ATP synthase subunit gamma, mitochondrial (ATP synthase F1 subunit gamma) (F-ATPase gamma subunit)	3.714	-1.104
B4DEQ0	B4DEQ0_HUMAN	Calmodulin 1 (Phosphorylase kinase, delta), isoform CRA_a (Calmodulin 3 (Phosphorylase kinase, delta), isoform CRA_b) (Epididymis secretory protein Li 72) (cDNA FLJ61744, highly similar to Calmodulin)	6.9444	-1.103
P63000	RAC1_HUMAN	AP-2 complex subunit beta (AP105B) (Adaptor protein complex AP-2 subunit beta) (Adaptor-related protein complex 2 subunit beta) (Beta-2-adaptin) (Beta-adaptin) (Clathrin assembly protein complex 2 beta large chain) (Plasma membrane adaptor HA2/AP2 adaptin beta subunit)	3.11113	-1.098
P47755	CAZA2_HUMAN	ATP synthase subunit O, mitochondrial (ATP synthase peripheral stalk subunit OSCP) (Oligomycin sensitivity conferral protein) (OSCP)	3.50913	-1.096
Q53HF2	Q53HF2_HUMAN	Vesicular inhibitory amino acid transporter (GABA and glycine transporter) (Solute carrier family 32 member 1) (Vesicular GABA transporter) (hVIAAT)	2.04013	-1.096
O75947	ATP5H_HUMAN	ATP synthase subunit d, mitochondrial (ATPase subunit d) (ATP synthase peripheral stalk subunit d)	5.09949	-1.078
P09936	UCHL1_HUMAN	Succinate-semialdehyde dehydrogenase, mitochondrial (EC 1.2.1.24) (Aldehyde dehydrogenase family 5 member A1) (NAD(+)-dependent succinic semialdehyde dehydrogenase)	3.37013	-1.071
P17174	AATC_HUMAN	Cysteine and glycine-rich protein 1 (Cysteine-rich protein 1) (CRP) (CRP1) (Epididymis luminal protein 141) (HEL-141)	3.88213	-1.062
Q14165	MLEC_HUMAN	Reticulocalbin-2 (Calcium-binding protein ERC-55) (E6-binding protein) (E6BP)	2.56613	-1.051
Q03001	DYST_HUMAN	Kinesin-like protein	2.83113	-1.039
Q2M2I8	AAK1_HUMAN	Very-long-chain 3-oxoacyl-CoA reductase (EC 1.1.1.330) (17-beta-hydroxysteroid dehydrogenase 12) (17-beta-HSD 12) (3-ketoacyl-CoA reductase) (KAR) (Estradiol 17-beta-dehydrogenase 12) (EC 1.1.1.62) (Short chain dehydrogenase/reductase family 12C member 1)	2.10013	-1.038
O43426	SYNJ1_HUMAN	Cytochrome b-c1 complex subunit 8 (Complex III subunit 8) (Complex III subunit VIII) (Ubiquinol-cytochrome c reductase complex 9.5 kDa protein) (Ubiquinol-cytochrome c reductase complex ubiquinone-binding protein QP-C)	5.17588	-1.032
P54289	CA2D1_HUMAN	ATP-citrate synthase (EC 2.3.3.8) (ATP-citrate (pro-S-)-lyase) (ACL) (Citrate cleavage enzyme)	3.30113	-1.03
P36871	PGM1_HUMAN	cAMP-dependent protein kinase type II-beta regulatory subunit	3.71685	-1.025
P12074	CX6A1_HUMAN	Dolichyl-diphosphooligosaccharide--protein glycosyltransferase subunit 1 (Dolichyl-diphosphooligosaccharide--protein glycosyltransferase 67 kDa subunit) (Ribophorin I) (RPN-I) (Ribophorin-1)	3.95213	-1.018
A0PJH2	A0PJH2_HUMAN	ATP synthase subunit d, mitochondrial	7.52402	-1
P80723	BASP1_HUMAN	Solute carrier family 25 member 3 (Phosphate carrier protein, mitochondrial) (Phosphate transport protein) (PTP)	3.00813	-0.996
P08559	ODPA_HUMAN	ATP synthase subunit beta, mitochondrial (EC 7.1.2.2) (ATP synthase F1 subunit beta)	3.71313	-0.994
P55060	XPO2_HUMAN	Transitional endoplasmic reticulum ATPase (TER ATPase) (EC 3.6.4.6) (15S Mg(2+)-ATPase p97 subunit) (Valosin-containing protein) (VCP)	3.29613	-0.99
P55786	PSA_HUMAN	Triosephosphate isomerase (TIM) (EC 5.3.1.1) (Methylglyoxal synthase) (EC 4.2.3.3) (Triose-phosphate isomerase)	3.24013	-0.99
Q9Y512	SAM50_HUMAN	Transitional endoplasmic reticulum ATPase (TER ATPase) (EC 3.6.4.6) (15S Mg(2+)-ATPase p97 subunit) (Valosin-containing protein) (VCP)	1.58613	-0.99
O43920	NDUS5_HUMAN	Tubulin polymerization-promoting protein (TPPP) (EC 3.6.5.-) (25 kDa brain-specific protein) (TPPP/p25) (p24) (p25-alpha)	4.53978	-0.988
Q99726	ZNT3_HUMAN	Septin-5 (Cell division control-related protein 1) (CDCrel-1) (Peanut-like protein 1)	1.36113	-0.988
P68871	HBB_HUMAN	Hemoglobin subunit alpha (Alpha-globin) (Hemoglobin alpha chain) [Cleaved into: Hemopressin]	3.08113	-0.983
Q9UBS5	GABR1_HUMAN	DmX-like protein 2 (Rabconnectin-3)	1.76813	-0.975
Q02218	ODO1_HUMAN	Dual specificity mitogen-activated protein kinase kinase 1 (MAP kinase kinase 1) (MAPKK 1) (MKK1) (EC 2.7.12.2) (ERK activator kinase 1) (MAPK/ERK kinase 1) (MEK 1)	2.88213	-0.966
Q9Y6K8	KAD5_HUMAN	Uncharacterized protein DKFZp761N1221	2.05413	-0.959
Q9NP97	DLRB1_HUMAN	Reticulon-4 (Foocen) (Neurite outgrowth inhibitor) (Nogo protein) (Neuroendocrine-specific protein) (NSP) (Neuroendocrine-specific protein C homolog) (RTN-x) (Reticulon-5)	2.06213	-0.943
H0UI06	H0UI06_HUMAN	Cytochrome c oxidase subunit 7A2, mitochondrial (Cytochrome c oxidase subunit VIIa-liver/heart)	6.10312	-0.941
O60313	OPA1_HUMAN	Dynamin-like GTPase OPA1, mitochondrial (EC 3.6.5.5) (Optic atrophy protein 1) [Cleaved into: Dynamin-like GTPase OPA1, long form (L-OPA1); Dynamin-like GTPase OPA1, short form (S-OPA1)]	5.146	-0.94
P35232	PHB1_HUMAN	Prohibitin 1	3.73498	-0.94
P51970	NDUA8_HUMAN	26S proteasome non-ATPase regulatory subunit 7 (26S proteasome regulatory subunit RPN8) (26S proteasome regulatory subunit S12) (Mov34 protein homolog) (Proteasome subunit p40)	3.34813	-0.94
P62750	RL23A_HUMAN	Large ribosomal subunit protein eL8 (60S ribosomal protein L7a) (PLA-X polypeptide) (Surfeit locus protein 3)	3.15113	-0.94
P78357	CNTP1_HUMAN	Phosphoglycerate mutase 1 (EC 5.4.2.11) (EC 5.4.2.4) (BPG-dependent PGAM 1) (Phosphoglycerate mutase isozyme B) (PGAM-B)	3.02213	-0.94
Q15165	PON2_HUMAN	Serum paraoxonase/arylesterase 2 (PON 2) (EC 3.1.1.2) (EC 3.1.1.81) (Aromatic esterase 2) (A-esterase 2) (Serum aryldialkylphosphatase 2)	2.45813	-0.94
Q9NZ01	TECR_HUMAN	Neurotrimin (hNT) (IgLON family member 2)	1.85313	-0.94
Q14697	GANAB_HUMAN	Neutral alpha-glucosidase AB (EC 3.2.1.207) (Alpha-glucosidase 2) (Glucosidase II subunit alpha)	2.52513	-0.936
Q01813	PFKAP_HUMAN	Rap1 GTPase-activating protein 1 (Rap1GAP) (Rap1GAP1)	2.88705	-0.933
P68104	EF1A1_HUMAN	Platelet-activating factor acetylhydrolase IB subunit alpha2 (EC 3.1.1.47) (PAF acetylhydrolase 30 kDa subunit) (PAF-AH 30 kDa subunit) (PAF-AH subunit beta) (PAFAH subunit beta)	3.08313	-0.93
Q8NCB2	CAMKV_HUMAN	Disintegrin and metalloproteinase domain-containing protein 22 (ADAM 22) (Metalloproteinase-disintegrin ADAM22-3) (Metalloproteinase-like, disintegrin-like, and cysteine-rich protein 2)	1.85013	-0.923
O95057	DIRA1_HUMAN	Thioredoxin (Trx) (ATL-derived factor) (ADF) (Surface-associated sulphydryl protein) (SASP) (allergen Hom s Trx)	4.62313	-0.918
P08133	ANXA6_HUMAN	V-type proton ATPase subunit C 1 (V-ATPase subunit C 1) (Vacuolar proton pump subunit C 1)	3.90713	-0.918
P31146	COR1A_HUMAN	Peroxiredoxin-5, mitochondrial (EC 1.11.1.24) (Alu corepressor 1) (Antioxidant enzyme B166) (AOEB166) (Liver tissue 2D-page spot 71B) (PLP) (Peroxiredoxin V) (Prx-V) (Peroxisomal antioxidant enzyme) (TPx type VI) (Thioredoxin peroxidase PMP20) (Thioredoxin-dependent peroxiredoxin 5)	3.78113	-0.918
P09493	TPM1_HUMAN	Alanine--tRNA ligase, cytoplasmic (EC 6.1.1.7) (Alanyl-tRNA synthetase) (AlaRS) (Protein lactyltransferase AARS1) (EC 6.-.-.-) (Renal carcinoma antigen NY-REN-42)	3.51813	-0.918
P48147	PPCE_HUMAN	Proteasome subunit beta type-2 (Macropain subunit C7-I) (Multicatalytic endopeptidase complex subunit C7-I) (Proteasome component C7-I) (Proteasome subunit beta-4) (beta-4)	3.50513	-0.918
P50995	ANX11_HUMAN	Cytochrome b-c1 complex subunit Rieske, mitochondrial (EC 7.1.1.8) (Complex III subunit 5) (Cytochrome b-c1 complex subunit 5) (Rieske iron-sulfur protein) (RISP) (Rieske protein UQCRFS1) (Ubiquinol-cytochrome c reductase iron-sulfur subunit) [Cleaved into: Cytochrome b-c1 complex subunit 9 (Su9) (Subunit 9) (8 kDa subunit 9) (Complex III subunit IX) (Cytochrome b-c1 complex subunit 11) (UQCRFS1 …	3.40464	-0.918
P61224	RAP1B_HUMAN	Syntaxin-1B (Syntaxin-1B1) (Syntaxin-1B2)	3.25313	-0.918
Q05193	DYN1_HUMAN	Large ribosomal subunit protein eL18 (60S ribosomal protein L18)	2.82113	-0.918
Q9H1E5	TMX4_HUMAN	Thioredoxin-related transmembrane protein 4 (Thioredoxin domain-containing protein 13)	2.12913	-0.918
Q3MIH3	Q3MIH3_HUMAN	Electrogenic sodium bicarbonate cotransporter 1 (Sodium bicarbonate cotransporter) (Na(+)/HCO3(-) cotransporter) (Solute carrier family 4 member 4) (kNBC1)	2.10613	-0.918
Q9P2U7	VGLU1_HUMAN	Vacuolar protein sorting-associated protein 29 (hVPS29) (PEP11 homolog) (Vesicle protein sorting 29)	1.78213	-0.918
Q9UBQ0	VPS29_HUMAN	NADH-ubiquinone oxidoreductase chain 1 (EC 7.1.1.2)	1.76913	-0.918
P19022	CADH2_HUMAN	Cofilin-1 (18 kDa phosphoprotein) (p18) (Cofilin, non-muscle isoform)	3.91813	-0.916
V9HVZ4	V9HVZ4_HUMAN	Secretory carrier-associated membrane protein 5 (Secretory carrier membrane protein 5) (hSCAMP5)	1.72673	-0.904
O76041	NEBL_HUMAN	Isocitrate dehydrogenase [NAD] subunit beta, mitochondrial (Isocitric dehydrogenase subunit beta) (NAD(+)-specific ICDH subunit beta)	4.69213	-0.9
P32004	L1CAM_HUMAN	Cytochrome b-c1 complex subunit 1, mitochondrial (Complex III subunit 1) (Core protein I) (Ubiquinol-cytochrome-c reductase complex core protein 1)	3.69817	-0.898
Q9H0Q0	CYRIA_HUMAN	NADH-ubiquinone oxidoreductase chain 1 (EC 7.1.1.2)	2.11113	-0.898
P61421	VA0D1_HUMAN	Destrin (Actin-depolymerizing factor) (ADF)	3.22619	-0.897
Q13526	PIN1_HUMAN	Neuronal membrane glycoprotein M6-b (M6b)	2.66213	-0.888
Q9HB90	RRAGC_HUMAN	Acyl-coenzyme A diphosphatase FITM2 (EC 3.6.1.-) (Fat storage-inducing transmembrane protein 2) (Fat-inducing protein 2)	1.88571	-0.872
Q06830	PRDX1_HUMAN	Spectrin beta chain, non-erythrocytic 1 (Beta-II spectrin) (Fodrin beta chain) (Spectrin, non-erythroid beta chain 1)	2.81054	-0.871
P15104	GLNA_HUMAN	Myelin-associated glycoprotein (Siglec-4a)	4.07113	-0.869
P11233	RALA_HUMAN	Fructose-bisphosphate aldolase A (EC 4.1.2.13) (Lung cancer antigen NY-LU-1) (Muscle-type aldolase)	4.14813	-0.865
P00492	HPRT_HUMAN	Hypoxanthine-guanine phosphoribosyltransferase (HGPRT) (HGPRTase) (EC 2.4.2.8)	4.3825	-0.854
A1L0T0	HACL2_HUMAN	2-hydroxyacyl-CoA lyase 2 (EC 4.1.2.-) (Acetolactate synthase-like protein) (IlvB-like protein)	7.3312	-0.852
P09471	GNAO_HUMAN	Elongation factor Tu, mitochondrial (EF-Tu) (P43)	3.56513	-0.849
P62424	RL7A_HUMAN	Guanine nucleotide-binding protein G(I)/G(S)/G(T) subunit beta-2 (G protein subunit beta-2) (Transducin beta chain 2)	3.14613	-0.849
Q9NVJ2	ARL8B_HUMAN	Mitochondrial 2-oxoglutarate/malate carrier protein (Solute carrier family 25 member 11)	1.90231	-0.848
O00764	PDXK_HUMAN	Pyridoxal kinase (EC 2.7.1.35) (Pyridoxine kinase)	5.65214	-0.837
P10114	RAP2A_HUMAN	Mitochondrial import receptor subunit TOM70 (Mitochondrial precursor proteins import receptor) (Translocase of outer membrane 70 kDa subunit) (Translocase of outer mitochondrial membrane protein 70)	4.50793	-0.837
P11137	MTAP2_HUMAN	Phosphoglycerate kinase 1 (EC 2.7.2.3) (Cell migration-inducing gene 10 protein) (Primer recognition protein 2) (PRP 2)	4.36605	-0.837
O96000	NDUBA_HUMAN	Major prion protein (PrP) (ASCR) (PrP27-30) (PrP33-35C) (CD antigen CD230)	4.32102	-0.837
P06744	G6PI_HUMAN	Ubiquitin-like modifier-activating enzyme 1 (EC 6.2.1.45) (Protein A1S9) (Ubiquitin-activating enzyme E1)	3.95113	-0.837
P25705	ATPA_HUMAN	Proteasome subunit alpha type-3 (Macropain subunit C8) (Multicatalytic endopeptidase complex subunit C8) (Proteasome component C8) (Proteasome subunit alpha-7) (alpha-7)	3.85013	-0.837
P30044	PRDX5_HUMAN	Proteasome subunit beta type-4 (26 kDa prosomal protein) (HsBPROS26) (PROS-26) (Macropain beta chain) (Multicatalytic endopeptidase complex beta chain) (Proteasome beta chain) (Proteasome chain 3) (HsN3) (Proteasome subunit beta-7) (beta-7)	3.77813	-0.837
P35611	ADDA_HUMAN	V-type proton ATPase subunit E 1 (V-ATPase subunit E 1) (V-ATPase 31 kDa subunit) (p31) (Vacuolar proton pump subunit E 1)	3.74313	-0.837
P32969	RL9_HUMAN	Pyruvate dehydrogenase E1 component subunit alpha, somatic form, mitochondrial (EC 1.2.4.1) (PDHE1-A type I)	3.70913	-0.837
P55290	CAD13_HUMAN	Syntaxin-binding protein 1 (MUNC18-1) (N-Sec1) (Protein unc-18 homolog 1) (Unc18-1) (Protein unc-18 homolog A) (Unc-18A) (p67)	3.22613	-0.837
P62753	RS6_HUMAN	Large ribosomal subunit protein uL23 (60S ribosomal protein L23a)	3.15613	-0.837
Q00839	HNRPU_HUMAN	Adenylyl cyclase-associated protein 1 (CAP 1)	2.94213	-0.837
Q15149	PLEC_HUMAN	Plectin (PCN) (PLTN) (Hemidesmosomal protein 1) (HD1) (Plectin-1)	2.45313	-0.837
Q9NVH1	DJC11_HUMAN	Phenylalanine--tRNA ligase beta subunit (EC 6.1.1.20) (Phenylalanyl-tRNA synthetase beta subunit) (PheRS)	1.91013	-0.837
Q8WUK0	PTPM1_HUMAN	Titin (EC 2.7.11.1) (Connectin) (Rhabdomyosarcoma antigen MU-RMS-40.14)	1.74913	-0.837
Q9UI09	NDUAC_HUMAN	UTP--glucose-1-phosphate uridylyltransferase (EC 2.7.7.9) (UDP-glucose pyrophosphorylase) (UDPGP) (UGPase)	1.62855	-0.837
Q9ULU8	CAPS1_HUMAN	Neuroplastin (Stromal cell-derived receptor 1) (SDR-1)	1.61613	-0.837
Q96CW1	AP2M1_HUMAN	Sorting and assembly machinery component 50 homolog (Transformation-related gene 3 protein) (TRG-3)	1.59813	-0.837
V9HWE8	V9HWE8_HUMAN	Triosephosphate isomerase (EC 5.3.1.1)	1.34213	-0.837
W0UTC4	W0UTC4_HUMAN	Inactive ribonuclease-like protein 10	1.31913	-0.837
P11142	HSP7C_HUMAN	Calmodulin-2	4.41067	-0.836
Q9H3S7	PTN23_HUMAN	Adenylate kinase isoenzyme 5 (AK 5) (EC 2.7.4.3) (EC 2.7.4.6) (ATP-AMP transphosphorylase 5)	2.06613	-0.829
O94919	ENDD1_HUMAN	Heat shock 70 kDa protein 4L (Heat shock 70-related protein APG-1) (Heat shock protein family H member 3) (Heat-shock protein family A member 4-like protein) (HSPA4-like protein) (Osmotic stress protein 94)	4.40113	-0.818
O75915	PRAF3_HUMAN	PRA1 family protein 3 (ADP-ribosylation factor-like protein 6-interacting protein 5) (ARL-6-interacting protein 5) (Aip-5) (Cytoskeleton-related vitamin A-responsive protein) (Dermal papilla-derived protein 11) (GTRAP3-18) (Glutamate transporter EAAC1-interacting protein) (JM5) (Prenylated Rab acceptor protein 2) (Protein JWa) (Putative MAPK-activating protein PM27)	5.02103	-0.813
P55209	NP1L1_HUMAN	Puromycin-sensitive aminopeptidase (PSA) (EC 3.4.11.14) (Cytosol alanyl aminopeptidase) (AAP-S)	3.25213	-0.813
P60174	TPIS_HUMAN	Transforming protein RhoA (EC 3.6.5.2) (Rho cDNA clone 12) (h12)	3.23513	-0.813
O00499	BIN1_HUMAN	Myc box-dependent-interacting protein 1 (Amphiphysin II) (Amphiphysin-like protein) (Box-dependent myc-interacting protein 1) (Bridging integrator 1)	6.59366	-0.805
V9HW96	V9HW96_HUMAN	Phytanoyl-CoA hydroxylase-interacting protein-like	1.54113	-0.805
Q14CA1	Q14CA1_HUMAN	NRCAM protein	2.49213	-0.799
O43236	SEPT4_HUMAN	Septin-4 (Bradeion beta) (Brain protein H5) (CE5B3 beta) (Cell division control-related protein 2) (hCDCREL-2) (Peanut-like protein 2)	4.91481	-0.798
E5KRK5	E5KRK5_HUMAN	NADH-ubiquinone oxidoreductase 75 kDa subunit, mitochondrial (EC 7.1.1.2) (Complex I-75kD)	6.48996	-0.791
Q13740	CD166_HUMAN	Spectrin alpha chain, non-erythrocytic 1 (Alpha-II spectrin) (Fodrin alpha chain) (Spectrin, non-erythroid alpha subunit)	2.64013	-0.788
Q6FIE9	Q6FIE9_HUMAN	IQ motif and SEC7 domain-containing protein 1 (ADP-ribosylation factors guanine nucleotide-exchange protein 100) (ADP-ribosylation factors guanine nucleotide-exchange protein 2) (Brefeldin-resistant Arf-GEF 2 protein) (BRAG2)	2.00913	-0.788
P69905	HBA_HUMAN	Tyrosine-protein phosphatase non-receptor type substrate 1 (SHP substrate 1) (SHPS-1) (Brain Ig-like molecule with tyrosine-based activation motifs) (Bit) (CD172 antigen-like family member A) (Inhibitory receptor SHPS-1) (Macrophage fusion receptor) (MyD-1 antigen) (Signal-regulatory protein alpha-1) (Sirp-alpha-1) (Signal-regulatory protein alpha-2) (Sirp-alpha-2) (Signal-regulatory protein alph…	3.06213	-0.786
P63010	AP2B1_HUMAN	Actin, cytoplasmic 2 (EC 3.6.4.-) (Gamma-actin) [Cleaved into: Actin, cytoplasmic 2, N-terminally processed]	3.09613	-0.782
P62081	RS7_HUMAN	26S proteasome regulatory subunit 4 (P26s4) (26S proteasome AAA-ATPase subunit RPT2) (Proteasome 26S subunit ATPase 1)	3.21813	-0.774
Q4GRH9	Q4GRH9_HUMAN	Acylglycerol kinase, mitochondrial (hAGK) (EC 2.7.1.107) (EC 2.7.1.138) (EC 2.7.1.94) (Multiple substrate lipid kinase) (HsMuLK) (MuLK) (Multi-substrate lipid kinase)	2.10213	-0.767
P02452	CO1A1_HUMAN	Apolipoprotein A-I (Apo-AI) (ApoA-I) (Apolipoprotein A1) [Cleaved into: Proapolipoprotein A-I (ProapoA-I); Truncated apolipoprotein A-I (Apolipoprotein A-I(1-242))]	4.34026	-0.763
Q9UI12	VATH_HUMAN	Calcium-dependent secretion activator 1 (Calcium-dependent activator protein for secretion 1) (CAPS-1)	1.62113	-0.763
V9HWK1	V9HWK1_HUMAN	Malate dehydrogenase (EC 1.1.1.37)	1.33913	-0.758
P21291	CSRP1_HUMAN	Vesicle-associated membrane protein 1 (VAMP-1) (Synaptobrevin-1)	3.87813	-0.749
Q9P0J0	NDUAD_HUMAN	CaM kinase-like vesicle-associated protein	1.85513	-0.737
Q96TC7	RMD3_HUMAN	Arf-GAP with GTPase, ANK repeat and PH domain-containing protein 3 (AGAP-3) (CRAM-associated GTPase) (CRAG) (Centaurin-gamma-3) (Cnt-g3) (MR1-interacting protein) (MRIP-1)	1.39913	-0.737
P08758	ANXA5_HUMAN	OX-2 membrane glycoprotein (CD antigen CD200)	3.67013	-0.736
A1L306	A1L306_HUMAN	TNR protein	7.27486	-0.728
Q16798	MAON_HUMAN	NADH dehydrogenase [ubiquinone] 1 alpha subcomplex subunit 9, mitochondrial (Complex I-39kD) (CI-39kD) (NADH-ubiquinone oxidoreductase 39 kDa subunit)	2.33613	-0.728
Q07866	KLC1_HUMAN	ATP-dependent RNA helicase A (EC 3.6.4.13) (DEAH box protein 9) (DExH-box helicase 9) (Leukophysin) (LKP) (Nuclear DNA helicase II) (NDH II) (RNA helicase A)	2.74013	-0.723
P78371	TCPB_HUMAN	4-aminobutyrate aminotransferase, mitochondrial (EC 2.6.1.19) ((S)-3-amino-2-methylpropionate transaminase) (EC 2.6.1.22) (GABA aminotransferase) (GABA-AT) (Gamma-amino-N-butyrate transaminase) (GABA transaminase) (GABA-T) (L-AIBAT)	3.04113	-0.713
Q1HBJ4	Q1HBJ4_HUMAN	Ubiquitin-ribosomal protein eL40 fusion protein (Ubiquitin A-52 residue ribosomal protein fusion product 1)	2.11313	-0.713
O95757	HS74L_HUMAN	L-lactate dehydrogenase A chain (LDH-A) (EC 1.1.1.27) (Cell proliferation-inducing gene 19 protein) (LDH muscle subunit) (LDH-M) (Renal carcinoma antigen NY-REN-59)	4.39795	-0.705
Q12860	CNTN1_HUMAN	Kinesin light chain 1 (KLC 1)	2.74113	-0.693
Q9BVT0	Q9BVT0_HUMAN	L-lactate dehydrogenase A-like 6B (EC 1.1.1.27)	2.23313	-0.693
P34932	HSP74_HUMAN	Catenin beta-1 (Beta-catenin)	3.74443	-0.69
P28331	NDUS1_HUMAN	Large ribosomal subunit protein uL6 (60S ribosomal protein L9)	3.71813	-0.682
P07237	PDIA1_HUMAN	Potassium voltage-gated channel subfamily A member 3 (HGK5) (HLK3) (HPCN3) (Voltage-gated K(+) channel HuKIII) (Voltage-gated potassium channel subunit Kv1.3)	3.87913	-0.679
P05026	AT1B1_HUMAN	Splicing factor, proline- and glutamine-rich (100 kDa DNA-pairing protein) (hPOMp100) (DNA-binding p52/p100 complex, 100 kDa subunit) (Polypyrimidine tract-binding protein-associated-splicing factor) (PSF) (PTB-associated-splicing factor)	3.93413	-0.67
O75306	NDUS2_HUMAN	NADH dehydrogenase [ubiquinone] iron-sulfur protein 2, mitochondrial (EC 7.1.1.2) (Complex I-49kD) (CI-49kD) (NADH-ubiquinone oxidoreductase 49 kDa subunit)	5.03143	-0.663
V9HW22	V9HW22_HUMAN	ATP-dependent RNA helicase DDX1 (EC 3.6.4.13) (DEAD box protein 1) (DEAD box protein retinoblastoma) (DBP-RB)	1.72313	-0.663
Q99497	PARK7_HUMAN	Monoglyceride lipase (MGL) (EC 3.1.1.23) (HU-K5) (Lysophospholipase homolog) (Lysophospholipase-like) (Monoacylglycerol lipase) (MAGL)	1.40013	-0.663
O14818	PSA7_HUMAN	Protein transport protein Sec31A (ABP125) (ABP130) (SEC31-like protein 1) (SEC31-related protein A) (Web1-like protein)	5.30501	-0.662
P0DP23	CALM1_HUMAN	Hsc70-interacting protein (Hip) (Aging-associated protein 2) (Progesterone receptor-associated p48 protein) (Protein FAM10A1) (Putative tumor suppressor ST13) (Renal carcinoma antigen NY-REN-33) (Suppression of tumorigenicity 13 protein)	3.44013	-0.66
Q9UBI6	GBG12_HUMAN	Gamma-aminobutyric acid type B receptor subunit 1 (GABA-B receptor 1) (GABA-B-R1) (GABA-BR1) (GABABR1) (Gb1)	1.78013	-0.659
P25788	PSA3_HUMAN	Integrin beta-8	3.84913	-0.654
P63104	1433Z_HUMAN	Dynein light chain 1, cytoplasmic (8 kDa dynein light chain) (DLC8) (Dynein light chain LC8-type 1) (Protein inhibitor of neuronal nitric oxide synthase) (PIN)	3.11513	-0.653
P23246	SFPQ_HUMAN	Histone H2AX (H2a/x) (Histone H2A.X)	3.92613	-0.641
P09669	COX6C_HUMAN	Crk-like protein	3.55113	-0.635
Q9H0E2	TOLIP_HUMAN	Brain-specific protein p25 alpha, isoform CRA_b (Fibroblast growth factor-2 repression protein-1) (Tubulin polymerization promoting protein) (cDNA FLJ30358 fis, clone BRACE2007749, highly similar to Tubulin polymerization-promoting protein)	2.11813	-0.628
O14773	TPP1_HUMAN	Tripeptidyl-peptidase 1 (TPP-1) (EC 3.4.14.9) (Cell growth-inhibiting gene 1 protein) (Lysosomal pepstatin-insensitive protease) (LPIC) (Tripeptidyl aminopeptidase) (Tripeptidyl-peptidase I) (TPP-I)	5.79536	-0.627
O95202	LETM1_HUMAN	Synaptogyrin-3	4.81083	-0.626
P26232	CTNA2_HUMAN	Synaptotagmin-1 (Synaptotagmin I) (SytI) (p65)	3.84113	-0.625
O43390	HNRPR_HUMAN	Heterogeneous nuclear ribonucleoprotein R (hnRNP R)	5.26652	-0.624
O95467	GNAS3_HUMAN	NADH dehydrogenase [ubiquinone] iron-sulfur protein 5 (Complex I-15 kDa) (CI-15 kDa) (NADH-ubiquinone oxidoreductase 15 kDa subunit)	4.56797	-0.61
P63261	ACTG_HUMAN	Hemoglobin subunit beta (Beta-globin) (Hemoglobin beta chain) [Cleaved into: LVV-hemorphin-7; Spinorphin]	3.09013	-0.609
Q6IBR2	Q6IBR2_HUMAN	Proteasome subunit beta	2.01113	-0.605
P54709	AT1B3_HUMAN	Rho GDP-dissociation inhibitor 1 (Rho GDI 1) (Rho-GDI alpha)	3.31213	-0.603
P61163	ACTZ_HUMAN	Nucleosome assembly protein 1-like 1 (NAP-1-related protein) (hNRP)	3.25713	-0.6
P41250	GARS_HUMAN	Trifunctional enzyme subunit alpha, mitochondrial (78 kDa gastrin-binding protein) (Monolysocardiolipin acyltransferase) (EC 2.3.1.-) (TP-alpha) [Includes: Long-chain enoyl-CoA hydratase (EC 4.2.1.17); Long chain 3-hydroxyacyl-CoA dehydrogenase (EC 1.1.1.211)]	3.64213	-0.591
P55809	SCOT1_HUMAN	Synaptosomal-associated protein 25 (SNAP-25) (Super protein) (SUP) (Synaptosomal-associated 25 kDa protein)	3.27013	-0.591
Q9UBB6	NCDN_HUMAN	CD99 antigen-like protein 2 (MIC2-like protein 1) (CD antigen CD99)	1.82413	-0.589
P21579	SYT1_HUMAN	Protein kinase C gamma type (PKC-gamma) (EC 2.7.11.13)	3.83513	-0.582
O75964	ATP5L_HUMAN	CAAX prenyl protease 1 homolog (EC 3.4.24.84) (Farnesylated proteins-converting enzyme 1) (FACE-1) (Prenyl protein-specific endoprotease 1) (Zinc metalloproteinase Ste24 homolog)	4.73635	-0.574
P49327	FAS_HUMAN	Dual specificity mitogen-activated protein kinase kinase 4 (MAP kinase kinase 4) (MAPKK 4) (EC 2.7.12.2) (JNK-activating kinase 1) (MAPK/ERK kinase 4) (MEK 4) (SAPK/ERK kinase 1) (SEK1) (Stress-activated protein kinase kinase 1) (SAPK kinase 1) (SAPKK-1) (SAPKK1) (c-Jun N-terminal kinase kinase 1) (JNKK)	3.57613	-0.561
Q16555	DPYL2_HUMAN	Myelin-oligodendrocyte glycoprotein	2.35313	-0.552
Q16795	NDUA9_HUMAN	Endophilin-A1 (EEN-B1) (Endophilin-1) (SH3 domain protein 2A) (SH3 domain-containing GRB2-like protein 2)	2.34413	-0.549
P47985	UCRI_HUMAN	Amphiphysin	3.53013	-0.542
P27144	KAD4_HUMAN	Stomatin (Erythrocyte band 7 integral membrane protein) (Erythrocyte membrane protein band 7.2) (Protein 7.2b)	3.83213	-0.538
P45985	MP2K4_HUMAN	Cytochrome c oxidase subunit 6C (Cytochrome c oxidase polypeptide VIc)	3.55813	-0.538
Q9H1V8	S6A17_HUMAN	Mitogen-activated protein kinase (EC 2.7.11.24)	2.12013	-0.538
P16152	CBR1_HUMAN	Sodium/potassium-transporting ATPase subunit alpha-1 (Na(+)/K(+) ATPase alpha-1 subunit) (EC 7.2.2.13) (Sodium pump subunit alpha-1)	4.02813	-0.537
P17302	CXA1_HUMAN	Microtubule-associated protein 1B (MAP-1B) [Cleaved into: MAP1B heavy chain; MAP1 light chain LC1]	3.53813	-0.534
Q14257	RCN2_HUMAN	MAP7 domain-containing protein 1 (Arginine/proline-rich coiled-coil domain-containing protein 1) (Proline/arginine-rich coiled-coil domain-containing protein 1)	2.56063	-0.533
O15513	O15513_HUMAN	Alpha-tropomyosin	4.92031	-0.526
P04271	S100B_HUMAN	Histone H1.4 (Histone H1b) (Histone H1s-4)	4.57313	-0.526
Q53FV0	Q53FV0_HUMAN	CYFIP-related Rac1 interactor A (Protein CYRIA)	2.11913	-0.526
Q8NBU5	ATAD1_HUMAN	Saccharopine dehydrogenase-like oxidoreductase (EC 1.-.-.-)	1.85813	-0.522
P30084	ECHM_HUMAN	Neural cell adhesion molecule L1 (N-CAM-L1) (NCAM-L1) (CD antigen CD171)	3.71113	-0.521
Q01518	CAP1_HUMAN	A-kinase anchor protein 12 (AKAP-12) (A-kinase anchor protein 250 kDa) (AKAP 250) (Gravin) (Myasthenia gravis autoantigen)	2.89313	-0.515
P14927	QCR7_HUMAN	Guanine nucleotide-binding protein G(z) subunit alpha (G(x) alpha chain) (Gz-alpha)	3.81313	-0.513
O14594	NCAN_HUMAN	Neurocan core protein (Chondroitin sulfate proteoglycan 3)	5.37372	-0.508
P21283	VATC1_HUMAN	Nucleoside diphosphate kinase B (NDK B) (NDP kinase B) (EC 2.7.4.6) (C-myc purine-binding transcription factor PUF) (Histidine protein kinase NDKB) (EC 2.7.13.3) (nm23-H2)	3.89713	-0.507
P62191	PRS4_HUMAN	Small nuclear ribonucleoprotein Sm D1 (Sm-D1) (Sm-D autoantigen) (snRNP core protein D1)	3.20913	-0.507
P36542	ATPG_HUMAN	Alpha-synuclein (Non-A beta component of AD amyloid) (Non-A4 component of amyloid precursor) (NACP)	3.72413	-0.505
Q53H12	AGK_HUMAN	Tyrosine-protein phosphatase non-receptor type 23 (EC 3.1.3.48) (His domain-containing protein tyrosine phosphatase) (HD-PTP) (Protein tyrosine phosphatase TD14) (PTP-TD14)	2.09113	-0.505
V9HW74	V9HW74_HUMAN	V-type proton ATPase subunit D (V-ATPase subunit D) (V-ATPase 28 kDa accessory protein) (Vacuolar proton pump subunit D)	1.64013	-0.505
O60812	HNRC1_HUMAN	Heterogeneous nuclear ribonucleoprotein C-like 1 (hnRNP C-like-1) (hnRNP core protein C-like 1)	6.15513	-0.502
P02675	FIBB_HUMAN	Aspartate aminotransferase, mitochondrial (mAspAT) (EC 2.6.1.1) (EC 2.6.1.7) (Fatty acid-binding protein) (FABP-1) (Glutamate oxaloacetate transaminase 2) (Kynurenine aminotransferase 4) (Kynurenine aminotransferase IV) (Kynurenine--oxoglutarate transaminase 4) (Kynurenine--oxoglutarate transaminase IV) (Plasma membrane-associated fatty acid-binding protein) (FABPpm) (Transaminase A)	4.36593	-0.502
P0DP24	CALM2_HUMAN	Albumin	4.41086	-0.501
P43304	GPDM_HUMAN	Excitatory amino acid transporter 2 (Glutamate/aspartate transporter II) (Sodium-dependent glutamate/aspartate transporter 2) (Solute carrier family 1 member 2)	3.61113	-0.501
Q9NX14	NDUBB_HUMAN	UDP-glucose:glycoprotein glucosyltransferase 1 (UGT1) (hUGT1) (EC 2.4.1.-) (UDP--Glc:glycoprotein glucosyltransferase) (UDP-glucose ceramide glucosyltransferase-like 1)	1.89213	-0.5
O43761	SNG3_HUMAN	NADH dehydrogenase [ubiquinone] iron-sulfur protein 4, mitochondrial (Complex I-18 kDa) (CI-18 kDa) (Complex I-AQDQ) (CI-AQDQ) (NADH-ubiquinone oxidoreductase 18 kDa subunit)	4.83514	-0.498
Q14764	MVP_HUMAN	Major vault protein (MVP) (Lung resistance-related protein)	2.52713	-0.496
Q16566	KCC4_HUMAN	Electron transfer flavoprotein-ubiquinone oxidoreductase, mitochondrial (ETF-QO) (ETF-ubiquinone oxidoreductase) (EC 1.5.5.1) (Electron-transferring-flavoprotein dehydrogenase) (ETF dehydrogenase)	2.42013	-0.493
P61604	CH10_HUMAN	V-type proton ATPase subunit d 1 (V-ATPase subunit d 1) (32 kDa accessory protein) (V-ATPase 40 kDa accessory protein) (V-ATPase AC39 subunit) (p39) (Vacuolar proton pump subunit d 1)	3.23913	-0.491
Q14108	SCRB2_HUMAN	Rho guanine nucleotide exchange factor 7 (Beta-Pix) (COOL-1) (PAK-interacting exchange factor beta) (p85)	2.59413	-0.487
Q8N468	MFD4A_HUMAN	Epimerase family protein SDR39U1 (EC 1.1.1.-) (Short-chain dehydrogenase/reductase family 39U member 1)	1.96013	-0.485
P62333	PRS10_HUMAN	Visinin-like protein 1 (VILIP) (VLP-1) (Hippocalcin-like protein 3) (HLP3)	3.15213	-0.484
Q08380	LG3BP_HUMAN	Contactin-1 (Glycoprotein gp135) (Neural cell surface protein F3)	2.74513	-0.482
Q6FGH9	Q6FGH9_HUMAN	Adenylate kinase isoenzyme 1 (AK 1) (EC 2.7.4.3) (EC 2.7.4.6) (ATP-AMP transphosphorylase 1) (ATP:AMP phosphotransferase) (Adenylate monophosphate kinase) (Myokinase)	2.01213	-0.482
P49368	TCPG_HUMAN	Clathrin light chain B (Lcb)	3.48613	-0.481
Q9Y6R1	S4A4_HUMAN	Protein tweety homolog 1 (hTTY1) (Volume-regulated anion channel subunit TTYH1)	2.09613	-0.479
Q6FHU2	Q6FHU2_HUMAN	Phenylalanine--tRNA ligase alpha subunit (EC 6.1.1.20) (Phenylalanyl-tRNA synthetase alpha subunit)	2.01813	-0.477
P18669	PGAM1_HUMAN	Large ribosomal subunit protein eL19 (60S ribosomal protein L19)	3.01413	-0.473
O94973	AP2A2_HUMAN	Kelch repeat and BTB domain-containing protein 11 (Chronic myelogenous leukemia-associated protein) (Kelch domain-containing protein 7B)	4.55715	-0.47
P21266	GSTM3_HUMAN	ATP synthase-coupling factor 6, mitochondrial (ATPase subunit F6) (ATP synthase peripheral stalk subunit F6)	3.99013	-0.465
Q92752	TENR_HUMAN	Ryanodine receptor 2 (RYR-2) (RyR2) (hRYR-2) (Cardiac muscle ryanodine receptor) (Cardiac muscle ryanodine receptor-calcium release channel) (Type 2 ryanodine receptor)	1.72413	-0.465
H9EC08	H9EC08_HUMAN	NADH-ubiquinone oxidoreductase chain 4 (EC 7.1.1.2)	5.99983	-0.463
O95299	NDUAA_HUMAN	GTP-binding protein Di-Ras1 (Distinct subgroup of the Ras family member 1) (Ras-related inhibitor of cell growth) (Rig) (Small GTP-binding tumor suppressor 1)	4.52552	-0.463
Q6IB54	Q6IB54_HUMAN	Inactive dipeptidyl peptidase 10 (Dipeptidyl peptidase IV-related protein 3) (DPRP-3) (Dipeptidyl peptidase X) (DPP X) (Dipeptidyl peptidase-like protein 2) (DPL2)	1.99213	-0.463
Q12979	ABR_HUMAN	Protein phosphatase 3 catalytic subunit alpha (EC 3.1.3.16) (CAM-PRP catalytic subunit) (Calcineurin A alpha) (Calmodulin-dependent calcineurin A subunit alpha isoform) (CNA alpha) (Serine/threonine-protein phosphatase 2B catalytic subunit alpha isoform)	2.72913	-0.462
P47736	RPGP1_HUMAN	Alpha-aminoadipic semialdehyde dehydrogenase (Alpha-AASA dehydrogenase) (EC 1.2.1.31) (Aldehyde dehydrogenase family 7 member A1) (EC 1.2.1.3) (Antiquitin-1) (Betaine aldehyde dehydrogenase) (EC 1.2.1.8) (Delta1-piperideine-6-carboxylate dehydrogenase) (P6c dehydrogenase)	3.52413	-0.459
Q9H2X9	S12A5_HUMAN	MICOS complex subunit MIC60 (Cell proliferation-inducing gene 4/52 protein) (Mitochondrial inner membrane protein) (Mitofilin) (p87/89)	2.14713	-0.455
P28066	PSA5_HUMAN	Interferon-induced, double-stranded RNA-activated protein kinase (EC 2.7.11.1) (Eukaryotic translation initiation factor 2-alpha kinase 2) (eIF-2A protein kinase 2) (Interferon-inducible RNA-dependent protein kinase) (P1/eIF-2A protein kinase) (Protein kinase RNA-activated) (PKR) (Protein kinase R) (Tyrosine-protein kinase EIF2AK2) (EC 2.7.10.2) (p68 kinase)	3.77713	-0.452
P05556	ITB1_HUMAN	Alpha-adducin (Erythrocyte adducin subunit alpha)	3.74813	-0.452
Q96BA7	Q96BA7_HUMAN	Pre-B-cell leukemia transcription factor-interacting protein 1 (Hematopoietic PBX-interacting protein)	1.60213	-0.452
P46109	CRKL_HUMAN	Gap junction alpha-1 protein (Connexin-43) (Cx43) (Gap junction 43 kDa heart protein)	3.54413	-0.451
P03915	NU5M_HUMAN	Sodium/potassium-transporting ATPase subunit beta-2 (Adhesion molecule in glia) (AMOG) (Sodium/potassium-dependent ATPase subunit beta-2)	4.11413	-0.449
U5Z754	U5Z754_HUMAN	Atlastin-1 (EC 3.6.5.-) (Brain-specific GTP-binding protein) (GTP-binding protein 3) (GBP-3) (hGBP3) (Guanine nucleotide-binding protein 3) (Spastic paraplegia 3 protein A)	1.75513	-0.448
O00154	BACH_HUMAN	Syntaxin-7	5.67513	-0.446
P04075	ALDOA_HUMAN	Thy-1 membrane glycoprotein (CDw90) (Thy-1 antigen) (CD antigen CD90)	4.14113	-0.446
P35573	GDE_HUMAN	Peroxiredoxin-6 (EC 1.11.1.27) (1-Cys peroxiredoxin) (1-Cys PRX) (24 kDa protein) (Acidic calcium-independent phospholipase A2) (aiPLA2) (EC 3.1.1.4) (Antioxidant protein 2) (Glutathione-dependent peroxiredoxin) (Liver 2D page spot 40) (Lysophosphatidylcholine acyltransferase 5) (LPC acyltransferase 5) (LPCAT-5) (Lyso-PC acyltransferase 5) (EC 2.3.1.23) (Non-selenium glutathione peroxidase) (NSGP…	3.72615	-0.446
P61266	STX1B_HUMAN	Heterogeneous nuclear ribonucleoprotein K (hnRNP K) (Transformation up-regulated nuclear protein) (TUNP)	3.24213	-0.446
Q96ND0	F210A_HUMAN	Vacuolar protein sorting-associated protein 35 (hVPS35) (Maternal-embryonic 3) (Vesicle protein sorting 35)	1.40113	-0.446
Q9P2R7	SUCB1_HUMAN	Ganglioside-induced differentiation-associated protein 1 (GDAP1)	1.82813	-0.444
U5Z487	U5Z487_HUMAN	Choline transporter-like protein 1 (CDw92) (Solute carrier family 44 member 1) (CD antigen CD92)	1.76513	-0.444
Q92633	LPAR1_HUMAN	Cytochrome b-c1 complex subunit 9 (Complex III subunit 9) (Complex III subunit X) (Cytochrome c1 non-heme 7 kDa protein) (Ubiquinol-cytochrome c reductase complex 7.2 kDa protein)	1.71613	-0.443
Q0IJ56	Q0IJ56_HUMAN	Active breakpoint cluster region-related protein	2.73413	-0.441
P35221	CTNA1_HUMAN	Heat shock 70 kDa protein 4 (HSP70RY) (Heat shock 70-related protein APG-2) (Heat shock protein family H member 2)	3.72727	-0.44
Q53F53	Q53F53_HUMAN	Atlastin-1	2.12813	-0.438
P30153	2AAA_HUMAN	Aquaporin-1 (AQP-1) (Aquaporin-CHIP) (Channel-like integral membrane protein of 28 kDa) (Urine water channel)	3.72181	-0.437
Q96F07	CYFP2_HUMAN	PEA15 protein	1.54313	-0.437
Q53FP3	Q53FP3_HUMAN	Toll-interacting protein	2.12313	-0.436
V9HWF4	V9HWF4_HUMAN	Sodium-dependent neutral amino acid transporter SLC6A17 (Sodium-dependent neurotransmitter transporter NTT4) (Solute carrier family 6 member 17)	1.32292	-0.436
P10809	CH60_HUMAN	60 kDa heat shock protein, mitochondrial (EC 5.6.1.7) (60 kDa chaperonin) (Chaperonin 60) (CPN60) (Heat shock protein 60) (HSP-60) (Hsp60) (Heat shock protein family D member 1) (HuCHA60) (Mitochondrial matrix protein P1) (P60 lymphocyte protein)	4.26701	-0.434
P62318	SMD3_HUMAN	26S proteasome regulatory subunit 10B (26S proteasome AAA-ATPase subunit RPT4) (Proteasome 26S subunit ATPase 6) (Proteasome subunit p42)	3.17513	-0.434
Q9P0L0	VAPA_HUMAN	Guanine nucleotide-binding protein G(I)/G(S)/G(O) subunit gamma-12	1.83213	-0.434
P62879	GBB2_HUMAN	Peptidyl-prolyl cis-trans isomerase A (PPIase A) (EC 5.2.1.8) (Cyclophilin A) (Cyclosporin A-binding protein) (Rotamase A) [Cleaved into: Peptidyl-prolyl cis-trans isomerase A, N-terminally processed]	3.13713	-0.433
P55327	TPD52_HUMAN	Ras-related protein Rap-1b (EC 3.6.5.2) (GTP-binding protein smg p21B)	3.26013	-0.429
Q13642	FHL1_HUMAN	CD166 antigen (Activated leukocyte cell adhesion molecule) (CD antigen CD166)	2.64213	-0.429
H6UYS5	H6UYS5_HUMAN	Alpha-synuclein	6.03896	-0.428
Q96FW1	OTUB1_HUMAN	GTP-binding protein Di-Ras2 (EC 3.6.5.-) (Distinct subgroup of the Ras family member 2)	1.42013	-0.427
P17677	NEUM_HUMAN	Cytochrome c oxidase subunit 4 isoform 1, mitochondrial (Cytochrome c oxidase polypeptide IV) (Cytochrome c oxidase subunit IV isoform 1) (COX IV-1)	3.97613	-0.423
P03891	NU2M_HUMAN	Gamma-aminobutyric acid receptor subunit gamma-2 (GABA(A) receptor subunit gamma-2) (GABAAR subunit gamma-2)	4.03613	-0.421
Q99832	TCPH_HUMAN	Aconitate hydratase, mitochondrial (Aconitase) (EC 4.2.1.3) (Citrate hydro-lyase)	2.37613	-0.419
Q8WXG6	MADD_HUMAN	NADH-ubiquinone oxidoreductase chain 5 (EC 7.1.1.2)	1.73413	-0.418
P10636	TAU_HUMAN	Glycogen phosphorylase, brain form (EC 2.4.1.1)	4.23843	-0.417
P62136	PP1A_HUMAN	Small ribosomal subunit protein eS8 (40S ribosomal protein S8)	3.21713	-0.417
P09104	ENOG_HUMAN	Fatty acid synthase (EC 2.3.1.85) (Type I fatty acid synthase) [Includes: [Acyl-carrier-protein] S-acetyltransferase (EC 2.3.1.38); [Acyl-carrier-protein] S-malonyltransferase (EC 2.3.1.39); 3-oxoacyl-[acyl-carrier-protein] synthase (EC 2.3.1.41); 3-oxoacyl-[acyl-carrier-protein] reductase (EC 1.1.1.100); 3-hydroxyacyl-[acyl-carrier-protein] dehydratase (EC 4.2.1.59); Enoyl-[acyl-carrier-protein]…	3.58613	-0.414
P00441	SODC_HUMAN	Cytochrome c oxidase subunit 2 (EC 7.1.1.9) (Cytochrome c oxidase polypeptide II)	4.15588	-0.413
P35613	BASI_HUMAN	Rab GDP dissociation inhibitor alpha (Rab GDI alpha) (Guanosine diphosphate dissociation inhibitor 1) (GDI-1) (Oligophrenin-2) (Protein XAP-4)	3.74113	-0.407
P63092	GNAS2_HUMAN	Ras-related C3 botulinum toxin substrate 1 (EC 3.6.5.2) (Cell migration-inducing gene 5 protein) (Ras-like protein TC25) (p21-Rac1)	3.11713	-0.406
P11498	PYC_HUMAN	X-ray repair cross-complementing protein 5 (EC 3.6.4.-) (86 kDa subunit of Ku antigen) (ATP-dependent DNA helicase 2 subunit 2) (ATP-dependent DNA helicase II 80 kDa subunit) (CTC box-binding factor 85 kDa subunit) (CTC85) (CTCBF) (DNA repair protein XRCC5) (Ku80) (Ku86) (Lupus Ku autoantigen protein p86) (Nuclear factor IV) (Thyroid-lupus autoantigen) (TLAA) (X-ray repair complementing defective…	4.07057	-0.403
P22626	ROA2_HUMAN	Hexokinase-1 (EC 2.7.1.1) (Brain form hexokinase) (Hexokinase type I) (HK I) (Hexokinase-A)	3.87513	-0.402
Q15185	TEBP_HUMAN	Poly(rC)-binding protein 1 (Alpha-CP1) (Heterogeneous nuclear ribonucleoprotein E1) (hnRNP E1) (Nucleic acid-binding protein SUB2.3)	2.43813	-0.397
Q92823	NRCAM_HUMAN	Immunoglobulin superfamily member 8 (IgSF8) (CD81 partner 3) (Glu-Trp-Ile EWI motif-containing protein 2) (EWI-2) (Keratinocytes-associated transmembrane protein 4) (KCT-4) (LIR-D1) (Prostaglandin regulatory-like protein) (PGRL) (CD antigen CD316)	1.60313	-0.397
Q15019	SEPT2_HUMAN	Septin-2 (Neural precursor cell expressed developmentally down-regulated protein 5) (NEDD-5)	2.45813	-0.39
P04083	ANXA1_HUMAN	NADH-cytochrome b5 reductase 3 (B5R) (Cytochrome b5 reductase) (EC 1.6.2.2) (Diaphorase-1)	4.26613	-0.389
P27824	CALX_HUMAN	NADH-ubiquinone oxidoreductase chain 1 (EC 7.1.1.2) (NADH dehydrogenase subunit 1)	3.79544	-0.38
O00408	PDE2A_HUMAN	Phospholipid phosphatase 3 (EC 3.1.3.-) (EC 3.1.3.4) (Lipid phosphate phosphohydrolase 3) (PAP2-beta) (Phosphatidate phosphohydrolase type 2b) (Phosphatidic acid phosphatase 2b) (PAP-2b) (PAP2b) (Vascular endothelial growth factor and type I collagen-inducible protein) (VCIP)	5.44945	-0.377
O75083	WDR1_HUMAN	WD repeat-containing protein 1 (Actin-interacting protein 1) (AIP1) (NORI-1)	5.16965	-0.377
P10606	COX5B_HUMAN	Pyruvate dehydrogenase E1 component subunit beta, mitochondrial (PDHE1-B) (EC 1.2.4.1)	4.67213	-0.377
O94925	GLSK_HUMAN	V-type proton ATPase subunit G 2 (V-ATPase subunit G 2) (V-ATPase 13 kDa subunit 2) (Vacuolar proton pump subunit G 2)	4.48367	-0.377
P02730	B3AT_HUMAN	Synapsin-1 (Brain protein 4.1) (Synapsin I)	4.2669	-0.377
P14618	KPYM_HUMAN	Prosaposin (Proactivator polypeptide) [Cleaved into: Saposin-A (Protein A); Saposin-B-Val; Saposin-B (Cerebroside sulfate activator) (CSAct) (Dispersin) (Sphingolipid activator protein 1) (SAP-1) (Sulfatide/GM1 activator); Saposin-C (A1 activator) (Co-beta-glucosidase) (Glucosylceramidase activator) (Sphingolipid activator protein 2) (SAP-2); Saposin-D (Component C) (Protein C)]	3.85813	-0.377
P25786	PSA1_HUMAN	Proteasome subunit alpha type-4 (Macropain subunit C9) (Multicatalytic endopeptidase complex subunit C9) (Proteasome component C9) (Proteasome subunit L) (Proteasome subunit alpha-3) (alpha-3)	3.85013	-0.377
P28072	PSB6_HUMAN	Proteasome subunit beta type-5 (EC 3.4.25.1) (Macropain epsilon chain) (Multicatalytic endopeptidase complex epsilon chain) (Proteasome chain 6) (Proteasome epsilon chain) (Proteasome subunit MB1) (Proteasome subunit X) (Proteasome subunit beta-5) (beta-5)	3.75613	-0.377
P35222	CTNB1_HUMAN	Transketolase (TK) (EC 2.2.1.1)	3.74413	-0.377
P40123	CAP2_HUMAN	Phosphoglucomutase-1 (PGM 1) (EC 5.4.2.2) (Glucose phosphomutase 1)	3.72113	-0.377
P43243	MATR3_HUMAN	Ubiquitin carboxyl-terminal hydrolase 5 (EC 3.4.19.12) (Deubiquitinating enzyme 5) (Isopeptidase T) (Ubiquitin thioesterase 5) (Ubiquitin-specific-processing protease 5)	3.61413	-0.377
P50213	IDH3A_HUMAN	DNA-dependent protein kinase catalytic subunit (DNA-PK catalytic subunit) (DNA-PKcs) (EC 2.7.11.1) (DNPK1) (p460)	3.47291	-0.377
P51991	ROA3_HUMAN	Succinate--CoA ligase [ADP/GDP-forming] subunit alpha, mitochondrial (EC 6.2.1.4) (EC 6.2.1.5) (Succinyl-CoA synthetase subunit alpha) (SCS-alpha)	3.33113	-0.377
P59768	GBG2_HUMAN	Tumor protein D52 (Protein N8)	3.26313	-0.377
P62826	RAN_HUMAN	Ubiquitin-ribosomal protein eL40 fusion protein (CEP52) (Ubiquitin A-52 residue ribosomal protein fusion product 1) [Cleaved into: Ubiquitin; Large ribosomal subunit protein eL40 (60S ribosomal protein L40) (rpL40)]	3.13113	-0.377
Q15121	PEA15_HUMAN	Astrocytic phosphoprotein PEA-15 (15 kDa phosphoprotein enriched in astrocytes) (Phosphoprotein enriched in diabetes) (PED)	2.46013	-0.377
Q15555	MARE2_HUMAN	Neuronal pentraxin-1 (NP1) (Neuronal pentraxin I) (NP-I)	2.43213	-0.377
Q8WWI5	CTL1_HUMAN	Protein disulfide-isomerase (EC 5.3.4.1)	1.74413	-0.377
V9HWF2	V9HWF2_HUMAN	Fructose-bisphosphate aldolase (EC 4.1.2.13)	1.32913	-0.377
P14136	GFAP_HUMAN	Cadherin-2 (CDw325) (Neural cadherin) (N-cadherin) (CD antigen CD325)	3.92381	-0.376
P49419	AL7A1_HUMAN	Isocitrate dehydrogenase [NADP], mitochondrial (IDH) (EC 1.1.1.42) (ICD-M) (IDP) (NADP(+)-specific ICDH) (Oxalosuccinate decarboxylase)	3.51013	-0.376
Q3KQU3	MA7D1_HUMAN	Prohibitin	2.12413	-0.376
Q96EL6	Q96EL6_HUMAN	T-complex protein 1 subunit beta (CCT-beta)	1.55313	-0.375
Q96S97	MYADM_HUMAN	Probable proton-coupled zinc antiporter SLC30A3 (Solute carrier family 30 member 3) (Zinc transporter 3) (ZnT-3)	1.38113	-0.373
Q9GZV7	HPLN2_HUMAN	Protein dpy-30 homolog (Dpy-30-like protein) (Dpy-30L)	2.22013	-0.371
Q08211	DHX9_HUMAN	Heat shock protein 75 kDa, mitochondrial (HSP 75) (Heat shock protein family C member 5) (TNFR-associated protein 1) (Tumor necrosis factor type 1 receptor-associated protein) (TRAP-1)	2.73713	-0.369
P13010	XRCC5_HUMAN	NADH-ubiquinone oxidoreductase chain 2 (EC 7.1.1.2) (NADH dehydrogenase subunit 2)	4.06713	-0.368
P20020	AT2B1_HUMAN	Cytochrome c oxidase subunit 5A, mitochondrial (Cytochrome c oxidase polypeptide Va)	4.15013	-0.367
P27449	VATL_HUMAN	Calreticulin (CRP55) (Calregulin) (Endoplasmic reticulum resident protein 60) (ERp60) (HACBP) (grp60)	3.80013	-0.367
P38646	GRP75_HUMAN	Myristoylated alanine-rich C-kinase substrate (MARCKS) (Protein kinase C substrate, 80 kDa protein, light chain) (80K-L protein) (PKCSL)	3.71913	-0.367
Q4LE67	Q4LE67_HUMAN	Mitochondrial fission factor	2.18813	-0.367
P10915	HPLN1_HUMAN	Neurofascin	4.31455	-0.365
P02649	APOE_HUMAN	Apolipoprotein E (Apo-E)	4.39875	-0.362
Q9UFN0	NPS3A_HUMAN	Enolase-phosphatase E1 (EC 3.1.3.77) (2,3-diketo-5-methylthio-1-phosphopentane phosphatase) (MASA homolog)	1.66513	-0.36
O43301	HS12A_HUMAN	Heat shock 70 kDa protein 12A (Heat shock protein family A member 12A)	5.30078	-0.358
O95674	CDS2_HUMAN	Glutaminase kidney isoform, mitochondrial (GLS) (EC 3.5.1.2) (K-glutaminase) (L-glutamine amidohydrolase) [Cleaved into: Glutaminase kidney isoform, mitochondrial 68 kDa chain; Glutaminase kidney isoform, mitochondrial 65 kDa chain]	4.48228	-0.358
P19367	HXK1_HUMAN	Pyruvate kinase PKM (EC 2.7.1.40) (Cytosolic thyroid hormone-binding protein) (CTHBP) (Opa-interacting protein 3) (OIP-3) (Pyruvate kinase 2/3) (Pyruvate kinase muscle isozyme) (Threonine-protein kinase PKM2) (EC 2.7.11.1) (Thyroid hormone-binding protein 1) (THBP1) (Tumor M2-PK) (Tyrosine-protein kinase PKM2) (EC 2.7.10.2) (p58)	3.87013	-0.358
Q9UEY8	ADDG_HUMAN	NADH dehydrogenase [ubiquinone] 1 alpha subcomplex subunit 12 (13 kDa differentiation-associated protein) (Complex I-B17.2) (CI-B17.2) (CIB17.2) (NADH-ubiquinone oxidoreductase subunit B17.2)	1.64913	-0.353
Q9BUG9	Q9BUG9_HUMAN	Collagen alpha-1(XXV) chain (Alzheimer disease amyloid-associated protein) (AMY) (CLAC-P) [Cleaved into: Collagen-like Alzheimer amyloid plaque component (CLAC)]	2.24213	-0.351
P43004	EAA2_HUMAN	Gamma-enolase (EC 4.2.1.11) (2-phospho-D-glycerate hydro-lyase) (Enolase 2) (Neural enolase) (Neuron-specific enolase) (NSE)	3.60113	-0.35
Q6FHM9	Q6FHM9_HUMAN	TOLLIP protein (Toll interacting protein) (cDNA, FLJ96670, Homo sapiens toll interacting protein (TOLLIP), mRNA)	2.01413	-0.349
P02647	APOA1_HUMAN	NADH dehydrogenase [ubiquinone] 1 beta subcomplex subunit 10 (Complex I-PDSW) (CI-PDSW) (NADH-ubiquinone oxidoreductase PDSW subunit)	4.33092	-0.344
E5KS60	E5KS60_HUMAN	Succinate--CoA ligase [ADP-forming] subunit beta, mitochondrial (EC 6.2.1.5) (ATP-specific succinyl-CoA synthetase subunit beta) (A-SCS) (Succinyl-CoA synthetase beta-A chain) (SCS-betaA)	6.4364	-0.343
P29401	TKT_HUMAN	Glycogen debranching enzyme (Glycogen debrancher) [Includes: 4-alpha-glucanotransferase (EC 2.4.1.25) (Oligo-1,4-1,4-glucantransferase); Amylo-alpha-1,6-glucosidase (Amylo-1,6-glucosidase) (EC 3.2.1.33) (Dextrin 6-alpha-D-glucosidase)]	3.73811	-0.341
Q9H313	TTYH1_HUMAN	1-phosphatidylinositol 4,5-bisphosphate phosphodiesterase beta-1 (EC 3.1.4.11) (PLC-154) (Phosphoinositide phospholipase C-beta-1) (Phospholipase C-I) (PLC-I) (Phospholipase C-beta-1) (PLC-beta-1)	2.07113	-0.341
P26012	ITB8_HUMAN	Elongation factor 1-gamma (EF-1-gamma) (eEF-1B gamma)	3.84513	-0.338
P02679	FIBG_HUMAN	Fibrinogen gamma chain	4.29153	-0.337
Q9NQ66	PLCB1_HUMAN	Guanine nucleotide-binding protein G(o) subunit alpha	2.05713	-0.336
Q8TAS0	Q8TAS0_HUMAN	Neurochondrin	1.84113	-0.335
P43007	SATT_HUMAN	Glycerol-3-phosphate dehydrogenase, mitochondrial (GPD-M) (GPDH-M) (EC 1.1.5.3) (mitohondrial glycerophosphate dehydrogenase gene) (mGDH) (mtGPD)	3.61813	-0.334
Q53GQ0	DHB12_HUMAN	Dynein light chain roadblock-type 1 (Bithoraxoid-like protein) (BLP) (Dynein light chain 2A, cytoplasmic) (Dynein-associated protein Km23) (Roadblock domain-containing protein 1)	2.07713	-0.327
P78527	PRKDC_HUMAN	Brain acid soluble protein 1 (22 kDa neuronal tissue-enriched acidic protein) (Neuronal axonal membrane protein NAP-22)	3.01613	-0.324
O15400	STX7_HUMAN	Cytosolic acyl coenzyme A thioester hydrolase (EC 3.1.2.2) (Acyl-CoA thioesterase 7) (Brain acyl-CoA hydrolase) (BACH) (hBACH) (CTE-IIa) (CTE-II) (Long chain acyl-CoA thioester hydrolase)	5.67313	-0.322
Q02952	AKA12_HUMAN	Dystonin (230 kDa bullous pemphigoid antigen) (230/240 kDa bullous pemphigoid antigen) (Bullous pemphigoid antigen 1) (BPA) (Bullous pemphigoid antigen) (Dystonia musculorum protein) (Hemidesmosomal plaque protein)	2.85013	0.252
Q9H936	GHC1_HUMAN	Septin-11	1.91113	0.256
Q96FC7	PHIPL_HUMAN	L-lactate dehydrogenase (EC 1.1.1.27)	1.44613	0.263
P30531	SC6A1_HUMAN	Gelsolin (AGEL) (Actin-depolymerizing factor) (ADF) (Brevin)	3.78185	0.265
P09497	CLCB_HUMAN	Calmodulin-1	3.47113	0.266
O75061	AUXI_HUMAN	Mitochondrial proton/calcium exchanger protein (Electroneutral mitochondrial K(+)/H(+)exchanger) (KHE) (Leucine zipper-EF-hand-containing transmembrane protein 1)	4.82313	0.269
O94760	DDAH1_HUMAN	Gamma-synuclein (Breast cancer-specific gene 1 protein) (Persyn) (Synoretin) (SR)	4.73862	0.269
P02794	FRIH_HUMAN	Lysosome-associated membrane glycoprotein 2 (LAMP-2) (Lysosome-associated membrane protein 2) (CD107 antigen-like family member B) (LGP-96) (CD antigen CD107b)	4.1391	0.269
Q0GLB7	Q0GLB7_HUMAN	Galectin-3-binding protein (Basement membrane autoantigen p105) (Lectin galactoside-binding soluble 3-binding protein) (Mac-2-binding protein) (MAC2BP) (Mac-2 BP) (Tumor-associated antigen 90K)	2.74613	0.269
Q4LE33	Q4LE33_HUMAN	TNC variant protein	2.11875	0.273
Q96D05	F241B_HUMAN	HNRPU protein	1.60813	0.275
P12235	ADT1_HUMAN	Catalase (EC 1.11.1.6)	4.18645	0.276
Q8TDJ6	DMXL2_HUMAN	MAP kinase-activating death domain protein (Differentially expressed in normal and neoplastic cells) (Insulinoma glucagonoma clone 20) (Rab3 GDP/GTP exchange factor) (RabGEF) (Rab3 GDP/GTP exchange protein) (Rab3GEP)	1.75013	0.276
P41222	PTGDS_HUMAN	Glycine--tRNA ligase (EC 6.1.1.14) (Diadenosine tetraphosphate synthetase) (Ap4A synthetase) (EC 2.7.7.-) (Glycyl-tRNA synthetase) (GlyRS) (Glycyl-tRNA synthetase 1)	3.64613	0.278
Q9BWD1	THIC_HUMAN	UBX domain-containing protein 6 (UBX domain-containing protein 1)	2.22313	0.278
P04156	PRIO_HUMAN	Hyaluronan and proteoglycan link protein 1 (Cartilage-linking protein 1) (Cartilage-link protein) (Proteoglycan link protein)	4.32048	0.28
Q9BTI6	Q9BTI6_HUMAN	Voltage-gated monoatomic cation channel TMEM109 (Mitsugumin-23) (Mg23) (Transmembrane protein 109)	2.22613	0.28
O95670	VATG2_HUMAN	Ras-related protein Rap-2a (EC 3.6.5.2) (RbBP-30)	4.49409	0.283
Q08ET0	Q08ET0_HUMAN	DPPY splice variant d	2.74913	0.286
P07602	SAP_HUMAN	ATP synthase subunit alpha, mitochondrial (ATP synthase F1 subunit alpha)	3.85213	0.287
Q92499	DDX1_HUMAN	Alpha-crystallin B chain (Alpha(B)-crystallin)	1.69813	0.288
P07195	LDHB_HUMAN	Malate dehydrogenase, mitochondrial (EC 1.1.1.37)	3.64313	0.291
P08574	CY1_HUMAN	Small ribosomal subunit protein eS19 (40S ribosomal protein S19)	3.75313	0.297
Q99798	ACON_HUMAN	Fascin (55 kDa actin-bundling protein) (Singed-like protein) (p55)	2.38213	0.297
L7XTN8	L7XTN8_HUMAN	ATP synthase subunit a	5.72152	0.299
P17600	SYN1_HUMAN	Glyceraldehyde-3-phosphate dehydrogenase (GAPDH) (EC 1.2.1.12) (Peptidyl-cysteine S-nitrosylase GAPDH) (EC 2.6.99.-)	4.18113	0.3
P18124	RL7_HUMAN	Pyruvate carboxylase, mitochondrial (EC 6.4.1.1) (Pyruvic carboxylase) (PCB)	4.07413	0.301
Q16849	PTPRN_HUMAN	Prolyl endopeptidase (PE) (EC 3.4.21.26) (Post-proline cleaving enzyme)	2.27418	0.301
P27797	CALR_HUMAN	Cytosol aminopeptidase (EC 3.4.11.1) (Cysteinylglycine-S-conjugate dipeptidase) (EC 3.4.13.23) (Leucine aminopeptidase 3) (LAP-3) (Leucyl aminopeptidase) (Peptidase S) (Proline aminopeptidase) (EC 3.4.11.5) (Prolyl aminopeptidase)	3.79713	0.302
P42704	LPPRC_HUMAN	Excitatory amino acid transporter 1 (Sodium-dependent glutamate/aspartate transporter 1) (GLAST-1) (Solute carrier family 1 member 3)	3.63213	0.305
O95372	LYPA2_HUMAN	Acyl-protein thioesterase 2 (APT-2) (EC 3.1.2.-) (Lysophospholipase II) (LPL-II) (LysoPLA II) (Palmitoyl-protein hydrolase) (EC 3.1.2.22)	4.64641	0.306
P04844	RPN2_HUMAN	NADPH--cytochrome P450 reductase (CPR) (P450R) (EC 1.6.2.4)	3.98613	0.306
Q96P47	AGAP3_HUMAN	cysteine desulfurase (EC 2.8.1.7)	1.38906	0.309
P60201	MYPR_HUMAN	Guanine nucleotide-binding protein G(I)/G(S)/G(O) subunit gamma-2 (G gamma-I)	3.26813	0.319
P31153	METK2_HUMAN	Serine/threonine-protein phosphatase 2A 65 kDa regulatory subunit A alpha isoform (Medium tumor antigen-associated 61 kDa protein) (PP2A subunit A isoform PR65-alpha) (PP2A subunit A isoform R1-alpha)	3.72167	0.322
Q9BXS0	COPA1_HUMAN	Reticulon-1 (Neuroendocrine-specific protein)	2.25813	0.322
O75508	CLD11_HUMAN	ATP synthase subunit g, mitochondrial (ATPase subunit g) (ATP synthase membrane subunit g)	4.70866	0.323
Q6IBH0	Q6IBH0_HUMAN	Major facilitator superfamily domain-containing protein 4A (Major facilitator superfamily domain-containing protein 4)	1.97668	0.327
O15075	DCLK1_HUMAN	Serine/threonine-protein kinase DCLK1 (EC 2.7.11.1) (Doublecortin domain-containing protein 3A) (Doublecortin-like and CAM kinase-like 1) (Doublecortin-like kinase 1)	5.18443	0.329
O94905	ERLN2_HUMAN	Fibrinogen beta chain [Cleaved into: Fibrinopeptide B; Fibrinogen beta chain]	4.37105	0.329
O43678	NDUA2_HUMAN	NADH dehydrogenase [ubiquinone] 1 alpha subcomplex subunit 2 (Complex I-B8) (CI-B8) (NADH-ubiquinone oxidoreductase B8 subunit)	5.23013	0.332
O95741	CPNE6_HUMAN	Superoxide dismutase [Mn], mitochondrial (EC 1.15.1.1)	4.41813	0.336
P05129	KPCG_HUMAN	Tenascin (TN) (Cytotactin) (GMEM) (GP 150-225) (Glioma-associated-extracellular matrix antigen) (Hexabrachion) (JI) (Myotendinous antigen) (Neuronectin) (Tenascin-C) (TN-C)	3.82913	0.336
P09417	DHPR_HUMAN	Small ribosomal subunit protein uS4 (40S ribosomal protein S9)	3.59213	0.336
E7EQR6	E7EQR6_HUMAN	A-type potassium channel modulatory protein DPP6 (Dipeptidyl aminopeptidase-like protein 6) (Dipeptidyl peptidase 6) (Dipeptidyl peptidase VI)	6.31413	0.342
O94819	KBTBB_HUMAN	Tubulin beta-4A chain (Tubulin 5 beta) (Tubulin beta-4 chain)	4.54638	0.345
Q12840	KIF5A_HUMAN	ATP synthase subunit b	2.75013	0.345
Q15365	PCBP1_HUMAN	Lethal(2) giant larvae protein homolog 1 (LLGL) (DLG4) (Hugl-1) (Human homolog to the D-lgl gene protein)	2.44113	0.345
Q07960	RHG01_HUMAN	Kinesin heavy chain isoform 5A (Kinesin heavy chain neuron-specific 1) (Neuronal kinesin heavy chain) (NKHC)	2.75313	0.346
P84098	RL19_HUMAN	Clathrin heavy chain 1 (Clathrin heavy chain on chromosome 17) (CLH-17)	2.99413	0.347
U5ZC31	U5ZC31_HUMAN	Lysophosphatidic acid receptor 1 (LPA receptor 1) (LPA-1) (Lysophosphatidic acid receptor Edg-2)	1.72613	0.349
O14874	BCKD_HUMAN	Branched-chain alpha-ketoacid dehydrogenase kinase (BCKDH kinase) (BCKDHKIN) (BDK) (EC 2.7.11.1) ([3-methyl-2-oxobutanoate dehydrogenase [lipoamide]] kinase, mitochondrial) (EC 2.7.11.4)	5.33658	0.35
P80404	GABT_HUMAN	ADP-ribosylation factor 1 (EC 3.6.5.2)	3.01813	0.351
O43175	SERA_HUMAN	Citrate synthase, mitochondrial (EC 2.3.3.1) (Citrate (Si)-synthase)	4.99713	0.353
Q15334	L2GL1_HUMAN	Beta-soluble NSF attachment protein (SNAP-beta) (N-ethylmaleimide-sensitive factor attachment protein beta)	2.44602	0.353
Q02978	M2OM_HUMAN	Dynamin-1 (EC 3.6.5.5) (Dynamin) (Dynamin I)	2.83213	0.354
Q8WZ42	TITIN_HUMAN	Tenascin-R (TN-R) (Janusin) (Restrictin)	1.72813	0.354
P52306	GDS1_HUMAN	Sodium/potassium-transporting ATPase subunit beta-3 (Sodium/potassium-dependent ATPase subunit beta-3) (ATPB-3) (CD antigen CD298)	3.31813	0.356
P84077	ARF1_HUMAN	Succinyl-CoA:3-ketoacid coenzyme A transferase 1, mitochondrial (SCOT) (EC 2.8.3.5) (3-oxoacid CoA-transferase 1) (Somatic-type succinyl-CoA:3-oxoacid CoA-transferase) (SCOT-s) (Succinyl-CoA:3-oxoacid CoA transferase)	3.0094	0.356
P49588	SYAC_HUMAN	T-complex protein 1 subunit gamma (TCP-1-gamma) (CCT-gamma) (Chaperonin containing T-complex polypeptide 1 subunit 3) (hTRiC5)	3.50613	0.358
Q9BRX8	PXL2A_HUMAN	T-complex protein 1 subunit eta (TCP-1-eta) (CCT-eta) (Chaperonin containing T-complex polypeptide 1 subunit 7) (HIV-1 Nef-interacting protein) [Cleaved into: T-complex protein 1 subunit eta, N-terminally processed]	2.37113	0.358
Q9UHY7	ENOPH_HUMAN	Long-chain-fatty-acid--CoA ligase 6 (EC 6.2.1.3) (Arachidonate--CoA ligase) (EC 6.2.1.15) (Long-chain acyl-CoA synthetase 6) (LACS 6)	1.63213	0.358
P49593	PPM1F_HUMAN	Tropomyosin alpha-1 chain (Alpha-tropomyosin) (Tropomyosin-1)	3.52513	0.36
Q9C005	DPY30_HUMAN	Acetyl-CoA acetyltransferase, cytosolic (EC 2.3.1.9) (Acetyl-CoA transferase-like protein) (Cytosolic acetoacetyl-CoA thiolase)	2.22113	0.36
Q9HDC9	APMAP_HUMAN	Heterogeneous nuclear ribonucleoprotein A1-like 2 (hnRNP A1-like 2) (hnRNP core protein A1-like 2)	2.14613	0.361
Q96QK1	VPS35_HUMAN	Ubiquitin thioesterase OTUB1 (EC 3.4.19.12) (Deubiquitinating enzyme OTUB1) (OTU domain-containing ubiquitin aldehyde-binding protein 1) (Otubain-1) (hOTU1) (Ubiquitin-specific-processing protease OTUB1)	1.39843	0.363
Q499G7	Q499G7_HUMAN	Tripartite motif-containing protein 2 (EC 2.3.2.27) (E3 ubiquitin-protein ligase TRIM2) (RING finger protein 86) (RING-type E3 ubiquitin transferase TRIM2)	2.20013	0.364
Q14203	DCTN1_HUMAN	Dynactin subunit 1 (150 kDa dynein-associated polypeptide) (DAP-150) (DP-150) (p135) (p150-glued)	2.55413	0.365
O75844	FACE1_HUMAN	Guanine nucleotide-binding protein G(I)/G(S)/G(O) subunit gamma-7	4.72877	0.366
Q02252	MMSA_HUMAN	Mitochondrial 2-oxoglutarate/malate carrier protein (OGCP) (alpha-oxoglutarate carrier) (Solute carrier family 25 member 11) (SLC25A11)	2.85813	0.369
P04406	G3P_HUMAN	Ras-related protein Ral-A (EC 3.6.5.2)	4.17113	0.379
P22694	KAPCB_HUMAN	Coronin-1A (Coronin-like protein A) (Clipin-A) (Coronin-like protein p57) (Tryptophan aspartate-containing coat protein) (TACO)	3.78213	0.379
Q15257	PTPA_HUMAN	Serine/threonine-protein phosphatase 2A activator (EC 5.2.1.8) (PP2A, subunit B', PR53 isoform) (Phosphotyrosyl phosphatase activator) (PTPA) (Serine/threonine-protein phosphatase 2A regulatory subunit 4) (Serine/threonine-protein phosphatase 2A regulatory subunit B')	2.46513	0.379
Q9UK22	FBX2_HUMAN	Stomatin-like protein 2, mitochondrial (SLP-2) (EPB72-like protein 2) (Paraprotein target 7) (Paratarg-7)	1.62213	0.379
Q8NBX0	SCPDL_HUMAN	Rabankyrin-5 (Rank-5) (Ankyrin repeat and FYVE domain-containing protein 1) (Ankyrin repeats hooked to a zinc finger motif)	1.85113	0.381
P24752	THIL_HUMAN	Proteasome subunit alpha type-1 (30 kDa prosomal protein) (PROS-30) (Macropain subunit C2) (Multicatalytic endopeptidase complex subunit C2) (Proteasome component C2) (Proteasome nu chain) (Proteasome subunit alpha-6) (alpha-6)	3.85113	0.393
Q6FHN3	Q6FHN3_HUMAN	Dynein light chain	2.01913	0.393
P18859	ATP5J_HUMAN	Dolichyl-diphosphooligosaccharide--protein glycosyltransferase subunit 2 (Dolichyl-diphosphooligosaccharide--protein glycosyltransferase 63 kDa subunit) (RIBIIR) (Ribophorin II) (RPN-II) (Ribophorin-2)	3.98913	0.4
D0PNI1	D0PNI1_HUMAN	14-3-3 protein zeta/delta	6.74953	0.401
P13645	K1C10_HUMAN	Aldo-keto reductase family 1 member A1 (EC 1.1.1.2) (EC 1.1.1.372) (EC 1.1.1.54) (Alcohol dehydrogenase [NADP(+)]) (Aldehyde reductase) (Glucuronate reductase) (EC 1.1.1.19) (Glucuronolactone reductase) (EC 1.1.1.20) (S-nitroso-CoA reductase) (ScorR) (EC 1.6.-.-)	4.07339	0.403
Q13424	SNTA1_HUMAN	Four and a half LIM domains protein 1 (FHL-1) (Skeletal muscle LIM-protein 1) (SLIM) (SLIM-1)	2.64413	0.413
P31943	HNRH1_HUMAN	T-complex protein 1 subunit zeta (TCP-1-zeta) (Acute morphine dependence-related protein 2) (CCT-zeta-1) (Chaperonin containing T-complex polypeptide 1 subunit 6A) (HTR3) (Tcp20)	3.69613	0.415
Q8WXF7	ATLA1_HUMAN	Glyceraldehyde-3-phosphate dehydrogenase (EC 1.2.1.12)	1.73713	0.415
V9HW27	V9HW27_HUMAN	Protein NipSnap homolog 3A (NipSnap3A) (Protein NipSnap homolog 4) (NipSnap4) (Target for Salmonella secreted protein C) (TassC)	1.68213	0.415
Q8N6M3	FITM2_HUMAN	Very-long-chain enoyl-CoA reductase (EC 1.3.1.93) (Synaptic glycoprotein SC2) (Trans-2,3-enoyl-CoA reductase) (TER)	1.87213	0.422
Q92736	RYR2_HUMAN	ATP synthase subunit alpha	1.70813	0.422
P22001	KCNA3_HUMAN	Heterogeneous nuclear ribonucleoproteins A2/B1 (hnRNP A2/B1)	3.87713	0.425
Q9UHC6	CNTP2_HUMAN	Ubiquitin carboxyl-terminal hydrolase (EC 3.4.19.12)	1.67313	0.426
Q6FGA0	Q6FGA0_HUMAN	CD59 glycoprotein (MAC-inhibitory protein) (Membrane attack complex inhibition factor) (Protectin)	2.02113	0.445
P53597	SUCA_HUMAN	6-phosphogluconate dehydrogenase, decarboxylating (EC 1.1.1.44)	3.33013	0.454
V9HWN7	V9HWN7_HUMAN	Phosphoglycerate kinase (EC 2.7.2.3)	1.32613	0.458
P08195	4F2_HUMAN	26S proteasome regulatory subunit 6A (26S proteasome AAA-ATPase subunit RPT5) (Proteasome 26S subunit ATPase 3) (Proteasome subunit P50) (Tat-binding protein 1) (TBP-1)	3.99613	0.46
Q04760	LGUL_HUMAN	Aldo-keto reductase family 1 member C1 (EC 1.1.1.-) (EC 1.1.1.112) (EC 1.1.1.209) (EC 1.1.1.210) (EC 1.1.1.357) (EC 1.1.1.51) (EC 1.1.1.53) (EC 1.1.1.62) (EC 1.3.1.20) (20-alpha-hydroxysteroid dehydrogenase) (20-alpha-HSD) (EC 1.1.1.149) (Chlordecone reductase homolog HAKRC) (Dihydrodiol dehydrogenase 1) (DD1) (High-affinity hepatic bile acid-binding protein) (HBAB)	2.77613	0.473
Q16658	FSCN1_HUMAN	Septin-7 (CDC10 protein homolog)	2.38813	0.474
O43837	IDH3B_HUMAN	Alpha-actinin-4 (Non-muscle alpha-actinin 4)	4.68292	0.479
B4DJ51	B4DJ51_HUMAN	Dipeptidyl-peptidase 10, isoform CRA_b (cDNA FLJ55490, highly similar to Inactive dipeptidyl peptidase 10)	6.90795	0.482
Q96JE9	MAP6_HUMAN	Cytosolic non-specific dipeptidase (EC 3.4.13.18) (CNDP dipeptidase 2) (Glutamate carboxypeptidase-like protein 1) (Peptidase A) (Threonyl dipeptidase)	1.42813	0.485
O14880	MGST3_HUMAN	Glutathione S-transferase 3, mitochondrial (GST-3) (EC 2.5.1.-) (Glutathione peroxidase MGST3) (EC 1.11.1.-) (LTC4 synthase MGST3) (EC 4.4.1.20)	5.10752	0.527
F1DSG4	F1DSG4_HUMAN	Aquaporin-4	6.17071	0.531
P60981	DEST_HUMAN	10 kDa heat shock protein, mitochondrial (Hsp10) (10 kDa chaperonin) (Chaperonin 10) (CPN10) (Early-pregnancy factor) (EPF) (Heat shock protein family E member 1)	3.24513	0.539
P62277	RS13_HUMAN	Small ribosomal subunit protein eS6 (40S ribosomal protein S6) (Phosphoprotein NP33)	3.18813	0.545
O00264	PGRC1_HUMAN	Membrane-associated progesterone receptor component 1 (mPR) (Dap1) (IZA)	5.59947	0.546
O95433	AHSA1_HUMAN	Ornithine aminotransferase, mitochondrial (EC 2.6.1.13) (Ornithine delta-aminotransferase) (Ornithine--oxo-acid aminotransferase) [Cleaved into: Ornithine aminotransferase, hepatic form; Ornithine aminotransferase, renal form]	4.57113	0.546
P04179	SODM_HUMAN	Endonuclease domain-containing 1 protein (EC 3.1.30.-)	4.40268	0.546
P05091	ALDH2_HUMAN	Profilin-1 (Epididymis tissue protein Li 184a) (Profilin I)	3.79613	0.546
P28070	PSB4_HUMAN	Proteasome subunit alpha type-5 (Macropain zeta chain) (Multicatalytic endopeptidase complex zeta chain) (Proteasome subunit alpha-5) (alpha-5) (Proteasome zeta chain)	3.77648	0.546
P28907	CD38_HUMAN	Proteasome subunit beta type-6 (EC 3.4.25.1) (Macropain delta chain) (Multicatalytic endopeptidase complex delta chain) (Proteasome delta chain) (Proteasome subunit Y) (Proteasome subunit beta-1) (beta-1)	3.76113	0.546
P30519	HMOX2_HUMAN	Large ribosomal subunit protein uL4 (60S ribosomal protein L1) (60S ribosomal protein L4)	3.74213	0.546
P36543	VATE1_HUMAN	Phosphatidylethanolamine-binding protein 1 (PEBP-1) (HCNPpp) (Neuropolypeptide h3) (Prostatic-binding protein) (Raf kinase inhibitor protein) (RKIP) [Cleaved into: Hippocampal cholinergic neurostimulating peptide (HCNP)]	3.73613	0.546
Q9NRG7	D39U1_HUMAN	Obg-like ATPase 1 (DNA damage-regulated overexpressed in cancer 45) (DOC45) (GTP-binding protein 9)	1.91613	0.546
Q92974	ARHG2_HUMAN	Neuronal cell adhesion molecule (Nr-CAM) (Neuronal surface protein Bravo) (hBravo) (NgCAM-related cell adhesion molecule) (Ng-CAM-related)	1.60913	0.546
Q96KP4	CNDP2_HUMAN	Chronophin (EC 3.1.3.16) (EC 3.1.3.74) (Pyridoxal phosphate phosphatase) (PLP phosphatase)	1.42113	0.546
P55084	ECHB_HUMAN	ATP synthase subunit f, mitochondrial (ATP synthase membrane subunit f)	3.28413	0.549
O95197	RTN3_HUMAN	N(G),N(G)-dimethylarginine dimethylaminohydrolase 1 (DDAH-1) (Dimethylarginine dimethylaminohydrolase 1) (EC 3.5.3.18) (DDAHI) (Dimethylargininase-1)	4.73774	0.553
Q6FHV6	Q6FHV6_HUMAN	Phosphoglycerate mutase (EC 5.4.2.11) (EC 5.4.2.4)	2.02213	0.557
B3KTA3	B3KTA3_HUMAN	Fascin	7.04592	0.574
O94826	TOM70_HUMAN	Phosphatidate cytidylyltransferase 2 (EC 2.7.7.41) (CDP-DAG synthase 2) (CDP-DG synthase 2) (CDP-diacylglycerol synthase 2) (CDS 2) (CDP-diglyceride pyrophosphorylase 2) (CDP-diglyceride synthase 2) (CTP:phosphatidate cytidylyltransferase 2)	4.48613	0.585
Q00610	CLH1_HUMAN	Ankyrin-2 (ANK-2) (Ankyrin-B) (Brain ankyrin) (Non-erythroid ankyrin)	2.95713	0.603
Q08431	MFGM_HUMAN	NAD(P) transhydrogenase, mitochondrial (EC 7.1.1.1) (Nicotinamide nucleotide transhydrogenase) (Pyridine nucleotide transhydrogenase)	2.68713	0.605
P00403	COX2_HUMAN	Microtubule-associated protein tau (Neurofibrillary tangle protein) (Paired helical filament-tau) (PHF-tau)	4.22183	0.607
P35612	ADDB_HUMAN	NADH-ubiquinone oxidoreductase 75 kDa subunit, mitochondrial (EC 7.1.1.2) (Complex I-75kD) (CI-75kD)	3.72213	0.607
V9HWD9	V9HWD9_HUMAN	Regulator of microtubule dynamics protein 3 (RMD-3) (hRMD-3) (Cerebral protein 10) (Protein FAM82A2) (Protein FAM82C) (Protein tyrosine phosphatase-interacting protein 51) (TCPTP-interacting protein 51)	1.40213	0.614
O60488	ACSL4_HUMAN	Long-chain-fatty-acid--CoA ligase 4 (EC 6.2.1.3) (Arachidonate--CoA ligase) (EC 6.2.1.15) (Long-chain acyl-CoA synthetase 4) (LACS 4)	4.5991	0.621
P07954	FUMH_HUMAN	Heterogeneous nuclear ribonucleoprotein H (hnRNP H) [Cleaved into: Heterogeneous nuclear ribonucleoprotein H, N-terminally processed]	3.70213	0.625
P40939	ECHA_HUMAN	Huntingtin (Huntington disease protein) (HD protein) [Cleaved into: Huntingtin, myristoylated N-terminal fragment]	3.63813	0.625
Q9Y5K8	VATD_HUMAN	Talin-2	1.62813	0.629
P25789	PSA4_HUMAN	Catenin alpha-2 (Alpha N-catenin) (Alpha-catenin-related protein)	3.84713	0.632
P50502	F10A1_HUMAN	Annexin A11 (56 kDa autoantigen) (Annexin XI) (Annexin-11) (Calcyclin-associated annexin 50) (CAP-50)	3.42313	0.642
P60842	IF4A1_HUMAN	Myelin proteolipid protein (PLP) (Lipophilin)	3.27213	0.642
O60641	AP180_HUMAN	Clathrin coat assembly protein AP180 (91 kDa synaptosomal-associated protein) (Clathrin coat-associated protein AP180) (Phosphoprotein F1-20)	5.07248	0.649
P17980	PRS6A_HUMAN	Glutathione S-transferase Mu 3 (EC 2.5.1.18) (GST class-mu 3) (GSTM3-3) (hGSTM3-3)	3.99113	0.651
Q01484	ANK2_HUMAN	2-oxoglutarate dehydrogenase complex component E1 (E1o) (HsOGDH) (OGDC-E1) (OGDH-E1) (EC 1.2.4.2) (2-oxoglutarate dehydrogenase, mitochondrial) (Alpha-ketoglutarate dehydrogenase) (Alpha-KGDH-E1) (Thiamine diphosphate (ThDP)-dependent 2-oxoglutarate dehydrogenase)	2.93213	0.651
Q14344	GNA13_HUMAN	Guanine nucleotide-binding protein subunit alpha-13 (G alpha-13) (G-protein subunit alpha-13)	2.53213	0.651
Q05DK5	Q05DK5_HUMAN	Lactoylglutathione lyase (EC 4.4.1.5) (Aldoketomutase) (Glyoxalase I) (Glx I) (Ketone-aldehyde mutase) (Methylglyoxalase) (S-D-lactoylglutathione methylglyoxal lyase)	2.78113	0.654
P45880	VDAC2_HUMAN	Matrin-3	3.62013	0.66
Q9NSD9	SYFB_HUMAN	Ras-related GTP-binding protein C (Rag C) (RagC) (EC 3.6.5.-) (GTPase-interacting protein 2) (TIB929)	1.89313	0.663
P25787	PSA2_HUMAN	Protein disulfide-isomerase A3 (EC 5.3.4.1) (58 kDa glucose-regulated protein) (58 kDa microsomal protein) (p58) (Disulfide isomerase ER-60) (Endoplasmic reticulum resident protein 57) (ER protein 57) (ERp57) (Endoplasmic reticulum resident protein 60) (ER protein 60) (ERp60)	3.76213	0.666
P35080	PROF2_HUMAN	ATP synthase subunit delta, mitochondrial (ATP synthase F1 subunit delta) (F-ATPase delta subunit)	3.75064	0.667
D3DPU2	D3DPU2_HUMAN	Adenylyl cyclase-associated protein	6.6505	0.678
Q6FHM2	Q6FHM2_HUMAN	NADH dehydrogenase [ubiquinone] iron-sulfur protein 5 (Complex I-15 kDa) (NADH-ubiquinone oxidoreductase 15 kDa subunit)	2.00013	0.679
Q9Y639	NPTN_HUMAN	Protein FAM241B	1.61113	0.683
Q13303	KCAB2_HUMAN	Peptidyl-prolyl cis-trans isomerase NIMA-interacting 1 (EC 5.2.1.8) (Peptidyl-prolyl cis-trans isomerase Pin1) (PPIase Pin1) (Rotamase Pin1)	2.66413	0.684
P60900	PSA6_HUMAN	Alpha-centractin (Centractin) (ARP1) (Actin-RPV) (Centrosome-associated actin homolog)	3.26113	0.69
P00568	KAD1_HUMAN	Adenylate kinase isoenzyme 1 (AK 1) (EC 2.7.4.3) (EC 2.7.4.4) (EC 2.7.4.6) (ATP-AMP transphosphorylase 1) (ATP:AMP phosphotransferase) (Adenylate monophosphate kinase) (Myokinase)	4.26044	0.695
Q9UJ41	RABX5_HUMAN	Rho guanine nucleotide exchange factor 2 (Guanine nucleotide exchange factor H1) (GEF-H1) (Microtubule-regulated Rho-GEF) (Proliferating cell nucleolar antigen p40)	1.61213	0.696
P31942	HNRH3_HUMAN	cAMP-dependent protein kinase catalytic subunit beta (PKA C-beta) (EC 2.7.11.11)	3.78713	0.7
B3KTM1	B3KTM1_HUMAN	Malate dehydrogenase (EC 1.1.1.37)	7.00013	0.706
Q6IN67	Q6IN67_HUMAN	Guanine nucleotide-binding protein G(o) subunit alpha	1.96913	0.713
Q96HU8	DIRA2_HUMAN	Parkinson disease protein 7 (Maillard deglycase) (Oncogene DJ1) (Parkinsonism-associated deglycase) (Protein DJ-1) (DJ-1) (Protein/nucleic acid deglycase DJ-1) (EC 3.1.2.-, EC 3.5.1.-, EC 3.5.1.124)	1.40513	0.715
O95248	MTMR5_HUMAN	Neurosecretory protein VGF [Cleaved into: Neuroendocrine regulatory peptide-1 (NERP-1); Neuroendocrine regulatory peptide-2 (NERP-2); VGF-derived peptide TLQP-21; VGF-derived peptide TLQP-62; Antimicrobial peptide VGF[554-577]]	4.82992	0.723
O75955	FLOT1_HUMAN	Paralemmin-1 (Paralemmin)	4.80065	0.729
P22392	NDKB_HUMAN	Protein disulfide-isomerase (PDI) (EC 5.3.4.1) (Cellular thyroid hormone-binding protein) (Prolyl 4-hydroxylase subunit beta) (p55)	3.88513	0.739
E9PF59	E9PF59_HUMAN	T-complex protein 1 subunit alpha (CCT-alpha)	6.30556	0.74
V9HW26	V9HW26_HUMAN	Contactin-associated protein-like 2 (Cell recognition molecule Caspr2)	1.68513	0.757
Q16891	MIC60_HUMAN	CSPG3 variant protein	2.16813	0.758
O95169	NDUB8_HUMAN	Calmodulin-3	4.41102	0.766
P23763	VAMP1_HUMAN	ATP synthase F(0) complex subunit B1, mitochondrial (ATP synthase peripheral stalk-membrane subunit b) (ATP synthase proton-transporting mitochondrial F(0) complex subunit B1) (ATP synthase subunit b) (ATPase subunit b)	3.87613	0.766
V9HWC7	V9HWC7_HUMAN	N-terminal kinase-like protein (Coated vesicle-associated kinase of 90 kDa) (SCY1-like protein 1) (Telomerase regulation-associated protein) (Telomerase transcriptional element-interacting factor) (Teratoma-associated tyrosine kinase)	1.43013	0.767
Q9BZV1	UBXN6_HUMAN	Sideroflexin-3	2.22713	0.78
Q9H8H3	TMT1A_HUMAN	DnaJ homolog subfamily C member 11	1.93213	0.801
P11166	GTR1_HUMAN	Solute carrier family 2, facilitated glucose transporter member 1 (Glucose transporter type 1, erythrocyte/brain) (GLUT-1) (HepG2 glucose transporter)	4.4176	0.806
R4SBI6	R4SBI6_HUMAN	Phosphatidylglycerophosphatase and protein-tyrosine phosphatase 1 (EC 3.1.3.27) (PTEN-like phosphatase) (Phosphoinositide lipid phosphatase) (Protein-tyrosine phosphatase mitochondrial 1) (EC 3.1.3.16, EC 3.1.3.48)	1.76713	0.809
O14662	STX16_HUMAN	cGMP-dependent 3',5'-cyclic phosphodiesterase (EC 3.1.4.17) (Cyclic GMP-stimulated phosphodiesterase) (CGS-PDE) (cGSPDE)	5.45118	0.818
O14735	CDIPT_HUMAN	Proteasome subunit alpha type-7 (Proteasome subunit RC6-1) (Proteasome subunit XAPC7) (Proteasome subunit alpha-4) (alpha-4)	5.30537	0.818
P46821	MAP1B_HUMAN	Protein phosphatase 1F (EC 3.1.3.16) (Ca(2+)/calmodulin-dependent protein kinase phosphatase) (CaM-kinase phosphatase) (CaMKPase) (Partner of PIX 2) (Protein fem-2 homolog) (hFem-2)	3.53213	0.818
Q07065	CKAP4_HUMAN	Rho GTPase-activating protein 1 (CDC42 GTPase-activating protein) (GTPase-activating protein rhoGAP) (Rho-related small GTPase protein activator) (Rho-type GTPase-activating protein 1) (p50-RhoGAP)	2.75613	0.818
Q9UDW1	QCR9_HUMAN	ProSAAS (Proprotein convertase subtilisin/kexin type 1 inhibitor) (Proprotein convertase 1 inhibitor) (pro-SAAS) [Cleaved into: KEP; Big SAAS (b-SAAS); Little SAAS (l-SAAS) (N-proSAAS); Big PEN-LEN (b-PEN-LEN) (SAAS CT(1-49)); PEN; Little LEN (l-LEN); Big LEN (b-LEN) (SAAS CT(25-40))]	1.68813	0.818
P56134	ATPK_HUMAN	Cell division control protein 42 homolog (EC 3.6.5.2) (G25K GTP-binding protein)	3.27813	0.832
Q6FHG5	Q6FHG5_HUMAN	Nucleoside diphosphate kinase (EC 2.7.4.6)	2.02413	0.832
P00846	ATP6_HUMAN	Plasma membrane calcium-transporting ATPase 1 (EC 7.2.2.10) (Plasma membrane calcium ATPase isoform 1) (PMCA1) (Plasma membrane calcium pump isoform 1)	4.17513	0.838
P43003	EAA1_HUMAN	Neutral amino acid transporter A (Alanine/serine/cysteine/threonine transporter 1) (ASCT-1) (Solute carrier family 1 member 4)	3.62313	0.844
O94979	SC31A_HUMAN	CDP-diacylglycerol--inositol 3-phosphatidyltransferase (EC 2.7.8.11) (Phosphatidylinositol synthase) (PI synthase) (PtdIns synthase)	5.30935	0.848
P30049	ATPD_HUMAN	Guanine nucleotide-binding protein subunit alpha-11 (G alpha-11) (G-protein subunit alpha-11) (EC 3.6.5.-) (Guanine nucleotide-binding protein G(y) subunit alpha)	3.74541	0.854
V9HWC9	V9HWC9_HUMAN	Transketolase (EC 2.2.1.1)	1.41713	0.862
P61764	STXB1_HUMAN	Serine/threonine-protein phosphatase PP1-alpha catalytic subunit (PP-1A) (EC 3.1.3.16)	3.22013	0.864
Q9GZY8	MFF_HUMAN	Eukaryotic translation initiation factor 5A-2 (eIF-5A-2) (eIF-5A2) (Eukaryotic initiation factor 5A isoform 2)	2.20313	0.873
Q9P2R3	ANFY1_HUMAN	Vesicular glutamate transporter 1 (VGluT1) (Brain-specific Na(+)-dependent inorganic phosphate cotransporter) (Solute carrier family 17 member 7)	1.84013	0.873
Q9Y4L1	HYOU1_HUMAN	Calreticulin	1.58413	0.873
V9HWB8	V9HWB8_HUMAN	Peroxiredoxin-6 (EC 1.11.1.27) (EC 2.3.1.23) (EC 3.1.1.4) (1-Cys peroxiredoxin) (Acidic calcium-independent phospholipase A2) (Glutathione-dependent peroxiredoxin) (Lysophosphatidylcholine acyltransferase 5) (Non-selenium glutathione peroxidase)	1.43613	0.873
V9HWE0	V9HWE0_HUMAN	Rho GDP-dissociation inhibitor 1 (Rho-GDI alpha)	1.34913	0.873
Q9Y6C9	MTCH2_HUMAN	Cytoplasmic FMR1-interacting protein 2 (p53-inducible protein 121)	1.56213	0.882
Q13561	DCTN2_HUMAN	Eukaryotic translation initiation factor 3 subunit A (eIF3a) (Eukaryotic translation initiation factor 3 subunit 10) (eIF-3-theta) (eIF3 p167) (eIF3 p180) (eIF3 p185)	2.60413	0.883
P09543	CN37_HUMAN	T-complex protein 1 subunit delta (TCP-1-delta) (CCT-delta) (Chaperonin containing T-complex polypeptide 1 subunit 4) (Stimulator of TAR RNA-binding)	3.43113	0.903
Q14894	CRYM_HUMAN	Ketimine reductase mu-crystallin (EC 1.5.1.25) (NADP-regulated thyroid-hormone-binding protein)	2.53513	0.904
P49721	PSB2_HUMAN	Guanine nucleotide-binding protein G(q) subunit alpha (EC 3.6.5.-) (Guanine nucleotide-binding protein alpha-q)	3.48313	0.91
Q6FGJ9	Q6FGJ9_HUMAN	Cell adhesion molecule 2 (Immunoglobulin superfamily member 4D) (IgSF4D) (Nectin-like protein 3) (NECL-3) (Synaptic cell adhesion molecule 2) (SynCAM 2)	1.99813	0.917
P42858	HD_HUMAN	Voltage-dependent anion-selective channel protein 2 (VDAC-2) (hVDAC2) (Outer mitochondrial membrane protein porin 2)	3.62813	0.918
P04040	CATA_HUMAN	Superoxide dismutase [Cu-Zn] (EC 1.15.1.1) (Superoxide dismutase 1) (hSod1)	4.18013	0.926
Q9NYI0	PSD3_HUMAN	EH domain-containing protein 3 (PAST homolog 3)	1.88713	0.935
P14550	AK1A1_HUMAN	Keratin, type I cytoskeletal 10 (Cytokeratin-10) (CK-10) (Keratin-10) (K10)	4.07813	0.936
Q8N6I2	Q8N6I2_HUMAN	ADP-ribosylation factor-like protein 8B (EC 3.6.5.2) (ADP-ribosylation factor-like protein 10C) (Novel small G protein indispensable for equal chromosome segregation 1)	1.92213	0.948
P53680	AP2S1_HUMAN	Exportin-2 (Exp2) (Cellular apoptosis susceptibility protein) (Chromosome segregation 1-like protein) (Importin-alpha re-exporter)	3.29813	0.955
P11586	C1TC_HUMAN	Amino acid transporter heavy chain SLC3A2 (4F2 cell-surface antigen heavy chain) (4F2hc) (4F2 heavy chain antigen) (Lymphocyte activation antigen 4F2 large subunit) (Solute carrier family 3 member 2) (CD antigen CD98)	3.99713	0.956
P18507	GBRG2_HUMAN	C-1-tetrahydrofolate synthase, cytoplasmic (C1-THF synthase) (Epididymis secretory sperm binding protein) [Cleaved into: C-1-tetrahydrofolate synthase, cytoplasmic, N-terminally processed] [Includes: Methylenetetrahydrofolate dehydrogenase (EC 1.5.1.5); Methenyltetrahydrofolate cyclohydrolase (EC 3.5.4.9); Formyltetrahydrofolate synthetase (EC 6.3.4.3)]	4.02613	0.966
P62987	RL40_HUMAN	14-3-3 protein zeta/delta (Protein kinase C inhibitor protein 1) (KCIP-1)	3.12213	0.978
Q14974	IMB1_HUMAN	Importin subunit beta-1 (Importin-90) (Karyopherin subunit beta-1) (Nuclear factor p97) (Pore targeting complex 97 kDa subunit) (PTAC97)	2.49513	0.993
Q49AD3	Q49AD3_HUMAN	Mitogen-activated protein kinase (EC 2.7.11.24)	2.17213	0.996
O76070	SYUG_HUMAN	ATPase GET3 (EC 3.6.-.-) (Arsenical pump-driving ATPase) (Arsenite-stimulated ATPase) (Guided entry of tail-anchored proteins factor 3, ATPase) (Transmembrane domain recognition complex 40 kDa ATPase subunit) (hARSA-I) (hASNA-I)	4.72152	1.007
Q05CT3	Q05CT3_HUMAN	Receptor expression-enhancing protein 5 (Polyposis locus protein 1) (Protein TB2)	2.81443	1.01
P52943	CRIP2_HUMAN	Rap1 GTPase-GDP dissociation stimulator 1 (Exchange factor smgGDS) (SMG GDS protein) (SMG P21 stimulatory GDP/GTP exchange protein)	3.32013	1.023
Q14CZ8	HECAM_HUMAN	Hepatic and glial cell adhesion molecule (glialCAM) (Hepatocyte cell adhesion molecule) (Protein hepaCAM)	2.46613	1.044
Q96GD0	PLPP_HUMAN	Protein FAM210A	1.24151	1.057
Q9H115	SNAB_HUMAN	Adipocyte plasma membrane-associated protein (Protein BSCv)	2.13913	1.067
Q9NUU7	DD19A_HUMAN	NADH dehydrogenase [ubiquinone] 1 beta subcomplex subunit 11, mitochondrial (Complex I-ESSS) (CI-ESSS) (NADH-ubiquinone oxidoreductase ESSS subunit) (Neuronal protein 17.3) (Np17.3) (p17.3)	1.90213	1.067
Q15818	NPTX1_HUMAN	Ras-related protein Rab-11B (EC 3.6.5.2) (GTP-binding protein YPT3)	2.43513	1.099
Q9C040	TRIM2_HUMAN	Hyaluronan and proteoglycan link protein 2 (Brain link protein 1)	2.21213	1.121
O15394	NCAM2_HUMAN	Neural cell adhesion molecule 2 (N-CAM-2) (NCAM-2)	5.30621	1.14
P51553	IDH3G_HUMAN	NADH dehydrogenase [ubiquinone] 1 alpha subcomplex subunit 8 (Complex I-19kD) (CI-19kD) (Complex I-PGIV) (CI-PGIV) (NADH-ubiquinone oxidoreductase 19 kDa subunit)	3.35013	1.141
Q9UKU0	ACSL6_HUMAN	F-box only protein 2	1.62513	1.141
Q32P51	RA1L2_HUMAN	Catenin alpha-2 (Alpha N-catenin)	2.15813	1.144
D1MGQ2	D1MGQ2_HUMAN	Alpha-1-globin (Alpha-2 globin chain) (Delta globin) (HCG1745306, isoform CRA_b) (Mutant hemoglobin subunit alpha 1)	6.7116	1.2
B4DKB5	B4DKB5_HUMAN	Electron transfer flavoprotein-ubiquinone oxidoreductase (ETF-QO) (EC 1.5.5.1)	6.87653	1.202
Q6IB11	Q6IB11_HUMAN	COX7A2L protein (Cytochrome c oxidase subunit VIIa polypeptide 2 like, isoform CRA_a) (cDNA FLJ35592 fis, clone SPLEN2007695, highly similar to Cytochrome c oxidase subunit VIIa-related protein, mitochondrial)	2.03113	1.208
Q16181	SEPT7_HUMAN	Calcium/calmodulin-dependent protein kinase type IV (CaMK IV) (EC 2.7.11.17) (CaM kinase-GR)	2.39613	1.275
P04792	HSPB1_HUMAN	Glutamine synthetase (GS) (EC 6.3.1.2) (Glutamate--ammonia ligase) (Palmitoyltransferase GLUL) (EC 2.3.1.225)	4.07613	1.281
P28838	AMPL_HUMAN	Heterogeneous nuclear ribonucleoprotein H3 (hnRNP H3) (Heterogeneous nuclear ribonucleoprotein 2H9) (hnRNP 2H9)	3.79213	1.281
Q9H598	VIAAT_HUMAN	phosphopyruvate hydratase (EC 4.2.1.11) (2-phospho-D-glycerate hydro-lyase)	2.03213	1.286
Q0ZFE3	Q0ZFE3_HUMAN	Cytoskeleton-associated protein 4 (63-kDa cytoskeleton-linking membrane protein) (Climp-63) (p63)	2.76213	1.295
Q9H9B4	SFXN1_HUMAN	NADH dehydrogenase [ubiquinone] 1 alpha subcomplex subunit 13 (Cell death regulatory protein GRIM-19) (Complex I-B16.6) (CI-B16.6) (Gene associated with retinoic and interferon-induced mortality 19 protein) (GRIM-19) (Gene associated with retinoic and IFN-induced mortality 19 protein) (NADH-ubiquinone oxidoreductase B16.6 subunit)	1.87313	1.3
Q6DN90	IQEC1_HUMAN	ATP synthase-coupling factor 6, mitochondrial (ATPase subunit F6)	2.00213	1.322
Q8N3J6	CADM2_HUMAN	ICAM5 protein	1.97113	1.343
P09622	DLDH_HUMAN	Protein S100-A1 (S-100 protein alpha chain) (S-100 protein subunit alpha) (S100 calcium-binding protein A1)	3.38585	1.364
O94856	NFASC_HUMAN	Heat shock cognate 71 kDa protein (EC 3.6.4.10) (Heat shock 70 kDa protein 8) (Heat shock protein family A member 8) (Lipopolysaccharide-associated protein 1) (LAP-1) (LPS-associated protein 1)	4.3997	1.372
P12277	KCRB_HUMAN	GTPase KRas (EC 3.6.5.2) (K-Ras 2) (Ki-Ras) (c-K-ras) (c-Ki-ras) [Cleaved into: GTPase KRas, N-terminally processed]	4.10613	1.388
Q9Y4G6	TLN2_HUMAN	V-type proton ATPase subunit H (V-ATPase subunit H) (Nef-binding protein 1) (NBP1) (Protein VMA13 homolog) (V-ATPase 50/57 kDa subunits) (Vacuolar proton pump subunit H) (Vacuolar proton pump subunit SFD)	1.62413	1.447
P02686	MBP_HUMAN	ADP/ATP translocase 1 (ADP,ATP carrier protein 1) (ADP,ATP carrier protein, heart/skeletal muscle isoform T1) (Adenine nucleotide translocator 1) (ANT 1) (Solute carrier family 25 member 4)	4.18747	1.465
P00738	HPT_HUMAN	ATP synthase subunit a (F-ATPase protein 6)	4.20351	1.659
P00558	PGK1_HUMAN	Microtubule-associated protein 2 (MAP-2)	4.36591	1.677
P78324	SHPS1_HUMAN	T-complex protein 1 subunit beta (TCP-1-beta) (CCT-beta) (Chaperonin containing T-complex polypeptide 1 subunit 2)	3.05813	1.721
O00303	EIF3F_HUMAN	Eukaryotic translation initiation factor 3 subunit F (eIF3f) (Deubiquitinating enzyme eIF3f) (EC 3.4.19.12) (Eukaryotic translation initiation factor 3 subunit 5) (eIF-3-epsilon) (eIF3 p47)	5.52443	1.785
P45974	UBP5_HUMAN	Dihydropteridine reductase (EC 1.5.1.34) (HDHPR) (Quinoid dihydropteridine reductase) (Short chain dehydrogenase/reductase family 33C member 1)	3.60513	1.801
P29992	GNA11_HUMAN	Basigin (5F7) (Collagenase stimulatory factor) (Extracellular matrix metalloproteinase inducer) (EMMPRIN) (Hepatoma-associated antigen) (HAb18G) (Leukocyte activation antigen M6) (OK blood group antigen) (Tumor cell-derived collagenase stimulatory factor) (TCSF) (CD antigen CD147)	3.74713	1.804
Q9Y697	NFS1_HUMAN	AP-1 complex subunit beta-1	1.56713	1.848
P31040	SDHA_HUMAN	V-type proton ATPase catalytic subunit A (V-ATPase subunit A) (EC 7.1.2.2) (V-ATPase 69 kDa subunit) (Vacuolar ATPase isoform VA68) (Vacuolar proton pump subunit alpha)	3.72013	1.888
P20618	PSB1_HUMAN	Lysosome-associated membrane glycoprotein 1 (LAMP-1) (Lysosome-associated membrane protein 1) (CD107 antigen-like family member A) (CD antigen CD107a)	4.12513	1.918
P00505	AATM_HUMAN	Collagen alpha-1(I) chain (Alpha-1 type I collagen)	4.34523	1.956
P52209	6PGD_HUMAN	Cysteine-rich protein 2 (CRP-2) (Protein ESP1)	3.32113	1.983
Q9H3Z4	DNJC5_HUMAN	Gamma-synuclein	2.03313	1.987
Q15049	MLC1_HUMAN	Membrane protein MLC1 (Megalencephalic leukoencephalopathy with subcortical cysts protein 1)	2.46813	2.053
P14406	CX7A2_HUMAN	Glucose-6-phosphate isomerase (GPI) (EC 5.3.1.9) (Autocrine motility factor) (AMF) (Neuroleukin) (NLK) (Phosphoglucose isomerase) (PGI) (Phosphohexose isomerase) (PHI) (Sperm antigen 36) (SA-36)	3.95513	2.078
O00217	NDUS8_HUMAN	NADH dehydrogenase [ubiquinone] iron-sulfur protein 8, mitochondrial (EC 7.1.1.2) (Complex I-23kD) (CI-23kD) (NADH-ubiquinone oxidoreductase 23 kDa subunit) (TYKY subunit)	5.90764	2.089
P19404	NDUV2_HUMAN	V-type proton ATPase 16 kDa proteolipid subunit c (V-ATPase 16 kDa proteolipid subunit c) (Vacuolar proton pump 16 kDa proteolipid subunit c)	3.81713	2.176
P10599	THIO_HUMAN	Activator of 90 kDa heat shock protein ATPase homolog 1 (AHA1) (p38)	4.59275	2.35
P62937	PPIA_HUMAN	Guanine nucleotide-binding protein G(s) subunit alpha isoforms short (EC 3.6.5.-) (Adenylate cyclase-stimulating G alpha protein)	3.12713	2.467
Q9NR46	SHLB2_HUMAN	Membrane-associated progesterone receptor component 1	2.03413	2.471
Q9BSJ8	ESYT1_HUMAN	Transforming protein RhoA	2.23113	2.475
P39019	RS19_HUMAN	Mitogen-activated protein kinase 1 (MAP kinase 1) (MAPK 1) (EC 2.7.11.24) (ERT1) (Extracellular signal-regulated kinase 2) (ERK-2) (MAP kinase isoform p42) (p42-MAPK) (Mitogen-activated protein kinase 2) (MAP kinase 2) (MAPK 2)	3.75013	2.497
P53396	ACLY_HUMAN	AP-2 complex subunit sigma (Adaptor protein complex AP-2 subunit sigma) (Adaptor-related protein complex 2 subunit sigma) (Clathrin assembly protein 2 sigma small chain) (Clathrin coat assembly protein AP17) (Clathrin coat-associated protein AP17) (HA2 17 kDa subunit) (Plasma membrane adaptor AP-2 17 kDa protein) (Sigma2-adaptin)	3.30013	2.549
P24821	TENA_HUMAN	NADH dehydrogenase [ubiquinone] flavoprotein 2, mitochondrial (NDUFV2) (EC 7.1.1.2) (NADH-ubiquinone oxidoreductase 24 kDa subunit)	3.82413	2.55
O43759	SNG1_HUMAN	Synaptogyrin-1	4.64189	2.561
Q8TB36	GDAP1_HUMAN	Epoxide hydrolase (EC 3.3.2.9)	1.77913	2.665
P51452	DUS3_HUMAN	Isocitrate dehydrogenase [NAD] subunit gamma, mitochondrial (Isocitric dehydrogenase subunit gamma) (NAD(+)-specific ICDH subunit gamma)	3.36013	2.675
P13489	RINI_HUMAN	Erlin-2 (Endoplasmic reticulum lipid raft-associated protein 2) (Stomatin-prohibitin-flotillin-HflC/K domain-containing protein 2) (SPFH domain-containing protein 2)	4.36688	2.809
Q07020	RL18_HUMAN	ADD2 protein	2.78813	2.905
P27105	STOM_HUMAN	Amine oxidase [flavin-containing] B (EC 1.4.3.21) (EC 1.4.3.4) (Monoamine oxidase type B) (MAO-B)	3.82713	3.073
Q04828	AK1C1_HUMAN	ATP synthase subunit a	2.76713	3.083
O43169	CYB5B_HUMAN	Cytochrome b5 type B (Cytochrome b5 outer mitochondrial membrane isoform)	5.82995	3.139
V9HWB9	V9HWB9_HUMAN	Microtubule-associated protein 6 (MAP-6) (Stable tubule-only polypeptide) (STOP)	1.43113	3.147
Q9NVA2	SEP11_HUMAN	Adhesion G protein-coupled receptor L3 (Calcium-independent alpha-latrotoxin receptor 3) (CIRL-3) (Latrophilin-3) (Lectomedin-3)	1.89613	3.301
Q99962	SH3G2_HUMAN	Dihydropyrimidinase-related protein 2 (DRP-2) (Collapsin response mediator protein 2) (CRMP-2) (N2A3) (Unc-33-like phosphoprotein 2) (ULIP-2)	2.34613	3.305
P20916	MAG_HUMAN	Carbonyl reductase [NADPH] 1 (EC 1.1.1.184) (15-hydroxyprostaglandin dehydrogenase [NADP(+)]) (EC 1.1.1.196, EC 1.1.1.197) (20-beta-hydroxysteroid dehydrogenase) (Alcohol dehydrogenase [NAD(P)+] CBR1) (EC 1.1.1.71) (NADPH-dependent carbonyl reductase 1) (Prostaglandin 9-ketoreductase) (PG-9-KR) (Prostaglandin-E(2) 9-reductase) (EC 1.1.1.189) (Short chain dehydrogenase/reductase family 21C member …	4.06613	4.961

## Sheet: Ts66 vs WT 3M 
Supplementary table 3: DEPs identified by nLC–HDMSE Analysis in human and mouse frontal cortices. Excel sheet with 3 months-old Ts66Yah vs. Euploids mice comparison group.
From	Entry Name	Protein names	log -(p-value)	log fold
Q9D7G0	PRPS1_MOUSE	Ribose-phosphate pyrophosphokinase 1 (EC 2.7.6.1) (Phosphoribosyl pyrophosphate synthase I) (PRS-I)	14.337	3.222
Q61656	DDX5_MOUSE	Probable ATP-dependent RNA helicase DDX5 (EC 3.6.4.13) (DEAD box RNA helicase DEAD1) (mDEAD1) (DEAD box protein 5) (RNA helicase p68)	13.583	2.77
Q8VED5	K2C79_MOUSE	Keratin, type II cytoskeletal 79 (Cytokeratin-79) (CK-79) (Keratin-79) (K79) (Type-II keratin Kb38)	10.535	2.342
P02089	HBB2_MOUSE	Hemoglobin subunit beta-2 (Beta-2-globin) (Hemoglobin beta-2 chain) (Hemoglobin beta-minor chain)	10.486	1.614
Q8VHH5	AGAP3_MOUSE	Arf-GAP with GTPase, ANK repeat and PH domain-containing protein 3 (AGAP-3) (CRAM-associated GTPase) (CRAG) (Centaurin-gamma-3) (Cnt-g3) (MR1-interacting protein) (MRIP-1)	10.467	2.307
P02535	K1C10_MOUSE	Keratin, type I cytoskeletal 10 (56 kDa cytokeratin) (Cytokeratin-10) (CK-10) (Keratin, type I cytoskeletal 59 kDa) (Keratin-10) (K10)	10.235	1.722
P56959	FUS_MOUSE	RNA-binding protein FUS (Protein pigpen)	9.997	1.124
Q8CHC4	SYNJ1_MOUSE	Synaptojanin-1 (EC 3.1.3.36) (Synaptic inositol 1,4,5-trisphosphate 5-phosphatase 1)	9.991	1.362
P47857	PFKAM_MOUSE	ATP-dependent 6-phosphofructokinase, muscle type (ATP-PFK) (PFK-M) (EC 2.7.1.11) (6-phosphofructokinase type A) (Phosphofructo-1-kinase isozyme A) (PFK-A) (Phosphohexokinase)	9.985	1.454
Q8R081	HNRPL_MOUSE	Heterogeneous nuclear ribonucleoprotein L (hnRNP L)	9.642	2.457
Q3UV17	K22O_MOUSE	Keratin, type II cytoskeletal 2 oral (Keratin-76) (K76) (Type-II keratin Kb9)	9.64	1.233
O35643	AP1B1_MOUSE	AP-1 complex subunit beta-1 (Adaptor protein complex AP-1 subunit beta-1) (Adaptor-related protein complex 1 subunit beta-1) (Beta-1-adaptin) (Beta-adaptin 1) (Clathrin assembly protein complex 1 beta large chain) (Golgi adaptor HA1/AP1 adaptin beta subunit)	9.114	0.84
Q9CQA3	SDHB_MOUSE	Succinate dehydrogenase [ubiquinone] iron-sulfur subunit, mitochondrial (EC 1.3.5.1) (Iron-sulfur subunit of complex II) (Ip) (Malate dehydrogenase [quinone] iron-sulfur subunit) (EC 1.1.5.-)	8.998	1.189
P61979	HNRPK_MOUSE	Heterogeneous nuclear ribonucleoprotein K (hnRNP K)	8.638	1.077
Q60625	ICAM5_MOUSE	Intercellular adhesion molecule 5 (ICAM-5) (Telencephalin)	8.616	1.07
P47746	CNR1_MOUSE	Cannabinoid receptor 1 (CB-R) (CB1) (Brain-type cannabinoid receptor)	8.582	0.971
P07724	ALBU_MOUSE	Albumin	8.529	0.84
Q9JKC6	CEND_MOUSE	Cell cycle exit and neuronal differentiation protein 1 (BM88 antigen)	8.484	0.978
Q60932	VDAC1_MOUSE	Non-selective voltage-gated ion channel VDAC1 (Outer mitochondrial membrane protein porin 1) (Plasmalemmal porin) (Voltage-dependent anion-selective channel protein 1) (VDAC-1) (mVDAC1) (Voltage-dependent anion-selective channel protein 5) (VDAC-5) (mVDAC5)	8.291	0.595
Q8BGZ1	HPCL4_MOUSE	Hippocalcin-like protein 4 (Neural visinin-like protein 2) (NVP-2)	8.277	0.714
Q3TTY5	K22E_MOUSE	Keratin, type II cytoskeletal 2 epidermal (Cytokeratin-2e) (CK-2e) (Epithelial keratin-2e) (Keratin-2 epidermis) (Keratin-2e) (K2e) (Type-II keratin Kb2)	8.259	1.422
P62482	KCAB2_MOUSE	Voltage-gated potassium channel subunit beta-2 (EC 1.1.1.-) (K(+) channel subunit beta-2) (Kv-beta-2) (Neuroimmune protein F5)	8.245	0.66
D3YZU1	SHAN1_MOUSE	SH3 and multiple ankyrin repeat domains protein 1 (Shank1)	8.238	1.077
P08228	SODC_MOUSE	Superoxide dismutase [Cu-Zn] (EC 1.15.1.1)	8.149	0.816
P62137	PP1A_MOUSE	Serine/threonine-protein phosphatase PP1-alpha catalytic subunit (PP-1A) (EC 3.1.3.16)	8.143	1.333
P49312	ROA1_MOUSE	Heterogeneous nuclear ribonucleoprotein A1 (hnRNP A1) (HDP-1) (Helix-destabilizing protein) (Single-strand-binding protein) (Topoisomerase-inhibitor suppressed) (hnRNP core protein A1) [Cleaved into: Heterogeneous nuclear ribonucleoprotein A1, N-terminally processed]	8.104	2.797
P62814	VATB2_MOUSE	V-type proton ATPase subunit B, brain isoform (V-ATPase subunit B 2) (Endomembrane proton pump 58 kDa subunit) (Vacuolar proton pump subunit B 2)	8.084	0.88
P60904	DNJC5_MOUSE	DnaJ homolog subfamily C member 5 (Cysteine string protein) (CSP) (Cysteine-string protein isoform alpha)	7.987	0.816
P48758	CBR1_MOUSE	Carbonyl reductase [NADPH] 1 (EC 1.1.1.184) (15-hydroxyprostaglandin dehydrogenase [NADP(+)]) (EC 1.1.1.196, EC 1.1.1.197) (20-beta-hydroxysteroid dehydrogenase) (Alcohol dehydrogenase [NAD(P)+] CBR1) (EC 1.1.1.71) (NADPH-dependent carbonyl reductase 1) (Prostaglandin 9-ketoreductase) (PG-9-KR) (Prostaglandin-E(2) 9-reductase) (EC 1.1.1.189)	7.986	1.029
D3Z7P3	GLSK_MOUSE	Glutaminase kidney isoform, mitochondrial (GLS) (EC 3.5.1.2) [Cleaved into: Glutaminase kidney isoform, mitochondrial 68 kDa chain; Glutaminase kidney isoform, mitochondrial 65 kDa chain]	7.975	0.832
Q80X80	C2C2L_MOUSE	Phospholipid transfer protein C2CD2L (C2 domain-containing protein 2-like) (Transmembrane protein 24)	7.928	2.526
P16054	KPCE_MOUSE	Protein kinase C epsilon type (EC 2.7.11.13) (nPKC-epsilon)	7.868	0.978
Q8K0S0	PHYIP_MOUSE	Phytanoyl-CoA hydroxylase-interacting protein (Phytanoyl-CoA hydroxylase-associated protein 1) (PAHX-AP1) (PAHXAP1)	7.864	0.824
Q8C8R3	ANK2_MOUSE	Ankyrin-2 (ANK-2) (Ankyrin-B) (Brain ankyrin)	7.746	0.88
P62869	ELOB_MOUSE	Elongin-B (EloB) (Elongin 18 kDa subunit) (RNA polymerase II transcription factor SIII subunit B) (SIII p18) (Transcription elongation factor B polypeptide 2)	7.684	1.007
O55125	NIPS1_MOUSE	Protein NipSnap homolog 1 (NipSnap1)	7.543	0.986
P11798	KCC2A_MOUSE	Calcium/calmodulin-dependent protein kinase type II subunit alpha (CaM kinase II subunit alpha) (CaMK-II subunit alpha) (EC 2.7.11.17)	7.507	0.566
P60867	RS20_MOUSE	Small ribosomal subunit protein uS10 (40S ribosomal protein S20)	7.395	0.949
P84075	HPCA_MOUSE	Neuron-specific calcium-binding protein hippocalcin	7.346	0.669
P63168	DYL1_MOUSE	Dynein light chain 1, cytoplasmic (8 kDa dynein light chain) (DLC8) (Dynein light chain LC8-type 1) (Protein inhibitor of neuronal nitric oxide synthase) (PIN) (mPIN)	7.217	0.88
P0C0S6	H2AZ_MOUSE	Histone H2A.Z (H2A/z)	7.188	-1.12
Q71FD5	ZNRF2_MOUSE	E3 ubiquitin-protein ligase ZNRF2 (EC 2.3.2.27) (RING-type E3 ubiquitin transferase ZNRF2) (Zinc/RING finger protein 2)	7.158	0.971
Q3THW5	H2AV_MOUSE	Histone H2A.V (H2A.F/Z) (H2A.Z variant histone 2)	7.111	-1.12
O08914	FAAH1_MOUSE	Fatty-acid amide hydrolase 1 (EC 3.5.1.99) (Anandamide amidohydrolase 1) (Fatty acid ester hydrolase) (EC 3.1.1.-) (Oleamide hydrolase 1)	7.11	0.934
Q62443	NPTX1_MOUSE	Neuronal pentraxin-1 (NP1) (Neuronal pentraxin I) (NP-I)	7.093	1.057
Q9JKR6	HYOU1_MOUSE	Hypoxia up-regulated protein 1 (GRP-170) (140 kDa Ca(2+)-binding protein) (CBP-140)	6.998	1.189
P02088	HBB1_MOUSE	Hemoglobin subunit beta-1 (Beta-1-globin) (Hemoglobin beta-1 chain) (Hemoglobin beta-major chain)	6.965	0.433
P01942	HBA_MOUSE	Hemoglobin subunit alpha (Alpha-globin) (Hemoglobin alpha chain) [Cleaved into: Hemopressin]	6.926	0.422
Q9D0K2	SCOT1_MOUSE	Succinyl-CoA:3-ketoacid coenzyme A transferase 1, mitochondrial (SCOT) (EC 2.8.3.5) (3-oxoacid CoA-transferase 1) (Somatic-type succinyl-CoA:3-oxoacid CoA-transferase) (SCOT-s) (Succinyl-CoA:3-oxoacid CoA transferase)	6.916	0.782
Q9CWF2	TBB2B_MOUSE	Tubulin beta-2B chain	6.875	0.669
Q3U0V1	FUBP2_MOUSE	Far upstream element-binding protein 2 (FUSE-binding protein 2) (KH type-splicing regulatory protein) (KSRP)	6.865	1.401
P99024	TBB5_MOUSE	Tubulin beta-5 chain	6.8	0.575
Q8QZT1	THIL_MOUSE	Acetyl-CoA acetyltransferase, mitochondrial (EC 2.3.1.9) (Acetoacetyl-CoA thiolase)	6.793	0.731
Q9WV55	VAPA_MOUSE	Vesicle-associated membrane protein-associated protein A (VAMP-A) (VAMP-associated protein A) (VAP-A) (33 kDa VAMP-associated protein) (VAP-33)	6.755	0.722
Q9QXS6	DREB_MOUSE	Drebrin (Developmentally-regulated brain protein)	6.754	0.669
P06837	NEUM_MOUSE	Neuromodulin (Axonal membrane protein GAP-43) (Calmodulin-binding protein P-57) (Growth-associated protein 43)	6.628	0.757
P83882	RL36A_MOUSE	Large ribosomal subunit protein eL42 (60S ribosomal protein L36a) (60S ribosomal protein L44)	6.628	0.949
Q99LR1	ABD12_MOUSE	Lysophosphatidylserine lipase ABHD12 (EC 3.1.1.-) (2-arachidonoylglycerol hydrolase ABHD12) (Abhydrolase domain-containing protein 12) (Monoacylglycerol lipase ABHD12) (EC 3.1.1.23) (Oxidized phosphatidylserine lipase ABHD12) (EC 3.1.-.-)	6.624	2.646
Q62277	SYPH_MOUSE	Synaptophysin (BM89 antigen) (Major synaptic vesicle protein p38)	6.568	0.454
Q91WG7	DGKG_MOUSE	Diacylglycerol kinase gamma (DAG kinase gamma) (EC 2.7.1.107) (88 kDa diacylglycerol kinase) (Diglyceride kinase gamma) (DGK-gamma)	6.525	0.74
Q9CQV8	1433B_MOUSE	14-3-3 protein beta/alpha (Protein kinase C inhibitor protein 1) (KCIP-1) [Cleaved into: 14-3-3 protein beta/alpha, N-terminally processed]	6.444	0.566
P04104	K2C1_MOUSE	Keratin, type II cytoskeletal 1 (67 kDa cytokeratin) (Cytokeratin-1) (CK-1) (Keratin-1) (K1) (Type-II keratin Kb1)	6.378	0.748
P51880	FABP7_MOUSE	Fatty acid-binding protein, brain (Brain lipid-binding protein) (BLBP) (Brain-type fatty acid-binding protein) (B-FABP) (Fatty acid-binding protein 7)	6.336	0.816
Q8BPN8	DMXL2_MOUSE	DmX-like protein 2 (Rabconnectin-3)	6.335	0.888
Q00493	CBPE_MOUSE	Carboxypeptidase E (CPE) (EC 3.4.17.10) (Carboxypeptidase H) (CPH) (Enkephalin convertase) (Prohormone-processing carboxypeptidase)	6.323	1.029
P31648	SC6A1_MOUSE	Sodium- and chloride-dependent GABA transporter 1 (GAT-1) (Solute carrier family 6 member 1)	6.308	0.74
P00405	COX2_MOUSE	Cytochrome c oxidase subunit 2 (EC 7.1.1.9) (Cytochrome c oxidase polypeptide II)	6.283	0.585
P35564	CALX_MOUSE	Calnexin	6.251	0.856
Q5FWK3	RHG01_MOUSE	Rho GTPase-activating protein 1 (Rho-type GTPase-activating protein 1)	6.246	1.328
P54728	RD23B_MOUSE	UV excision repair protein RAD23 homolog B (HR23B) (mHR23B) (XP-C repair-complementing complex 58 kDa protein) (p58)	6.244	-1.184
P48962	ADT1_MOUSE	ADP/ATP translocase 1 (ADP,ATP carrier protein 1) (ADP,ATP carrier protein, heart/skeletal muscle isoform T1) (Adenine nucleotide translocator 1) (ANT 1) (Solute carrier family 25 member 4)	6.236	0.595
Q60864	STIP1_MOUSE	Stress-induced-phosphoprotein 1 (STI1) (mSTI1) (Hsc70/Hsp90-organizing protein) (Hop)	6.235	1.373
Q9Z2D6	MECP2_MOUSE	Methyl-CpG-binding protein 2 (MeCp-2 protein) (MeCp2)	6.234	0.978
Q99JY9	ARP3_MOUSE	Actin-related protein 3 (Actin-like protein 3)	6.208	1.433
P03888	NU1M_MOUSE	NADH-ubiquinone oxidoreductase chain 1 (EC 7.1.1.2) (NADH dehydrogenase subunit 1)	6.197	0.766
P17427	AP2A2_MOUSE	AP-2 complex subunit alpha-2 (100 kDa coated vesicle protein C) (Adaptor protein complex AP-2 subunit alpha-2) (Adaptor-related protein complex 2 subunit alpha-2) (Alpha-adaptin C) (Alpha2-adaptin) (Clathrin assembly protein complex 2 alpha-C large chain) (Plasma membrane adaptor HA2/AP2 adaptin alpha C subunit)	6.186	0.731
Q923T9	KCC2G_MOUSE	Calcium/calmodulin-dependent protein kinase type II subunit gamma (CaM kinase II subunit gamma) (CaMK-II subunit gamma) (EC 2.7.11.17)	6.138	0.74
P60710	ACTB_MOUSE	Actin, cytoplasmic 1 (Beta-actin) (EC 3.6.4.-) [Cleaved into: Actin, cytoplasmic 1, N-terminally processed]	6.135	0.546
P63082	VATL_MOUSE	V-type proton ATPase 16 kDa proteolipid subunit c (V-ATPase 16 kDa proteolipid subunit c) (PL16) (Vacuolar proton pump 16 kDa proteolipid subunit c)	6.094	0.757
P60761	NEUG_MOUSE	Neurogranin (Ng) (RC3) [Cleaved into: NEUG(55-78)]	6.074	0.696
P28663	SNAB_MOUSE	Beta-soluble NSF attachment protein (SNAP-beta) (Brain protein I47) (N-ethylmaleimide-sensitive factor attachment protein beta)	5.973	0.575
Q921I1	TRFE_MOUSE	Serotransferrin (Transferrin) (Beta-1 metal-binding globulin) (Siderophilin)	5.969	-1.218
Q9QWI6	SRCN1_MOUSE	SRC kinase signaling inhibitor 1 (SNAP-25-interacting protein) (SNIP) (p130Cas-associated protein) (p140Cap)	5.966	0.918
Q9QYG0	NDRG2_MOUSE	Protein NDRG2 (N-myc downstream-regulated gene 2 protein) (Protein Ndr2)	5.964	1.496
P07901	HS90A_MOUSE	Heat shock protein HSP 90-alpha (EC 3.6.4.10) (Heat shock 86 kDa) (HSP 86) (HSP86) (Tumor-specific transplantation 86 kDa antigen) (TSTA)	5.943	0.575
P84086	CPLX2_MOUSE	Complexin-2 (921-L) (Complexin II) (CPX II) (Synaphin-1)	5.898	0.604
Q68FD5	CLH1_MOUSE	Clathrin heavy chain 1	5.875	0.546
P10126	EF1A1_MOUSE	Elongation factor 1-alpha 1 (EF-1-alpha-1) (EC 3.6.5.-) (Elongation factor Tu) (EF-Tu) (Eukaryotic elongation factor 1 A-1) (eEF1A-1)	5.866	0.585
O88935	SYN1_MOUSE	Synapsin-1 (Synapsin I)	5.835	0.516
P51863	VA0D1_MOUSE	V-type proton ATPase subunit d 1 (V-ATPase subunit d 1) (P39) (Physophilin) (V-ATPase 40 kDa accessory protein) (V-ATPase AC39 subunit) (Vacuolar proton pump subunit d 1)	5.824	0.506
P28652	KCC2B_MOUSE	Calcium/calmodulin-dependent protein kinase type II subunit beta (CaM kinase II subunit beta) (CaMK-II subunit beta) (EC 2.7.11.17)	5.765	0.585
Q03265	ATPA_MOUSE	ATP synthase subunit alpha, mitochondrial (ATP synthase F1 subunit alpha)	5.763	0.566
Q60930	VDAC2_MOUSE	Voltage-dependent anion-selective channel protein 2 (VDAC-2) (mVDAC2) (Outer mitochondrial membrane protein porin 2) (Voltage-dependent anion-selective channel protein 6) (VDAC-6) (mVDAC6)	5.753	0.595
O08919	NUMBL_MOUSE	Numb-like protein	5.747	2.064
P30275	KCRU_MOUSE	Creatine kinase U-type, mitochondrial (EC 2.7.3.2) (Acidic-type mitochondrial creatine kinase) (Mia-CK) (Ubiquitous mitochondrial creatine kinase) (U-MtCK)	5.747	0.575
P17182	ENOA_MOUSE	Alpha-enolase (EC 4.2.1.11) (2-phospho-D-glycerate hydro-lyase) (Enolase 1) (Non-neural enolase) (NNE)	5.732	0.475
P04925	PRIO_MOUSE	Major prion protein (PrP) (PrP27-30) (PrP33-35C) (CD antigen CD230)	5.687	0.888
Q9CZT8	RAB3B_MOUSE	Ras-related protein Rab-3B	5.668	0.74
P35979	RL12_MOUSE	Large ribosomal subunit protein uL11 (60S ribosomal protein L12)	5.665	0.888
F6SEU4	SYGP1_MOUSE	Ras/Rap GTPase-activating protein SynGAP (Neuronal RasGAP) (Synaptic Ras GTPase-activating protein 1) (Synaptic Ras-GAP 1)	5.665	1.31
Q6R0H7	GNAS1_MOUSE	Guanine nucleotide-binding protein G(s) subunit alpha isoforms XLas (EC 3.6.5.-) (Adenylate cyclase-stimulating G alpha protein) (Extra large alphas protein) (XLalphas)	5.665	0.585
P84091	AP2M1_MOUSE	AP-2 complex subunit mu (AP-2 mu chain) (Adaptor protein complex AP-2 subunit mu) (Adaptor-related protein complex 2 subunit mu) (Clathrin assembly protein complex 2 mu medium chain) (Clathrin coat assembly protein AP50) (Clathrin coat-associated protein AP50) (Mu2-adaptin) (Plasma membrane adaptor AP-2 50 kDa protein)	5.647	0.731
Q99J08	S14L2_MOUSE	SEC14-like protein 2 (Alpha-tocopherol-associated protein) (TAP)	5.643	0.832
P55012	S12A2_MOUSE	Solute carrier family 12 member 2 (Basolateral Na-K-Cl symporter) (Bumetanide-sensitive sodium-(potassium)-chloride cotransporter 2) (BSC2) (Na-K-2Cl cotransporter 1) (mNKCC1)	5.632	1.35
P52196	THTR_MOUSE	Thiosulfate sulfurtransferase (EC 2.8.1.1) (Rhodanese)	5.609	0.903
P11627	L1CAM_MOUSE	Neural cell adhesion molecule L1 (N-CAM-L1) (NCAM-L1) (CD antigen CD171)	5.603	1.257
P63011	RAB3A_MOUSE	Ras-related protein Rab-3A	5.586	0.506
P57780	ACTN4_MOUSE	Alpha-actinin-4 (Non-muscle alpha-actinin 4)	5.537	1.245
P25444	RS2_MOUSE	Small ribosomal subunit protein uS5 (40S ribosomal protein S2) (40S ribosomal protein S4) (Protein LLRep3)	5.531	1.043
P63242	IF5A1_MOUSE	Eukaryotic translation initiation factor 5A-1 (eIF-5A-1) (eIF-5A1) (Eukaryotic initiation factor 5A isoform 1) (eIF-5A) (eIF-4D)	5.484	0.705
O55042	SYUA_MOUSE	Alpha-synuclein (Non-A beta component of AD amyloid) (Non-A4 component of amyloid precursor) (NACP)	5.476	0.496
P09411	PGK1_MOUSE	Phosphoglycerate kinase 1 (EC 2.7.2.3)	5.454	0.516
P70175	DLG3_MOUSE	Disks large homolog 3 (Synapse-associated protein 102) (SAP-102) (SAP102)	5.452	0.949
P05064	ALDOA_MOUSE	Fructose-bisphosphate aldolase A (EC 4.1.2.13) (Aldolase 1) (Muscle-type aldolase)	5.437	0.433
P50446	K2C6A_MOUSE	Keratin, type II cytoskeletal 6A (Cytokeratin-6A) (CK-6A) (Keratin-6-alpha) (mK6-alpha) (Keratin-6A) (K6A)	5.436	1.585
P12970	RL7A_MOUSE	Large ribosomal subunit protein eL8 (60S ribosomal protein L7a) (Surfeit locus protein 3)	5.435	0.84
P00416	COX3_MOUSE	Cytochrome c oxidase subunit 3 (EC 7.1.1.9) (Cytochrome c oxidase polypeptide III)	5.43	0.824
O88741	GDAP1_MOUSE	Ganglioside-induced differentiation-associated protein 1 (GDAP1)	5.422	0.832
Q8K3J1	NDUS8_MOUSE	NADH dehydrogenase [ubiquinone] iron-sulfur protein 8, mitochondrial (EC 7.1.1.2) (Complex I-23kD) (CI-23kD) (NADH-ubiquinone oxidoreductase 23 kDa subunit)	5.421	0.88
Q8R5H6	WASF1_MOUSE	Actin-binding protein WASF1 (Protein WAVE-1) (Wiskott-Aldrich syndrome protein family member 1) (WASP family protein member 1)	5.399	0.949
Q02053	UBA1_MOUSE	Ubiquitin-like modifier-activating enzyme 1 (EC 6.2.1.45) (Ubiquitin-activating enzyme E1) (Ubiquitin-activating enzyme E1 X) (Ubiquitin-like modifier-activating enzyme 1 X)	5.399	0.454
Q3TXX4	VGLU1_MOUSE	Vesicular glutamate transporter 1 (VGluT1) (Brain-specific Na(+)-dependent inorganic phosphate cotransporter) (Solute carrier family 17 member 7)	5.398	0.993
Q99KI0	ACON_MOUSE	Aconitate hydratase, mitochondrial (Aconitase) (EC 4.2.1.3) (Citrate hydro-lyase)	5.398	0.536
O54983	CRYM_MOUSE	Ketimine reductase mu-crystallin (EC 1.5.1.25) (NADP-regulated thyroid-hormone-binding protein)	5.389	0.566
P19783	COX41_MOUSE	Cytochrome c oxidase subunit 4 isoform 1, mitochondrial (Cytochrome c oxidase polypeptide IV) (Cytochrome c oxidase subunit IV isoform 1) (COX IV-1)	5.387	0.516
P62242	RS8_MOUSE	Small ribosomal subunit protein eS8 (40S ribosomal protein S8)	5.386	1.029
P62962	PROF1_MOUSE	Profilin-1 (Profilin I)	5.375	0.585
P97351	RS3A_MOUSE	Small ribosomal subunit protein eS1 (40S ribosomal protein S3a) (Protein TU-11)	5.353	0.757
Q8BG39	SV2B_MOUSE	Synaptic vesicle glycoprotein 2B (Synaptic vesicle protein 2B)	5.344	0.632
P11983	TCPA_MOUSE	T-complex protein 1 subunit alpha (TCP-1-alpha) (CCT-alpha) (Tailless complex polypeptide 1A) (TCP-1-A) (Tailless complex polypeptide 1B) (TCP-1-B)	5.333	0.816
P56480	ATPB_MOUSE	ATP synthase subunit beta, mitochondrial (EC 7.1.2.2) (ATP synthase F1 subunit beta)	5.328	0.433
P46096	SYT1_MOUSE	Synaptotagmin-1 (Synaptotagmin I) (SytI) (p65)	5.322	0.496
P84084	ARF5_MOUSE	ADP-ribosylation factor 5	5.319	0.722
Q62425	NDUA4_MOUSE	Cytochrome c oxidase subunit NDUFA4	5.302	0.575
Q9DCS9	NDUBA_MOUSE	NADH dehydrogenase [ubiquinone] 1 beta subcomplex subunit 10 (Complex I-PDSW) (CI-PDSW) (NADH-ubiquinone oxidoreductase PDSW subunit)	5.289	0.678
Q9Z204	HNRPC_MOUSE	Heterogeneous nuclear ribonucleoproteins C1/C2 (hnRNP C1/C2)	5.199	0.774
P63085	MK01_MOUSE	Mitogen-activated protein kinase 1 (MAP kinase 1) (MAPK 1) (EC 2.7.11.24) (ERT1) (Extracellular signal-regulated kinase 2) (ERK-2) (MAP kinase isoform p42) (p42-MAPK) (Mitogen-activated protein kinase 2) (MAP kinase 2) (MAPK 2)	5.189	0.903
Q91XV3	BASP1_MOUSE	Brain acid soluble protein 1 (22 kDa neuronal tissue-enriched acidic protein) (Neuronal axonal membrane protein NAP-22)	5.132	0.433
B2RSH2	GNAI1_MOUSE	Guanine nucleotide-binding protein G(i) subunit alpha-1 (EC 3.6.5.-) (Adenylate cyclase-inhibiting G alpha protein)	5.086	0.66
Q9WUK2	IF4H_MOUSE	Eukaryotic translation initiation factor 4H (eIF-4H) (Williams-Beuren syndrome chromosomal region 1 protein homolog)	5.084	0.757
P16858	G3P_MOUSE	Glyceraldehyde-3-phosphate dehydrogenase (GAPDH) (EC 1.2.1.12) (Peptidyl-cysteine S-nitrosylase GAPDH) (EC 2.6.99.-)	4.997	0.379
P43006	EAA2_MOUSE	Excitatory amino acid transporter 2 (GLT-1) (Sodium-dependent glutamate/aspartate transporter 2) (Solute carrier family 1 member 2)	4.996	0.287
Q9DCT2	NDUS3_MOUSE	NADH dehydrogenase [ubiquinone] iron-sulfur protein 3, mitochondrial (EC 7.1.1.2) (Complex I-30kD) (CI-30kD) (NADH-ubiquinone oxidoreductase 30 kDa subunit)	4.976	0.651
Q8VEM8	S25A3_MOUSE	Solute carrier family 25 member 3 (Phosphate carrier protein, mitochondrial) (Phosphate transport protein) (PTP)	4.976	0.536
O88342	WDR1_MOUSE	WD repeat-containing protein 1 (Actin-interacting protein 1) (AIP1)	4.968	0.604
Q80TL0	PPM1E_MOUSE	Protein phosphatase 1E (EC 3.1.3.16) (Ca(2+)/calmodulin-dependent protein kinase phosphatase N) (CaMKP-N) (CaMKP-nucleus) (CaMKN) (Partner of PIX 1) (Partner of PIX-alpha) (Partner of PIXA)	4.964	0.669
P06745	G6PI_MOUSE	Glucose-6-phosphate isomerase (GPI) (EC 5.3.1.9) (Autocrine motility factor) (AMF) (Neuroleukin) (NLK) (Phosphoglucose isomerase) (PGI) (Phosphohexose isomerase) (PHI)	4.953	0.496
P61982	1433G_MOUSE	14-3-3 protein gamma [Cleaved into: 14-3-3 protein gamma, N-terminally processed]	4.937	0.774
Q9CR57	RL14_MOUSE	Large ribosomal subunit protein eL14 (60S ribosomal protein L14)	4.935	0.993
P80314	TCPB_MOUSE	T-complex protein 1 subunit beta (TCP-1-beta) (CCT-beta)	4.932	0.722
Q61735	CD47_MOUSE	Leukocyte surface antigen CD47 (Integrin-associated protein) (IAP) (CD antigen CD47)	4.925	0.454
Q9CQC7	NDUB4_MOUSE	NADH dehydrogenase [ubiquinone] 1 beta subcomplex subunit 4 (Complex I-B15) (CI-B15) (NADH-ubiquinone oxidoreductase B15 subunit)	4.925	0.614
Q9D051	ODPB_MOUSE	Pyruvate dehydrogenase E1 component subunit beta, mitochondrial (PDHE1-B) (EC 1.2.4.1)	4.908	0.566
Q2PFD7	PSD3_MOUSE	PH and SEC7 domain-containing protein 3 (Exchange factor for ADP-ribosylation factor guanine nucleotide factor 6 D) (Exchange factor for ARF6 D) (Pleckstrin homology and SEC7 domain-containing protein 3)	4.908	0.642
P61027	RAB10_MOUSE	Ras-related protein Rab-10 (EC 3.6.5.2)	4.905	0.642
Q9QYC0	ADDA_MOUSE	Alpha-adducin (Erythrocyte adducin subunit alpha)	4.898	0.623
P62702	RS4X_MOUSE	Small ribosomal subunit protein eS4 (40S ribosomal protein S4, X isoform)	4.886	0.971
Q8VE33	GD1L1_MOUSE	Ganglioside-induced differentiation-associated protein 1-like 1 (GDAP1-L1)	4.864	0.66
P01831	THY1_MOUSE	Thy-1 membrane glycoprotein (Thy-1 antigen) (CD antigen CD90)	4.852	0.39
Q91WC3	ACSL6_MOUSE	Long-chain-fatty-acid--CoA ligase 6 (EC 6.2.1.3) (Arachidonate--CoA ligase) (EC 6.2.1.15) (Long-chain acyl-CoA synthetase 6) (LACS 6)	4.844	1.189
P63040	CPLX1_MOUSE	Complexin-1 (921-S) (Complexin I) (CPX I) (Synaphin-2)	4.834	0.585
Q9R0P9	UCHL1_MOUSE	Ubiquitin carboxyl-terminal hydrolase isozyme L1 (UCH-L1) (EC 3.4.19.12) (Neuron cytoplasmic protein 9.5) (PGP 9.5) (PGP9.5) (Ubiquitin thioesterase L1)	4.833	0.454
P80317	TCPZ_MOUSE	T-complex protein 1 subunit zeta (TCP-1-zeta) (CCT-zeta-1)	4.831	0.872
Q99J99	THTM_MOUSE	3-mercaptopyruvate sulfurtransferase (MST) (EC 2.8.1.2)	4.809	-0.454
P46638	RB11B_MOUSE	Ras-related protein Rab-11B (EC 3.6.5.2)	4.797	0.642
O88343	S4A4_MOUSE	Electrogenic sodium bicarbonate cotransporter 1 (Sodium bicarbonate cotransporter) (Na(+)/HCO3(-) cotransporter) (Solute carrier family 4 member 4)	4.791	0.687
Q99LY9	NDUS5_MOUSE	NADH dehydrogenase [ubiquinone] iron-sulfur protein 5 (Complex I-15 kDa) (CI-15 kDa) (NADH-ubiquinone oxidoreductase 15 kDa subunit)	4.787	1.077
P14094	AT1B1_MOUSE	Sodium/potassium-transporting ATPase subunit beta-1 (Sodium/potassium-dependent ATPase subunit beta-1)	4.776	0.39
Q9CQQ7	AT5F1_MOUSE	ATP synthase F(0) complex subunit B1, mitochondrial (ATP synthase peripheral stalk-membrane subunit b) (ATP synthase subunit b) (ATPase subunit b)	4.776	0.546
P48453	PP2BB_MOUSE	Serine/threonine-protein phosphatase 2B catalytic subunit beta isoform (EC 3.1.3.16) (CAM-PRP catalytic subunit) (Calmodulin-dependent calcineurin A subunit beta isoform) (CNA beta)	4.772	0.526
P63213	GBG2_MOUSE	Guanine nucleotide-binding protein G(I)/G(S)/G(O) subunit gamma-2 (G gamma-I)	4.765	0.454
P99026	PSB4_MOUSE	Proteasome subunit beta type-4 (Low molecular mass protein 3) (Macropain beta chain) (Multicatalytic endopeptidase complex beta chain) (Proteasome beta chain) (Proteasome chain 3) (Proteasome subunit beta-7) (beta-7)	4.762	0.748
P58281	OPA1_MOUSE	Dynamin-like GTPase OPA1, mitochondrial (EC 3.6.5.5) (Large GTP-binding protein) (LargeG) (Optic atrophy protein 1 homolog) [Cleaved into: Dynamin-like GTPase OPA1, long form (L-OPA1); Dynamin-like GTPase OPA1, short form (S-OPA1)]	4.742	0.774
P63044	VAMP2_MOUSE	Vesicle-associated membrane protein 2 (VAMP-2) (Synaptobrevin-2)	4.74	0.465
Q9CR68	UCRI_MOUSE	Cytochrome b-c1 complex subunit Rieske, mitochondrial (EC 7.1.1.8) (Complex III subunit 5) (Cytochrome b-c1 complex subunit 5) (Rieske iron-sulfur protein) (RISP) (Rieske protein UQCRFS1) (Ubiquinol-cytochrome c reductase iron-sulfur subunit) [Cleaved into: Cytochrome b-c1 complex subunit 9 (Su9) (Subunit 9) (8 kDa subunit 9) (Complex III subunit IX) (Cytochrome b-c1 complex subunit 11) (UQCRFS1 …	4.732	0.556
P08249	MDHM_MOUSE	Malate dehydrogenase, mitochondrial (EC 1.1.1.37)	4.732	0.411
P63101	1433Z_MOUSE	14-3-3 protein zeta/delta (Protein kinase C inhibitor protein 1) (KCIP-1) (SEZ-2)	4.726	0.39
P63017	HSP7C_MOUSE	Heat shock cognate 71 kDa protein (EC 3.6.4.10) (Heat shock 70 kDa protein 8)	4.687	0.39
P11499	HS90B_MOUSE	Heat shock protein HSP 90-beta (Heat shock 84 kDa) (HSP 84) (HSP84) (Tumor-specific transplantation 84 kDa antigen) (TSTA)	4.686	0.485
Q9Z1G4	VPP1_MOUSE	V-type proton ATPase 116 kDa subunit a 1 (V-ATPase 116 kDa subunit a 1) (Clathrin-coated vesicle/synaptic vesicle proton pump 116 kDa subunit) (Vacuolar adenosine triphosphatase subunit Ac116) (Vacuolar proton pump subunit 1) (Vacuolar proton translocating ATPase 116 kDa subunit a isoform 1)	4.683	0.516
Q9JM76	ARPC3_MOUSE	Actin-related protein 2/3 complex subunit 3 (Arp2/3 complex 21 kDa subunit) (p21-ARC)	4.678	0.333
P56564	EAA1_MOUSE	Excitatory amino acid transporter 1 (Glial high affinity glutamate transporter) (High-affinity neuronal glutamate transporter) (GluT-1) (Sodium-dependent glutamate/aspartate transporter 1) (GLAST-1) (Solute carrier family 1 member 3)	4.643	0.465
P68254	1433T_MOUSE	14-3-3 protein theta (14-3-3 protein tau)	4.636	0.485
Q9Z2U1	PSA5_MOUSE	Proteasome subunit alpha type-5 (Macropain zeta chain) (Multicatalytic endopeptidase complex zeta chain) (Proteasome subunit alpha-5) (alpha-5) (Proteasome zeta chain)	4.628	0.848
Q8K1M6	DNM1L_MOUSE	Dynamin-1-like protein (EC 3.6.5.5) (Dynamin family member proline-rich carboxyl-terminal domain less) (Dymple) (Dynamin-related protein 1)	4.623	0.651
Q9WUC3	LY6H_MOUSE	Lymphocyte antigen 6H (Ly-6H)	4.61	0.585
O89053	COR1A_MOUSE	Coronin-1A (Coronin-like protein A) (Clipin-A) (Coronin-like protein p57) (Tryptophan aspartate-containing coat protein) (TACO)	4.61	0.556
Q6P1F6	2ABA_MOUSE	Serine/threonine-protein phosphatase 2A 55 kDa regulatory subunit B alpha isoform (PP2A subunit B isoform B55-alpha) (PP2A subunit B isoform PR55-alpha) (PP2A subunit B isoform R2-alpha) (PP2A subunit B isoform alpha)	4.599	0.963
P50518	VATE1_MOUSE	V-type proton ATPase subunit E 1 (V-ATPase subunit E 1) (V-ATPase 31 kDa subunit) (p31) (Vacuolar proton pump subunit E 1)	4.596	0.496
P62259	1433E_MOUSE	14-3-3 protein epsilon (14-3-3E)	4.595	0.433
Q9D8N0	EF1G_MOUSE	Elongation factor 1-gamma (EF-1-gamma) (eEF-1B gamma)	4.586	0.651
Q9CQI3	GMFB_MOUSE	Glia maturation factor beta (GMF-beta)	4.583	0.585
Q922B2	SYDC_MOUSE	Aspartate--tRNA ligase, cytoplasmic (EC 6.1.1.12) (Aspartyl-tRNA synthetase) (AspRS)	4.579	-0.201
P70296	PEBP1_MOUSE	Phosphatidylethanolamine-binding protein 1 (PEBP-1) (HCNPpp) [Cleaved into: Hippocampal cholinergic neurostimulating peptide (HCNP)]	4.576	0.422
P52480	KPYM_MOUSE	Pyruvate kinase PKM (EC 2.7.1.40) (Pyruvate kinase muscle isozyme) (Threonine-protein kinase PKM2) (EC 2.7.11.1) (Tyrosine-protein kinase PKM2) (EC 2.7.10.2)	4.575	0.422
Q9QXV0	PCS1N_MOUSE	ProSAAS (IA-4) (Proprotein convertase subtilisin/kexin type 1 inhibitor) (Proprotein convertase 1 inhibitor) (pro-SAAS) [Cleaved into: KEP; Big SAAS (b-SAAS); Little SAAS (l-SAAS); Big PEN-LEN (b-PEN-LEN) (SAAS CT(1-49)); PEN; PEN-20; PEN-19; Little LEN (l-LEN); Big LEN (b-LEN) (BigLEN) (SAAS CT(25-40))]	4.568	0.632
Q8BFR5	EFTU_MOUSE	Elongation factor Tu, mitochondrial	4.564	0.585
O35633	VIAAT_MOUSE	Vesicular inhibitory amino acid transporter (Solute carrier family 32 member 1) (Vesicular GABA and glycine transporter) (Vesicular GABA transporter) (mVGAT) (mVIAAT)	4.54	0.651
Q9DBJ1	PGAM1_MOUSE	Phosphoglycerate mutase 1 (EC 5.4.2.11) (EC 5.4.2.4) (BPG-dependent PGAM 1) (Phosphoglycerate mutase isozyme B) (PGAM-B)	4.533	0.433
O55022	PGRC1_MOUSE	Membrane-associated progesterone receptor component 1 (mPR)	4.525	1.614
Q9D172	GAL3A_MOUSE	Glutamine amidotransferase-like class 1 domain-containing protein 3, mitochondrial	4.524	0.575
Q91WD5	NDUS2_MOUSE	NADH dehydrogenase [ubiquinone] iron-sulfur protein 2, mitochondrial (EC 7.1.1.2) (Complex I-49kD) (CI-49kD) (NADH-ubiquinone oxidoreductase 49 kDa subunit)	4.499	0.66
Q9Z2Y3	HOME1_MOUSE	Homer protein homolog 1 (Homer-1) (VASP/Ena-related gene up-regulated during seizure and LTP 1) (Vesl-1)	4.491	0.895
Q9QZ88	VPS29_MOUSE	Vacuolar protein sorting-associated protein 29 (Vesicle protein sorting 29)	4.486	1.269
Q9CPQ1	COX6C_MOUSE	Cytochrome c oxidase subunit 6C (Cytochrome c oxidase polypeptide VIc)	4.475	0.632
P50396	GDIA_MOUSE	Rab GDP dissociation inhibitor alpha (Rab GDI alpha) (Guanosine diphosphate dissociation inhibitor 1) (GDI-1)	4.473	0.475
P29341	PABP1_MOUSE	Polyadenylate-binding protein 1 (PABP-1) (Poly(A)-binding protein 1)	4.452	0.807
Q3UHL1	CAMKV_MOUSE	CaM kinase-like vesicle-associated protein	4.435	0.669
P68368	TBA4A_MOUSE	Tubulin alpha-4A chain (EC 3.6.5.-) (Alpha-tubulin 4) (Alpha-tubulin isotype M-alpha-4) (Tubulin alpha-4 chain)	4.434	0.39
Q9D1G1	RAB1B_MOUSE	Ras-related protein Rab-1B (EC 3.6.5.2)	4.416	0.595
Q8VD37	SGIP1_MOUSE	SH3-containing GRB2-like protein 3-interacting protein 1 (Endophilin-3-interacting protein)	4.414	1.138
P05202	AATM_MOUSE	Aspartate aminotransferase, mitochondrial (mAspAT) (EC 2.6.1.1) (EC 2.6.1.7) (Fatty acid-binding protein) (FABP-1) (Glutamate oxaloacetate transaminase 2) (Kynurenine aminotransferase 4) (Kynurenine aminotransferase IV) (Kynurenine--oxoglutarate transaminase 4) (Kynurenine--oxoglutarate transaminase IV) (Plasma membrane-associated fatty acid-binding protein) (FABPpm) (Transaminase A)	4.411	0.411
O70435	PSA3_MOUSE	Proteasome subunit alpha type-3 (Macropain subunit C8) (Multicatalytic endopeptidase complex subunit C8) (Proteasome component C8) (Proteasome subunit K) (Proteasome subunit alpha-7) (alpha-7)	4.396	0.934
Q9CQX2	CYB5B_MOUSE	Cytochrome b5 type B (Cytochrome b5 outer mitochondrial membrane isoform)	4.394	0.934
O55100	SNG1_MOUSE	Synaptogyrin-1	4.389	0.623
P62821	RAB1A_MOUSE	Ras-related protein Rab-1A (EC 3.6.5.2) (YPT1-related protein)	4.386	1.111
Q9CZC8	SCRN1_MOUSE	Secernin-1	4.377	1.664
P14131	RS16_MOUSE	Small ribosomal subunit protein uS9 (40S ribosomal protein S16)	4.374	1.176
Q922U2	K2C5_MOUSE	Keratin, type II cytoskeletal 5 (Cytokeratin-5) (CK-5) (Keratin-5) (K5) (Type-II keratin Kb5)	4.374	0.66
Q8CGY8	OGT1_MOUSE	UDP-N-acetylglucosamine--peptide N-acetylglucosaminyltransferase 110 kDa subunit (EC 2.4.1.255) (O-GlcNAc transferase subunit p110) (O-linked N-acetylglucosamine transferase 110 kDa subunit) (OGT)	4.372	1.257
Q7TMM9	TBB2A_MOUSE	Tubulin beta-2A chain	4.361	0.411
P34884	MIF_MOUSE	Macrophage migration inhibitory factor (MIF) (EC 5.3.2.1) (Delayed early response protein 6) (DER6) (Glycosylation-inhibiting factor) (GIF) (L-dopachrome isomerase) (L-dopachrome tautomerase) (EC 5.3.3.12) (Phenylpyruvate tautomerase)	4.356	-0.667
Q9CZ13	QCR1_MOUSE	Cytochrome b-c1 complex subunit 1, mitochondrial (Complex III subunit 1) (Core protein I) (Ubiquinol-cytochrome-c reductase complex core protein 1)	4.335	0.475
B9EKR1	PTPRZ_MOUSE	Receptor-type tyrosine-protein phosphatase zeta (R-PTP-zeta) (EC 3.1.3.48)	4.333	0.575
Q9R257	HEBP1_MOUSE	Heme-binding protein 1 (p22HBP)	4.332	0.766
Q9Z0V2	KCND2_MOUSE	A-type voltage-gated potassium channel KCND2 (Potassium voltage-gated channel subfamily D member 2) (Voltage-gated potassium channel subunit Kv4.2)	4.332	0.696
Q9D8E6	RL4_MOUSE	Large ribosomal subunit protein uL4 (60S ribosomal protein L4)	4.332	0.903
P99027	RLA2_MOUSE	Large ribosomal subunit protein P2 (60S acidic ribosomal protein P2)	4.33	1.516
P62880	GBB2_MOUSE	Guanine nucleotide-binding protein G(I)/G(S)/G(T) subunit beta-2 (G protein subunit beta-2) (Transducin beta chain 2)	4.321	0.444
Q99JR1	SFXN1_MOUSE	Sideroflexin-1	4.315	0.722
P97450	ATP5J_MOUSE	ATP synthase-coupling factor 6, mitochondrial (ATPase subunit F6) (ATP synthase peripheral stalk subunit F6)	4.311	0.516
O55143	AT2A2_MOUSE	Sarcoplasmic/endoplasmic reticulum calcium ATPase 2 (SERCA2) (SR Ca(2+)-ATPase 2) (EC 7.2.2.10) (Calcium pump 2) (Calcium-transporting ATPase sarcoplasmic reticulum type, slow twitch skeletal muscle isoform) (Endoplasmic reticulum class 1/2 Ca(2+) ATPase)	4.31	1.195
Q9QYJ0	DNJA2_MOUSE	DnaJ homolog subfamily A member 2 (mDj3)	4.308	0.791
P31938	MP2K1_MOUSE	Dual specificity mitogen-activated protein kinase kinase 1 (MAP kinase kinase 1) (MAPKK 1) (EC 2.7.12.2) (ERK activator kinase 1) (MAPK/ERK kinase 1) (MEK 1)	4.304	0.556
Q791V5	MTCH2_MOUSE	Mitochondrial carrier homolog 2 (Met-induced mitochondrial protein)	4.297	0.536
P70404	IDHG1_MOUSE	Isocitrate dehydrogenase [NAD] subunit gamma 1, mitochondrial (Isocitric dehydrogenase subunit gamma) (NAD(+)-specific ICDH subunit gamma)	4.297	0.556
P28656	NP1L1_MOUSE	Nucleosome assembly protein 1-like 1 (Brain protein DN38) (NAP-1-related protein)	4.297	-0.059
Q91V12	BACH_MOUSE	Cytosolic acyl coenzyme A thioester hydrolase (EC 3.1.2.2) (Acyl-CoA thioesterase 7) (Brain acyl-CoA hydrolase) (BACH) (CTE-IIa) (CTE-II) (Long chain acyl-CoA thioester hydrolase)	4.293	0.496
P97379	G3BP2_MOUSE	Ras GTPase-activating protein-binding protein 2 (G3BP-2) (GAP SH3 domain-binding protein 2)	4.293	0.696
Q8VDM4	PSMD2_MOUSE	26S proteasome non-ATPase regulatory subunit 2 (26S proteasome regulatory subunit RPN1) (26S proteasome regulatory subunit S2) (26S proteasome subunit p97)	4.287	0.748
P17710	HXK1_MOUSE	Hexokinase-1 (EC 2.7.1.1) (Hexokinase type I) (HK I) (Hexokinase, tumor isozyme)	4.286	0.516
P62918	RL8_MOUSE	Large ribosomal subunit protein uL2 (60S ribosomal protein L8)	4.274	0.888
Q91Z53	GRHPR_MOUSE	Glyoxylate reductase/hydroxypyruvate reductase (EC 1.1.1.79) (EC 1.1.1.81)	4.264	0.379
O54991	CNTP1_MOUSE	Contactin-associated protein 1 (Caspr) (Caspr1) (MHDNIV) (NCP1) (Neurexin IV) (Neurexin-4) (Paranodin)	4.255	1.091
P56135	ATPK_MOUSE	ATP synthase subunit f, mitochondrial (ATP synthase membrane subunit f)	4.252	0.454
Q8BP67	RL24_MOUSE	Large ribosomal subunit protein eL24 (60S ribosomal protein L24)	4.251	1.104
Q9JIS5	SV2A_MOUSE	Synaptic vesicle glycoprotein 2A (Synaptic vesicle protein 2) (Synaptic vesicle protein 2A) (Calcium regulator SV2A)	4.248	0.496
P26883	FKB1A_MOUSE	Peptidyl-prolyl cis-trans isomerase FKBP1A (PPIase FKBP1A) (EC 5.2.1.8) (12 kDa FK506-binding protein) (12 kDa FKBP) (FKBP-12) (Calstabin-1) (FK506-binding protein 1A) (FKBP-1A) (Immunophilin FKBP12) (Rotamase)	4.247	0.411
O08553	DPYL2_MOUSE	Dihydropyrimidinase-related protein 2 (DRP-2) (Unc-33-like phosphoprotein 2) (ULIP-2)	4.244	0.367
Q8BLK3	LSAMP_MOUSE	Limbic system-associated membrane protein (LSAMP)	4.242	0.696
P50247	SAHH_MOUSE	Adenosylhomocysteinase (AdoHcyase) (EC 3.13.2.1) (CUBP) (Liver copper-binding protein) (S-adenosyl-L-homocysteine hydrolase)	4.233	0.614
Q9DCN2	NB5R3_MOUSE	NADH-cytochrome b5 reductase 3 (B5R) (Cytochrome b5 reductase) (EC 1.6.2.2) (Diaphorase-1)	4.23	1.195
Q99K85	SERC_MOUSE	Phosphoserine aminotransferase (PSAT) (EC 2.6.1.52) (Endometrial progesterone-induced protein) (EPIP) (Phosphohydroxythreonine aminotransferase)	4.224	0.824
P52503	NDUS6_MOUSE	NADH dehydrogenase [ubiquinone] iron-sulfur protein 6, mitochondrial (Complex I-13kD-A) (CI-13kD-A) (NADH-ubiquinone oxidoreductase 13 kDa-A subunit)	4.212	0.585
Q9D6M3	GHC1_MOUSE	Mitochondrial glutamate carrier 1 (GC-1) (Glutamate/H(+) symporter 1) (Solute carrier family 25 member 22)	4.207	0.895
Q60676	PPP5_MOUSE	Serine/threonine-protein phosphatase 5 (PP5) (EC 3.1.3.16) (Protein phosphatase T) (PPT)	4.205	1.664
Q9CR21	ACPM_MOUSE	Acyl carrier protein, mitochondrial (ACP) (CI-SDAP) (NADH-ubiquinone oxidoreductase 9.6 kDa subunit)	4.205	0.556
Q8BMS1	ECHA_MOUSE	Trifunctional enzyme subunit alpha, mitochondrial (Monolysocardiolipin acyltransferase) (EC 2.3.1.-) (TP-alpha) [Includes: Long-chain enoyl-CoA hydratase (EC 4.2.1.17); Long chain 3-hydroxyacyl-CoA dehydrogenase (EC 1.1.1.211)]	4.198	0.604
P0DP27	CALM2_MOUSE	Calmodulin-2	4.197	0.31
P62141	PP1B_MOUSE	Serine/threonine-protein phosphatase PP1-beta catalytic subunit (PP-1B) (EC 3.1.3.16) (EC 3.1.3.53)	4.196	0.696
P0DP28	CALM3_MOUSE	Calmodulin-3	4.195	0.31
Q8BVE3	VATH_MOUSE	V-type proton ATPase subunit H (V-ATPase subunit H) (Vacuolar proton pump subunit H)	4.185	0.536
P0DP26	CALM1_MOUSE	Calmodulin-1	4.179	0.31
Q9DC69	NDUA9_MOUSE	NADH dehydrogenase [ubiquinone] 1 alpha subcomplex subunit 9, mitochondrial (Complex I-39kD) (CI-39kD) (NADH-ubiquinone oxidoreductase 39 kDa subunit)	4.13	0.604
Q9CQR4	ACO13_MOUSE	Acyl-coenzyme A thioesterase 13 (Acyl-CoA thioesterase 13) (EC 3.1.2.-) (Hotdog-fold thioesterase superfamily member 2) (Palmitoyl-CoA hydrolase) (EC 3.1.2.2) (Thioesterase superfamily member 2) (THEM2)	4.129	0.575
Q62420	SH3G2_MOUSE	Endophilin-A1 (Endophilin-1) (SH3 domain protein 2A) (SH3 domain-containing GRB2-like protein 2) (SH3p4)	4.128	0.465
Q9Z1P6	NDUA7_MOUSE	NADH dehydrogenase [ubiquinone] 1 alpha subcomplex subunit 7 (Complex I-B14.5a) (CI-B14.5a) (NADH-ubiquinone oxidoreductase subunit B14.5a)	4.125	0.791
Q8BMF4	ODP2_MOUSE	Dihydrolipoyllysine-residue acetyltransferase component of pyruvate dehydrogenase complex, mitochondrial (EC 2.3.1.12) (Dihydrolipoamide acetyltransferase component of pyruvate dehydrogenase complex) (Pyruvate dehydrogenase complex component E2) (PDC-E2) (PDCE2)	4.124	0.506
Q6PIC6	AT1A3_MOUSE	Sodium/potassium-transporting ATPase subunit alpha-3 (Na(+)/K(+) ATPase alpha-3 subunit) (EC 7.2.2.13) (Na(+)/K(+) ATPase alpha(III) subunit) (Sodium pump subunit alpha-3)	4.123	0.345
Q9WUA3	PFKAP_MOUSE	ATP-dependent 6-phosphofructokinase, platelet type (ATP-PFK) (PFK-P) (EC 2.7.1.11) (6-phosphofructokinase type C) (Phosphofructo-1-kinase isozyme C) (PFK-C) (Phosphohexokinase)	4.112	0.566
O70251	EF1B_MOUSE	Elongation factor 1-beta (EF-1-beta)	4.112	0.604
P56379	ATP68_MOUSE	ATP synthase subunit ATP5MJ, mitochondrial (6.8 kDa mitochondrial proteolipid protein) (MLQ) (ATP synthase membrane subunit 6.8PL) (ATP synthase subunit ATP5MPL, mitochondrial)	4.111	0.536
P15532	NDKA_MOUSE	Nucleoside diphosphate kinase A (NDK A) (NDP kinase A) (EC 2.7.4.6) (Metastasis inhibition factor NM23) (NDPK-A) (Tumor metastatic process-associated protein) (nm23-M1)	4.108	0.526
Q9DB20	ATPO_MOUSE	ATP synthase subunit O, mitochondrial (ATP synthase peripheral stalk subunit OSCP) (Oligomycin sensitivity conferral protein) (OSCP)	4.087	0.444
Q8K021	SCAM1_MOUSE	Secretory carrier-associated membrane protein 1 (Secretory carrier membrane protein 1)	4.084	0.595
P23818	GRIA1_MOUSE	Glutamate receptor 1 (GluR-1) (AMPA-selective glutamate receptor 1) (GluR-A) (GluR-K1) (Glutamate receptor ionotropic, AMPA 1) (GluA1)	4.043	0.595
Q80XN0	BDH_MOUSE	D-beta-hydroxybutyrate dehydrogenase, mitochondrial (EC 1.1.1.30) (3-hydroxybutyrate dehydrogenase) (BDH)	4.028	0.595
P68510	1433F_MOUSE	14-3-3 protein eta	4.028	0.444
P17742	PPIA_MOUSE	Peptidyl-prolyl cis-trans isomerase A (PPIase A) (EC 5.2.1.8) (Cyclophilin A) (Cyclosporin A-binding protein) (Rotamase A) (SP18) [Cleaved into: Peptidyl-prolyl cis-trans isomerase A, N-terminally processed]	4.022	0.345
Q6PHN9	RAB35_MOUSE	Ras-related protein Rab-35	3.987	0.895
Q9CWS0	DDAH1_MOUSE	N(G),N(G)-dimethylarginine dimethylaminohydrolase 1 (DDAH-1) (Dimethylarginine dimethylaminohydrolase 1) (EC 3.5.3.18) (DDAHI) (Dimethylargininase-1)	3.932	0.556
Q99LX0	PARK7_MOUSE	Parkinson disease protein 7 homolog (Maillard deglycase) (Parkinsonism-associated deglycase) (Protein DJ-1) (DJ-1) (Protein/nucleic acid deglycase DJ-1) (EC 3.1.2.-, EC 3.5.1.-, EC 3.5.1.124)	3.93	0.496
Q8BJI1	S6A17_MOUSE	Sodium-dependent neutral amino acid transporter SLC6A17 (Sodium-dependent neurotransmitter transporter NTT4) (Solute carrier family 6 member 17)	3.93	0.971
Q9Z2I0	LETM1_MOUSE	Mitochondrial proton/calcium exchanger protein (Electroneutral mitochondrial K(+)/H(+)exchanger) (KHE) (Leucine zipper-EF-hand-containing transmembrane protein 1)	3.93	0.731
P61089	UBE2N_MOUSE	Ubiquitin-conjugating enzyme E2 N (EC 2.3.2.23) (Bendless-like ubiquitin-conjugating enzyme) (E2 ubiquitin-conjugating enzyme N) (Ubc13) (Ubiquitin carrier protein N) (Ubiquitin-protein ligase N)	3.927	0.411
Q6IRU5	CLCB_MOUSE	Clathrin light chain B (Lcb)	3.921	0.748
Q6ZQ38	CAND1_MOUSE	Cullin-associated NEDD8-dissociated protein 1 (Cullin-associated and neddylation-dissociated protein 1) (p120 CAND1)	3.921	0.536
Q8CBW3	ABI1_MOUSE	Abl interactor 1 (Abelson interactor 1) (Abi-1) (Ablphilin-1) (Eps8 SH3 domain-binding protein) (Eps8-binding protein) (Spectrin SH3 domain-binding protein 1) (e3B1)	3.921	1.124
P60766	CDC42_MOUSE	Cell division control protein 42 homolog (EC 3.6.5.2) (G25K GTP-binding protein)	3.921	0.465
P17183	ENOG_MOUSE	Gamma-enolase (EC 4.2.1.11) (2-phospho-D-glycerate hydro-lyase) (Enolase 2) (Neural enolase) (Neuron-specific enolase) (NSE)	3.912	0.39
Q9DC70	NDUS7_MOUSE	NADH dehydrogenase [ubiquinone] iron-sulfur protein 7, mitochondrial (EC 7.1.1.2) (Complex I-20kD) (CI-20kD) (NADH-ubiquinone oxidoreductase 20 kDa subunit)	3.909	0.642
P49442	INPP_MOUSE	Inositol polyphosphate 1-phosphatase (IPP) (IPPase) (EC 3.1.3.57)	3.899	0.832
P17751	TPIS_MOUSE	Triosephosphate isomerase (TIM) (EC 5.3.1.1) (Methylglyoxal synthase) (EC 4.2.3.3) (Triose-phosphate isomerase)	3.897	0.367
Q9CZY3	UB2V1_MOUSE	Ubiquitin-conjugating enzyme E2 variant 1 (UEV-1) (CROC-1)	3.888	-0.152
P12960	CNTN1_MOUSE	Contactin-1 (Neural cell surface protein F3)	3.887	0.465
E9Q912	GDS1_MOUSE	Rap1 GTPase-GDP dissociation stimulator 1	3.865	0.714
P63318	KPCG_MOUSE	Protein kinase C gamma type (PKC-gamma) (EC 2.7.11.13)	3.853	0.516
Q9CZU6	CISY_MOUSE	Citrate synthase, mitochondrial (EC 2.3.3.1) (Citrate (Si)-synthase)	3.845	0.411
Q8BIZ1	ANS1B_MOUSE	Ankyrin repeat and sterile alpha motif domain-containing protein 1B (Amyloid-beta protein intracellular domain-associated protein 1) (AIDA-1) (E2A-PBX1-associated protein) (EB-1)	3.827	0.678
Q3UHJ0	AAK1_MOUSE	AP2-associated protein kinase 1 (EC 2.7.11.1) (Adaptor-associated kinase 1)	3.814	0.526
Q9DB77	QCR2_MOUSE	Cytochrome b-c1 complex subunit 2, mitochondrial (Complex III subunit 2) (Core protein II) (Ubiquinol-cytochrome-c reductase complex core protein 2)	3.809	0.433
Q9CYH2	PXL2A_MOUSE	Peroxiredoxin-like 2A (Peroxiredoxin-like 2 activated in M-CSF stimulated monocytes) (Protein PAMM) (Redox-regulatory protein FAM213A)	3.805	0.963
Q60737	CSK21_MOUSE	Casein kinase II subunit alpha (CK II alpha) (EC 2.7.11.1)	3.797	0.714
P58771	TPM1_MOUSE	Tropomyosin alpha-1 chain (Alpha-tropomyosin) (Tropomyosin-1)	3.797	0.642
Q91VR2	ATPG_MOUSE	ATP synthase subunit gamma, mitochondrial (ATP synthase F1 subunit gamma) (F-ATPase gamma subunit)	3.795	0.485
P62484	ABI2_MOUSE	Abl interactor 2 (Abelson interactor 2) (Abi-2) (Abl-binding protein 3) (AblBP3) (Arg-binding protein 1) (ArgBP1)	3.792	1.118
P61028	RAB8B_MOUSE	Ras-related protein Rab-8B	3.786	0.623
Q01853	TERA_MOUSE	Transitional endoplasmic reticulum ATPase (TER ATPase) (EC 3.6.4.6) (15S Mg(2+)-ATPase p97 subunit) (Valosin-containing protein) (VCP)	3.775	0.444
Q8C1B7	SEP11_MOUSE	Septin-11	3.748	0.84
P56391	CX6B1_MOUSE	Cytochrome c oxidase subunit 6B1 (Cytochrome c oxidase subunit VIb isoform 1) (COX VIb-1)	3.747	0.275
Q640R3	HECAM_MOUSE	Hepatic and glial cell adhesion molecule (glialCAM) (Hepatocyte cell adhesion molecule) (Protein hepaCAM)	3.745	-0.713
P62823	RAB3C_MOUSE	Ras-related protein Rab-3C	3.729	0.556
Q99PT1	GDIR1_MOUSE	Rho GDP-dissociation inhibitor 1 (Rho GDI 1) (GDI-1) (Rho-GDI alpha)	3.729	0.526
P62301	RS13_MOUSE	Small ribosomal subunit protein uS15 (40S ribosomal protein S13)	3.714	0.669
P15864	H12_MOUSE	Histone H1.2 (H1 VAR.1) (H1c)	3.713	-0.415
P68404	KPCB_MOUSE	Protein kinase C beta type (PKC-B) (PKC-beta) (EC 2.7.11.13)	3.71	0.526
P53994	RAB2A_MOUSE	Ras-related protein Rab-2A (EC 3.6.5.2)	3.708	0.696
P31650	S6A11_MOUSE	Sodium- and chloride-dependent GABA transporter 3 (GAT-3) (Sodium- and chloride-dependent GABA transporter 4) (GAT-4) (Solute carrier family 6 member 11)	3.699	0.536
Q9CZ30	OLA1_MOUSE	Obg-like ATPase 1 (GTP-binding protein 9)	3.699	0.614
Q922F4	TBB6_MOUSE	Tubulin beta-6 chain	3.696	0.546
Q9Z2I9	SUCB1_MOUSE	Succinate--CoA ligase [ADP-forming] subunit beta, mitochondrial (EC 6.2.1.5) (ATP-specific succinyl-CoA synthetase subunit beta) (A-SCS) (Succinyl-CoA synthetase beta-A chain) (SCS-betaA)	3.691	0.444
Q9JKD3	SCAM5_MOUSE	Secretory carrier-associated membrane protein 5 (Secretory carrier membrane protein 5)	3.675	0.516
P28660	NCKP1_MOUSE	Nck-associated protein 1 (NAP 1) (Brain protein H19) (MH19) (Membrane-associated protein HEM-2) (p125Nap1)	3.675	0.604
Q8CI94	PYGB_MOUSE	Glycogen phosphorylase, brain form (EC 2.4.1.1)	3.664	0.454
Q9JJK2	LANC2_MOUSE	LanC-like protein 2 (Testis-specific adriamycin sensitivity protein)	3.643	0.757
Q9DBG3	AP2B1_MOUSE	AP-2 complex subunit beta (AP105B) (Adaptor protein complex AP-2 subunit beta) (Adaptor-related protein complex 2 subunit beta) (Beta-2-adaptin) (Beta-adaptin) (Clathrin assembly protein complex 2 beta large chain) (Plasma membrane adaptor HA2/AP2 adaptin beta subunit)	3.624	0.465
Q8BGQ7	SYAC_MOUSE	Alanine--tRNA ligase, cytoplasmic (EC 6.1.1.7) (Alanyl-tRNA synthetase) (AlaRS) (Protein lactyltransferase AARS1) (EC 6.-.-.-) (Protein sticky) (Sti)	3.6	0.623
Q64332	SYN2_MOUSE	Synapsin-2 (Synapsin II)	3.596	0.516
P15105	GLNA_MOUSE	Glutamine synthetase (GS) (EC 6.3.1.2) (Glutamate--ammonia ligase) (Palmitoyltransferase GLUL) (EC 2.3.1.225)	3.593	0.345
P21279	GNAQ_MOUSE	Guanine nucleotide-binding protein G(q) subunit alpha (EC 3.6.5.-) (Guanine nucleotide-binding protein alpha-q)	3.593	0.485
Q9Z0E0	NCDN_MOUSE	Neurochondrin (M-Sema F-associating protein of 75 kDa) (Norbin)	3.592	0.411
P09671	SODM_MOUSE	Superoxide dismutase [Mn], mitochondrial (EC 1.15.1.1)	3.587	0.379
O88543	CSN3_MOUSE	COP9 signalosome complex subunit 3 (SGN3) (Signalosome subunit 3) (JAB1-containing signalosome subunit 3)	3.575	0.465
Q9D6J6	NDUV2_MOUSE	NADH dehydrogenase [ubiquinone] flavoprotein 2, mitochondrial (EC 7.1.1.2) (NADH-ubiquinone oxidoreductase 24 kDa subunit)	3.563	0.705
O08599	STXB1_MOUSE	Syntaxin-binding protein 1 (Protein unc-18 homolog 1) (Unc18-1) (Protein unc-18 homolog A) (Unc-18A)	3.553	0.356
P84244	H33_MOUSE	Histone H3.3	3.542	0.903
P61079	UB2D3_MOUSE	Ubiquitin-conjugating enzyme E2 D3 (EC 2.3.2.23) ((E3-independent) E2 ubiquitin-conjugating enzyme D3) (EC 2.3.2.24) (E2 ubiquitin-conjugating enzyme D3) (Ubiquitin carrier protein D3) (Ubiquitin-conjugating enzyme E2(17)KB 3) (Ubiquitin-conjugating enzyme E2-17 kDa 3) (Ubiquitin-protein ligase D3)	3.528	0.556
P61161	ARP2_MOUSE	Actin-related protein 2 (Actin-like protein 2)	3.528	0.444
Q61598	GDIB_MOUSE	Rab GDP dissociation inhibitor beta (Rab GDI beta) (GDI-3) (Guanosine diphosphate dissociation inhibitor 2) (GDI-2)	3.527	0.496
P59999	ARPC4_MOUSE	Actin-related protein 2/3 complex subunit 4 (Arp2/3 complex 20 kDa subunit) (p20-ARC)	3.525	0.475
Q9R1Q8	TAGL3_MOUSE	Transgelin-3 (Neuronal protein NP25)	3.523	0.506
Q91VR8	BRK1_MOUSE	Protein BRICK1 (BRK1)	3.513	0.604
P47955	RLA1_MOUSE	Large ribosomal subunit protein P1 (60S acidic ribosomal protein P1)	3.512	0.614
P84104	SRSF3_MOUSE	Serine/arginine-rich splicing factor 3 (Pre-mRNA-splicing factor SRP20) (Protein X16) (Splicing factor, arginine/serine-rich 3)	3.497	0.642
Q8R191	SNG3_MOUSE	Synaptogyrin-3	3.494	0.714
P50516	VATA_MOUSE	V-type proton ATPase catalytic subunit A (V-ATPase subunit A) (EC 7.1.2.2) (V-ATPase 69 kDa subunit) (Vacuolar proton pump subunit alpha)	3.487	0.422
P97807	FUMH_MOUSE	Fumarate hydratase, mitochondrial (Fumarase) (EC 4.2.1.2) (EF-3)	3.485	0.496
Q9D6F9	TBB4A_MOUSE	Tubulin beta-4A chain (Tubulin beta-4 chain)	3.482	0.356
Q9DCX2	ATP5H_MOUSE	ATP synthase subunit d, mitochondrial (ATPase subunit d) (ATP synthase peripheral stalk subunit d)	3.465	0.39
O35089	CNIH2_MOUSE	Protein cornichon homolog 2 (CNIH-2) (Cornichon family AMPA receptor auxiliary protein 2) (Cornichon-like protein)	3.462	0.614
P80318	TCPG_MOUSE	T-complex protein 1 subunit gamma (TCP-1-gamma) (CCT-gamma) (Matricin) (mTRiC-P5)	3.43	0.687
Q99J85	NPTXR_MOUSE	Neuronal pentraxin receptor	3.429	1.183
P17156	HSP72_MOUSE	Heat shock-related 70 kDa protein 2 (Heat shock protein 70.2)	3.427	0.986
P85094	ISC2A_MOUSE	Isochorismatase domain-containing protein 2A	3.425	-0.029
[truncated: 372 more rows]

## Sheet: Ts66 vs WT 9M 
Supplementary table 3: DEPs identified by nLC–HDMSE Analysis in human and mouse frontal cortices. Excel sheet with 3 months-old Ts66Yah vs. Euploids mice comparison group.
[truncated: 671 more rows]
