# Supplementary material for: Proteome Signature of Alzheimer-Like Phenotypes in Frontal Cortices From Young and Old Individuals With Down Syndrome
Source: Mol Neurobiol. 2025 Nov 21;63(1):126. doi: 10.1007/s12035-025-05432-0 (PMC12638384; doi:10.1007/s12035-025-05432-0)
Supplement: Supplementary file 4 — (XLSX 197 KB) [file 12035_2025_5432_MOESM4_ESM.xlsx]

## Sheet: DSY vs. CTRY
Supplementary table 4: Uniprot data for DEPs identified by nLC–HDMSE Analysis in human rontal cortices. Excel sheet with DS vs. CTRY comparison group
From	Entry	Entry Name	Protein names	Gene Names	Organism	Length	Subcellular location [CC]	Proteomes	Catalytic activity	Post-translational modification	Glycosylation
P52943	P52943	CRIP2_HUMAN	Cysteine-rich protein 2 (CRP-2) (Protein ESP1)	CRIP2 CRP2	Homo sapiens (Human)	208		UP000005640: Chromosome 14
P10915	P10915	HPLN1_HUMAN	Hyaluronan and proteoglycan link protein 1 (Cartilage-linking protein 1) (Cartilage-link protein) (Proteoglycan link protein)	HAPLN1 CRTL1	Homo sapiens (Human)	354	SUBCELLULAR LOCATION: Secreted, extracellular space, extracellular matrix.	UP000005640: Chromosome 5			CARBOHYD 21; /note="N-linked (GlcNAc...) asparagine"; /evidence="ECO:0000255"; CARBOHYD 56; /note="N-linked (GlcNAc...) asparagine"; /evidence="ECO:0000255"
P14550	P14550	AK1A1_HUMAN	Aldo-keto reductase family 1 member A1 (EC 1.1.1.2) (EC 1.1.1.372) (EC 1.1.1.54) (Alcohol dehydrogenase [NADP(+)]) (Aldehyde reductase) (Glucuronate reductase) (EC 1.1.1.19) (Glucuronolactone reductase) (EC 1.1.1.20) (S-nitroso-CoA reductase) (ScorR) (EC 1.6.-.-)	AKR1A1 ALDR1 ALR	Homo sapiens (Human)	325	SUBCELLULAR LOCATION: Cytoplasm, cytosol {ECO:0000250|UniProtKB:Q9JII6}. Apical cell membrane {ECO:0000250|UniProtKB:Q9JII6}.	UP000005640: Chromosome 1	CATALYTIC ACTIVITY: Reaction=a primary alcohol + NADP(+) = an aldehyde + H(+) + NADPH; Xref=Rhea:RHEA:15937, ChEBI:CHEBI:15378, ChEBI:CHEBI:15734, ChEBI:CHEBI:17478, ChEBI:CHEBI:57783, ChEBI:CHEBI:58349; EC=1.1.1.2; Evidence={ECO:0000269|PubMed:10510318}; CATALYTIC ACTIVITY: Reaction=allyl alcohol + NADP(+) = acrolein + H(+) + NADPH; Xref=Rhea:RHEA:12168, ChEBI:CHEBI:15368, ChEBI:CHEBI:15378, ChE…
O75844	O75844	FACE1_HUMAN	CAAX prenyl protease 1 homolog (EC 3.4.24.84) (Farnesylated proteins-converting enzyme 1) (FACE-1) (Prenyl protein-specific endoprotease 1) (Zinc metalloproteinase Ste24 homolog)	ZMPSTE24 FACE1 STE24	Homo sapiens (Human)	475	SUBCELLULAR LOCATION: Endoplasmic reticulum membrane {ECO:0000269|PubMed:23539603}; Multi-pass membrane protein {ECO:0000255}. Nucleus inner membrane {ECO:0000269|PubMed:23539603}; Multi-pass membrane protein {ECO:0000255}. Early endosome membrane {ECO:0000269|PubMed:35283811}; Multi-pass membrane protein {ECO:0000255}. Late endosome membrane {ECO:0000269|PubMed:35283811}; Multi-pass membrane pro…	UP000005640: Chromosome 1	CATALYTIC ACTIVITY: Reaction=Hydrolyzes the peptide bond -P2-(S-farnesyl or geranylgeranyl)C-P1'-P2'-P3'-COOH where P1' and P2' are amino acids with aliphatic side chains and P3' is any C-terminal residue.; EC=3.4.24.84; Evidence={ECO:0000269|PubMed:33293369, ECO:0000269|PubMed:33315887};
Q00839	Q00839	HNRPU_HUMAN	Heterogeneous nuclear ribonucleoprotein U (hnRNP U) (GRIP120) (Nuclear p120 ribonucleoprotein) (Scaffold-attachment factor A) (SAF-A) (p120) (pp120)	HNRNPU C1orf199 HNRPU SAFA U21.1	Homo sapiens (Human)	825	SUBCELLULAR LOCATION: Nucleus {ECO:0000269|PubMed:10671544, ECO:0000269|PubMed:11003645, ECO:0000269|PubMed:1324173, ECO:0000269|PubMed:14608463, ECO:0000269|PubMed:15563465, ECO:0000269|PubMed:19617346, ECO:0000269|PubMed:21242313, ECO:0000269|PubMed:8174554, ECO:0000269|PubMed:9353307, ECO:0000269|PubMed:9405365}. Nucleus matrix {ECO:0000269|PubMed:1324173, ECO:0000269|PubMed:14608463, ECO:0000…	UP000005640: Chromosome 1		PTM: Cleaved at Asp-100 by CASP3 during T-cell apoptosis, resulting in a loss of DNA- and chromatin-binding activities (PubMed:10671544, PubMed:9405365). {ECO:0000269|PubMed:10671544, ECO:0000269|PubMed:9405365}.; PTM: Extensively phosphorylated (PubMed:7993898). Phosphorylated on Ser-59 by PLK1 and dephosphorylated by protein phosphatase 2A (PP2A) in mitosis (PubMed:25986610). {ECO:0000269|PubMe…
O60684	O60684	IMA7_HUMAN	Importin subunit alpha-7 (Karyopherin subunit alpha-6)	KPNA6 IPOA7	Homo sapiens (Human)	536		UP000005640: Chromosome 1
P30044	P30044	PRDX5_HUMAN	Peroxiredoxin-5, mitochondrial (EC 1.11.1.24) (Alu corepressor 1) (Antioxidant enzyme B166) (AOEB166) (Liver tissue 2D-page spot 71B) (PLP) (Peroxiredoxin V) (Prx-V) (Peroxisomal antioxidant enzyme) (TPx type VI) (Thioredoxin peroxidase PMP20) (Thioredoxin-dependent peroxiredoxin 5)	PRDX5 ACR1 SBBI10	Homo sapiens (Human)	214	SUBCELLULAR LOCATION: [Isoform Mitochondrial]: Mitochondrion {ECO:0000269|PubMed:10521424, ECO:0000269|PubMed:10751410, ECO:0000269|PubMed:31740833}.; SUBCELLULAR LOCATION: [Isoform Cytoplasmic+peroxisomal]: Cytoplasm {ECO:0000269|PubMed:10514471, ECO:0000269|PubMed:10751410}. Peroxisome matrix {ECO:0000269|PubMed:10514471, ECO:0000269|PubMed:10521424, ECO:0000269|PubMed:10751410}. Note=Imported …	UP000005640: Chromosome 11	CATALYTIC ACTIVITY: Reaction=[thioredoxin]-dithiol + a hydroperoxide = [thioredoxin]-disulfide + an alcohol + H2O; Xref=Rhea:RHEA:62620, Rhea:RHEA-COMP:10698, Rhea:RHEA-COMP:10700, ChEBI:CHEBI:15377, ChEBI:CHEBI:29950, ChEBI:CHEBI:30879, ChEBI:CHEBI:35924, ChEBI:CHEBI:50058; EC=1.11.1.24; Evidence={ECO:0000269|PubMed:10751410};	PTM: S-palmitoylated (PubMed:31740833). Palmitoylation occurs on the active site, inhibiting its reactivity; therefore PRDX5 palmitoylation status determines its antioxidant capacity (PubMed:31740833). {ECO:0000269|PubMed:31740833}.; PTM: [Isoform Mitochondrial]: S-palmitoylated (PubMed:31740833). Depalmitoylated by ABHD10 (PubMed:31740833). {ECO:0000269|PubMed:31740833}.
O94811	O94811	TPPP_HUMAN	Tubulin polymerization-promoting protein (TPPP) (EC 3.6.5.-) (25 kDa brain-specific protein) (TPPP/p25) (p24) (p25-alpha)	TPPP TPPP1	Homo sapiens (Human)	219	SUBCELLULAR LOCATION: Golgi outpost {ECO:0000250|UniProtKB:D3ZQL7}. Cytoplasm, cytoskeleton, microtubule organizing center {ECO:0000250|UniProtKB:D3ZQL7}. Cytoplasm, cytoskeleton {ECO:0000269|PubMed:17105200}. Nucleus {ECO:0000269|PubMed:18028908}. Cytoplasm, cytoskeleton, spindle {ECO:0000269|PubMed:22328514}. Note=Specifically localizes to the postsynaptic Golgi apparatus region, also named Gol…	UP000005640: Chromosome 5	CATALYTIC ACTIVITY: Reaction=GTP + H2O = GDP + H(+) + phosphate; Xref=Rhea:RHEA:19669, ChEBI:CHEBI:15377, ChEBI:CHEBI:15378, ChEBI:CHEBI:37565, ChEBI:CHEBI:43474, ChEBI:CHEBI:58189; Evidence={ECO:0000269|PubMed:21316364, ECO:0000269|PubMed:21995432}; PhysiologicalDirection=left-to-right; Xref=Rhea:RHEA:19670; Evidence={ECO:0000269|PubMed:21316364, ECO:0000269|PubMed:21995432};	PTM: Phosphorylated by LIMK1 on serine residues; phosphorylation may alter the tubulin polymerization activity (PubMed:17693641, PubMed:18028908). Phosphorylation by LIMK2, but not LIMK1, regulates astral microtubule organization at early stage of mitosis (PubMed:22328514). Phosphorylation by ROCK1 at Ser-32, Ser-107 and Ser-159 inhibits interaction with HDAC6, resulting in decreased acetylation …	CARBOHYD 152; /note="O-linked (GlcNAc) serine"; /evidence="ECO:0000250|UniProtKB:Q7TQD2"
P51149	P51149	RAB7A_HUMAN	Ras-related protein Rab-7a (EC 3.6.5.2)	RAB7A RAB7	Homo sapiens (Human)	207	SUBCELLULAR LOCATION: Cytoplasmic vesicle, phagosome membrane {ECO:0000269|PubMed:12944476, ECO:0000269|PubMed:21255211}; Peripheral membrane protein {ECO:0000305}; Cytoplasmic side {ECO:0000305}. Late endosome membrane {ECO:0000269|PubMed:12944476, ECO:0000269|PubMed:14617358, ECO:0000269|PubMed:16176980, ECO:0000269|PubMed:20028791, ECO:0000269|PubMed:28325809}; Peripheral membrane protein {ECO…	UP000005640: Chromosome 3	CATALYTIC ACTIVITY: Reaction=GTP + H2O = GDP + H(+) + phosphate; Xref=Rhea:RHEA:19669, ChEBI:CHEBI:15377, ChEBI:CHEBI:15378, ChEBI:CHEBI:37565, ChEBI:CHEBI:43474, ChEBI:CHEBI:58189; EC=3.6.5.2; Evidence={ECO:0000269|PubMed:20028791}; PhysiologicalDirection=left-to-right; Xref=Rhea:RHEA:19670; Evidence={ECO:0000269|PubMed:20028791};	PTM: Deubiquitination at Lys-191 and Lys-194 by USP32. {ECO:0000269|PubMed:36476874}.
P41250	P41250	GARS_HUMAN	Glycine--tRNA ligase (EC 6.1.1.14) (Diadenosine tetraphosphate synthetase) (Ap4A synthetase) (EC 2.7.7.-) (Glycyl-tRNA synthetase) (GlyRS) (Glycyl-tRNA synthetase 1)	GARS1 GARS	Homo sapiens (Human)	739	SUBCELLULAR LOCATION: Cytoplasm {ECO:0000269|PubMed:17035524}. Cell projection, axon {ECO:0000269|PubMed:17035524}. Secreted {ECO:0000250|UniProtKB:Q9CZD3}. Secreted, extracellular exosome {ECO:0000250|UniProtKB:Q9CZD3}. Note=In transfected COS7 cells, not detected in mitochondria, nor in Golgi apparatus (PubMed:17035524). Secreted by motor neuron, possibly through the exosome pathway (By similar…	UP000005640: Chromosome 7	CATALYTIC ACTIVITY: Reaction=ATP + glycine + tRNA(Gly) = AMP + diphosphate + glycyl-tRNA(Gly); Xref=Rhea:RHEA:16013, Rhea:RHEA-COMP:9664, Rhea:RHEA-COMP:9683, ChEBI:CHEBI:30616, ChEBI:CHEBI:33019, ChEBI:CHEBI:57305, ChEBI:CHEBI:78442, ChEBI:CHEBI:78522, ChEBI:CHEBI:456215; EC=6.1.1.14; Evidence={ECO:0000269|PubMed:17544401, ECO:0000269|PubMed:24898252, ECO:0000269|PubMed:28675565}; PhysiologicalD…
O75781	O75781	PALM_HUMAN	Paralemmin-1 (Paralemmin)	PALM KIAA0270	Homo sapiens (Human)	387	SUBCELLULAR LOCATION: Cell membrane {ECO:0000269|PubMed:14978216}; Lipid-anchor {ECO:0000269|PubMed:14978216}; Cytoplasmic side {ECO:0000269|PubMed:14978216}. Cell projection, filopodium membrane {ECO:0000269|PubMed:14978216}; Lipid-anchor {ECO:0000269|PubMed:14978216}. Cell projection, axon {ECO:0000250}. Cell projection, dendrite {ECO:0000250}. Cell projection, dendritic spine {ECO:0000250}. Ba…	UP000005640: Chromosome 19
P35232	P35232	PHB1_HUMAN	Prohibitin 1	PHB1 PHB	Homo sapiens (Human)	272	SUBCELLULAR LOCATION: Mitochondrion inner membrane {ECO:0000269|PubMed:14500729, ECO:0000269|PubMed:20959514}. Nucleus {ECO:0000269|PubMed:14500729, ECO:0000269|PubMed:20959514, ECO:0000269|PubMed:31899195}. Cytoplasm {ECO:0000269|PubMed:14500729, ECO:0000269|PubMed:31899195}. Cell membrane {ECO:0000269|PubMed:22997079, ECO:0000269|PubMed:24003225}.	UP000005640: Chromosome 17
P60981	P60981	DEST_HUMAN	Destrin (Actin-depolymerizing factor) (ADF)	DSTN ACTDP DSN	Homo sapiens (Human)	165		UP000005640: Chromosome 20		PTM: ISGylated. {ECO:0000305|PubMed:16815975}.
Q08722	Q08722	CD47_HUMAN	Leukocyte surface antigen CD47 (Antigenic surface determinant protein OA3) (Integrin-associated protein) (IAP) (Protein MER6) (CD antigen CD47)	CD47 MER6	Homo sapiens (Human)	323	SUBCELLULAR LOCATION: Cell membrane {ECO:0000269|PubMed:7691831}; Multi-pass membrane protein {ECO:0000269|PubMed:7691831}.	UP000005640: Chromosome 3			CARBOHYD 23; /note="N-linked (GlcNAc...) asparagine"; /evidence="ECO:0000269|PubMed:18657508"; CARBOHYD 34; /note="N-linked (GlcNAc...) asparagine"; CARBOHYD 50; /note="N-linked (GlcNAc...) asparagine"; /evidence="ECO:0000269|PubMed:18657508, ECO:0000269|PubMed:19349973"; CARBOHYD 73; /note="N-linked (GlcNAc...) asparagine"; /evidence="ECO:0000269|PubMed:18657508, ECO:0000269|PubMed:19159218, ECO…
P55209	P55209	NP1L1_HUMAN	Nucleosome assembly protein 1-like 1 (NAP-1-related protein) (hNRP)	NAP1L1 NRP	Homo sapiens (Human)	391	SUBCELLULAR LOCATION: Nucleus {ECO:0000269|PubMed:17081065, ECO:0000269|PubMed:20002496, ECO:0000269|PubMed:27599637}. Melanosome {ECO:0000269|PubMed:17081065}. Cytoplasm {ECO:0000269|PubMed:20002496, ECO:0000269|PubMed:28659470}. Note=Identified by mass spectrometry in melanosome fractions from stage I to stage IV.	UP000005640: Chromosome 12		PTM: Monoglycylated on glutamate residues. Cannot be polyglycylated due to the absence of functional TTLL10 in human (By similarity). {ECO:0000250|UniProtKB:P28656, ECO:0000305}.; PTM: Polyglutamylated by TTLL4 on glutamate residues, resulting in polyglutamate chains on the gamma-carboxyl group. Both polyglutamylation and monoglycylation modifications can coexist on the same protein on adjacent r…
P49327	P49327	FAS_HUMAN	Fatty acid synthase (EC 2.3.1.85) (Type I fatty acid synthase) [Includes: [Acyl-carrier-protein] S-acetyltransferase (EC 2.3.1.38); [Acyl-carrier-protein] S-malonyltransferase (EC 2.3.1.39); 3-oxoacyl-[acyl-carrier-protein] synthase (EC 2.3.1.41); 3-oxoacyl-[acyl-carrier-protein] reductase (EC 1.1.1.100); 3-hydroxyacyl-[acyl-carrier-protein] dehydratase (EC 4.2.1.59); Enoyl-[acyl-carrier-protein]…	FASN FAS	Homo sapiens (Human)	2511	SUBCELLULAR LOCATION: Cytoplasm {ECO:0000269|PubMed:17081065}. Melanosome {ECO:0000269|PubMed:17081065}. Note=Identified by mass spectrometry in melanosome fractions from stage I to stage IV.	UP000005640: Chromosome 17	CATALYTIC ACTIVITY: Reaction=acetyl-CoA + 2n H(+) + n malonyl-CoA + 2n NADPH = a long-chain fatty acid + n CO2 + (n+1) CoA + 2n NADP(+); Xref=Rhea:RHEA:14993, ChEBI:CHEBI:15378, ChEBI:CHEBI:16526, ChEBI:CHEBI:57287, ChEBI:CHEBI:57288, ChEBI:CHEBI:57384, ChEBI:CHEBI:57560, ChEBI:CHEBI:57783, ChEBI:CHEBI:58349; EC=2.3.1.85; Evidence={ECO:0000269|PubMed:16215233, ECO:0000269|PubMed:26851298, ECO:000…	PTM: S-nitrosylation of Fatty acid synthase at cysteine residues Cys-1471 or Cys-2091 is important for the enzyme dimerization. In adipocytes, S-nitrosylation of Fatty acid synthase occurs under physiological conditions and gradually increases during adipogenesis. {ECO:0000269|PubMed:26851298}.
P78324	P78324	SHPS1_HUMAN	Tyrosine-protein phosphatase non-receptor type substrate 1 (SHP substrate 1) (SHPS-1) (Brain Ig-like molecule with tyrosine-based activation motifs) (Bit) (CD172 antigen-like family member A) (Inhibitory receptor SHPS-1) (Macrophage fusion receptor) (MyD-1 antigen) (Signal-regulatory protein alpha-1) (Sirp-alpha-1) (Signal-regulatory protein alpha-2) (Sirp-alpha-2) (Signal-regulatory protein alph…	SIRPA BIT MFR MYD1 PTPNS1 SHPS1 SIRP	Homo sapiens (Human)	504	SUBCELLULAR LOCATION: Membrane; Single-pass type I membrane protein.	UP000005640: Chromosome 20		PTM: N-glycosylated. {ECO:0000269|PubMed:16335952, ECO:0000269|PubMed:19159218, ECO:0000269|PubMed:9062191}.; PTM: Phosphorylated on tyrosine residues in response to stimulation with EGF, growth hormone, insulin and PDGF. Dephosphorylated by PTPN11. {ECO:0000269|PubMed:10842184, ECO:0000269|PubMed:9062191}.	CARBOHYD 245; /note="N-linked (GlcNAc...) asparagine"; /evidence="ECO:0000269|PubMed:16335952"; CARBOHYD 270; /note="N-linked (GlcNAc...) asparagine"; /evidence="ECO:0000269|PubMed:19159218"; CARBOHYD 292; /note="N-linked (GlcNAc...) asparagine"; /evidence="ECO:0000269|PubMed:19159218"; CARBOHYD 319; /note="N-linked (GlcNAc...) asparagine"; /evidence="ECO:0000255"
P68402	P68402	PA1B2_HUMAN	Platelet-activating factor acetylhydrolase IB subunit alpha2 (EC 3.1.1.47) (PAF acetylhydrolase 30 kDa subunit) (PAF-AH 30 kDa subunit) (PAF-AH subunit beta) (PAFAH subunit beta)	PAFAH1B2 PAFAHB	Homo sapiens (Human)	229	SUBCELLULAR LOCATION: Cytoplasm.	UP000005640: Chromosome 11	CATALYTIC ACTIVITY: Reaction=a 1-O-alkyl-2-acetyl-sn-glycero-3-phosphocholine + H2O = 1-O-alkyl-sn-glycero-3-phosphocholine + acetate + H(+); Xref=Rhea:RHEA:17777, ChEBI:CHEBI:15377, ChEBI:CHEBI:15378, ChEBI:CHEBI:30089, ChEBI:CHEBI:30909, ChEBI:CHEBI:36707; EC=3.1.1.47; Evidence={ECO:0000250|UniProtKB:P68401}; PhysiologicalDirection=left-to-right; Xref=Rhea:RHEA:17778; Evidence={ECO:0000250|UniP…
P21283	P21283	VATC1_HUMAN	V-type proton ATPase subunit C 1 (V-ATPase subunit C 1) (Vacuolar proton pump subunit C 1)	ATP6V1C1 ATP6C ATP6D VATC	Homo sapiens (Human)	382	SUBCELLULAR LOCATION: Cytoplasmic vesicle, secretory vesicle, synaptic vesicle membrane {ECO:0000250|UniProtKB:Q5FVI6}; Peripheral membrane protein {ECO:0000305}. Cytoplasmic vesicle, clathrin-coated vesicle membrane {ECO:0000250|UniProtKB:Q5FVI6}; Peripheral membrane protein {ECO:0000305}.	UP000005640: Chromosome 8
P61421	P61421	VA0D1_HUMAN	V-type proton ATPase subunit d 1 (V-ATPase subunit d 1) (32 kDa accessory protein) (V-ATPase 40 kDa accessory protein) (V-ATPase AC39 subunit) (p39) (Vacuolar proton pump subunit d 1)	ATP6V0D1 ATP6D VPATPD	Homo sapiens (Human)	351	SUBCELLULAR LOCATION: Membrane {ECO:0000305|PubMed:21844891}; Peripheral membrane protein {ECO:0000305|PubMed:21844891}; Cytoplasmic side {ECO:0000305|PubMed:21844891}. Lysosome membrane {ECO:0000305|PubMed:30374053}; Peripheral membrane protein {ECO:0000305}. Cytoplasmic vesicle, clathrin-coated vesicle membrane {ECO:0000250|UniProtKB:P61420}; Peripheral membrane protein {ECO:0000305}. Note=Loca…	UP000005640: Chromosome 16
P11142	P11142	HSP7C_HUMAN	Heat shock cognate 71 kDa protein (EC 3.6.4.10) (Heat shock 70 kDa protein 8) (Heat shock protein family A member 8) (Lipopolysaccharide-associated protein 1) (LAP-1) (LPS-associated protein 1)	HSPA8 HSC70 HSP73 HSPA10	Homo sapiens (Human)	646	SUBCELLULAR LOCATION: Cytoplasm {ECO:0000269|PubMed:17289661}. Melanosome {ECO:0000269|PubMed:17081065}. Nucleus, nucleolus {ECO:0000269|PubMed:1586970}. Cell membrane. Lysosome membrane {ECO:0000269|PubMed:11559757}; Peripheral membrane protein {ECO:0000269|PubMed:11559757}; Cytoplasmic side {ECO:0000269|PubMed:11559757}. Note=Localized in cytoplasmic mRNP granules containing untranslated mRNAs …	UP000005640: Chromosome 11	CATALYTIC ACTIVITY: Reaction=ATP + H2O = ADP + H(+) + phosphate; Xref=Rhea:RHEA:13065, ChEBI:CHEBI:15377, ChEBI:CHEBI:15378, ChEBI:CHEBI:30616, ChEBI:CHEBI:43474, ChEBI:CHEBI:456216; EC=3.6.4.10; Evidence={ECO:0000269|PubMed:12526792};	PTM: Acetylated. {ECO:0000269|Ref.5, ECO:0000269|Ref.6}.; PTM: ISGylated. {ECO:0000269|PubMed:16139798, ECO:0000269|PubMed:16815975}.; PTM: Trimethylation at Lys-561 reduces fibrillar SNCA binding.
O94905	O94905	ERLN2_HUMAN	Erlin-2 (Endoplasmic reticulum lipid raft-associated protein 2) (Stomatin-prohibitin-flotillin-HflC/K domain-containing protein 2) (SPFH domain-containing protein 2)	ERLIN2 C8orf2 SPFH2 UNQ2441/PRO5003/PRO9924	Homo sapiens (Human)	339	SUBCELLULAR LOCATION: Endoplasmic reticulum membrane {ECO:0000269|PubMed:16835267, ECO:0000269|PubMed:17502376, ECO:0000269|PubMed:19240031}; Single-pass type II membrane protein {ECO:0000269|PubMed:16835267, ECO:0000269|PubMed:17502376, ECO:0000269|PubMed:19240031}. Note=Associated with lipid raft-like domains of the endoplasmic reticulum membrane.	UP000005640: Chromosome 8		PTM: Deubiquitinated by USP25; leading to stabilization. {ECO:0000250|UniProtKB:O75477}.	CARBOHYD 106; /note="N-linked (GlcNAc...) asparagine"; /evidence="ECO:0000269|PubMed:17502376"
P11586	P11586	C1TC_HUMAN	C-1-tetrahydrofolate synthase, cytoplasmic (C1-THF synthase) (Epididymis secretory sperm binding protein) [Cleaved into: C-1-tetrahydrofolate synthase, cytoplasmic, N-terminally processed] [Includes: Methylenetetrahydrofolate dehydrogenase (EC 1.5.1.5); Methenyltetrahydrofolate cyclohydrolase (EC 3.5.4.9); Formyltetrahydrofolate synthetase (EC 6.3.4.3)]	MTHFD1 MTHFC MTHFD	Homo sapiens (Human)	935	SUBCELLULAR LOCATION: Cytoplasm {ECO:0000305|PubMed:3053686}.	UP000005640: Chromosome 14	CATALYTIC ACTIVITY: Reaction=(6R)-5,10-methylene-5,6,7,8-tetrahydrofolate + NADP(+) = (6R)-5,10-methenyltetrahydrofolate + NADPH; Xref=Rhea:RHEA:22812, ChEBI:CHEBI:15636, ChEBI:CHEBI:57455, ChEBI:CHEBI:57783, ChEBI:CHEBI:58349; EC=1.5.1.5; Evidence={ECO:0000269|PubMed:10828945, ECO:0000269|PubMed:18767138, ECO:0000269|PubMed:1881876}; PhysiologicalDirection=left-to-right; Xref=Rhea:RHEA:22813; Ev…
P13073	P13073	COX41_HUMAN	Cytochrome c oxidase subunit 4 isoform 1, mitochondrial (Cytochrome c oxidase polypeptide IV) (Cytochrome c oxidase subunit IV isoform 1) (COX IV-1)	COX4I1 COX4	Homo sapiens (Human)	169	SUBCELLULAR LOCATION: Mitochondrion inner membrane {ECO:0000269|PubMed:30030519}; Single-pass membrane protein {ECO:0000269|PubMed:30030519}.	UP000005640: Chromosome 16
P08559	P08559	ODPA_HUMAN	Pyruvate dehydrogenase E1 component subunit alpha, somatic form, mitochondrial (EC 1.2.4.1) (PDHE1-A type I)	PDHA1 PHE1A	Homo sapiens (Human)	390	SUBCELLULAR LOCATION: Mitochondrion matrix.	UP000005640: Chromosome X	CATALYTIC ACTIVITY: Reaction=H(+) + N(6)-[(R)-lipoyl]-L-lysyl-[dihydrolipoyllysine-residue acetyltransferase] + pyruvate = CO2 + N(6)-[(R)-S(8)-acetyldihydrolipoyl]-L-lysyl-[dihydrolipoyllysine-residue acetyltransferase]; Xref=Rhea:RHEA:19189, Rhea:RHEA-COMP:10480, Rhea:RHEA-COMP:10481, ChEBI:CHEBI:15361, ChEBI:CHEBI:15378, ChEBI:CHEBI:16526, ChEBI:CHEBI:83099, ChEBI:CHEBI:83111; EC=1.2.4.1; Evid…	PTM: Phosphorylation at Ser-232, Ser-293 and Ser-300 by PDK family kinases inactivates the enzyme; for this phosphorylation at a single site is sufficient. Dephosphorylation at all three sites, i.e. at Ser-232, Ser-293 and Ser-300, is required for reactivation. {ECO:0000269|PubMed:11486000, ECO:0000269|PubMed:17474719, ECO:0000269|PubMed:19081061}.; PTM: Acetylation alters the phosphorylation pat…
P63167	P63167	DYL1_HUMAN	Dynein light chain 1, cytoplasmic (8 kDa dynein light chain) (DLC8) (Dynein light chain LC8-type 1) (Protein inhibitor of neuronal nitric oxide synthase) (PIN)	DYNLL1 DLC1 DNCL1 DNCLC1 HDLC1	Homo sapiens (Human)	89	SUBCELLULAR LOCATION: Cytoplasm, cytoskeleton, microtubule organizing center, centrosome {ECO:0000269|PubMed:14654843}. Chromosome {ECO:0000269|PubMed:37696958}. Cytoplasm, cytoskeleton {ECO:0000269|PubMed:20921139}. Nucleus {ECO:0000269|PubMed:15891768}. Mitochondrion {ECO:0000269|PubMed:18084006}. Note=Upon induction of apoptosis translocates together with BCL2L11 to mitochondria (PubMed:180840…	UP000005640: Chromosome 12		PTM: Phosphorylation at Ser-88 promotes recruitment to DNA double-strand breaks (DSBs) by TP53BP1 and ability to inhibit MRE11 (PubMed:37696958). Phosphorylation at Ser-88 appears to control the dimer-monomer transition (PubMed:15193260, PubMed:18650427). According to PubMed:15193260, it is phosphorylated at Ser-88 by PAK1, however, according to PubMed:18650427, the DYNLL1 dimer is not accessible…
P09104	P09104	ENOG_HUMAN	Gamma-enolase (EC 4.2.1.11) (2-phospho-D-glycerate hydro-lyase) (Enolase 2) (Neural enolase) (Neuron-specific enolase) (NSE)	ENO2	Homo sapiens (Human)	434	SUBCELLULAR LOCATION: Cytoplasm {ECO:0000250}. Cell membrane {ECO:0000250}. Note=Can translocate to the plasma membrane in either the homodimeric (alpha/alpha) or heterodimeric (alpha/gamma) form. {ECO:0000250}.	UP000005640: Chromosome 12	CATALYTIC ACTIVITY: Reaction=(2R)-2-phosphoglycerate = H2O + phosphoenolpyruvate; Xref=Rhea:RHEA:10164, ChEBI:CHEBI:15377, ChEBI:CHEBI:58289, ChEBI:CHEBI:58702; EC=4.2.1.11;
P21266	P21266	GSTM3_HUMAN	Glutathione S-transferase Mu 3 (EC 2.5.1.18) (GST class-mu 3) (GSTM3-3) (hGSTM3-3)	GSTM3 GST5	Homo sapiens (Human)	225	SUBCELLULAR LOCATION: Cytoplasm.	UP000005640: Chromosome 1	CATALYTIC ACTIVITY: Reaction=glutathione + RX = a halide anion + an S-substituted glutathione + H(+); Xref=Rhea:RHEA:16437, ChEBI:CHEBI:15378, ChEBI:CHEBI:16042, ChEBI:CHEBI:17792, ChEBI:CHEBI:57925, ChEBI:CHEBI:90779; EC=2.5.1.18; Evidence={ECO:0000269|PubMed:10587441};	PTM: The N-terminus is blocked.
P20336	P20336	RAB3A_HUMAN	Ras-related protein Rab-3A	RAB3A	Homo sapiens (Human)	220	SUBCELLULAR LOCATION: Cytoplasm, cytosol {ECO:0000250|UniProtKB:P63012}. Lysosome {ECO:0000269|PubMed:27325790}. Cytoplasmic vesicle, secretory vesicle {ECO:0000250|UniProtKB:P63012}. Cell projection, axon {ECO:0000250|UniProtKB:P63011}. Cell membrane {ECO:0000305}; Lipid-anchor {ECO:0000305}; Cytoplasmic side {ECO:0000305}. Presynapse {ECO:0000250|UniProtKB:P63011}. Postsynapse {ECO:0000250|UniP…	UP000005640: Chromosome 19		PTM: Phosphorylation of Thr-86 in the switch II region by LRRK2 prevents the association of RAB regulatory proteins, including CHM, CHML and RAB GDP dissociation inhibitors GDI1 and GDI2. {ECO:0000269|PubMed:29125462}.
P47736	P47736	RPGP1_HUMAN	Rap1 GTPase-activating protein 1 (Rap1GAP) (Rap1GAP1)	RAP1GAP KIAA0474 RAP1GA1	Homo sapiens (Human)	663	SUBCELLULAR LOCATION: Golgi apparatus membrane; Peripheral membrane protein.	UP000005640: Chromosome 1
P13645	P13645	K1C10_HUMAN	Keratin, type I cytoskeletal 10 (Cytokeratin-10) (CK-10) (Keratin-10) (K10)	KRT10 KPP	Homo sapiens (Human)	584	SUBCELLULAR LOCATION: Secreted, extracellular space {ECO:0000269|PubMed:12427098}. Cell surface {ECO:0000269|PubMed:19627498}. Cytoplasm {ECO:0000269|PubMed:32179842}.	UP000005640: Chromosome 17
P01023	P01023	A2MG_HUMAN	Alpha-2-macroglobulin (Alpha-2-M) (C3 and PZP-like alpha-2-macroglobulin domain-containing protein 5)	A2M CPAMD5 FWP007	Homo sapiens (Human)	1474	SUBCELLULAR LOCATION: Secreted {ECO:0000269|PubMed:6203908}.	UP000005640: Chromosome 12			CARBOHYD 55; /note="N-linked (GlcNAc...) (complex) asparagine"; /evidence="ECO:0000269|PubMed:16335952, ECO:0000269|PubMed:19139490"; CARBOHYD 70; /note="N-linked (GlcNAc...) asparagine"; /evidence="ECO:0000269|PubMed:6203908"; CARBOHYD 247; /note="N-linked (GlcNAc...) asparagine"; /evidence="ECO:0000269|PubMed:16335952, ECO:0000269|PubMed:6203908"; CARBOHYD 396; /note="N-linked (GlcNAc...) aspar…
P68871	P68871	HBB_HUMAN	Hemoglobin subunit beta (Beta-globin) (Hemoglobin beta chain) [Cleaved into: LVV-hemorphin-7; Spinorphin]	HBB	Homo sapiens (Human)	147		UP000005640: Chromosome 11		PTM: Glucose reacts non-enzymatically with the N-terminus of the beta chain to form a stable ketoamine linkage. This takes place slowly and continuously throughout the 120-day life span of the red blood cell. The rate of glycation is increased in patients with diabetes mellitus.; PTM: S-nitrosylated; a nitric oxide group is first bound to Fe(2+) and then transferred to Cys-94 to allow capture of …	CARBOHYD 2; /note="N-linked (Glc) (glycation) valine; in Hb A1c"; /evidence="ECO:0000269|PubMed:635569"; CARBOHYD 9; /note="N-linked (Glc) (glycation) lysine"; /evidence="ECO:0000269|PubMed:7358733"; CARBOHYD 18; /note="N-linked (Glc) (glycation) lysine"; /evidence="ECO:0000269|PubMed:7358733"; CARBOHYD 67; /note="N-linked (Glc) (glycation) lysine"; /evidence="ECO:0000269|PubMed:7358733"; CARBOHY…
P69905	P69905	HBA_HUMAN	Hemoglobin subunit alpha (Alpha-globin) (Hemoglobin alpha chain) [Cleaved into: Hemopressin]	HBA1; HBA2	Homo sapiens (Human)	142		UP000005640: Chromosome 16		PTM: The initiator Met is not cleaved in variant Thionville and is acetylated.	CARBOHYD 8; /note="N-linked (Glc) (glycation) lysine; alternate"; /evidence="ECO:0000269|PubMed:7358733"; CARBOHYD 17; /note="N-linked (Glc) (glycation) lysine; alternate"; /evidence="ECO:0000269|PubMed:7358733"; CARBOHYD 41; /note="N-linked (Glc) (glycation) lysine; alternate"; /evidence="ECO:0000269|PubMed:7358733"; CARBOHYD 62; /note="N-linked (Glc) (glycation) lysine"; /evidence="ECO:0000269|…
P02649	P02649	APOE_HUMAN	Apolipoprotein E (Apo-E)	APOE	Homo sapiens (Human)	317	SUBCELLULAR LOCATION: Secreted {ECO:0000269|PubMed:2498325, ECO:0000269|PubMed:30333625}. Secreted, extracellular space {ECO:0000269|PubMed:8340399}. Secreted, extracellular space, extracellular matrix {ECO:0000269|PubMed:9488694}. Extracellular vesicle {ECO:0000269|PubMed:26387950}. Endosome, multivesicular body {ECO:0000269|PubMed:26387950}. Note=In the plasma, APOE is associated with chylomicr…	UP000005640: Chromosome 19		PTM: APOE exists as multiple glycosylated and sialylated glycoforms within cells and in plasma (PubMed:29516132). The extent of glycosylation and sialylation are tissue and context specific (PubMed:29516132). Plasma APOE undergoes desialylation and is less glycosylated and sialylated than the cellular form (PubMed:19838169, PubMed:20511397, PubMed:23234360, PubMed:2498325). Glycosylation is not r…	CARBOHYD 26; /note="O-linked (GalNAc...) threonine"; /evidence="ECO:0000269|PubMed:23234360"; CARBOHYD 36; /note="O-linked (GalNAc...) threonine"; /evidence="ECO:0000269|PubMed:23234360"; CARBOHYD 93; /note="N-linked (Glc) (glycation) lysine"; /evidence="ECO:0000269|PubMed:10452964"; CARBOHYD 212; /note="O-linked (GalNAc...) threonine"; /evidence="ECO:0000269|PubMed:19838169, ECO:0000269|PubMed:2…
Q01484	Q01484	ANK2_HUMAN	Ankyrin-2 (ANK-2) (Ankyrin-B) (Brain ankyrin) (Non-erythroid ankyrin)	ANK2 ANKB	Homo sapiens (Human)	3957	SUBCELLULAR LOCATION: Cytoplasm, cytoskeleton {ECO:0000269|PubMed:19007774}. Membrane {ECO:0000269|PubMed:19007774}. Cytoplasm, myofibril, sarcomere, M line {ECO:0000250|UniProtKB:Q8C8R3}. Apical cell membrane {ECO:0000250|UniProtKB:Q8C8R3}. Cell membrane {ECO:0000269|PubMed:19007774}. Postsynaptic cell membrane {ECO:0000250|UniProtKB:Q8C8R3}. Early endosome {ECO:0000250|UniProtKB:Q8C8R3}. Recycl…	UP000005640: Chromosome 4		PTM: Phosphorylated at multiple sites by different protein kinases and each phosphorylation event regulates the protein's structure and function. {ECO:0000305}.
P50148	P50148	GNAQ_HUMAN	Guanine nucleotide-binding protein G(q) subunit alpha (Guanine nucleotide-binding protein alpha-q)	GNAQ GAQ	Homo sapiens (Human)	359	SUBCELLULAR LOCATION: Cell membrane {ECO:0000269|PubMed:19001095}; Lipid-anchor {ECO:0000269|PubMed:19001095}. Golgi apparatus {ECO:0000269|PubMed:19001095}. Nucleus {ECO:0000250|UniProtKB:P21279}. Nucleus membrane {ECO:0000250|UniProtKB:P21279}. Note=Colocalizes with the adrenergic receptors, ADREN1A and ADREN1B, at the nuclear membrane of cardiac myocytes. {ECO:0000250|UniProtKB:P21279}.	UP000005640: Chromosome 9		PTM: Palmitoylated by ZDHHC3 and ZDHHC7 (PubMed:19001095). Palmitoylation occurs in the Golgi and participates in the localization of GNAQ to the plasma membrane (PubMed:19001095). {ECO:0000269|PubMed:19001095}.; PTM: (Microbial infection) Deamidated at Gln-209 by Photorhabdus asymbiotica toxin PAU_02230, blocking GTP hydrolysis of heterotrimeric GNAQ or GNA11 and G-alphai (GNAI1, GNAI2 or GNAI3)…
P30043	P30043	BLVRB_HUMAN	Flavin reductase (NADPH) (FR) (EC 1.5.1.30) (Biliverdin reductase B) (BVR-B) (EC 1.3.1.-) (Biliverdin-IX beta-reductase) (Green heme-binding protein) (GHBP) (NADPH-dependent diaphorase) (NADPH-flavin reductase) (FLR) (S-nitroso-CoA-assisted nitrosyltransferase) (SNO-CoA-assisted nitrosyltransferase) (EC 2.6.99.-)	BLVRB FLR SCAN	Homo sapiens (Human)	206	SUBCELLULAR LOCATION: Cytoplasm {ECO:0000269|PubMed:38056462, ECO:0000269|PubMed:7929092}.	UP000005640: Chromosome 19	CATALYTIC ACTIVITY: Reaction=NADP(+) + reduced riboflavin = 2 H(+) + NADPH + riboflavin; Xref=Rhea:RHEA:19377, ChEBI:CHEBI:15378, ChEBI:CHEBI:17607, ChEBI:CHEBI:57783, ChEBI:CHEBI:57986, ChEBI:CHEBI:58349; EC=1.5.1.30; Evidence={ECO:0000269|PubMed:10620517, ECO:0000269|PubMed:18241201, ECO:0000269|PubMed:27207795}; PhysiologicalDirection=right-to-left; Xref=Rhea:RHEA:19379; Evidence={ECO:0000269|…
P78357	P78357	CNTP1_HUMAN	Contactin-associated protein 1 (Caspr) (Caspr1) (Neurexin IV) (Neurexin-4) (p190)	CNTNAP1 CASPR NRXN4	Homo sapiens (Human)	1384	SUBCELLULAR LOCATION: Membrane {ECO:0000305}; Single-pass type I membrane protein {ECO:0000305}. Cell junction, paranodal septate junction {ECO:0000250|UniProtKB:O54991}.	UP000005640: Chromosome 17			CARBOHYD 120; /note="N-linked (GlcNAc...) asparagine"; /evidence="ECO:0000255"; CARBOHYD 128; /note="N-linked (GlcNAc...) asparagine"; /evidence="ECO:0000255"; CARBOHYD 276; /note="N-linked (GlcNAc...) asparagine"; /evidence="ECO:0000255"; CARBOHYD 420; /note="N-linked (GlcNAc...) asparagine"; /evidence="ECO:0000255"; CARBOHYD 499; /note="N-linked (GlcNAc...) asparagine"; /evidence="ECO:0000255";…
Q9NRW1	Q9NRW1	RAB6B_HUMAN	Ras-related protein Rab-6B (EC 3.6.5.2)	RAB6B	Homo sapiens (Human)	208	SUBCELLULAR LOCATION: Golgi apparatus membrane {ECO:0000269|PubMed:17707369, ECO:0000269|PubMed:18044744, ECO:0000269|PubMed:25492866}; Lipid-anchor {ECO:0000305}. Endoplasmic reticulum-Golgi intermediate compartment {ECO:0000269|PubMed:17707369}. Cytoplasmic vesicle {ECO:0000269|PubMed:17707369}. Note=Colocalizes with BICD1 at vesicular structures that align along microtubules. {ECO:0000269|PubM…	UP000005640: Chromosome 3	CATALYTIC ACTIVITY: Reaction=GTP + H2O = GDP + H(+) + phosphate; Xref=Rhea:RHEA:19669, ChEBI:CHEBI:15377, ChEBI:CHEBI:15378, ChEBI:CHEBI:37565, ChEBI:CHEBI:43474, ChEBI:CHEBI:58189; EC=3.6.5.2; Evidence={ECO:0000305|PubMed:16790928}; PhysiologicalDirection=left-to-right; Xref=Rhea:RHEA:19670; Evidence={ECO:0000305|PubMed:16790928};
P07195	P07195	LDHB_HUMAN	L-lactate dehydrogenase B chain (LDH-B) (EC 1.1.1.27) (LDH heart subunit) (LDH-H) (Renal carcinoma antigen NY-REN-46)	LDHB	Homo sapiens (Human)	334	SUBCELLULAR LOCATION: Cytoplasm. Mitochondrion inner membrane {ECO:0000269|PubMed:27618187}; Peripheral membrane protein {ECO:0000305}.	UP000005640: Chromosome 12	CATALYTIC ACTIVITY: Reaction=(S)-lactate + NAD(+) = H(+) + NADH + pyruvate; Xref=Rhea:RHEA:23444, ChEBI:CHEBI:15361, ChEBI:CHEBI:15378, ChEBI:CHEBI:16651, ChEBI:CHEBI:57540, ChEBI:CHEBI:57945; EC=1.1.1.27; Evidence={ECO:0000269|PubMed:11276087, ECO:0000269|PubMed:27618187}; PhysiologicalDirection=left-to-right; Xref=Rhea:RHEA:23445; Evidence={ECO:0000269|PubMed:11276087}; PhysiologicalDirection=r…
P02768	P02768	ALBU_HUMAN	Albumin	ALB GIG20 GIG42 PRO0903 PRO1708 PRO2044 PRO2619 PRO2675 UNQ696/PRO1341	Homo sapiens (Human)	609	SUBCELLULAR LOCATION: Secreted.	UP000005640: Chromosome 4		PTM: Kenitra variant is partially O-glycosylated at Thr-620. It has two new disulfide bonds Cys-600 to Cys-602 and Cys-601 to Cys-606.; PTM: Glycated in diabetic patients.; PTM: Phosphorylated by FAM20C in the extracellular medium. {ECO:0000269|PubMed:26091039}.; PTM: Acetylated on Lys-223 by acetylsalicylic acid.	CARBOHYD 36; /note="N-linked (Glc) (glycation) lysine"; /evidence="ECO:0000269|PubMed:3759977"; CARBOHYD 75; /note="N-linked (Glc) (glycation) lysine; in vitro"; /evidence="ECO:0000269|PubMed:15047055"; CARBOHYD 161; /note="N-linked (Glc) (glycation) lysine; in vitro"; /evidence="ECO:0000269|PubMed:15047055"; CARBOHYD 186; /note="N-linked (Glc) (glycation) lysine; in vitro"; /evidence="ECO:000026…
P06396	P06396	GELS_HUMAN	Gelsolin (AGEL) (Actin-depolymerizing factor) (ADF) (Brevin)	GSN	Homo sapiens (Human)	782	SUBCELLULAR LOCATION: [Isoform 2]: Cytoplasm, cytoskeleton.; SUBCELLULAR LOCATION: [Isoform 1]: Secreted.	UP000005640: Chromosome 9		PTM: Phosphorylation on Tyr-86, Tyr-409, Tyr-465, Tyr-603 and Tyr-651 in vitro is induced in presence of phospholipids. {ECO:0000269|PubMed:10210201}.
P49418	P49418	AMPH_HUMAN	Amphiphysin	AMPH AMPH1	Homo sapiens (Human)	695	SUBCELLULAR LOCATION: Cytoplasmic vesicle, secretory vesicle, synaptic vesicle membrane; Peripheral membrane protein; Cytoplasmic side. Cytoplasm, cytoskeleton.	UP000005640: Chromosome 7
P60880	P60880	SNP25_HUMAN	Synaptosomal-associated protein 25 (SNAP-25) (Super protein) (SUP) (Synaptosomal-associated 25 kDa protein)	SNAP25 SNAP	Homo sapiens (Human)	206	SUBCELLULAR LOCATION: Cytoplasm, perinuclear region {ECO:0000250|UniProtKB:P60879}. Cell membrane {ECO:0000250|UniProtKB:P60881}; Lipid-anchor {ECO:0000250|UniProtKB:P60879}. Synapse, synaptosome {ECO:0000250|UniProtKB:P60879}. Photoreceptor inner segment {ECO:0000250|UniProtKB:P60879}. Note=Membrane association requires palmitoylation. Expressed throughout cytoplasm, concentrating at the perinuc…	UP000005640: Chromosome 20		PTM: Palmitoylated (PubMed:28757145). Cys-85 appears to be the main site, and palmitoylation is required for membrane association (By similarity). {ECO:0000250|UniProtKB:P60879, ECO:0000269|PubMed:28757145}.; PTM: (Microbial infection) Targeted and hydrolyzed by C.botulinum neurotoxin type A (BoNT/A, botA) which hydrolyzes the 197-Gln-|-Arg-198 bond and inhibits neurotransmitter release (PubMed:1…
P63027	P63027	VAMP2_HUMAN	Vesicle-associated membrane protein 2 (VAMP-2) (Synaptobrevin-2)	VAMP2 SYB2	Homo sapiens (Human)	116	SUBCELLULAR LOCATION: Cytoplasmic vesicle, secretory vesicle, synaptic vesicle membrane {ECO:0000269|PubMed:17313651}; Single-pass type IV membrane protein {ECO:0000255}. Cell membrane {ECO:0000250|UniProtKB:P63045}. Note=Colocalizes with PRKCZ and WDFY2 in intracellular vesicles (PubMed:17313651). {ECO:0000269|PubMed:17313651}.	UP000005640: Chromosome 17		PTM: Phosphorylated by PRKCZ in vitro and this phosphorylation is increased in the presence of WDFY2. {ECO:0000269|PubMed:17313651}.; PTM: (Microbial infection) Targeted and hydrolyzed by C.botulinum neurotoxin type B (BoNT/B, botB) which hydrolyzes the 76-Gln-|-Phe-77 bond and probably inhibits neurotransmitter release (PubMed:7803399). {ECO:0000269|PubMed:7803399, ECO:0000305|PubMed:22289120}.;…
P02686	P02686	MBP_HUMAN	Myelin basic protein (MBP) (Myelin A1 protein) (Myelin membrane encephalitogenic protein)	MBP	Homo sapiens (Human)	304	SUBCELLULAR LOCATION: Myelin membrane; Peripheral membrane protein; Cytoplasmic side. Note=Cytoplasmic side of myelin.; SUBCELLULAR LOCATION: [Isoform 3]: Nucleus {ECO:0000269|PubMed:22609403}. Note=Targeted to nucleus in oligodendrocytes.	UP000005640: Chromosome 18		PTM: Several charge isomers of MBP; C1 (the most cationic, least modified, and most abundant form), C2, C3, C4, C5, C6, C7, C8-A and C8-B (the least cationic form); are produced as a result of optional PTM, such as phosphorylation, deamidation of glutamine or asparagine, arginine citrullination and methylation. C8-A and C8-B contain each two mass isoforms termed C8-A(H), C8-A(L), C8-B(H) and C8-B…
P02647	P02647	APOA1_HUMAN	Apolipoprotein A-I (Apo-AI) (ApoA-I) (Apolipoprotein A1) [Cleaved into: Proapolipoprotein A-I (ProapoA-I); Truncated apolipoprotein A-I (Apolipoprotein A-I(1-242))]	APOA1	Homo sapiens (Human)	267	SUBCELLULAR LOCATION: Secreted.	UP000005640: Chromosome 11		PTM: Glycosylated. {ECO:0000250}.; PTM: Palmitoylated. {ECO:0000269|PubMed:3005308}.; PTM: Phosphorylation sites are present in the extracellular medium.	CARBOHYD 263; /note="N-linked (Glc) (glycation) lysine"; /evidence="ECO:0000269|PubMed:8261628"
P04350	P04350	TBB4A_HUMAN	Tubulin beta-4A chain (Tubulin 5 beta) (Tubulin beta-4 chain)	TUBB4A TUBB4 TUBB5	Homo sapiens (Human)	444	SUBCELLULAR LOCATION: Cytoplasm, cytoskeleton.	UP000005640: Chromosome 19		PTM: Some glutamate residues at the C-terminus are polyglutamylated, resulting in polyglutamate chains on the gamma-carboxyl group (PubMed:26875866). Polyglutamylation plays a key role in microtubule severing by spastin (SPAST). SPAST preferentially recognizes and acts on microtubules decorated with short polyglutamate tails: severing activity by SPAST increases as the number of glutamates per tu…
P00558	P00558	PGK1_HUMAN	Phosphoglycerate kinase 1 (EC 2.7.2.3) (Cell migration-inducing gene 10 protein) (Primer recognition protein 2) (PRP 2)	PGK1 PGKA MIG10 OK/SW-cl.110	Homo sapiens (Human)	417	SUBCELLULAR LOCATION: Cytoplasm.	UP000005640: Chromosome X	CATALYTIC ACTIVITY: Reaction=(2R)-3-phosphoglycerate + ATP = (2R)-3-phospho-glyceroyl phosphate + ADP; Xref=Rhea:RHEA:14801, ChEBI:CHEBI:30616, ChEBI:CHEBI:57604, ChEBI:CHEBI:58272, ChEBI:CHEBI:456216; EC=2.7.2.3; Evidence={ECO:0000269|PubMed:30323285, ECO:0000269|PubMed:7391028};
P35573	P35573	GDE_HUMAN	Glycogen debranching enzyme (Glycogen debrancher) [Includes: 4-alpha-glucanotransferase (EC 2.4.1.25) (Oligo-1,4-1,4-glucantransferase); Amylo-alpha-1,6-glucosidase (Amylo-1,6-glucosidase) (EC 3.2.1.33) (Dextrin 6-alpha-D-glucosidase)]	AGL GDE	Homo sapiens (Human)	1532	SUBCELLULAR LOCATION: Cytoplasm {ECO:0000269|PubMed:17908927}. Note=Under glycogenolytic conditions localizes to the nucleus.	UP000005640: Chromosome 1	CATALYTIC ACTIVITY: Reaction=Transfers a segment of a (1->4)-alpha-D-glucan to a new position in an acceptor, which may be glucose or a (1->4)-alpha-D-glucan.; EC=2.4.1.25; CATALYTIC ACTIVITY: Reaction=Hydrolysis of (1->6)-alpha-D-glucosidic branch linkages in glycogen phosphorylase limit dextrin.; EC=3.2.1.33;	PTM: The N-terminus is blocked.; PTM: Ubiquitinated. {ECO:0000269|PubMed:17908927}.
P30084	P30084	ECHM_HUMAN	Enoyl-CoA hydratase, mitochondrial (mECH) (mECH1) (EC 4.2.1.17) (EC 5.3.3.8) (Enoyl-CoA hydratase 1) (ECHS1) (Short-chain enoyl-CoA hydratase) (SCEH)	ECHS1	Homo sapiens (Human)	290	SUBCELLULAR LOCATION: Mitochondrion matrix.	UP000005640: Chromosome 10	CATALYTIC ACTIVITY: Reaction=a (3S)-3-hydroxyacyl-CoA = a (2E)-enoyl-CoA + H2O; Xref=Rhea:RHEA:16105, ChEBI:CHEBI:15377, ChEBI:CHEBI:57318, ChEBI:CHEBI:58856; EC=4.2.1.17; Evidence={ECO:0000269|PubMed:26251176}; PhysiologicalDirection=right-to-left; Xref=Rhea:RHEA:16107; Evidence={ECO:0000305|PubMed:26251176}; CATALYTIC ACTIVITY: Reaction=a (3E)-enoyl-CoA = a 4-saturated (2E)-enoyl-CoA; Xref=Rhea…
P80404	P80404	GABT_HUMAN	4-aminobutyrate aminotransferase, mitochondrial (EC 2.6.1.19) ((S)-3-amino-2-methylpropionate transaminase) (EC 2.6.1.22) (GABA aminotransferase) (GABA-AT) (Gamma-amino-N-butyrate transaminase) (GABA transaminase) (GABA-T) (L-AIBAT)	ABAT GABAT	Homo sapiens (Human)	500	SUBCELLULAR LOCATION: Mitochondrion matrix.	UP000005640: Chromosome 16	CATALYTIC ACTIVITY: Reaction=2-oxoglutarate + 4-aminobutanoate = L-glutamate + succinate semialdehyde; Xref=Rhea:RHEA:23352, ChEBI:CHEBI:16810, ChEBI:CHEBI:29985, ChEBI:CHEBI:57706, ChEBI:CHEBI:59888; EC=2.6.1.19; Evidence={ECO:0000269|PubMed:10407778, ECO:0000269|PubMed:15528998}; PhysiologicalDirection=left-to-right; Xref=Rhea:RHEA:23353; Evidence={ECO:0000269|PubMed:10407778, ECO:0000305|PubMe…
P02511	P02511	CRYAB_HUMAN	Alpha-crystallin B chain (Alpha(B)-crystallin) (Heat shock protein beta-5) (HspB5) (Heat shock protein family B member 5) (Renal carcinoma antigen NY-REN-27) (Rosenthal fiber component)	CRYAB CRYA2 HSPB5	Homo sapiens (Human)	175	SUBCELLULAR LOCATION: Cytoplasm {ECO:0000269|PubMed:19464326, ECO:0000269|PubMed:28493373}. Nucleus {ECO:0000269|PubMed:19464326}. Secreted {ECO:0000269|PubMed:32272059}. Lysosome {ECO:0000250|UniProtKB:P23927}. Note=Translocates to the nucleus during heat shock and resides in sub-nuclear structures known as SC35 speckles or nuclear splicing speckles (PubMed:19464326). Localizes at the Z-bands an…	UP000005640: Chromosome 11			CARBOHYD 41; /note="O-linked (GlcNAc) serine"; /evidence="ECO:0000269|PubMed:28939839"; CARBOHYD 170; /note="O-linked (GlcNAc) threonine"; /evidence="ECO:0000250|UniProtKB:P23928"
P21281	P21281	VATB2_HUMAN	V-type proton ATPase subunit B, brain isoform (V-ATPase subunit B 2) (Endomembrane proton pump 58 kDa subunit) (HO57) (Vacuolar proton pump subunit B 2)	ATP6V1B2 ATP6B2 VPP3	Homo sapiens (Human)	511	SUBCELLULAR LOCATION: Apical cell membrane {ECO:0000269|PubMed:29993276}. Melanosome {ECO:0000269|PubMed:12643545}. Cytoplasm {ECO:0000250|UniProtKB:P62814}. Cytoplasmic vesicle, secretory vesicle, synaptic vesicle membrane {ECO:0000250|UniProtKB:P62815}; Peripheral membrane protein {ECO:0000305}. Cytoplasmic vesicle, clathrin-coated vesicle membrane {ECO:0000250|UniProtKB:P62815}; Peripheral mem…	UP000005640: Chromosome 8
P36543	P36543	VATE1_HUMAN	V-type proton ATPase subunit E 1 (V-ATPase subunit E 1) (V-ATPase 31 kDa subunit) (p31) (Vacuolar proton pump subunit E 1)	ATP6V1E1 ATP6E ATP6E2	Homo sapiens (Human)	226	SUBCELLULAR LOCATION: Apical cell membrane {ECO:0000269|PubMed:29993276}; Peripheral membrane protein {ECO:0000305}. Cytoplasmic vesicle, secretory vesicle, synaptic vesicle membrane {ECO:0000250|UniProtKB:Q6PCU2}; Peripheral membrane protein {ECO:0000305}. Cytoplasmic vesicle, clathrin-coated vesicle membrane {ECO:0000250|UniProtKB:Q6PCU2}; Peripheral membrane protein {ECO:0000305}.	UP000005640: Chromosome 22
P13473	P13473	LAMP2_HUMAN	Lysosome-associated membrane glycoprotein 2 (LAMP-2) (Lysosome-associated membrane protein 2) (CD107 antigen-like family member B) (LGP-96) (CD antigen CD107b)	LAMP2	Homo sapiens (Human)	410	SUBCELLULAR LOCATION: Lysosome membrane {ECO:0000255|PROSITE-ProRule:PRU00740, ECO:0000269|PubMed:11082038, ECO:0000269|PubMed:17897319, ECO:0000269|PubMed:18644871, ECO:0000269|PubMed:2912382}; Single-pass type I membrane protein {ECO:0000255|PROSITE-ProRule:PRU00740, ECO:0000269|PubMed:17897319}. Endosome membrane {ECO:0000269|PubMed:17897319}; Single-pass type I membrane protein {ECO:0000255|P…	UP000005640: Chromosome X		PTM: O- and N-glycosylated; some of the 16 N-linked glycans are polylactosaminoglycans. {ECO:0000269|PubMed:12754519, ECO:0000269|PubMed:16335952, ECO:0000269|PubMed:19159218, ECO:0000269|PubMed:2243102, ECO:0000269|PubMed:2912382, ECO:0000269|PubMed:8323299}.	CARBOHYD 32; /note="N-linked (GlcNAc...) (polylactosaminoglycan) asparagine"; /evidence="ECO:0000269|PubMed:16335952"; CARBOHYD 38; /note="N-linked (GlcNAc...) (polylactosaminoglycan) asparagine"; /evidence="ECO:0000269|PubMed:16335952"; CARBOHYD 49; /note="N-linked (GlcNAc...) asparagine"; /evidence="ECO:0000269|PubMed:12754519, ECO:0000269|PubMed:16335952"; CARBOHYD 58; /note="N-linked (GlcNAc.…
P36542	P36542	ATPG_HUMAN	ATP synthase subunit gamma, mitochondrial (ATP synthase F1 subunit gamma) (F-ATPase gamma subunit)	ATP5F1C ATP5C ATP5C1 ATP5CL1	Homo sapiens (Human)	298	SUBCELLULAR LOCATION: Mitochondrion inner membrane {ECO:0000250|UniProtKB:P05631}; Peripheral membrane protein {ECO:0000250|UniProtKB:P05631}; Matrix side {ECO:0000250|UniProtKB:P05631}.	UP000005640: Chromosome 10
P20020	P20020	AT2B1_HUMAN	Plasma membrane calcium-transporting ATPase 1 (EC 7.2.2.10) (Plasma membrane calcium ATPase isoform 1) (PMCA1) (Plasma membrane calcium pump isoform 1)	ATP2B1 PMCA1	Homo sapiens (Human)	1220	SUBCELLULAR LOCATION: Cell membrane {ECO:0000269|PubMed:18029012, ECO:0000269|PubMed:35358416}; Multi-pass membrane protein {ECO:0000255}. Basolateral cell membrane {ECO:0000250|UniProtKB:G5E829}. Synapse {ECO:0000250|UniProtKB:G5E829}. Presynaptic cell membrane {ECO:0000250|UniProtKB:G5E829}; Multi-pass membrane protein {ECO:0000255}. Cytoplasmic vesicle, secretory vesicle, synaptic vesicle memb…	UP000005640: Chromosome 12	CATALYTIC ACTIVITY: Reaction=ATP + Ca(2+)(in) + H2O = ADP + Ca(2+)(out) + H(+) + phosphate; Xref=Rhea:RHEA:18105, ChEBI:CHEBI:15377, ChEBI:CHEBI:15378, ChEBI:CHEBI:29108, ChEBI:CHEBI:30616, ChEBI:CHEBI:43474, ChEBI:CHEBI:456216; EC=7.2.2.10; Evidence={ECO:0000305|PubMed:30190470}; PhysiologicalDirection=left-to-right; Xref=Rhea:RHEA:18106; Evidence={ECO:0000305|PubMed:30190470};
P63000	P63000	RAC1_HUMAN	Ras-related C3 botulinum toxin substrate 1 (EC 3.6.5.2) (Cell migration-inducing gene 5 protein) (Ras-like protein TC25) (p21-Rac1)	RAC1 TC25 MIG5	Homo sapiens (Human)	192	SUBCELLULAR LOCATION: Cell membrane {ECO:0000269|PubMed:1643658, ECO:0000269|PubMed:29074776}; Lipid-anchor {ECO:0000269|PubMed:1903399}; Cytoplasmic side {ECO:0000269|PubMed:1643658, ECO:0000269|PubMed:19948726}. Melanosome {ECO:0000269|PubMed:17081065, ECO:0000269|PubMed:19948726, ECO:0000269|PubMed:21693584}. Cytoplasm {ECO:0000269|PubMed:19948726, ECO:0000269|PubMed:29074776}. Cell projection…	UP000005640: Chromosome 7	CATALYTIC ACTIVITY: Reaction=GTP + H2O = GDP + H(+) + phosphate; Xref=Rhea:RHEA:19669, ChEBI:CHEBI:15377, ChEBI:CHEBI:15378, ChEBI:CHEBI:37565, ChEBI:CHEBI:43474, ChEBI:CHEBI:58189; EC=3.6.5.2; Evidence={ECO:0000269|PubMed:21565175}; PhysiologicalDirection=left-to-right; Xref=Rhea:RHEA:19670; Evidence={ECO:0000305|PubMed:21565175};	PTM: GTP-bound active form is ubiquitinated by HACE1, leading to its degradation by the proteasome. {ECO:0000269|PubMed:18093184, ECO:0000269|PubMed:22036506}.; PTM: Phosphorylated by AKT at Ser-71. {ECO:0000269|PubMed:10617634}.; PTM: Ubiquitinated at Lys-166 in a FBXL19-mediated manner; leading to proteasomal degradation. {ECO:0000269|PubMed:23512198}.; PTM: (Microbial infection) AMPylation at …	CARBOHYD 32; /note="(Microbial infection) O-linked (GlcNAc) tyrosine; by Photorhabdus PAU_02230; alternate"; /evidence="ECO:0000269|PubMed:24141704"; CARBOHYD 35; /note="(Microbial infection) O-alpha-linked (GlcNAc) threonine; by C.novyi toxin TcdA; alternate"; /evidence="ECO:0000269|PubMed:8810274"; CARBOHYD 35; /note="(Microbial infection) O-linked (Glc) threonine; by C.difficile toxins TcdA an…
O95197	O95197	RTN3_HUMAN	Reticulon-3 (Homolog of ASY protein) (HAP) (Neuroendocrine-specific protein-like 2) (NSP-like protein 2) (Neuroendocrine-specific protein-like II) (NSP-like protein II) (NSPLII)	RTN3 ASYIP NSPL2	Homo sapiens (Human)	1032	SUBCELLULAR LOCATION: Endoplasmic reticulum membrane {ECO:0000269|PubMed:12811824, ECO:0000269|PubMed:15286784, ECO:0000269|PubMed:16054885, ECO:0000269|PubMed:16979658, ECO:0000269|PubMed:17031492, ECO:0000269|PubMed:17182608, ECO:0000269|PubMed:17191123, ECO:0000269|PubMed:24262037, ECO:0000269|PubMed:29117567, ECO:0000269|PubMed:34313226}; Multi-pass membrane protein {ECO:0000255}. Golgi appar…	UP000005640: Chromosome 11
P19367	P19367	HXK1_HUMAN	Hexokinase-1 (EC 2.7.1.1) (Brain form hexokinase) (Hexokinase type I) (HK I) (Hexokinase-A)	HK1	Homo sapiens (Human)	917	SUBCELLULAR LOCATION: Mitochondrion outer membrane {ECO:0000269|PubMed:1985912, ECO:0000269|PubMed:27374331}; Peripheral membrane protein {ECO:0000305}. Cytoplasm, cytosol {ECO:0000269|PubMed:27374331}. Note=The mitochondrial-binding peptide (MBP) region promotes association with the mitochondrial outer membrane (Probable). Dissociates from the mitochondrial outer membrane following inhibition by…	UP000005640: Chromosome 10	CATALYTIC ACTIVITY: Reaction=a D-hexose + ATP = a D-hexose 6-phosphate + ADP + H(+); Xref=Rhea:RHEA:22740, ChEBI:CHEBI:4194, ChEBI:CHEBI:15378, ChEBI:CHEBI:30616, ChEBI:CHEBI:229467, ChEBI:CHEBI:456216; EC=2.7.1.1; Evidence={ECO:0000269|PubMed:1637300, ECO:0000269|PubMed:27374331}; PhysiologicalDirection=left-to-right; Xref=Rhea:RHEA:22741; Evidence={ECO:0000269|PubMed:1637300, ECO:0000269|PubMed…
Q01082	Q01082	SPTB2_HUMAN	Spectrin beta chain, non-erythrocytic 1 (Beta-II spectrin) (Fodrin beta chain) (Spectrin, non-erythroid beta chain 1)	SPTBN1 SPTB2	Homo sapiens (Human)	2364	SUBCELLULAR LOCATION: Cytoplasm, cytoskeleton {ECO:0000250|UniProtKB:Q62261}. Cytoplasm, myofibril, sarcomere, M line {ECO:0000250|UniProtKB:Q62261}. Cytoplasm, cytosol {ECO:0000269|PubMed:34211179}. Cell membrane {ECO:0000269|PubMed:34211179}. Note=Colocalizes with ANK2 in a distinct intracellular compartment of neonatal cardiomyocytes. {ECO:0000250|UniProtKB:Q62261}.; SUBCELLULAR LOCATION: [Iso…	UP000005640: Chromosome 2			CARBOHYD 2324; /note="O-linked (GlcNAc) serine"; /evidence="ECO:0000250"
P55327	P55327	TPD52_HUMAN	Tumor protein D52 (Protein N8)	TPD52	Homo sapiens (Human)	224		UP000005640: Chromosome 8
P22694	P22694	KAPCB_HUMAN	cAMP-dependent protein kinase catalytic subunit beta (PKA C-beta) (EC 2.7.11.11)	PRKACB	Homo sapiens (Human)	351	SUBCELLULAR LOCATION: Cytoplasm {ECO:0000269|PubMed:21423175}. Cell membrane {ECO:0000269|PubMed:21423175}. Membrane {ECO:0000305}; Lipid-anchor {ECO:0000305}. Nucleus {ECO:0000250|UniProtKB:P05131}. Note=Translocates into the nucleus (monomeric catalytic subunit). The inactive holoenzyme is found in the cytoplasm. {ECO:0000250|UniProtKB:P05131}.	UP000005640: Chromosome 1	CATALYTIC ACTIVITY: Reaction=ATP + L-seryl-[protein] = ADP + H(+) + O-phospho-L-seryl-[protein]; Xref=Rhea:RHEA:17989, Rhea:RHEA-COMP:9863, Rhea:RHEA-COMP:11604, ChEBI:CHEBI:15378, ChEBI:CHEBI:29999, ChEBI:CHEBI:30616, ChEBI:CHEBI:83421, ChEBI:CHEBI:456216; EC=2.7.11.11; Evidence={ECO:0000269|PubMed:12420224}; CATALYTIC ACTIVITY: Reaction=ATP + L-threonyl-[protein] = ADP + H(+) + O-phospho-L-thre…	PTM: Asn-3 is partially deaminated to Asp giving rise to 2 major isoelectric variants, called CB and CA respectively. {ECO:0000250|UniProtKB:P05383}.
P54289	P54289	CA2D1_HUMAN	Voltage-dependent calcium channel subunit alpha-2/delta-1 (Voltage-gated calcium channel subunit alpha-2/delta-1) [Cleaved into: Voltage-dependent calcium channel subunit alpha-2-1; Voltage-dependent calcium channel subunit delta-1]	CACNA2D1 CACNL2A CCHL2A MHS3	Homo sapiens (Human)	1103	SUBCELLULAR LOCATION: Membrane {ECO:0000305}; Single-pass type I membrane protein {ECO:0000305}. Cell membrane {ECO:0000269|PubMed:35293990}.	UP000005640: Chromosome 7		PTM: Proteolytically processed into subunits alpha-2-1 and delta-1 that are disulfide-linked. {ECO:0000250}.	CARBOHYD 92; /note="N-linked (GlcNAc...) asparagine"; /evidence="ECO:0000269|PubMed:34234349, ECO:0007744|PDB:7MIX, ECO:0007744|PDB:7MIY"; CARBOHYD 136; /note="N-linked (GlcNAc...) asparagine"; /evidence="ECO:0000255"; CARBOHYD 184; /note="N-linked (GlcNAc...) asparagine"; /evidence="ECO:0000269|PubMed:34234349, ECO:0007744|PDB:7MIX, ECO:0007744|PDB:7MIY"; CARBOHYD 324; /note="N-linked (GlcNAc...…
O94925	O94925	GLSK_HUMAN	Glutaminase kidney isoform, mitochondrial (GLS) (EC 3.5.1.2) (K-glutaminase) (L-glutamine amidohydrolase) [Cleaved into: Glutaminase kidney isoform, mitochondrial 68 kDa chain; Glutaminase kidney isoform, mitochondrial 65 kDa chain]	GLS GLS1 KIAA0838	Homo sapiens (Human)	669	SUBCELLULAR LOCATION: [Isoform 1]: Mitochondrion {ECO:0000250|UniProtKB:P13264}. Cytoplasm, cytosol {ECO:0000269|PubMed:22228304}. Note=The 74-kDa cytosolic precursor is translocated into the mitochondria and processed via a 72-kDa intermediate to yield the mature 68- and 65-kDa subunits. {ECO:0000250|UniProtKB:P13264}.; SUBCELLULAR LOCATION: [Isoform 3]: Mitochondrion {ECO:0000269|PubMed:2222830…	UP000005640: Chromosome 2	CATALYTIC ACTIVITY: Reaction=H2O + L-glutamine = L-glutamate + NH4(+); Xref=Rhea:RHEA:15889, ChEBI:CHEBI:15377, ChEBI:CHEBI:28938, ChEBI:CHEBI:29985, ChEBI:CHEBI:58359; EC=3.5.1.2; Evidence={ECO:0000269|PubMed:22049910, ECO:0000269|PubMed:22538822, ECO:0000269|PubMed:24451979, ECO:0000269|PubMed:26988803, ECO:0000269|PubMed:28526749, ECO:0000269|PubMed:29317493};	PTM: Synthesized as a 74-kDa cytosolic precursor which is proteolytically processed by the mitochondrial-processing peptidase (MPP) via a 72-kDa intermediate to yield the mature mitochondrial 68- and 65-kDa subunits. {ECO:0000250|UniProtKB:P13264}.
Q15102	Q15102	PA1B3_HUMAN	Platelet-activating factor acetylhydrolase IB subunit alpha1 (EC 3.1.1.47) (PAF acetylhydrolase 29 kDa subunit) (PAF-AH 29 kDa subunit) (PAF-AH subunit gamma) (PAFAH subunit gamma)	PAFAH1B3 PAFAHG	Homo sapiens (Human)	231	SUBCELLULAR LOCATION: Cytoplasm.	UP000005640: Chromosome 19	CATALYTIC ACTIVITY: Reaction=a 1-O-alkyl-2-acetyl-sn-glycero-3-phosphocholine + H2O = 1-O-alkyl-sn-glycero-3-phosphocholine + acetate + H(+); Xref=Rhea:RHEA:17777, ChEBI:CHEBI:15377, ChEBI:CHEBI:15378, ChEBI:CHEBI:30089, ChEBI:CHEBI:30909, ChEBI:CHEBI:36707; EC=3.1.1.47; Evidence={ECO:0000250|UniProtKB:Q29460}; PhysiologicalDirection=left-to-right; Xref=Rhea:RHEA:17778; Evidence={ECO:0000250|UniP…
P19525	P19525	E2AK2_HUMAN	Interferon-induced, double-stranded RNA-activated protein kinase (EC 2.7.11.1) (Eukaryotic translation initiation factor 2-alpha kinase 2) (eIF-2A protein kinase 2) (Interferon-inducible RNA-dependent protein kinase) (P1/eIF-2A protein kinase) (Protein kinase RNA-activated) (PKR) (Protein kinase R) (Tyrosine-protein kinase EIF2AK2) (EC 2.7.10.2) (p68 kinase)	EIF2AK2 PKR PRKR	Homo sapiens (Human)	551	SUBCELLULAR LOCATION: Cytoplasm {ECO:0000269|PubMed:15121867, ECO:0000269|PubMed:21029237, ECO:0000269|PubMed:22214662}. Nucleus {ECO:0000269|PubMed:21029237, ECO:0000269|PubMed:21072047}. Cytoplasm, perinuclear region {ECO:0000269|PubMed:15121867}. Note=Nuclear localization is elevated in acute leukemia, myelodysplastic syndrome (MDS), melanoma, breast, colon, prostate and lung cancer patient sa…	UP000005640: Chromosome 2	CATALYTIC ACTIVITY: Reaction=ATP + L-seryl-[protein] = ADP + H(+) + O-phospho-L-seryl-[protein]; Xref=Rhea:RHEA:17989, Rhea:RHEA-COMP:9863, Rhea:RHEA-COMP:11604, ChEBI:CHEBI:15378, ChEBI:CHEBI:29999, ChEBI:CHEBI:30616, ChEBI:CHEBI:83421, ChEBI:CHEBI:456216; EC=2.7.11.1; CATALYTIC ACTIVITY: Reaction=ATP + L-threonyl-[protein] = ADP + H(+) + O-phospho-L-threonyl-[protein]; Xref=Rhea:RHEA:46608, Rhe…	PTM: Autophosphorylated on several Ser, Thr and Tyr residues. Autophosphorylation of Thr-451 is dependent on Thr-446 and is stimulated by dsRNA binding and dimerization. Autophosphorylation apparently leads to the activation of the kinase. Tyrosine autophosphorylation is essential for efficient dsRNA-binding, dimerization, and kinase activation. {ECO:0000269|PubMed:11152499, ECO:0000269|PubMed:11…
O60313	O60313	OPA1_HUMAN	Dynamin-like GTPase OPA1, mitochondrial (EC 3.6.5.5) (Optic atrophy protein 1) [Cleaved into: Dynamin-like GTPase OPA1, long form (L-OPA1); Dynamin-like GTPase OPA1, short form (S-OPA1)]	OPA1 KIAA0567	Homo sapiens (Human)	960	SUBCELLULAR LOCATION: [Dynamin-like GTPase OPA1, long form]: Mitochondrion inner membrane {ECO:0000269|PubMed:11017079, ECO:0000269|PubMed:16778770, ECO:0000269|PubMed:20974897, ECO:0000269|PubMed:28746876, ECO:0000269|PubMed:37612504, ECO:0000269|PubMed:37612506}; Single-pass membrane protein {ECO:0000255}. Note=Detected at contact sites between endoplasmic reticulum and mitochondrion membranes.…	UP000005640: Chromosome 3	CATALYTIC ACTIVITY: Reaction=GTP + H2O = GDP + H(+) + phosphate; Xref=Rhea:RHEA:19669, ChEBI:CHEBI:15377, ChEBI:CHEBI:15378, ChEBI:CHEBI:37565, ChEBI:CHEBI:43474, ChEBI:CHEBI:58189; EC=3.6.5.5; Evidence={ECO:0000269|PubMed:20185555, ECO:0000269|PubMed:28628083, ECO:0000269|PubMed:28746876, ECO:0000269|PubMed:32228866, ECO:0000269|PubMed:32245890, ECO:0000269|PubMed:32379273, ECO:0000269|PubMed:37…	PTM: Cleaved by OMA1 or YME1L downstream of the transmembrane region in response to different signals to generate soluble forms (PubMed:16778770, PubMed:17709429, PubMed:20038677, PubMed:24616225, PubMed:27495975, PubMed:33237841). Cleaved by OMA1 at position S1 following stress conditions, generating the short soluble form (Dynamin-like GTPase OPA1, short form; S-OPA1) (PubMed:20038677). AFG3L2 …
P37840	P37840	SYUA_HUMAN	Alpha-synuclein (Non-A beta component of AD amyloid) (Non-A4 component of amyloid precursor) (NACP)	SNCA NACP PARK1	Homo sapiens (Human)	140	SUBCELLULAR LOCATION: Cytoplasm {ECO:0000269|PubMed:19762560, ECO:0000269|PubMed:24936070, ECO:0000269|PubMed:25561023, ECO:0000269|PubMed:26442590, ECO:0000269|PubMed:31034892}. Membrane {ECO:0000269|PubMed:24936070}. Nucleus {ECO:0000269|PubMed:12859192, ECO:0000269|PubMed:24936070}. Synapse {ECO:0000269|PubMed:15282274}. Secreted {ECO:0000269|PubMed:24936070}. Cell projection, axon {ECO:000025…	UP000005640: Chromosome 4		PTM: Phosphorylated, predominantly on serine residues. Phosphorylation by CK1 appears to occur on residues distinct from the residue phosphorylated by other kinases. Phosphorylation of Ser-129 is selective and extensive in synucleinopathy lesions. In vitro, phosphorylation at Ser-129 promoted insoluble fibril formation. Phosphorylated on Tyr-125 by a PTK2B-dependent pathway upon osmotic stress. {…
P55290	P55290	CAD13_HUMAN	Cadherin-13 (Heart cadherin) (H-cadherin) (P105) (Truncated cadherin) (T-cad) (T-cadherin)	CDH13 CDHH	Homo sapiens (Human)	713	SUBCELLULAR LOCATION: Cell membrane {ECO:0000250|UniProtKB:Q9WTR5}; Lipid-anchor, GPI-anchor {ECO:0000255}. Cytoplasm {ECO:0000250|UniProtKB:Q9WTR5}.	UP000005640: Chromosome 16			CARBOHYD 52; /note="N-linked (GlcNAc...) asparagine"; /evidence="ECO:0000255"; CARBOHYD 86; /note="N-linked (GlcNAc...) asparagine"; /evidence="ECO:0000269|PubMed:16335952"; CARBOHYD 382; /note="N-linked (GlcNAc...) asparagine"; /evidence="ECO:0000255"; CARBOHYD 500; /note="N-linked (GlcNAc...) asparagine"; /evidence="ECO:0000269|PubMed:16335952"; CARBOHYD 530; /note="N-linked (GlcNAc...) asparag…
O95057	O95057	DIRA1_HUMAN	GTP-binding protein Di-Ras1 (Distinct subgroup of the Ras family member 1) (Ras-related inhibitor of cell growth) (Rig) (Small GTP-binding tumor suppressor 1)	DIRAS1 GBTS1 RIG	Homo sapiens (Human)	198	SUBCELLULAR LOCATION: Cell membrane {ECO:0000305}; Lipid-anchor {ECO:0000305}; Cytoplasmic side {ECO:0000305}.	UP000005640: Chromosome 19
P35080	P35080	PROF2_HUMAN	Profilin-2 (Profilin II)	PFN2	Homo sapiens (Human)	140	SUBCELLULAR LOCATION: Cytoplasm, cytoskeleton.	UP000005640: Chromosome 3
O76070	O76070	SYUG_HUMAN	Gamma-synuclein (Breast cancer-specific gene 1 protein) (Persyn) (Synoretin) (SR)	SNCG BCSG1 PERSYN PRSN	Homo sapiens (Human)	127	SUBCELLULAR LOCATION: Cytoplasm, perinuclear region {ECO:0000269|PubMed:11746666}. Cytoplasm, cytoskeleton, microtubule organizing center, centrosome {ECO:0000269|PubMed:11746666}. Cytoplasm, cytoskeleton, spindle {ECO:0000269|PubMed:11746666}. Note=Associated with centrosomes in several interphase cells. In mitotic cells, localized to the poles of the spindle.	UP000005640: Chromosome 10		PTM: Phosphorylated. Phosphorylation by GRK5 appears to occur on residues distinct from the residue phosphorylated by other kinases. {ECO:0000269|PubMed:10852916}.
P78356	P78356	PI42B_HUMAN	Phosphatidylinositol 5-phosphate 4-kinase type-2 beta (EC 2.7.1.149) (1-phosphatidylinositol 5-phosphate 4-kinase 2-beta) (Diphosphoinositide kinase 2-beta) (Phosphatidylinositol 5-phosphate 4-kinase type II beta) (PI(5)P 4-kinase type II beta) (PIP4KII-beta) (PtdIns(5)P-4-kinase isoform 2-beta)	PIP4K2B PIP5K2B	Homo sapiens (Human)	416	SUBCELLULAR LOCATION: Endoplasmic reticulum membrane {ECO:0000250}; Peripheral membrane protein {ECO:0000250}. Cell membrane {ECO:0000250}; Peripheral membrane protein {ECO:0000250}. Nucleus {ECO:0000269|PubMed:20583997}. Cytoplasm {ECO:0000269|PubMed:20583997}. Note=Associated with the plasma membrane and the endoplasmic reticulum. {ECO:0000250}.	UP000005640: Chromosome 17	CATALYTIC ACTIVITY: Reaction=a 1,2-diacyl-sn-glycero-3-phospho-(1D-myo-inositol-5-phosphate) + ATP = a 1,2-diacyl-sn-glycero-3-phospho-(1D-myo-inositol-4,5-bisphosphate) + ADP + H(+); Xref=Rhea:RHEA:12280, ChEBI:CHEBI:15378, ChEBI:CHEBI:30616, ChEBI:CHEBI:57795, ChEBI:CHEBI:58456, ChEBI:CHEBI:456216; EC=2.7.1.149; Evidence={ECO:0000305|PubMed:26774281}; PhysiologicalDirection=left-to-right; Xref=…	PTM: Ubiquitinated by the SPOP/CUL3 complex. Ubiquitination is stimulated by PtdIns5P levels. {ECO:0000269|PubMed:20583997}.; PTM: Phosphorylated on serine residues. {ECO:0000269|PubMed:19369195}.
O94772	O94772	LY6H_HUMAN	Lymphocyte antigen 6H (Ly-6H)	LY6H	Homo sapiens (Human)	140	SUBCELLULAR LOCATION: Cell membrane {ECO:0000250}; Lipid-anchor, GPI-anchor {ECO:0000250}.	UP000005640: Chromosome 8			CARBOHYD 36; /note="N-linked (GlcNAc...) asparagine"; /evidence="ECO:0000255"
P30038	P30038	AL4A1_HUMAN	Delta-1-pyrroline-5-carboxylate dehydrogenase, mitochondrial (P5C dehydrogenase) (EC 1.2.1.88) (Aldehyde dehydrogenase family 4 member A1) (L-glutamate gamma-semialdehyde dehydrogenase)	ALDH4A1 ALDH4 P5CDH	Homo sapiens (Human)	563	SUBCELLULAR LOCATION: Mitochondrion matrix.	UP000005640: Chromosome 1	CATALYTIC ACTIVITY: Reaction=H2O + L-glutamate 5-semialdehyde + NAD(+) = 2 H(+) + L-glutamate + NADH; Xref=Rhea:RHEA:30235, ChEBI:CHEBI:15377, ChEBI:CHEBI:15378, ChEBI:CHEBI:29985, ChEBI:CHEBI:57540, ChEBI:CHEBI:57945, ChEBI:CHEBI:58066; EC=1.2.1.88; Evidence={ECO:0000269|PubMed:22516612};
Q9H4G0	Q9H4G0	E41L1_HUMAN	Band 4.1-like protein 1 (Erythrocyte membrane protein band 4.1-like 1) (Neuronal protein 4.1) (4.1N)	EPB41L1 KIAA0338	Homo sapiens (Human)	881	SUBCELLULAR LOCATION: Cytoplasm, cytoskeleton.	UP000005640: Chromosome 20
P39019	P39019	RS19_HUMAN	Small ribosomal subunit protein eS19 (40S ribosomal protein S19)	RPS19	Homo sapiens (Human)	145	SUBCELLULAR LOCATION: Cytoplasm {ECO:0000269|PubMed:23636399}. Nucleus, nucleolus {ECO:0000269|PubMed:12586610, ECO:0000269|PubMed:17517689, ECO:0000269|PubMed:34516797}.	UP000005640: Chromosome 19
P38606	P38606	VATA_HUMAN	V-type proton ATPase catalytic subunit A (V-ATPase subunit A) (EC 7.1.2.2) (V-ATPase 69 kDa subunit) (Vacuolar ATPase isoform VA68) (Vacuolar proton pump subunit alpha)	ATP6V1A ATP6A1 ATP6V1A1 VPP2	Homo sapiens (Human)	617	SUBCELLULAR LOCATION: Cytoplasm {ECO:0000269|PubMed:29668857, ECO:0000269|PubMed:33208464}. Cytoplasm, cytosol {ECO:0000250|UniProtKB:P50516}. Cytoplasmic vesicle, secretory vesicle {ECO:0000269|PubMed:23035048}. Cytoplasmic vesicle, clathrin-coated vesicle membrane {ECO:0000250|UniProtKB:P31404}; Peripheral membrane protein {ECO:0000305}. Lysosome {ECO:0000250|UniProtKB:P50516}. Note=Co-localize…	UP000005640: Chromosome 3	CATALYTIC ACTIVITY: Reaction=ATP + 4 H(+)(in) + H2O = ADP + 5 H(+)(out) + phosphate; Xref=Rhea:RHEA:57720, ChEBI:CHEBI:15377, ChEBI:CHEBI:15378, ChEBI:CHEBI:30616, ChEBI:CHEBI:43474, ChEBI:CHEBI:456216; EC=7.1.2.2; Evidence={ECO:0000250|UniProtKB:P50516};	PTM: Phosphorylation at Ser-384 by AMPK down-regulates its enzyme activity. {ECO:0000250|UniProtKB:P50516}.
P31323	P31323	KAP3_HUMAN	cAMP-dependent protein kinase type II-beta regulatory subunit	PRKAR2B	Homo sapiens (Human)	418	SUBCELLULAR LOCATION: Cytoplasm {ECO:0000269|PubMed:21423175}. Cell membrane {ECO:0000269|PubMed:21423175}. Note=Colocalizes with PJA2 in the cytoplasm and at the cell membrane.	UP000005640: Chromosome 7		PTM: Phosphorylated by the activated catalytic chain.
P09936	P09936	UCHL1_HUMAN	Ubiquitin carboxyl-terminal hydrolase isozyme L1 (UCH-L1) (EC 3.4.19.12) (Neuron cytoplasmic protein 9.5) (PGP 9.5) (PGP9.5) (Ubiquitin thioesterase L1)	UCHL1	Homo sapiens (Human)	223	SUBCELLULAR LOCATION: Cytoplasm {ECO:0000269|PubMed:19261853}. Endoplasmic reticulum membrane {ECO:0000269|PubMed:19261853}; Lipid-anchor {ECO:0000269|PubMed:19261853}. Note=About 30% of total UCHL1 is associated with membranes in brain. Localizes near and/or within mitochondria to potentially interact with mitochondrial proteins. {ECO:0000250|UniProtKB:Q9R0P9}.	UP000005640: Chromosome 4	CATALYTIC ACTIVITY: Reaction=Thiol-dependent hydrolysis of ester, thioester, amide, peptide and isopeptide bonds formed by the C-terminal Gly of ubiquitin (a 76-residue protein attached to proteins as an intracellular targeting signal).; EC=3.4.19.12; Evidence={ECO:0000269|PubMed:12408865, ECO:0000269|PubMed:12705903, ECO:0000269|PubMed:16475834, ECO:0000269|PubMed:20439756, ECO:0000269|PubMed:23…	PTM: O-glycosylated. {ECO:0000250}.
P05026	P05026	AT1B1_HUMAN	Sodium/potassium-transporting ATPase subunit beta-1 (Sodium/potassium-dependent ATPase subunit beta-1)	ATP1B1 ATP1B	Homo sapiens (Human)	303	SUBCELLULAR LOCATION: Cell membrane {ECO:0000269|PubMed:34011520}; Single-pass type II membrane protein {ECO:0000255}. Apical cell membrane {ECO:0000250|UniProtKB:P07340}; Single-pass type II membrane protein {ECO:0000255}. Cell membrane, sarcolemma {ECO:0000250|UniProtKB:P14094}. Note=Colocalizes with OBSCN at the intercalated disk and sarcolemma in cardiomyocytes. Localizes in long striations a…	UP000005640: Chromosome 1		PTM: Glutathionylated (By similarity). N-glycosylated (By similarity). {ECO:0000250|UniProtKB:P07340, ECO:0000250|UniProtKB:P14094}.	CARBOHYD 158; /note="N-linked (GlcNAc...) asparagine"; /evidence="ECO:0000269|PubMed:12754519, ECO:0000269|PubMed:19159218"; CARBOHYD 193; /note="N-linked (GlcNAc...) asparagine"; /evidence="ECO:0000269|PubMed:12754519, ECO:0000269|PubMed:19159218"; CARBOHYD 265; /note="N-linked (GlcNAc...) asparagine"; /evidence="ECO:0000269|PubMed:12754519, ECO:0000269|PubMed:19159218, ECO:0000269|PubMed:193499…
P07099	P07099	HYEP_HUMAN	Epoxide hydrolase 1 (EC 3.3.2.9) (Epoxide hydratase) (Microsomal epoxide hydrolase) (mEH)	EPHX1 EPHX EPOX	Homo sapiens (Human)	455	SUBCELLULAR LOCATION: Microsome membrane {ECO:0000269|PubMed:24958911}; Single-pass type III membrane protein {ECO:0000255}. Endoplasmic reticulum membrane {ECO:0000250|UniProtKB:P07687}; Single-pass type III membrane protein {ECO:0000250|UniProtKB:P07687}.	UP000005640: Chromosome 1	CATALYTIC ACTIVITY: Reaction=cis-stilbene oxide + H2O = (1R,2R)-hydrobenzoin; Xref=Rhea:RHEA:23900, ChEBI:CHEBI:15377, ChEBI:CHEBI:50004, ChEBI:CHEBI:50014; EC=3.3.2.9; Evidence={ECO:0000269|PubMed:24958911}; PhysiologicalDirection=left-to-right; Xref=Rhea:RHEA:23901; Evidence={ECO:0000269|PubMed:24958911}; CATALYTIC ACTIVITY: Reaction=1-(4-methoxyphenyl)-N-methyl-N-[(3-methyloxetan-3-yl)methyl]m…
P02452	P02452	CO1A1_HUMAN	Collagen alpha-1(I) chain (Alpha-1 type I collagen)	COL1A1	Homo sapiens (Human)	1464	SUBCELLULAR LOCATION: Secreted, extracellular space, extracellular matrix {ECO:0000255|PROSITE-ProRule:PRU00793}.	UP000005640: Chromosome 17		PTM: Contains mostly 4-hydroxyproline. Proline residues at the third position of the tripeptide repeating unit (G-X-Y) are hydroxylated in some or all of the chains. {ECO:0000269|PubMed:4319110}.; PTM: Contains 3-hydroxyproline at a few sites. This modification occurs on the first proline residue in the sequence motif Gly-Pro-Hyp, where Hyp is 4-hydroxyproline. {ECO:0000250|UniProtKB:P11087}.; PT…	CARBOHYD 265; /note="O-linked (Gal...) hydroxylysine; alternate"; /evidence="ECO:0000269|PubMed:4319110"; CARBOHYD 1108; /note="O-linked (Gal...) hydroxylysine; alternate"; /evidence="ECO:0000250|UniProtKB:P02457"; CARBOHYD 1365; /note="N-linked (GlcNAc...) asparagine"
P42704	P42704	LPPRC_HUMAN	Leucine-rich PPR motif-containing protein, mitochondrial (130 kDa leucine-rich protein) (LRP 130) (GP130)	LRPPRC LRP130	Homo sapiens (Human)	1394	SUBCELLULAR LOCATION: Mitochondrion {ECO:0000269|PubMed:19262567, ECO:0000269|PubMed:23822101}. Nucleus {ECO:0000269|PubMed:19262567}. Nucleus, nucleoplasm. Nucleus inner membrane. Nucleus outer membrane. Note=Seems to be predominantly mitochondrial.	UP000005640: Chromosome 2
P31943	P31943	HNRH1_HUMAN	Heterogeneous nuclear ribonucleoprotein H (hnRNP H) [Cleaved into: Heterogeneous nuclear ribonucleoprotein H, N-terminally processed]	HNRNPH1 HNRPH HNRPH1	Homo sapiens (Human)	449	SUBCELLULAR LOCATION: Nucleus, nucleoplasm.	UP000005640: Chromosome 5
P08195	P08195	4F2_HUMAN	Amino acid transporter heavy chain SLC3A2 (4F2 cell-surface antigen heavy chain) (4F2hc) (4F2 heavy chain antigen) (Lymphocyte activation antigen 4F2 large subunit) (Solute carrier family 3 member 2) (CD antigen CD98)	SLC3A2 MDU1	Homo sapiens (Human)	630	SUBCELLULAR LOCATION: Apical cell membrane {ECO:0000269|PubMed:11742812}. Cell membrane {ECO:0000269|PubMed:11311135, ECO:0000269|PubMed:11389679, ECO:0000269|PubMed:11557028, ECO:0000269|PubMed:11564694, ECO:0000269|PubMed:12225859, ECO:0000269|PubMed:15769744, ECO:0000269|PubMed:16496379, ECO:0000269|PubMed:25998567, ECO:0000269|PubMed:3476959, ECO:0000269|PubMed:3480538, ECO:0000269|PubMed:360…	UP000005640: Chromosome 11		PTM: N-glycosylated; N-glycosylation is crucial for trafficking and stability of SLC3A2 to the plasma membrane. {ECO:0000269|PubMed:36028562}.; PTM: Phosphorylation on Ser-406; Ser-408 or Ser-410 and on Ser-527 or Ser-531 by ecto-protein kinases favors heterotypic cell-cell interactions. {ECO:0000269|PubMed:19065266}.	CARBOHYD 365; /note="N-linked (GlcNAc...) asparagine"; /evidence="ECO:0000269|PubMed:12754519, ECO:0000269|PubMed:19159218, ECO:0000269|PubMed:19349973, ECO:0000269|PubMed:30867591, ECO:0000269|PubMed:33298890, ECO:0000269|PubMed:33758168, ECO:0000269|PubMed:34880232, ECO:0000269|PubMed:35352032, ECO:0007744|PDB:6IRS, ECO:0007744|PDB:7CMI, ECO:0007744|PDB:7DSK, ECO:0007744|PDB:7EPZ, ECO:0007744|P…
O75746	O75746	S2512_HUMAN	Electrogenic aspartate/glutamate antiporter SLC25A12, mitochondrial (Araceli hiperlarga) (Aralar) (Aralar1) (Mitochondrial aspartate glutamate carrier 1) (Solute carrier family 25 member 12)	SLC25A12 AGC1 ARALAR1	Homo sapiens (Human)	678	SUBCELLULAR LOCATION: Mitochondrion inner membrane {ECO:0000269|PubMed:11566871, ECO:0000269|PubMed:19641205, ECO:0000269|PubMed:24515575, ECO:0000269|PubMed:9722566}; Multi-pass membrane protein {ECO:0000269|PubMed:11566871}.	UP000005640: Chromosome 2	CATALYTIC ACTIVITY: Reaction=H(+)(out) + L-aspartate(in) + L-glutamate(out) = H(+)(in) + L-aspartate(out) + L-glutamate(in); Xref=Rhea:RHEA:70783, ChEBI:CHEBI:15378, ChEBI:CHEBI:29985, ChEBI:CHEBI:29991; Evidence={ECO:0000269|PubMed:11566871, ECO:0000269|PubMed:19641205, ECO:0000269|PubMed:24515575}; CATALYTIC ACTIVITY: Reaction=3-sulfino-L-alanine(out) + H(+)(in) + L-glutamate(in) = 3-sulfino-L-…
P60033	P60033	CD81_HUMAN	CD81 antigen (26 kDa cell surface protein TAPA-1) (Target of the antiproliferative antibody 1) (Tetraspanin-28) (Tspan-28) (CD antigen CD81)	CD81 TAPA1 TSPAN28	Homo sapiens (Human)	236	SUBCELLULAR LOCATION: Cell membrane {ECO:0000269|PubMed:1383329, ECO:0000269|PubMed:1695320, ECO:0000269|PubMed:20237408, ECO:0000269|PubMed:22307619, ECO:0000269|PubMed:2398277, ECO:0000269|PubMed:26354436}; Multi-pass membrane protein {ECO:0000255}. Basolateral cell membrane {ECO:0000269|PubMed:20375010}; Multi-pass membrane protein {ECO:0000255}. Note=Associates with CLDN1 and the CLDN1-CD81 c…	UP000005640: Chromosome 11		PTM: Not glycosylated. {ECO:0000305}.; PTM: Likely constitutively palmitoylated at low levels. Protein palmitoylation is up-regulated upon coligation of BCR and CD9-C2R-CD81 complexes in lipid rafts. {ECO:0000269|PubMed:15161911}.
P43007	P43007	SATT_HUMAN	Neutral amino acid transporter A (Alanine/serine/cysteine/threonine transporter 1) (ASCT-1) (Solute carrier family 1 member 4)	SLC1A4 ASCT1 SATT	Homo sapiens (Human)	532	SUBCELLULAR LOCATION: Membrane {ECO:0000269|PubMed:17081065}; Multi-pass membrane protein {ECO:0000255}. Melanosome {ECO:0000269|PubMed:17081065}. Note=Identified by mass spectrometry in melanosome fractions from stage I to stage IV. {ECO:0000269|PubMed:17081065}.	UP000005640: Chromosome 2	CATALYTIC ACTIVITY: Reaction=L-threonine(in) + Na(+)(in) = L-threonine(out) + Na(+)(out); Xref=Rhea:RHEA:69999, ChEBI:CHEBI:29101, ChEBI:CHEBI:57926; Evidence={ECO:0000269|PubMed:8340364}; CATALYTIC ACTIVITY: Reaction=L-serine(in) + Na(+)(in) = L-serine(out) + Na(+)(out); Xref=Rhea:RHEA:29575, ChEBI:CHEBI:29101, ChEBI:CHEBI:33384; Evidence={ECO:0000269|PubMed:8101838, ECO:0000269|PubMed:8340364};…		CARBOHYD 201; /note="N-linked (GlcNAc...) asparagine"; /evidence="ECO:0000269|PubMed:19349973"; CARBOHYD 206; /note="N-linked (GlcNAc...) asparagine"; /evidence="ECO:0000269|PubMed:19349973"
P35612	P35612	ADDB_HUMAN	Beta-adducin (Erythrocyte adducin subunit beta)	ADD2 ADDB	Homo sapiens (Human)	726	SUBCELLULAR LOCATION: Cytoplasm, cytoskeleton. Cell membrane; Peripheral membrane protein; Cytoplasmic side.	UP000005640: Chromosome 2		PTM: The N-terminus is blocked.
P05556	P05556	ITB1_HUMAN	Integrin beta-1 (Fibronectin receptor subunit beta) (Glycoprotein IIa) (GPIIA) (VLA-4 subunit beta) (CD antigen CD29)	ITGB1 FNRB MDF2 MSK12	Homo sapiens (Human)	798	SUBCELLULAR LOCATION: Cell membrane {ECO:0000269|PubMed:17158881, ECO:0000269|PubMed:32487760, ECO:0000269|PubMed:35687021, ECO:0000303|PubMed:10455171}; Single-pass type I membrane protein {ECO:0000255}. Cell projection, invadopodium membrane {ECO:0000269|PubMed:10455171}; Single-pass type I membrane protein {ECO:0000255}. Cell projection, ruffle membrane {ECO:0000269|PubMed:10455171, ECO:000026…	UP000005640: Chromosome 10			CARBOHYD 50; /note="N-linked (GlcNAc...) asparagine"; /evidence="ECO:0000255"; CARBOHYD 94; /note="N-linked (GlcNAc...) asparagine"; /evidence="ECO:0000255"; CARBOHYD 97; /note="N-linked (GlcNAc...) asparagine"; /evidence="ECO:0000255"; CARBOHYD 212; /note="N-linked (GlcNAc...) asparagine"; /evidence="ECO:0000269|PubMed:19159218"; CARBOHYD 269; /note="N-linked (GlcNAc...) asparagine"; /evidence="…
O95372	O95372	LYPA2_HUMAN	Acyl-protein thioesterase 2 (APT-2) (EC 3.1.2.-) (Lysophospholipase II) (LPL-II) (LysoPLA II) (Palmitoyl-protein hydrolase) (EC 3.1.2.22)	LYPLA2 APT2	Homo sapiens (Human)	231	SUBCELLULAR LOCATION: Cytoplasm {ECO:0000269|PubMed:25301951}.	UP000005640: Chromosome 1	CATALYTIC ACTIVITY: Reaction=H2O + S-hexadecanoyl-L-cysteinyl-[protein] = H(+) + hexadecanoate + L-cysteinyl-[protein]; Xref=Rhea:RHEA:19233, Rhea:RHEA-COMP:10131, Rhea:RHEA-COMP:11032, ChEBI:CHEBI:7896, ChEBI:CHEBI:15377, ChEBI:CHEBI:15378, ChEBI:CHEBI:29950, ChEBI:CHEBI:74151; EC=3.1.2.22; Evidence={ECO:0000269|PubMed:28826475}; CATALYTIC ACTIVITY: Reaction=H2O + prostaglandin E2 1-glyceryl est…
O75061	O75061	AUXI_HUMAN	Auxilin (EC 3.1.3.-) (DnaJ homolog subfamily C member 6)	DNAJC6 KIAA0473	Homo sapiens (Human)	913	SUBCELLULAR LOCATION: Cytoplasmic vesicle, clathrin-coated vesicle {ECO:0000250|UniProtKB:Q27974}. Note=Appears on coated vesicles in successive transient bursts, immediately after the vesicle release from the plasma membrane. Recruitment to clathrin-coated vesicles depends on temporal variations in phosphoinositide composition of clathrin-coated vesicles. {ECO:0000250|UniProtKB:Q27974}.	UP000005640: Chromosome 1		PTM: Phosphorylation at Ser-570 modulates its ability to bind CLTC and therefore the synaptic vesicle endocytosis (SVE). {ECO:0000269|PubMed:29735704}.; PTM: The N-terminus is blocked. {ECO:0000250|UniProtKB:Q27974}.
P02794	P02794	FRIH_HUMAN	Ferritin heavy chain (Ferritin H subunit) (EC 1.16.3.1) (Cell proliferation-inducing gene 15 protein) [Cleaved into: Ferritin heavy chain, N-terminally processed]	FTH1 FTH FTHL6 OK/SW-cl.84 PIG15	Homo sapiens (Human)	183	SUBCELLULAR LOCATION: Cytoplasm {ECO:0000250|UniProtKB:P19130}.	UP000005640: Chromosome 11	CATALYTIC ACTIVITY: Reaction=4 Fe(2+) + 4 H(+) + O2 = 4 Fe(3+) + 2 H2O; Xref=Rhea:RHEA:11148, ChEBI:CHEBI:15377, ChEBI:CHEBI:15378, ChEBI:CHEBI:15379, ChEBI:CHEBI:29033, ChEBI:CHEBI:29034; EC=1.16.3.1; Evidence={ECO:0000269|PubMed:9003196};
P18669	P18669	PGAM1_HUMAN	Phosphoglycerate mutase 1 (EC 5.4.2.11) (EC 5.4.2.4) (BPG-dependent PGAM 1) (Phosphoglycerate mutase isozyme B) (PGAM-B)	PGAM1 PGAMA CDABP0006	Homo sapiens (Human)	254		UP000005640: Chromosome 10	CATALYTIC ACTIVITY: Reaction=(2R)-2-phosphoglycerate = (2R)-3-phosphoglycerate; Xref=Rhea:RHEA:15901, ChEBI:CHEBI:58272, ChEBI:CHEBI:58289; EC=5.4.2.11; Evidence={ECO:0000269|PubMed:23653202}; PhysiologicalDirection=right-to-left; Xref=Rhea:RHEA:15903; Evidence={ECO:0000305|PubMed:23653202}; CATALYTIC ACTIVITY: Reaction=(2R)-3-phospho-glyceroyl phosphate = (2R)-2,3-bisphosphoglycerate + H(+); Xre…	PTM: Acetylated at Lys-253, Lys-253 and Lys-254 under high glucose condition. Acetylation increases catalytic activity. Under glucose restriction SIRT1 levels dramatically increase and it deacetylates the enzyme. {ECO:0000269|PubMed:22157007}.
P61026	P61026	RAB10_HUMAN	Ras-related protein Rab-10 (EC 3.6.5.2)	RAB10	Homo sapiens (Human)	200	SUBCELLULAR LOCATION: Cytoplasmic vesicle membrane {ECO:0000305}; Lipid-anchor {ECO:0000305}; Cytoplasmic side {ECO:0000305}. Golgi apparatus membrane {ECO:0000269|PubMed:23263280}. Golgi apparatus, trans-Golgi network membrane {ECO:0000250|UniProtKB:P24409}. Endosome membrane {ECO:0000269|PubMed:16641372, ECO:0000269|PubMed:32344433}. Recycling endosome membrane {ECO:0000250|UniProtKB:P24409}. C…	UP000005640: Chromosome 2	CATALYTIC ACTIVITY: Reaction=GTP + H2O = GDP + H(+) + phosphate; Xref=Rhea:RHEA:19669, ChEBI:CHEBI:15377, ChEBI:CHEBI:15378, ChEBI:CHEBI:37565, ChEBI:CHEBI:43474, ChEBI:CHEBI:58189; EC=3.6.5.2; Evidence={ECO:0000269|PubMed:20937701}; PhysiologicalDirection=left-to-right; Xref=Rhea:RHEA:19670; Evidence={ECO:0000269|PubMed:20937701};	PTM: Ubiquitinated upon Legionella pneumophila infection. Ubiquitination does not lead to proteasomal degradation. {ECO:0000269|PubMed:31540829}.; PTM: Phosphorylation of Thr-73 in the switch II region by LRRK2 prevents the association of RAB regulatory proteins, including CHM, CHML and RAB GDP dissociation inhibitors GDI1 and GDI2. {ECO:0000269|PubMed:26824392, ECO:0000269|PubMed:29125462}.
P17302	P17302	CXA1_HUMAN	Gap junction alpha-1 protein (Connexin-43) (Cx43) (Gap junction 43 kDa heart protein)	GJA1 GJAL	Homo sapiens (Human)	382	SUBCELLULAR LOCATION: Cell membrane {ECO:0000269|PubMed:22411987, ECO:0000269|PubMed:25398053}; Multi-pass membrane protein {ECO:0000255}. Cell junction, gap junction {ECO:0000269|PubMed:22411987, ECO:0000269|PubMed:25398053}. Endoplasmic reticulum {ECO:0000250|UniProtKB:P23242}. Note=Localizes at the intercalated disk (ICD) in cardiomyocytes and the proper localization at ICD is dependent on TME…	UP000005640: Chromosome 6		PTM: Phosphorylated at Ser-368 by PRKCG; phosphorylation induces disassembly of gap junction plaques and inhibition of gap junction activity (By similarity). Phosphorylation at Ser-325, Ser-328 and Ser-330 by CK1 modulates gap junction assembly. Phosphorylation at Ser-368 by PRKCD triggers its internalization into small vesicles leading to proteasome-mediated degradation (By similarity). {ECO:000…
P07947	P07947	YES_HUMAN	Tyrosine-protein kinase Yes (EC 2.7.10.2) (Proto-oncogene c-Yes) (p61-Yes)	YES1 YES	Homo sapiens (Human)	543	SUBCELLULAR LOCATION: Cell membrane. Cytoplasm, cytoskeleton, microtubule organizing center, centrosome. Cytoplasm, cytosol. Note=Newly synthesized protein initially accumulates in the Golgi region and traffics to the plasma membrane through the exocytic pathway.	UP000005640: Chromosome 18	CATALYTIC ACTIVITY: Reaction=ATP + L-tyrosyl-[protein] = ADP + H(+) + O-phospho-L-tyrosyl-[protein]; Xref=Rhea:RHEA:10596, Rhea:RHEA-COMP:10136, Rhea:RHEA-COMP:10137, ChEBI:CHEBI:15378, ChEBI:CHEBI:30616, ChEBI:CHEBI:46858, ChEBI:CHEBI:82620, ChEBI:CHEBI:456216; EC=2.7.10.2; Evidence={ECO:0000255|PROSITE-ProRule:PRU10028};	PTM: Phosphorylation by CSK on the C-terminal tail maintains the enzyme in an inactive state. Autophosphorylation at Tyr-426 maintains enzyme activity by blocking CSK-mediated inhibition. {ECO:0000269|PubMed:11901164, ECO:0000269|PubMed:9281320, ECO:0000269|PubMed:9794236}.; PTM: Palmitoylation at Cys-3 promotes membrane localization. {ECO:0000250}.
P08247	P08247	SYPH_HUMAN	Synaptophysin (Major synaptic vesicle protein p38)	SYP	Homo sapiens (Human)	313	SUBCELLULAR LOCATION: Cytoplasmic vesicle, secretory vesicle, synaptic vesicle membrane {ECO:0000269|PubMed:18662323}; Multi-pass membrane protein {ECO:0000255}. Synapse, synaptosome {ECO:0000269|PubMed:18662323}.	UP000005640: Chromosome X		PTM: Ubiquitinated; mediated by SIAH1 or SIAH2 and leading to its subsequent proteasomal degradation. {ECO:0000250}.; PTM: Phosphorylated by SRC. {ECO:0000250|UniProtKB:P07825}.	CARBOHYD 59; /note="N-linked (GlcNAc...) asparagine"; /evidence="ECO:0000255"
P42858	P42858	HD_HUMAN	Huntingtin (Huntington disease protein) (HD protein) [Cleaved into: Huntingtin, myristoylated N-terminal fragment]	HTT HD IT15	Homo sapiens (Human)	3142	SUBCELLULAR LOCATION: [Huntingtin]: Cytoplasm {ECO:0000269|PubMed:15654337, ECO:0000269|PubMed:16476778, ECO:0000269|PubMed:7647777}. Nucleus {ECO:0000269|PubMed:15654337, ECO:0000269|PubMed:16391387}. Early endosome {ECO:0000269|PubMed:16476778}. Note=The mutant Huntingtin protein colocalizes with AKAP8L in the nuclear matrix of Huntington disease neurons. Shuttles between cytoplasm and nucleus …	UP000005640: Chromosome 4		PTM: [Huntingtin]: Cleaved by caspases downstream of the polyglutamine stretch (PubMed:10770929, PubMed:29802276, PubMed:8696339, PubMed:9535906). The resulting N-terminal fragments are cytotoxic and provokes apoptosis (PubMed:10770929). {ECO:0000269|PubMed:10770929, ECO:0000269|PubMed:29802276, ECO:0000269|PubMed:8696339, ECO:0000269|PubMed:9535906}.; PTM: [Huntingtin]: Forms with expanded polyg…
P05067	P05067	A4_HUMAN	Amyloid-beta precursor protein (APP) (ABPP) (APPI) (Alzheimer disease amyloid A4 protein homolog) (Alzheimer disease amyloid protein) (Amyloid precursor protein) (Amyloid-beta (A4) precursor protein) (Amyloid-beta A4 protein) (Cerebral vascular amyloid peptide) (CVAP) (PreA4) (Protease nexin-II) (PN-II) [Cleaved into: N-APP; Soluble APP-alpha (S-APP-alpha); Soluble APP-beta (S-APP-beta); C99 (Bet…	APP A4 AD1	Homo sapiens (Human)	770	SUBCELLULAR LOCATION: Cell membrane {ECO:0000269|PubMed:10383380, ECO:0000269|PubMed:20580937, ECO:0000269|PubMed:2649245, ECO:0000305|PubMed:25122912}; Single-pass type I membrane protein {ECO:0000269|PubMed:30630874, ECO:0000305|PubMed:10383380, ECO:0000305|PubMed:25122912}. Membrane {ECO:0000269|PubMed:2900137, ECO:0000305|PubMed:22584060}; Single-pass type I membrane protein {ECO:0000269|PubM…	UP000005640: Chromosome 21		PTM: Proteolytically processed under normal cellular conditions. Cleavage either by alpha-secretase, beta-secretase or theta-secretase leads to generation and extracellular release of soluble APP peptides, S-APP-alpha and S-APP-beta, and the retention of corresponding membrane-anchored C-terminal fragments, C80, C83 and C99. Subsequent processing of C80 and C83 by gamma-secretase yields P3 peptid…	CARBOHYD 542; /note="N-linked (GlcNAc...) asparagine"; /evidence="ECO:0000269|PubMed:16335952"; CARBOHYD 571; /note="N-linked (GlcNAc...) asparagine"; /evidence="ECO:0000305"; CARBOHYD 633; /note="O-linked (GalNAc...) threonine; partial"; /evidence="ECO:0000269|PubMed:21712440, ECO:0000269|PubMed:22576872"; CARBOHYD 651; /note="O-linked (GalNAc...) threonine; partial"; /evidence="ECO:0000269|PubM…
O94973	O94973	AP2A2_HUMAN	AP-2 complex subunit alpha-2 (100 kDa coated vesicle protein C) (Adaptor protein complex AP-2 subunit alpha-2) (Adaptor-related protein complex 2 subunit alpha-2) (Alpha-adaptin C) (Alpha2-adaptin) (Clathrin assembly protein complex 2 alpha-C large chain) (Huntingtin yeast partner J) (Huntingtin-interacting protein 9) (HIP-9) (Huntingtin-interacting protein J) (Plasma membrane adaptor HA2/AP2 ada…	AP2A2 ADTAB CLAPA2 HIP9 HYPJ KIAA0899	Homo sapiens (Human)	939	SUBCELLULAR LOCATION: Cell membrane {ECO:0000250|UniProtKB:P17427}; Peripheral membrane protein {ECO:0000250|UniProtKB:P17427}; Cytoplasmic side {ECO:0000250|UniProtKB:P17427}. Membrane, coated pit {ECO:0000250|UniProtKB:P17427}; Peripheral membrane protein {ECO:0000250|UniProtKB:P17427}; Cytoplasmic side {ECO:0000250|UniProtKB:P17427}. Note=AP-2 appears to be excluded from internalizing CCVs and…	UP000005640: Chromosome 11
P63010	P63010	AP2B1_HUMAN	AP-2 complex subunit beta (AP105B) (Adaptor protein complex AP-2 subunit beta) (Adaptor-related protein complex 2 subunit beta) (Beta-2-adaptin) (Beta-adaptin) (Clathrin assembly protein complex 2 beta large chain) (Plasma membrane adaptor HA2/AP2 adaptin beta subunit)	AP2B1 ADTB2 CLAPB1	Homo sapiens (Human)	937	SUBCELLULAR LOCATION: Cell membrane {ECO:0000269|PubMed:14530274}. Membrane, coated pit {ECO:0000269|PubMed:14530274}; Peripheral membrane protein {ECO:0000269|PubMed:14530274}; Cytoplasmic side {ECO:0000269|PubMed:14530274}. Note=AP-2 appears to be excluded from internalizing CCVs and to disengage from sites of endocytosis seconds before internalization of the nascent CCV.	UP000005640: Chromosome 17		PTM: Phosphorylation at Tyr-737 by SRC occurs at the plasma membrane in clathrin-coated vesicles (CCVs). {ECO:0000269|PubMed:17456551, ECO:0000269|PubMed:18938240}.
P29992	P29992	GNA11_HUMAN	Guanine nucleotide-binding protein subunit alpha-11 (G alpha-11) (G-protein subunit alpha-11) (Guanine nucleotide-binding protein G(y) subunit alpha)	GNA11 GA11	Homo sapiens (Human)	359	SUBCELLULAR LOCATION: Cell membrane {ECO:0000305|PubMed:18703424}; Lipid-anchor {ECO:0000305|PubMed:18703424}. Cytoplasm {ECO:0000269|PubMed:18703424}. Note=In testicular cells, expressed exclusively in the cytoplasm. {ECO:0000269|PubMed:18703424}.	UP000005640: Chromosome 19		PTM: (Microbial infection) Deamidated at Gln-209 by Photorhabdus asymbiotica toxin PAU_02230, blocking GTP hydrolysis of heterotrimeric GNAQ or GNA11 and G-alphai (GNAI1, GNAI2 or GNAI3) proteins, thereby activating RhoA. {ECO:0000269|PubMed:24141704}.
P35222	P35222	CTNB1_HUMAN	Catenin beta-1 (Beta-catenin)	CTNNB1 CTNNB OK/SW-cl.35 PRO2286	Homo sapiens (Human)	781	SUBCELLULAR LOCATION: Cytoplasm {ECO:0000269|PubMed:25183871, ECO:0000269|PubMed:29739711, ECO:0000269|PubMed:31801859}. Nucleus {ECO:0000269|PubMed:24342833, ECO:0000269|PubMed:25183871, ECO:0000269|PubMed:28829046, ECO:0000269|PubMed:29367600, ECO:0000269|PubMed:29739711, ECO:0000269|PubMed:31801859}. Cytoplasm, cytoskeleton {ECO:0000250|UniProtKB:B6V8E6}. Cell junction, adherens junction {ECO:…	UP000005640: Chromosome 3		PTM: Phosphorylation at Ser-552 by AMPK promotes stabilization of the protein, enhancing TCF/LEF-mediated transcription (By similarity). Phosphorylation by GSK3B requires prior phosphorylation of Ser-45 by another kinase (PubMed:10966653, PubMed:12027456, PubMed:12051714). Phosphorylation proceeds then from Thr-41 to Ser-37 and Ser-33 (PubMed:12077367, PubMed:25169422). Phosphorylated by NEK2 (Pu…	CARBOHYD 23; /note="O-linked (GlcNAc) serine; alternate"; /evidence="ECO:0000269|PubMed:24342833"
P07954	P07954	FUMH_HUMAN	Fumarate hydratase, mitochondrial (Fumarase) (HsFH) (EC 4.2.1.2)	FH	Homo sapiens (Human)	510	SUBCELLULAR LOCATION: [Isoform Mitochondrial]: Mitochondrion {ECO:0000269|PubMed:27037871}.; SUBCELLULAR LOCATION: [Isoform Cytoplasmic]: Cytoplasm, cytosol {ECO:0000269|PubMed:20231875, ECO:0000269|PubMed:22509282, ECO:0000269|PubMed:26237645, ECO:0000269|PubMed:27037871}. Nucleus {ECO:0000269|PubMed:20231875, ECO:0000269|PubMed:26237645}. Chromosome {ECO:0000269|PubMed:26237645}. Note=Transloca…	UP000005640: Chromosome 1	CATALYTIC ACTIVITY: Reaction=(S)-malate = fumarate + H2O; Xref=Rhea:RHEA:12460, ChEBI:CHEBI:15377, ChEBI:CHEBI:15589, ChEBI:CHEBI:29806; EC=4.2.1.2; Evidence={ECO:0000269|PubMed:30761759, ECO:0000305|PubMed:30718813}; CATALYTIC ACTIVITY: [Isoform Mitochondrial]: Reaction=(S)-malate = fumarate + H2O; Xref=Rhea:RHEA:12460, ChEBI:CHEBI:15377, ChEBI:CHEBI:15589, ChEBI:CHEBI:29806; EC=4.2.1.2; Evidenc…	PTM: [Isoform Cytoplasmic]: Phosphorylation at Thr-236 by PRKDC in response to DNA damage promotes translocation to the nucleus and recruitment to DNA double-strand breaks (DSBs). {ECO:0000269|PubMed:26237645}.
P05129	P05129	KPCG_HUMAN	Protein kinase C gamma type (PKC-gamma) (EC 2.7.11.13)	PRKCG PKCG	Homo sapiens (Human)	697	SUBCELLULAR LOCATION: Cytoplasm {ECO:0000250|UniProtKB:P63318}. Cytoplasm, perinuclear region {ECO:0000250}. Cell membrane {ECO:0000269|PubMed:29053796}; Peripheral membrane protein {ECO:0000250}. Synapse, synaptosome {ECO:0000250|UniProtKB:P63318}. Cell projection, dendrite {ECO:0000250|UniProtKB:P63319}. Note=Translocates to synaptic membranes on stimulation. {ECO:0000250|UniProtKB:P63318}.	UP000005640: Chromosome 19	CATALYTIC ACTIVITY: Reaction=ATP + L-seryl-[protein] = ADP + H(+) + O-phospho-L-seryl-[protein]; Xref=Rhea:RHEA:17989, Rhea:RHEA-COMP:9863, Rhea:RHEA-COMP:11604, ChEBI:CHEBI:15378, ChEBI:CHEBI:29999, ChEBI:CHEBI:30616, ChEBI:CHEBI:83421, ChEBI:CHEBI:456216; EC=2.7.11.13; CATALYTIC ACTIVITY: Reaction=ATP + L-threonyl-[protein] = ADP + H(+) + O-phospho-L-threonyl-[protein]; Xref=Rhea:RHEA:46608, Rh…	PTM: Autophosphorylation on Thr-674 appears to regulate motor functions of junctophilins, JPH3 and JPH4. {ECO:0000250|UniProtKB:P63318}.; PTM: Ubiquitinated. {ECO:0000269|PubMed:20596523}.
O60883	O60883	G37L1_HUMAN	G-protein coupled receptor 37-like 1 (Endothelin B receptor-like protein 2) (ETBR-LP-2)	GPR37L1 ETBRLP2	Homo sapiens (Human)	481	SUBCELLULAR LOCATION: Cell membrane {ECO:0000269|PubMed:28688853}; Multi-pass membrane protein {ECO:0000255}. Cell projection, cilium membrane {ECO:0000250|UniProtKB:Q99JG2}; Multi-pass membrane protein {ECO:0000255}. Note=Associates with the basal membrane of Bergmann glia cell primary cilia. {ECO:0000250|UniProtKB:Q99JG2}.	UP000005640: Chromosome 1		PTM: O-glycosylated. {ECO:0000269|PubMed:23234360}.; PTM: Undergoes metalloprotease-mediated cleavage which reduces its constitutive activity. {ECO:0000269|PubMed:27072655}.; PTM: Ubiquitinated. {ECO:0000269|PubMed:28688853}.	CARBOHYD 79; /note="O-linked (GalNAc...) threonine"; /evidence="ECO:0000269|PubMed:23234360"; CARBOHYD 85; /note="O-linked (GalNAc...) threonine"; /evidence="ECO:0000269|PubMed:23234360"; CARBOHYD 86; /note="O-linked (GalNAc...) serine"; /evidence="ECO:0000269|PubMed:23234360"; CARBOHYD 95; /note="O-linked (GalNAc...) threonine"; /evidence="ECO:0000269|PubMed:23234360"; CARBOHYD 105; /note="N-lin…
O75083	O75083	WDR1_HUMAN	WD repeat-containing protein 1 (Actin-interacting protein 1) (AIP1) (NORI-1)	WDR1	Homo sapiens (Human)	606	SUBCELLULAR LOCATION: Cytoplasm {ECO:0000269|PubMed:27994071}. Cytoplasm, cytoskeleton {ECO:0000250|UniProtKB:Q5RKI0}. Cell projection, podosome {ECO:0000269|PubMed:22721921}. Cell junction {ECO:0000269|PubMed:25792565}.	UP000005640: Chromosome 4
O95433	O95433	AHSA1_HUMAN	Activator of 90 kDa heat shock protein ATPase homolog 1 (AHA1) (p38)	AHSA1 C14orf3 HSPC322	Homo sapiens (Human)	338	SUBCELLULAR LOCATION: Cytoplasm, cytosol {ECO:0000269|PubMed:11554768}. Endoplasmic reticulum {ECO:0000269|PubMed:11554768}. Note=May transiently interact with the endoplasmic reticulum.	UP000005640: Chromosome 14		PTM: Phosphorylation at Tyr-223 enhances binding to chaperone HSP90AA1. {ECO:0000269|PubMed:29127155}.
P10636	P10636	TAU_HUMAN	Microtubule-associated protein tau (Neurofibrillary tangle protein) (Paired helical filament-tau) (PHF-tau)	MAPT MAPTL MTBT1 TAU	Homo sapiens (Human)	758	SUBCELLULAR LOCATION: Cytoplasm, cytosol {ECO:0000269|PubMed:10747907, ECO:0000269|PubMed:23666762, ECO:0000269|PubMed:26014385}. Cell membrane {ECO:0000269|PubMed:10747907}; Peripheral membrane protein {ECO:0000269|PubMed:10747907}; Cytoplasmic side {ECO:0000269|PubMed:10747907}. Cytoplasm, cytoskeleton {ECO:0000269|PubMed:10747907}. Cell projection, axon {ECO:0000269|PubMed:10747907}. Cell proj…	UP000005640: Chromosome 17		PTM: Phosphorylation at serine and threonine residues in S-P or T-P motifs by proline-directed protein kinases (PDPK1, CDK1, CDK5, GSK3, MAPK) (only 2-3 sites per protein in interphase, seven-fold increase in mitosis, and in the form associated with paired helical filaments (PHF-tau)), and at serine residues in K-X-G-S motifs by MAP/microtubule affinity-regulating kinase (MARK1, MARK2, MARK3 or M…	CARBOHYD 87; /note="N-linked (Glc) (glycation) lysine; in PHF-tau; in vitro"; /evidence="ECO:0000269|PubMed:9326300"; CARBOHYD 383; /note="N-linked (Glc) (glycation) lysine; in PHF-tau; in vitro"; /evidence="ECO:0000269|PubMed:9326300"; CARBOHYD 467; /note="N-linked (Glc) (glycation) lysine; in PHF-tau; in vitro"; /evidence="ECO:0000269|PubMed:9326300"; CARBOHYD 480; /note="N-linked (Glc) (glycat…
P21579	P21579	SYT1_HUMAN	Synaptotagmin-1 (Synaptotagmin I) (SytI) (p65)	SYT1 SVP65 SYT	Homo sapiens (Human)	422	SUBCELLULAR LOCATION: Cytoplasmic vesicle, secretory vesicle membrane {ECO:0000250|UniProtKB:P21707}; Single-pass membrane protein {ECO:0000255}. Cytoplasmic vesicle, secretory vesicle, synaptic vesicle membrane {ECO:0000250|UniProtKB:P21707}; Single-pass membrane protein {ECO:0000250|UniProtKB:P21707}. Cytoplasmic vesicle, secretory vesicle, chromaffin granule membrane {ECO:0000250|UniProtKB:P21…	UP000005640: Chromosome 12		PTM: Glycosylated. {ECO:0000250|UniProtKB:P21707}.	CARBOHYD 25; /note="N-linked (GlcNAc...) asparagine"; /evidence="ECO:0000255"
P16152	P16152	CBR1_HUMAN	Carbonyl reductase [NADPH] 1 (EC 1.1.1.184) (15-hydroxyprostaglandin dehydrogenase [NADP(+)]) (EC 1.1.1.196, EC 1.1.1.197) (20-beta-hydroxysteroid dehydrogenase) (Alcohol dehydrogenase [NAD(P)+] CBR1) (EC 1.1.1.71) (NADPH-dependent carbonyl reductase 1) (Prostaglandin 9-ketoreductase) (PG-9-KR) (Prostaglandin-E(2) 9-reductase) (EC 1.1.1.189) (Short chain dehydrogenase/reductase family 21C member …	CBR1 CBR CRN SDR21C1	Homo sapiens (Human)	277	SUBCELLULAR LOCATION: Cytoplasm {ECO:0000305}.	UP000005640: Chromosome 21	CATALYTIC ACTIVITY: Reaction=a secondary alcohol + NADP(+) = a ketone + H(+) + NADPH; Xref=Rhea:RHEA:19257, ChEBI:CHEBI:15378, ChEBI:CHEBI:17087, ChEBI:CHEBI:35681, ChEBI:CHEBI:57783, ChEBI:CHEBI:58349; EC=1.1.1.184; Evidence={ECO:0000269|PubMed:17344335, ECO:0000269|PubMed:1921984, ECO:0000269|PubMed:7005231}; CATALYTIC ACTIVITY: Reaction=a primary alcohol + NADP(+) = an aldehyde + H(+) + NADPH;…
Q00765	Q00765	REEP5_HUMAN	Receptor expression-enhancing protein 5 (Polyposis locus protein 1) (Protein TB2)	REEP5 C5orf18 DP1 TB2	Homo sapiens (Human)	189	SUBCELLULAR LOCATION: Endoplasmic reticulum membrane {ECO:0000269|PubMed:23969831}; Multi-pass membrane protein {ECO:0000255}. Sarcoplasmic reticulum membrane {ECO:0000250|UniProtKB:Q60870}; Multi-pass membrane protein {ECO:0000255}. Note=Localizes to endoplasmic reticulum tubular network (PubMed:23969831). In cardiomyocytes, localizes to the junctional sarcoplasmic reticulum membrane which is cl…	UP000005640: Chromosome 5
P59768	P59768	GBG2_HUMAN	Guanine nucleotide-binding protein G(I)/G(S)/G(O) subunit gamma-2 (G gamma-I)	GNG2	Homo sapiens (Human)	71	SUBCELLULAR LOCATION: Cell membrane {ECO:0000305}; Lipid-anchor {ECO:0000305}; Cytoplasmic side {ECO:0000305}.	UP000005640: Chromosome 14
P28066	P28066	PSA5_HUMAN	Proteasome subunit alpha type-5 (Macropain zeta chain) (Multicatalytic endopeptidase complex zeta chain) (Proteasome zeta chain)	PSMA5	Homo sapiens (Human)	241	SUBCELLULAR LOCATION: Cytoplasm {ECO:0000269|PubMed:12181345, ECO:0000269|PubMed:34711951}. Nucleus {ECO:0000269|PubMed:12181345, ECO:0000269|PubMed:34711951}. Note=Translocated from the cytoplasm into the nucleus following interaction with AKIRIN2, which bridges the proteasome with the nuclear import receptor IPO9. {ECO:0000269|PubMed:34711951}.	UP000005640: Chromosome 1			CARBOHYD 198; /note="O-linked (GlcNAc) serine"; /evidence="ECO:0000250"
P12235	P12235	ADT1_HUMAN	ADP/ATP translocase 1 (ADP,ATP carrier protein 1) (ADP,ATP carrier protein, heart/skeletal muscle isoform T1) (Adenine nucleotide translocator 1) (ANT 1) (Solute carrier family 25 member 4)	SLC25A4 AAC1 ANT1	Homo sapiens (Human)	298	SUBCELLULAR LOCATION: Mitochondrion inner membrane {ECO:0000269|PubMed:21586654}; Multi-pass membrane protein {ECO:0000255}. Membrane {ECO:0000269|PubMed:27641616}; Multi-pass membrane protein {ECO:0000255}. Note=The complex formed with ARL2BP, ARL2 and SLC25A4/ANT1 is expressed in mitochondria (By similarity). May localize to non-mitochondrial membranes (PubMed:27641616). {ECO:0000250|UniProtKB:…	UP000005640: Chromosome 4	CATALYTIC ACTIVITY: Reaction=ADP(in) + ATP(out) = ADP(out) + ATP(in); Xref=Rhea:RHEA:34999, ChEBI:CHEBI:30616, ChEBI:CHEBI:456216; Evidence={ECO:0000269|PubMed:21586654}; CATALYTIC ACTIVITY: Reaction=H(+)(in) = H(+)(out); Xref=Rhea:RHEA:34979, ChEBI:CHEBI:15378; Evidence={ECO:0000250|UniProtKB:P48962};	PTM: Under cell death induction, transglutaminated by TGM2. Transglutamination leads to formation of covalent cross-links between a glutamine and the epsilon-amino group of a lysine residue, forming polymers. {ECO:0000250|UniProtKB:P48962}.
P21796	P21796	VDAC1_HUMAN	Voltage-dependent anion-selective channel protein 1 (VDAC-1) (hVDAC1) (Outer mitochondrial membrane protein porin 1) (Plasmalemmal porin) (Porin 31HL) (Porin 31HM)	VDAC1 VDAC	Homo sapiens (Human)	283	SUBCELLULAR LOCATION: Mitochondrion outer membrane {ECO:0000269|PubMed:31015432, ECO:0000269|PubMed:31206022, ECO:0000269|PubMed:7539795}; Multi-pass membrane protein {ECO:0000269|PubMed:18755977, ECO:0000269|PubMed:18832158, ECO:0000269|PubMed:27641616}. Cell membrane {ECO:0000269|PubMed:25168729, ECO:0000269|PubMed:25296756}; Multi-pass membrane protein {ECO:0000269|PubMed:18755977, ECO:0000269…	UP000005640: Chromosome 5		PTM: Phosphorylation at Ser-193 by NEK1 promotes the open conformational state preventing excessive mitochondrial membrane permeability and subsequent apoptotic cell death after injury. Phosphorylation by the AKT-GSK3B axis stabilizes the protein probably by preventing ubiquitin-mediated proteasomal degradation. {ECO:0000269|PubMed:20230784}.; PTM: Ubiquitinated (PubMed:25621951, PubMed:32047033)…
P45880	P45880	VDAC2_HUMAN	Voltage-dependent anion-selective channel protein 2 (VDAC-2) (hVDAC2) (Outer mitochondrial membrane protein porin 2)	VDAC2	Homo sapiens (Human)	294	SUBCELLULAR LOCATION: Mitochondrion outer membrane {ECO:0000269|PubMed:31015432, ECO:0000269|PubMed:7539795}. Membrane {ECO:0000269|PubMed:27641616}. Note=May localize to non-mitochondrial membranes. {ECO:0000269|PubMed:27641616}.	UP000005640: Chromosome 10		PTM: Ubiquitinated by PRKN during mitophagy, leading to its degradation and enhancement of mitophagy. Deubiquitinated by USP30. {ECO:0000269|PubMed:25621951}.
P07737	P07737	PROF1_HUMAN	Profilin-1 (Epididymis tissue protein Li 184a) (Profilin I)	PFN1	Homo sapiens (Human)	140	SUBCELLULAR LOCATION: Cytoplasm, cytoskeleton.	UP000005640: Chromosome 17		PTM: Phosphorylation at Ser-138 reduces its affinity for G-actin and blocks its interaction with HTT, reducing its ability to inhibit androgen receptor (AR) and HTT aggregation. {ECO:0000269|PubMed:18573880}.
P15104	P15104	GLNA_HUMAN	Glutamine synthetase (GS) (EC 6.3.1.2) (Glutamate--ammonia ligase) (Palmitoyltransferase GLUL) (EC 2.3.1.225)	GLUL GLNS	Homo sapiens (Human)	373	SUBCELLULAR LOCATION: Cytoplasm, cytosol {ECO:0000269|PubMed:30158707, ECO:0000269|PubMed:36289327}. Microsome {ECO:0000250|UniProtKB:P09606}. Mitochondrion {ECO:0000250|UniProtKB:P09606}. Cell membrane {ECO:0000269|PubMed:30158707}; Lipid-anchor {ECO:0000269|PubMed:30158707}. Note=Mainly localizes in the cytosol, with a fraction associated with the cell membrane. {ECO:0000269|PubMed:30158707}.	UP000005640: Chromosome 1	CATALYTIC ACTIVITY: Reaction=ATP + L-glutamate + NH4(+) = ADP + H(+) + L-glutamine + phosphate; Xref=Rhea:RHEA:16169, ChEBI:CHEBI:15378, ChEBI:CHEBI:28938, ChEBI:CHEBI:29985, ChEBI:CHEBI:30616, ChEBI:CHEBI:43474, ChEBI:CHEBI:58359, ChEBI:CHEBI:456216; EC=6.3.1.2; Evidence={ECO:0000269|PubMed:16267323, ECO:0000269|PubMed:30158707, ECO:0000269|PubMed:36289327}; CATALYTIC ACTIVITY: Reaction=hexadeca…	PTM: Palmitoylated; undergoes autopalmitoylation. {ECO:0000305|PubMed:30158707}.; PTM: Ubiquitinated by ZNRF1. {ECO:0000250|UniProtKB:P15105}.
P14136	P14136	GFAP_HUMAN	Glial fibrillary acidic protein (GFAP)	GFAP	Homo sapiens (Human)	432	SUBCELLULAR LOCATION: Cytoplasm {ECO:0000269|PubMed:12058025}. Note=Associated with intermediate filaments. {ECO:0000269|PubMed:12058025}.	UP000005640: Chromosome 17		PTM: Phosphorylated by PKN1. {ECO:0000269|PubMed:12686604, ECO:0000269|PubMed:9099667, ECO:0000269|PubMed:9175763}.
Q6DN90	Q6DN90	IQEC1_HUMAN	IQ motif and SEC7 domain-containing protein 1 (ADP-ribosylation factors guanine nucleotide-exchange protein 100) (ADP-ribosylation factors guanine nucleotide-exchange protein 2) (Brefeldin-resistant Arf-GEF 2 protein) (BRAG2)	IQSEC1 ARFGEP100 BRAG2 KIAA0763	Homo sapiens (Human)	963	SUBCELLULAR LOCATION: Cytoplasm {ECO:0000269|PubMed:11226253}. Nucleus {ECO:0000269|PubMed:11226253}. Postsynaptic density {ECO:0000250|UniProtKB:Q8R0S2}. Cytoplasmic vesicle, secretory vesicle, synaptic vesicle {ECO:0000250|UniProtKB:Q8R0S2}. Note=At steady state, may be preferentially cytosolic.	UP000005640: Chromosome 3
P31930	P31930	QCR1_HUMAN	Cytochrome b-c1 complex subunit 1, mitochondrial (Complex III subunit 1) (Core protein I) (Ubiquinol-cytochrome-c reductase complex core protein 1)	UQCRC1	Homo sapiens (Human)	480	SUBCELLULAR LOCATION: Mitochondrion inner membrane {ECO:0000250|UniProtKB:P07256}; Peripheral membrane protein {ECO:0000250|UniProtKB:P07256}; Matrix side {ECO:0000250|UniProtKB:P07256}.	UP000005640: Chromosome 3
P35611	P35611	ADDA_HUMAN	Alpha-adducin (Erythrocyte adducin subunit alpha)	ADD1 ADDA	Homo sapiens (Human)	737	SUBCELLULAR LOCATION: Cytoplasm, cytoskeleton. Cell membrane; Peripheral membrane protein; Cytoplasmic side.	UP000005640: Chromosome 4
P04843	P04843	RPN1_HUMAN	Dolichyl-diphosphooligosaccharide--protein glycosyltransferase subunit 1 (Dolichyl-diphosphooligosaccharide--protein glycosyltransferase 67 kDa subunit) (Ribophorin I) (RPN-I) (Ribophorin-1)	RPN1	Homo sapiens (Human)	607	SUBCELLULAR LOCATION: Endoplasmic reticulum {ECO:0000250|UniProtKB:E2RQ08, ECO:0000250|UniProtKB:Q9GMB0}. Endoplasmic reticulum membrane; Single-pass type I membrane protein {ECO:0000305}. Melanosome. Note=Identified by mass spectrometry in melanosome fractions from stage I to stage IV.	UP000005640: Chromosome 3		PTM: Ufmylated by UFL1 in response to endoplasmic reticulum stress, promoting reticulophagy of endoplasmic reticulum sheets. {ECO:0000269|PubMed:32160526}.	CARBOHYD 299; /note="N-linked (GlcNAc...) asparagine"; /evidence="ECO:0000269|PubMed:19159218"
P04844	P04844	RPN2_HUMAN	Dolichyl-diphosphooligosaccharide--protein glycosyltransferase subunit 2 (Dolichyl-diphosphooligosaccharide--protein glycosyltransferase 63 kDa subunit) (RIBIIR) (Ribophorin II) (RPN-II) (Ribophorin-2)	RPN2	Homo sapiens (Human)	631	SUBCELLULAR LOCATION: Endoplasmic reticulum {ECO:0000250|UniProtKB:F1PCT7}. Endoplasmic reticulum membrane; Multi-pass membrane protein {ECO:0000305}.	UP000005640: Chromosome 20			CARBOHYD 106; /note="N-linked (GlcNAc...) asparagine"; /evidence="ECO:0000269|PubMed:19159218"
P62879	P62879	GBB2_HUMAN	Guanine nucleotide-binding protein G(I)/G(S)/G(T) subunit beta-2 (G protein subunit beta-2) (Transducin beta chain 2)	GNB2	Homo sapiens (Human)	340	SUBCELLULAR LOCATION: Cytoplasm, perinuclear region {ECO:0000269|PubMed:16498633}. Cell membrane {ECO:0000269|PubMed:28219978}.	UP000005640: Chromosome 7
P62826	P62826	RAN_HUMAN	GTP-binding nuclear protein Ran (EC 3.6.5.-) (Androgen receptor-associated protein 24) (GTPase Ran) (Ras-like protein TC4) (Ras-related nuclear protein)	RAN ARA24 OK/SW-cl.81	Homo sapiens (Human)	216	SUBCELLULAR LOCATION: Nucleus {ECO:0000269|PubMed:10679025, ECO:0000269|PubMed:12194828, ECO:0000269|PubMed:18617507, ECO:0000269|PubMed:1961752, ECO:0000269|PubMed:19753112, ECO:0000269|PubMed:31075303, ECO:0000269|PubMed:8421051, ECO:0000269|PubMed:8896452, ECO:0000269|PubMed:9351834, ECO:0000269|PubMed:9822603}. Nucleus envelope {ECO:0000269|PubMed:8896452, ECO:0000269|PubMed:9822603}. Cytopla…	UP000005640: Chromosome 12	CATALYTIC ACTIVITY: Reaction=GTP + H2O = GDP + H(+) + phosphate; Xref=Rhea:RHEA:19669, ChEBI:CHEBI:15377, ChEBI:CHEBI:15378, ChEBI:CHEBI:37565, ChEBI:CHEBI:43474, ChEBI:CHEBI:58189; Evidence={ECO:0000269|PubMed:26272610, ECO:0000269|PubMed:8636225}; PhysiologicalDirection=left-to-right; Xref=Rhea:RHEA:19670; Evidence={ECO:0000269|PubMed:26272610, ECO:0000269|PubMed:8636225};	PTM: Acetylation by KAT5 at Lys-134 is increased during mitosis, impairs RANGRF binding and enhances RCC1 binding (PubMed:29040603). Acetylation at Lys-37 enhances the association with nuclear export components (PubMed:31075303). Deacetylation of Lys-37 by SIRT7 regulates the nuclear export of NF-kappa-B subunit RELA/p65 (PubMed:31075303). {ECO:0000269|PubMed:29040603, ECO:0000269|PubMed:31075303…
P00738	P00738	HPT_HUMAN	Haptoglobin (Zonulin) [Cleaved into: Haptoglobin alpha chain; Haptoglobin beta chain]	HP	Homo sapiens (Human)	406	SUBCELLULAR LOCATION: Secreted.	UP000005640: Chromosome 16			CARBOHYD 184; /note="N-linked (GlcNAc...) (complex) asparagine"; /evidence="ECO:0000269|PubMed:14760718, ECO:0000269|PubMed:16335952, ECO:0000269|PubMed:19139490, ECO:0000269|PubMed:19159218"; CARBOHYD 207; /note="N-linked (GlcNAc...) asparagine"; /evidence="ECO:0000269|PubMed:12754519, ECO:0000269|PubMed:14760718, ECO:0000269|PubMed:16335952, ECO:0000269|PubMed:16740002, ECO:0000269|PubMed:19159…
P28907	P28907	CD38_HUMAN	ADP-ribosyl cyclase/cyclic ADP-ribose hydrolase 1 (EC 3.2.2.-) (EC 3.2.2.6) (2'-phospho-ADP-ribosyl cyclase) (2'-phospho-ADP-ribosyl cyclase/2'-phospho-cyclic-ADP-ribose transferase) (EC 2.4.99.20) (2'-phospho-cyclic-ADP-ribose transferase) (ADP-ribosyl cyclase 1) (ADPRC 1) (Cyclic ADP-ribose hydrolase 1) (cADPR hydrolase 1) (T10) (CD antigen CD38)	CD38	Homo sapiens (Human)	300	SUBCELLULAR LOCATION: Cell surface {ECO:0000269|PubMed:2319135}. Membrane {ECO:0000269|PubMed:8253715}; Single-pass type II membrane protein.	UP000005640: Chromosome 4	CATALYTIC ACTIVITY: Reaction=2'-phospho-cyclic ADP-ribose + nicotinate = nicotinate-adenine dinucleotide phosphate; Xref=Rhea:RHEA:38607, ChEBI:CHEBI:32544, ChEBI:CHEBI:75967, ChEBI:CHEBI:75970; Evidence={ECO:0000269|PubMed:16690024}; PhysiologicalDirection=left-to-right; Xref=Rhea:RHEA:38608; Evidence={ECO:0000269|PubMed:16690024}; PhysiologicalDirection=right-to-left; Xref=Rhea:RHEA:38609; Evid…		CARBOHYD 100; /note="N-linked (GlcNAc...) asparagine"; /evidence="ECO:0000269|PubMed:19159218"; CARBOHYD 164; /note="N-linked (GlcNAc...) asparagine"; /evidence="ECO:0000255"; CARBOHYD 209; /note="N-linked (GlcNAc...) asparagine"; /evidence="ECO:0000269|PubMed:19159218"; CARBOHYD 219; /note="N-linked (GlcNAc...) asparagine"; /evidence="ECO:0000269|PubMed:19159218, ECO:0000269|PubMed:19349973"
Q9Y2J2	Q9Y2J2	E41L3_HUMAN	Band 4.1-like protein 3 (4.1B) (Differentially expressed in adenocarcinoma of the lung protein 1) (DAL-1) (Erythrocyte membrane protein band 4.1-like 3) [Cleaved into: Band 4.1-like protein 3, N-terminally processed]	EPB41L3 DAL1 KIAA0987	Homo sapiens (Human)	1087	SUBCELLULAR LOCATION: Cytoplasm, cytoskeleton {ECO:0000250}. Cell junction {ECO:0000269|PubMed:9892180}. Cell membrane {ECO:0000269|PubMed:9892180}; Peripheral membrane protein {ECO:0000269|PubMed:9892180}; Cytoplasmic side {ECO:0000269|PubMed:9892180}. Cytoplasm {ECO:0000269|PubMed:9892180}. Note=Detected in the cytoplasm of actively dividing cells.	UP000005640: Chromosome 18
P30101	P30101	PDIA3_HUMAN	Protein disulfide-isomerase A3 (EC 5.3.4.1) (58 kDa glucose-regulated protein) (58 kDa microsomal protein) (p58) (Disulfide isomerase ER-60) (Endoplasmic reticulum resident protein 57) (ER protein 57) (ERp57) (Endoplasmic reticulum resident protein 60) (ER protein 60) (ERp60)	PDIA3 ERP57 ERP60 GRP58	Homo sapiens (Human)	505	SUBCELLULAR LOCATION: Endoplasmic reticulum {ECO:0000269|PubMed:23826168}. Endoplasmic reticulum lumen {ECO:0000250|UniProtKB:P11598}. Melanosome {ECO:0000269|PubMed:12643545, ECO:0000269|PubMed:17081065}. Note=Identified by mass spectrometry in melanosome fractions from stage I to stage IV (PubMed:12643545). {ECO:0000269|PubMed:12643545}.	UP000005640: Chromosome 15	CATALYTIC ACTIVITY: Reaction=Catalyzes the rearrangement of -S-S- bonds in proteins.; EC=5.3.4.1; Evidence={ECO:0000269|PubMed:27897272, ECO:0000269|PubMed:7487104};	PTM: Within the major histocompatibility complex class I (MHC I) peptide loading complex forms reversible disulfide-linked heterodimers with TAPBP as part of its protein folding chaperone activity. This is essential to assist the dynamic assembly of the MHC I complex with high affinity antigens in the endoplasmic reticulum. {ECO:0000269|PubMed:11825568}.; PTM: Phosphorylated. {ECO:0000250|UniProt…
P29966	P29966	MARCS_HUMAN	Myristoylated alanine-rich C-kinase substrate (MARCKS) (Protein kinase C substrate, 80 kDa protein, light chain) (80K-L protein) (PKCSL)	MARCKS MACS PRKCSL	Homo sapiens (Human)	332	SUBCELLULAR LOCATION: Cell membrane {ECO:0000269|PubMed:2034276}; Lipid-anchor {ECO:0000305}. Cytoplasm, cytoskeleton {ECO:0000305}. Cytoplasm {ECO:0000269|PubMed:2034276}. Note=PKC-dependent phosphorylation displaces MARCKS from the cell membrane and subsequent dephosphorylation is accompanied by its reassociation with the membrane. {ECO:0000269|PubMed:2034276}.	UP000005640: Chromosome 6		PTM: Phosphorylation by PKC displaces MARCKS from the membrane. It also inhibits the F-actin cross-linking activity. PKC-mediated phosphorylation increases 4 to 5-fold upon TNF-alpha or LPS induction. {ECO:0000269|PubMed:2034276, ECO:0000269|PubMed:2116001, ECO:0000269|PubMed:8557118}.; PTM: Myristoylated. A proper myristoylation is essential for the proper distribution to the plasma membrane. {E…
P55087	P55087	AQP4_HUMAN	Aquaporin-4 (AQP-4) (Mercurial-insensitive water channel) (MIWC) (WCH4)	AQP4	Homo sapiens (Human)	323	SUBCELLULAR LOCATION: Cell membrane {ECO:0000269|PubMed:37143309, ECO:0000269|PubMed:7559426, ECO:0000269|PubMed:8601457}; Multi-pass membrane protein {ECO:0000269|PubMed:19383790}. Basolateral cell membrane {ECO:0000250|UniProtKB:P55088}; Multi-pass membrane protein {ECO:0000269|PubMed:19383790}. Endosome membrane {ECO:0000250|UniProtKB:P47863}. Cell membrane, sarcolemma {ECO:0000269|PubMed:2905…	UP000005640: Chromosome 18	CATALYTIC ACTIVITY: Reaction=H2O(in) = H2O(out); Xref=Rhea:RHEA:29667, ChEBI:CHEBI:15377; Evidence={ECO:0000269|PubMed:37143309};	PTM: Phosphorylation by PKC at Ser-180 reduces conductance by 50%. Phosphorylation by PKG at Ser-111 in response to glutamate increases conductance by 40% (By similarity). {ECO:0000250}.; PTM: Isoform 2: Palmitoylated on its N-terminal region. Isoform 1: Not palmitoylated. {ECO:0000250|UniProtKB:P47863}.	CARBOHYD 153; /note="N-linked (GlcNAc...) asparagine"; /evidence="ECO:0000255"; CARBOHYD 206; /note="N-linked (GlcNAc...) asparagine"; /evidence="ECO:0000255"
P04083	P04083	ANXA1_HUMAN	Annexin A1 (Annexin I) (Annexin-1) (Calpactin II) (Calpactin-2) (Chromobindin-9) (Lipocortin I) (Phospholipase A2 inhibitory protein) (p35) [Cleaved into: Annexin Ac2-26]	ANXA1 ANX1 LPC1	Homo sapiens (Human)	346	SUBCELLULAR LOCATION: Nucleus {ECO:0000269|PubMed:10772777, ECO:0000269|PubMed:19625660}. Cytoplasm {ECO:0000269|PubMed:10772777, ECO:0000269|PubMed:17008549, ECO:0000269|PubMed:19625660}. Cell projection, cilium {ECO:0000250|UniProtKB:P46193}. Cell membrane {ECO:0000269|PubMed:10772777}. Membrane {ECO:0000269|PubMed:17008549, ECO:0000269|PubMed:2532504, ECO:0000269|PubMed:8557678}; Peripheral me…	UP000005640: Chromosome 9		PTM: Phosphorylated by protein kinase C, EGFR and TRPM7 (PubMed:15485879, PubMed:2457390). Phosphorylated in response to EGF treatment (PubMed:2532504). {ECO:0000269|PubMed:15485879, ECO:0000269|PubMed:2457390, ECO:0000269|PubMed:2532504}.; PTM: Sumoylated. {ECO:0000250|UniProtKB:P10107}.; PTM: Proteolytically cleaved by cathepsin CTSG to release the active N-terminal peptide Ac2-26. {ECO:0000269…
P09493	P09493	TPM1_HUMAN	Tropomyosin alpha-1 chain (Alpha-tropomyosin) (Tropomyosin-1)	TPM1 C15orf13 TMSA	Homo sapiens (Human)	284	SUBCELLULAR LOCATION: Cytoplasm, cytoskeleton {ECO:0000250|UniProtKB:P04692}. Note=Associates with F-actin stress fibers. {ECO:0000250|UniProtKB:P04692}.	UP000005640: Chromosome 15		PTM: Phosphorylated at Ser-283 by DAPK1 in response to oxidative stress and this phosphorylation enhances stress fiber formation in endothelial cells. {ECO:0000269|PubMed:17895359}.
P21926	P21926	CD9_HUMAN	CD9 antigen (5H9 antigen) (Cell growth-inhibiting gene 2 protein) (Leukocyte antigen MIC3) (Motility-related protein) (MRP-1) (Tetraspanin-29) (Tspan-29) (p24) (CD antigen CD9)	CD9 MIC3 TSPAN29 GIG2	Homo sapiens (Human)	228	SUBCELLULAR LOCATION: Cell membrane {ECO:0000269|PubMed:19640571}; Multi-pass membrane protein {ECO:0000269|PubMed:19640571}. Membrane {ECO:0000269|PubMed:19640571}; Multi-pass membrane protein {ECO:0000269|PubMed:19640571}. Secreted, extracellular exosome {ECO:0000250|UniProtKB:P40240}. Note=Present at the cell surface of oocytes. Accumulates in the adhesion area between the sperm and egg follow…	UP000005640: Chromosome 12		PTM: Palmitoylated at a low, basal level in unstimulated platelets. The level of palmitoylation increases when platelets are activated by thrombin (in vitro). The protein exists in three forms with molecular masses between 22 and 27 kDa, and is known to carry covalently linked fatty acids (PubMed:11959120). Palmitoylation by ZDHHC2 regulates CD9 expression, association with other tetraspanin fami…	CARBOHYD 52; /note="N-linked (GlcNAc...) asparagine"; /evidence="ECO:0000255"; CARBOHYD 53; /note="N-linked (GlcNAc...) asparagine"; /evidence="ECO:0000255"
P13611	P13611	CSPG2_HUMAN	Versican core protein (Chondroitin sulfate proteoglycan core protein 2) (Chondroitin sulfate proteoglycan 2) (Glial hyaluronate-binding protein) (GHAP) (Large fibroblast proteoglycan) (PG-M)	VCAN CSPG2	Homo sapiens (Human)	3396	SUBCELLULAR LOCATION: Secreted, extracellular space, extracellular matrix {ECO:0000305|PubMed:2583089}. Cell projection, cilium, photoreceptor outer segment {ECO:0000269|PubMed:29777959}. Secreted, extracellular space, extracellular matrix, interphotoreceptor matrix {ECO:0000269|PubMed:29777959}. Secreted {ECO:0000269|PubMed:25326458}.	UP000005640: Chromosome 5		PTM: Phosphorylated by FAM20C in the extracellular medium. {ECO:0000269|PubMed:26091039}.; PTM: Proteolytically cleaved by ADAMTS5 and ADAMTS15 in the pericellular matrix surrounding myoblasts, facilitating myoblast contact and fusion which is required for skeletal muscle development and regeneration. {ECO:0000250|UniProtKB:Q62059}.	CARBOHYD 57; /note="N-linked (GlcNAc...) asparagine"; /evidence="ECO:0000255"; CARBOHYD 330; /note="N-linked (GlcNAc...) asparagine"; /evidence="ECO:0000255"; CARBOHYD 615; /note="N-linked (GlcNAc...) asparagine"; /evidence="ECO:0000255"; CARBOHYD 659; /note="O-linked (Xyl...) (chondroitin sulfate) serine"; /evidence="ECO:0000269|PubMed:32337544"; CARBOHYD 782; /note="N-linked (GlcNAc...) asparag…
P55786	P55786	PSA_HUMAN	Puromycin-sensitive aminopeptidase (PSA) (EC 3.4.11.14) (Cytosol alanyl aminopeptidase) (AAP-S)	NPEPPS PSA	Homo sapiens (Human)	919	SUBCELLULAR LOCATION: Cytoplasm, cytosol {ECO:0000269|PubMed:10978616}. Nucleus {ECO:0000305}.	UP000005640: Chromosome 17	CATALYTIC ACTIVITY: Reaction=Release of an N-terminal amino acid, preferentially alanine, from a wide range of peptides, amides and arylamides.; EC=3.4.11.14;
P31153	P31153	METK2_HUMAN	S-adenosylmethionine synthase isoform type-2 (AdoMet synthase 2) (EC 2.5.1.6) (Methionine adenosyltransferase 2) (MAT 2) (Methionine adenosyltransferase II) (MAT-II)	MAT2A AMS2 MATA2	Homo sapiens (Human)	395		UP000005640: Chromosome 2	CATALYTIC ACTIVITY: Reaction=ATP + H2O + L-methionine = diphosphate + phosphate + S-adenosyl-L-methionine; Xref=Rhea:RHEA:21080, ChEBI:CHEBI:15377, ChEBI:CHEBI:30616, ChEBI:CHEBI:33019, ChEBI:CHEBI:43474, ChEBI:CHEBI:57844, ChEBI:CHEBI:59789; EC=2.5.1.6; Evidence={ECO:0000269|PubMed:10644686, ECO:0000269|PubMed:23189196, ECO:0000269|PubMed:25075345};
P16070	P16070	CD44_HUMAN	CD44 antigen (CDw44) (Epican) (Extracellular matrix receptor III) (ECMR-III) (GP90 lymphocyte homing/adhesion receptor) (HUTCH-I) (Heparan sulfate proteoglycan) (Hermes antigen) (Hyaluronate receptor) (Phagocytic glycoprotein 1) (PGP-1) (Phagocytic glycoprotein I) (PGP-I) (CD antigen CD44)	CD44 LHR MDU2 MDU3 MIC4	Homo sapiens (Human)	742	SUBCELLULAR LOCATION: Cell membrane {ECO:0000269|PubMed:22726066, ECO:0000269|PubMed:23589287}; Single-pass type I membrane protein {ECO:0000255}. Cell projection, microvillus {ECO:0000250|UniProtKB:P15379}. Secreted {ECO:0000269|PubMed:25326458, ECO:0000269|PubMed:36213313, ECO:0000269|PubMed:37453717}. Note=Colocalizes with actin in membrane protrusions at wounding edges. Co-localizes with RDX,…	UP000005640: Chromosome 11		PTM: Proteolytically cleaved in the extracellular matrix by specific proteinases (possibly MMPs) in several cell lines and tumors. {ECO:0000269|PubMed:12883358}.; PTM: N-glycosylated. {ECO:0000269|PubMed:12883358, ECO:0000269|PubMed:16335952, ECO:0000269|PubMed:19159218, ECO:0000269|PubMed:22171320}.; PTM: O-glycosylated; contains chondroitin sulfate glycans which can be more or less sulfated and…	CARBOHYD 25; /note="N-linked (GlcNAc...) asparagine"; /evidence="ECO:0000255"; CARBOHYD 57; /note="N-linked (GlcNAc...) asparagine"; /evidence="ECO:0000269|PubMed:16335952, ECO:0000269|PubMed:19159218"; CARBOHYD 100; /note="N-linked (GlcNAc...) asparagine"; /evidence="ECO:0000255"; CARBOHYD 110; /note="N-linked (GlcNAc...) asparagine"; /evidence="ECO:0000269|PubMed:19159218"; CARBOHYD 120; /note=…
P22314	P22314	UBA1_HUMAN	Ubiquitin-like modifier-activating enzyme 1 (EC 6.2.1.45) (Protein A1S9) (Ubiquitin-activating enzyme E1)	UBA1 A1S9T UBE1	Homo sapiens (Human)	1058	SUBCELLULAR LOCATION: Cytoplasm {ECO:0000269|PubMed:1376922}. Mitochondrion {ECO:0000269|PubMed:1376922}. Nucleus {ECO:0000269|PubMed:1376922, ECO:0000269|PubMed:22456334}.; SUBCELLULAR LOCATION: [Isoform 1]: Nucleus {ECO:0000269|PubMed:33108101, ECO:0000269|PubMed:7528747, ECO:0000269|PubMed:9099746}.; SUBCELLULAR LOCATION: [Isoform 2]: Cytoplasm {ECO:0000269|PubMed:33108101, ECO:0000269|PubMed:…	UP000005640: Chromosome X	CATALYTIC ACTIVITY: Reaction=ATP + ubiquitin + [E1 ubiquitin-activating enzyme]-L-cysteine = AMP + diphosphate + S-ubiquitinyl-[E1 ubiquitin-activating enzyme]-L-cysteine.; EC=6.2.1.45; Evidence={ECO:0000305|PubMed:1447181};	PTM: ISGylated. {ECO:0000269|PubMed:16139798}.
P29972	P29972	AQP1_HUMAN	Aquaporin-1 (AQP-1) (Aquaporin-CHIP) (Urine water channel) (Water channel protein for red blood cells and kidney proximal tubule)	AQP1 CHIP28	Homo sapiens (Human)	269	SUBCELLULAR LOCATION: Cell membrane {ECO:0000269|PubMed:23219802}; Multi-pass membrane protein {ECO:0000269|PubMed:23219802}.	UP000005640: Chromosome 7			CARBOHYD 42; /note="N-linked (GlcNAc...) asparagine"; CARBOHYD 205; /note="N-linked (GlcNAc...) asparagine"; /evidence="ECO:0000255"
P11166	P11166	GTR1_HUMAN	Solute carrier family 2, facilitated glucose transporter member 1 (Glucose transporter type 1, erythrocyte/brain) (GLUT-1) (HepG2 glucose transporter)	SLC2A1 GLUT1	Homo sapiens (Human)	492	SUBCELLULAR LOCATION: Cell membrane {ECO:0000269|PubMed:18245775, ECO:0000269|PubMed:19449892, ECO:0000269|PubMed:23219802, ECO:0000269|PubMed:24847886, ECO:0000269|PubMed:25982116, ECO:0000269|PubMed:30197081}; Multi-pass membrane protein {ECO:0000255}. Melanosome {ECO:0000269|PubMed:17081065}. Photoreceptor inner segment {ECO:0000250|UniProtKB:P17809}. Note=Localizes primarily at the cell surfa…	UP000005640: Chromosome 1	CATALYTIC ACTIVITY: Reaction=D-glucose(out) = D-glucose(in); Xref=Rhea:RHEA:60376, ChEBI:CHEBI:4167; Evidence={ECO:0000269|PubMed:10227690, ECO:0000269|PubMed:10954735, ECO:0000269|PubMed:25982116, ECO:0000269|PubMed:27078104, ECO:0000269|PubMed:32860739};	PTM: Phosphorylation at Ser-226 by PKC promotes glucose uptake by increasing cell membrane localization. {ECO:0000269|PubMed:25982116}.	CARBOHYD 45; /note="N-linked (GlcNAc...) asparagine"; /evidence="ECO:0000269|PubMed:19349973, ECO:0000269|PubMed:3839598"
P02730	P02730	B3AT_HUMAN	Band 3 anion transport protein (Anion exchange protein 1) (AE 1) (Anion exchanger 1) (Solute carrier family 4 member 1) (CD antigen CD233)	SLC4A1 AE1 DI EPB3	Homo sapiens (Human)	911	SUBCELLULAR LOCATION: Cell membrane {ECO:0000269|PubMed:10926824, ECO:0000269|PubMed:24121512, ECO:0000269|PubMed:26542571, ECO:0000269|PubMed:7506871}; Multi-pass membrane protein {ECO:0000269|PubMed:26542571}. Basolateral cell membrane {ECO:0000269|PubMed:7506871}; Multi-pass membrane protein {ECO:0000269|PubMed:7506871}. Note=Detected in the erythrocyte cell membrane and on the basolateral mem…	UP000005640: Chromosome 17	CATALYTIC ACTIVITY: Reaction=chloride(out) + hydrogencarbonate(in) = chloride(in) + hydrogencarbonate(out); Xref=Rhea:RHEA:72363, ChEBI:CHEBI:17544, ChEBI:CHEBI:17996; Evidence={ECO:0000269|PubMed:10926824, ECO:0000269|PubMed:14734552, ECO:0000269|PubMed:16227998, ECO:0000269|PubMed:24121512, ECO:0000269|PubMed:28387307};	PTM: Phosphorylated on Tyr-8 and Tyr-21 most likely by SYK. PP1-resistant phosphorylation that precedes Tyr-359 and Tyr-904 phosphorylation. {ECO:0000269|PubMed:10942405, ECO:0000269|PubMed:1998697}.; PTM: Phosphorylated on Tyr-359 and Tyr-904 most likely by LYN. PP1-inhibited phosphorylation that follows Tyr-8 and Tyr-21 phosphorylation. {ECO:0000269|PubMed:10942405, ECO:0000269|PubMed:1998697}.…	CARBOHYD 642; /note="N-linked (GlcNAc...) (complex) asparagine"; /evidence="ECO:0000269|PubMed:10861210, ECO:0000269|PubMed:24121512, ECO:0000269|PubMed:35835865"
P55060	P55060	XPO2_HUMAN	Exportin-2 (Exp2) (Cellular apoptosis susceptibility protein) (Chromosome segregation 1-like protein) (Importin-alpha re-exporter)	CSE1L CAS XPO2	Homo sapiens (Human)	971	SUBCELLULAR LOCATION: Cytoplasm {ECO:0000269|PubMed:9323134}. Nucleus {ECO:0000269|PubMed:9323134}. Note=Shuttles between the nucleus and the cytoplasm. {ECO:0000269|PubMed:9323134}.	UP000005640: Chromosome 20
O94760	O94760	DDAH1_HUMAN	N(G),N(G)-dimethylarginine dimethylaminohydrolase 1 (DDAH-1) (Dimethylarginine dimethylaminohydrolase 1) (EC 3.5.3.18) (DDAHI) (Dimethylargininase-1)	DDAH1 DDAH	Homo sapiens (Human)	285		UP000005640: Chromosome 1	CATALYTIC ACTIVITY: Reaction=H2O + N(omega),N(omega)-dimethyl-L-arginine = dimethylamine + L-citrulline; Xref=Rhea:RHEA:17305, ChEBI:CHEBI:15377, ChEBI:CHEBI:57743, ChEBI:CHEBI:58040, ChEBI:CHEBI:58326; EC=3.5.3.18; Evidence={ECO:0000269|PubMed:18171027, ECO:0000269|PubMed:19663506, ECO:0000269|PubMed:21493890, ECO:0000269|PubMed:37296100}; PhysiologicalDirection=left-to-right; Xref=Rhea:RHEA:173…
P43003	P43003	EAA1_HUMAN	Excitatory amino acid transporter 1 (Sodium-dependent glutamate/aspartate transporter 1) (GLAST-1) (Solute carrier family 1 member 3)	SLC1A3 EAAT1 GLAST GLAST1	Homo sapiens (Human)	542	SUBCELLULAR LOCATION: Cell membrane {ECO:0000269|PubMed:20477940, ECO:0000269|PubMed:26690923, ECO:0000269|PubMed:28032905, ECO:0000269|PubMed:7521911, ECO:0000269|PubMed:8123008}; Multi-pass membrane protein {ECO:0000269|PubMed:28424515}.	UP000005640: Chromosome 5	CATALYTIC ACTIVITY: Reaction=H(+)(out) + K(+)(in) + L-glutamate(out) + 3 Na(+)(out) = H(+)(in) + K(+)(out) + L-glutamate(in) + 3 Na(+)(in); Xref=Rhea:RHEA:70699, ChEBI:CHEBI:15378, ChEBI:CHEBI:29101, ChEBI:CHEBI:29103, ChEBI:CHEBI:29985; Evidence={ECO:0000269|PubMed:7521911}; CATALYTIC ACTIVITY: Reaction=H(+)(out) + K(+)(in) + L-aspartate(out) + 3 Na(+)(out) = H(+)(in) + K(+)(out) + L-aspartate(i…	PTM: Glycosylated. {ECO:0000250|UniProtKB:P24942}.
P02675	P02675	FIBB_HUMAN	Fibrinogen beta chain [Cleaved into: Fibrinopeptide B; Fibrinogen beta chain]	FGB	Homo sapiens (Human)	491	SUBCELLULAR LOCATION: Secreted {ECO:0000269|PubMed:10074346, ECO:0000269|PubMed:19296670, ECO:0000269|PubMed:9628725}.	UP000005640: Chromosome 4		PTM: Conversion of fibrinogen to fibrin is triggered by thrombin, which cleaves fibrinopeptides A and B from alpha and beta chains, and thus exposes the N-terminal polymerization sites responsible for the formation of the soft clot. The soft clot is converted into the hard clot by factor XIIIA which catalyzes the epsilon-(gamma-glutamyl)lysine cross-linking between gamma chains (stronger) and bet…	CARBOHYD 394; /note="N-linked (GlcNAc...) asparagine"; /evidence="ECO:0000269|PubMed:10074346, ECO:0000269|PubMed:16263699, ECO:0000269|PubMed:16335952, ECO:0000269|PubMed:19159218, ECO:0000269|PubMed:9628725, ECO:0000269|Ref.11"
P02679	P02679	FIBG_HUMAN	Fibrinogen gamma chain	FGG PRO2061	Homo sapiens (Human)	453	SUBCELLULAR LOCATION: Secreted {ECO:0000269|PubMed:10074346, ECO:0000269|PubMed:19296670, ECO:0000269|PubMed:9628725}.	UP000005640: Chromosome 4		PTM: Conversion of fibrinogen to fibrin is triggered by thrombin, which cleaves fibrinopeptides A and B from alpha and beta chains, and thus exposes the N-terminal polymerization sites responsible for the formation of the soft clot. The soft clot is converted into the hard clot by factor XIIIA which catalyzes the epsilon-(gamma-glutamyl)lysine cross-linking between gamma chains (stronger) and bet…	CARBOHYD 78; /note="N-linked (GlcNAc...) (complex) asparagine"; /evidence="ECO:0000269|PubMed:14760718, ECO:0000269|PubMed:16263699, ECO:0000269|PubMed:16335952, ECO:0000269|PubMed:18780401, ECO:0000269|PubMed:19139490, ECO:0000269|PubMed:19159218"; CARBOHYD 334; /note="N-linked (GlcNAc...) asparagine; in variant Asahi"
P04792	P04792	HSPB1_HUMAN	Heat shock protein beta-1 (HspB1) (28 kDa heat shock protein) (Estrogen-regulated 24 kDa protein) (Heat shock 27 kDa protein) (HSP 27) (Heat shock protein family B member 1) (Stress-responsive protein 27) (SRP27)	HSPB1 HSP27 HSP28	Homo sapiens (Human)	205	SUBCELLULAR LOCATION: Cytoplasm {ECO:0000269|PubMed:10777697, ECO:0000269|PubMed:28144995}. Nucleus {ECO:0000269|PubMed:19464326}. Cytoplasm, cytoskeleton, spindle {ECO:0000269|PubMed:10777697}. Note=Cytoplasmic in interphase cells. Colocalizes with mitotic spindles in mitotic cells. Translocates to the nucleus during heat shock and resides in sub-nuclear structures known as SC35 speckles or nucl…	UP000005640: Chromosome 7		PTM: Phosphorylated upon exposure to protein kinase C activators and heat shock (PubMed:8325890). Phosphorylation by MAPKAPK2 and MAPKAPK3 in response to stress dissociates HSPB1 from large small heat-shock protein (sHsps) oligomers and impairs its chaperone activity and ability to protect against oxidative stress effectively. Phosphorylation by MAPKAPK5 in response to PKA stimulation induces F-a…
O95670	O95670	VATG2_HUMAN	V-type proton ATPase subunit G 2 (V-ATPase subunit G 2) (V-ATPase 13 kDa subunit 2) (Vacuolar proton pump subunit G 2)	ATP6V1G2 ATP6G ATP6G2 NG38	Homo sapiens (Human)	118	SUBCELLULAR LOCATION: Melanosome {ECO:0000269|PubMed:17081065}. Cytoplasmic vesicle, clathrin-coated vesicle membrane {ECO:0000250|UniProtKB:Q0VCV6}; Peripheral membrane protein {ECO:0000305}. Note=Highly enriched in late-stage melanosomes. {ECO:0000269|PubMed:17081065}.	UP000005640: Chromosome 6
P80723	P80723	BASP1_HUMAN	Brain acid soluble protein 1 (22 kDa neuronal tissue-enriched acidic protein) (Neuronal axonal membrane protein NAP-22)	BASP1 NAP22	Homo sapiens (Human)	227	SUBCELLULAR LOCATION: Cell membrane; Lipid-anchor. Cell projection, growth cone. Note=Associated with the membranes of growth cones that form the tips of elongating axons.	UP000005640: Chromosome 5
P31150	P31150	GDIA_HUMAN	Rab GDP dissociation inhibitor alpha (Rab GDI alpha) (Guanosine diphosphate dissociation inhibitor 1) (GDI-1) (Oligophrenin-2) (Protein XAP-4)	GDI1 GDIL OPHN2 RABGDIA XAP4	Homo sapiens (Human)	447	SUBCELLULAR LOCATION: Cytoplasm {ECO:0000269|PubMed:19570034}. Golgi apparatus, trans-Golgi network {ECO:0000269|PubMed:19570034}.	UP000005640: Chromosome X
P51649	P51649	SSDH_HUMAN	Succinate-semialdehyde dehydrogenase, mitochondrial (EC 1.2.1.24) (Aldehyde dehydrogenase family 5 member A1) (NAD(+)-dependent succinic semialdehyde dehydrogenase)	ALDH5A1 SSADH	Homo sapiens (Human)	535	SUBCELLULAR LOCATION: Mitochondrion.	UP000005640: Chromosome 6	CATALYTIC ACTIVITY: Reaction=H2O + NAD(+) + succinate semialdehyde = 2 H(+) + NADH + succinate; Xref=Rhea:RHEA:13217, ChEBI:CHEBI:15377, ChEBI:CHEBI:15378, ChEBI:CHEBI:30031, ChEBI:CHEBI:57540, ChEBI:CHEBI:57706, ChEBI:CHEBI:57945; EC=1.2.1.24; Evidence={ECO:0000269|PubMed:12208142, ECO:0000269|PubMed:14635103, ECO:0000269|PubMed:19300440, ECO:0000269|PubMed:9683595}; PhysiologicalDirection=left-…
P61764	P61764	STXB1_HUMAN	Syntaxin-binding protein 1 (MUNC18-1) (N-Sec1) (Protein unc-18 homolog 1) (Unc18-1) (Protein unc-18 homolog A) (Unc-18A) (p67)	STXBP1 UNC18A	Homo sapiens (Human)	594	SUBCELLULAR LOCATION: Cytoplasm, cytosol {ECO:0000269|PubMed:20887364}. Membrane; Peripheral membrane protein.	UP000005640: Chromosome 9
P62760	P62760	VISL1_HUMAN	Visinin-like protein 1 (VILIP) (VLP-1) (Hippocalcin-like protein 3) (HLP3)	VSNL1 VISL1	Homo sapiens (Human)	191		UP000005640: Chromosome 2
P20916	P20916	MAG_HUMAN	Myelin-associated glycoprotein (Siglec-4a)	MAG GMA	Homo sapiens (Human)	626	SUBCELLULAR LOCATION: Cell membrane {ECO:0000269|PubMed:26179919}; Single-pass type I membrane protein {ECO:0000269|PubMed:26179919}. Membrane raft {ECO:0000250|UniProtKB:P07722}.	UP000005640: Chromosome 19		PTM: N-glycosylated. {ECO:0000269|PubMed:26179919}.; PTM: Phosphorylated on tyrosine residues. {ECO:0000250|UniProtKB:P07722}.; PTM: Ubiquitinated, leading to proteasomal degradation. {ECO:0000250|UniProtKB:P20917}.	CARBOHYD 99; /note="N-linked (GlcNAc...) asparagine"; /evidence="ECO:0000269|PubMed:7505568"; CARBOHYD 106; /note="N-linked (GlcNAc...) asparagine; partial"; /evidence="ECO:0000269|PubMed:7505568"; CARBOHYD 223; /note="N-linked (GlcNAc...) asparagine"; /evidence="ECO:0000269|PubMed:7505568"; CARBOHYD 246; /note="N-linked (GlcNAc...) asparagine"; /evidence="ECO:0000269|PubMed:7505568"; CARBOHYD 31…
P04271	P04271	S100B_HUMAN	Protein S100-B (S-100 protein beta chain) (S-100 protein subunit beta) (S100 calcium-binding protein B)	S100B	Homo sapiens (Human)	92	SUBCELLULAR LOCATION: Cytoplasm {ECO:0000269|PubMed:9925766}. Nucleus {ECO:0000269|PubMed:9925766}. Secreted {ECO:0000250|UniProtKB:P50114}. Note=Secretion into the medium is promoted by interaction with isoform CLSTN3beta of CLSTN3. {ECO:0000250|UniProtKB:P50114}.	UP000005640: Chromosome 21
O76041	O76041	NEBL_HUMAN	Nebulette (Actin-binding Z-disk protein)	NEBL C10orf113 LNEBL	Homo sapiens (Human)	1014	SUBCELLULAR LOCATION: [Isoform 2]: Cytoplasm {ECO:0000269|PubMed:15004028}.	UP000005640: Chromosome 10
O94979	O94979	SC31A_HUMAN	Protein transport protein Sec31A (ABP125) (ABP130) (SEC31-like protein 1) (SEC31-related protein A) (Web1-like protein)	SEC31A KIAA0905 SEC31L1 HSPC275 HSPC334	Homo sapiens (Human)	1220	SUBCELLULAR LOCATION: Cytoplasm {ECO:0000250}. Cytoplasmic vesicle, COPII-coated vesicle membrane {ECO:0000269|PubMed:10788476, ECO:0000269|PubMed:16957052, ECO:0000269|PubMed:22358839, ECO:0000269|PubMed:27716508}; Peripheral membrane protein; Cytoplasmic side. Endoplasmic reticulum membrane {ECO:0000250}; Peripheral membrane protein {ECO:0000250}. Cytoplasm, cytosol {ECO:0000269|PubMed:17428803…	UP000005640: Chromosome 4		PTM: Monoubiquitinated by the BCR(KLHL12) E3 ubiquitin ligase complex, leading to regulate the size of COPII coats. {ECO:0000269|PubMed:22358839, ECO:0000269|PubMed:27565346}.
P41222	P41222	PTGDS_HUMAN	Prostaglandin-H2 D-isomerase (EC 5.3.99.2) (Beta-trace protein) (Cerebrin-28) (Glutathione-independent PGD synthase) (Lipocalin-type prostaglandin-D synthase) (L-PGDS) (Prostaglandin-D2 synthase) (PGD2 synthase) (PGDS) (PGDS2)	PTGDS PDS	Homo sapiens (Human)	190	SUBCELLULAR LOCATION: Rough endoplasmic reticulum {ECO:0000269|PubMed:9065498}. Nucleus membrane {ECO:0000269|PubMed:9065498}. Golgi apparatus {ECO:0000269|PubMed:9065498}. Cytoplasm, perinuclear region {ECO:0000269|PubMed:9065498}. Secreted {ECO:0000269|PubMed:9065498}. Note=Detected on rough endoplasmic reticulum of arachnoid and menigioma cells. Localized to the nuclear envelope, Golgi apparat…	UP000005640: Chromosome 9	CATALYTIC ACTIVITY: Reaction=prostaglandin H2 = prostaglandin D2; Xref=Rhea:RHEA:10600, ChEBI:CHEBI:57405, ChEBI:CHEBI:57406; EC=5.3.99.2; Evidence={ECO:0000269|PubMed:20667974};	PTM: N- and O-glycosylated. Both N-glycosylation recognition sites are almost quantitatively occupied by N-glycans of the biantennary complex type, with a considerable proportion of structures bearing a bisecting GlcNAc. N-glycan at Asn-78: dHex1Hex5HexNAc4. Agalacto structure as well as sialylated and nonsialylated oligosaccharides bearing alpha2-3- and/or alpha2-6-linked NeuNAc are present. {EC…	CARBOHYD 29; /note="O-linked (GalNAc...) serine"; /evidence="ECO:0000269|PubMed:23234360"; CARBOHYD 51; /note="N-linked (GlcNAc...) (complex) asparagine"; /evidence="ECO:0000269|PubMed:19159218, ECO:0000269|PubMed:19838169, ECO:0000269|PubMed:8336134"; CARBOHYD 78; /note="N-linked (GlcNAc...) (complex) asparagine"; /evidence="ECO:0000269|PubMed:16335952, ECO:0000269|PubMed:19139490, ECO:0000269|P…
P49419	P49419	AL7A1_HUMAN	Alpha-aminoadipic semialdehyde dehydrogenase (Alpha-AASA dehydrogenase) (EC 1.2.1.31) (Aldehyde dehydrogenase family 7 member A1) (EC 1.2.1.3) (Antiquitin-1) (Betaine aldehyde dehydrogenase) (EC 1.2.1.8) (Delta1-piperideine-6-carboxylate dehydrogenase) (P6c dehydrogenase)	ALDH7A1 ATQ1	Homo sapiens (Human)	539	SUBCELLULAR LOCATION: [Isoform 2]: Cytoplasm, cytosol {ECO:0000269|PubMed:20207735}. Nucleus {ECO:0000269|PubMed:20207735}.; SUBCELLULAR LOCATION: [Isoform 1]: Mitochondrion {ECO:0000269|PubMed:20207735}.	UP000005640: Chromosome 5	CATALYTIC ACTIVITY: Reaction=H2O + NAD(+) + nonanal = 2 H(+) + NADH + nonanoate; Xref=Rhea:RHEA:69759, ChEBI:CHEBI:15377, ChEBI:CHEBI:15378, ChEBI:CHEBI:32361, ChEBI:CHEBI:57540, ChEBI:CHEBI:57945, ChEBI:CHEBI:84268; Evidence={ECO:0000269|PubMed:20207735}; PhysiologicalDirection=left-to-right; Xref=Rhea:RHEA:69760; Evidence={ECO:0000305|PubMed:20207735}; CATALYTIC ACTIVITY: Reaction=(S)-2-amino-6…
P55809	P55809	SCOT1_HUMAN	Succinyl-CoA:3-ketoacid coenzyme A transferase 1, mitochondrial (SCOT) (EC 2.8.3.5) (3-oxoacid CoA-transferase 1) (Somatic-type succinyl-CoA:3-oxoacid CoA-transferase) (SCOT-s) (Succinyl-CoA:3-oxoacid CoA transferase)	OXCT1 OXCT SCOT	Homo sapiens (Human)	520	SUBCELLULAR LOCATION: Mitochondrion {ECO:0000250|UniProtKB:B2GV06}.	UP000005640: Chromosome 5	CATALYTIC ACTIVITY: Reaction=a 3-oxo acid + succinyl-CoA = a 3-oxoacyl-CoA + succinate; Xref=Rhea:RHEA:24564, ChEBI:CHEBI:30031, ChEBI:CHEBI:35973, ChEBI:CHEBI:57292, ChEBI:CHEBI:90726; EC=2.8.3.5; Evidence={ECO:0000269|PubMed:10964512}; PhysiologicalDirection=left-to-right; Xref=Rhea:RHEA:24565; Evidence={ECO:0000305|PubMed:10964512}; CATALYTIC ACTIVITY: Reaction=acetoacetate + succinyl-CoA = ac…
P45985	P45985	MP2K4_HUMAN	Dual specificity mitogen-activated protein kinase kinase 4 (MAP kinase kinase 4) (MAPKK 4) (EC 2.7.12.2) (JNK-activating kinase 1) (MAPK/ERK kinase 4) (MEK 4) (SAPK/ERK kinase 1) (SEK1) (Stress-activated protein kinase kinase 1) (SAPK kinase 1) (SAPKK-1) (SAPKK1) (c-Jun N-terminal kinase kinase 1) (JNKK)	MAP2K4 JNKK1 MEK4 MKK4 PRKMK4 SEK1 SERK1 SKK1	Homo sapiens (Human)	399	SUBCELLULAR LOCATION: Cytoplasm {ECO:0000250}. Nucleus {ECO:0000250}.	UP000005640: Chromosome 17	CATALYTIC ACTIVITY: Reaction=ATP + L-seryl-[protein] = ADP + H(+) + O-phospho-L-seryl-[protein]; Xref=Rhea:RHEA:17989, Rhea:RHEA-COMP:9863, Rhea:RHEA-COMP:11604, ChEBI:CHEBI:15378, ChEBI:CHEBI:29999, ChEBI:CHEBI:30616, ChEBI:CHEBI:83421, ChEBI:CHEBI:456216; EC=2.7.12.2; CATALYTIC ACTIVITY: Reaction=ATP + L-threonyl-[protein] = ADP + H(+) + O-phospho-L-threonyl-[protein]; Xref=Rhea:RHEA:46608, Rhe…	PTM: Activated by phosphorylation on Ser-257 and Thr-261 by MAP kinase kinase kinases (MAP3Ks). {ECO:0000269|PubMed:9003778}.
P14618	P14618	KPYM_HUMAN	Pyruvate kinase PKM (EC 2.7.1.40) (Cytosolic thyroid hormone-binding protein) (CTHBP) (Opa-interacting protein 3) (OIP-3) (Pyruvate kinase 2/3) (Pyruvate kinase muscle isozyme) (Threonine-protein kinase PKM2) (EC 2.7.11.1) (Thyroid hormone-binding protein 1) (THBP1) (Tumor M2-PK) (Tyrosine-protein kinase PKM2) (EC 2.7.10.2) (p58)	PKM OIP3 PK2 PK3 PKM2	Homo sapiens (Human)	531	SUBCELLULAR LOCATION: [Isoform M2]: Cytoplasm {ECO:0000269|PubMed:25263439, ECO:0000269|PubMed:26787900, ECO:0000269|PubMed:27573352, ECO:0000269|PubMed:32268273}. Nucleus {ECO:0000269|PubMed:17308100, ECO:0000269|PubMed:18191611, ECO:0000269|PubMed:22056988, ECO:0000269|PubMed:22901803, ECO:0000269|PubMed:24120661, ECO:0000269|PubMed:26787900, ECO:0000269|PubMed:27573352, ECO:0000269|PubMed:3226…	UP000005640: Chromosome 15	CATALYTIC ACTIVITY: [Isoform M2]: Reaction=ATP + pyruvate = ADP + H(+) + phosphoenolpyruvate; Xref=Rhea:RHEA:18157, ChEBI:CHEBI:15361, ChEBI:CHEBI:15378, ChEBI:CHEBI:30616, ChEBI:CHEBI:58702, ChEBI:CHEBI:456216; EC=2.7.1.40; Evidence={ECO:0000269|PubMed:15996096, ECO:0000269|PubMed:1854723, ECO:0000269|PubMed:20847263}; PhysiologicalDirection=right-to-left; Xref=Rhea:RHEA:18159; Evidence={ECO:000…	PTM: ISGylated. {ECO:0000269|PubMed:16139798}.; PTM: Under hypoxia, hydroxylated by EGLN3. {ECO:0000269|PubMed:21620138}.; PTM: Acetylation at Lys-305 is stimulated by high glucose concentration, it decreases enzyme activity and promotes its lysosomal-dependent degradation via chaperone-mediated autophagy. {ECO:0000269|PubMed:21700219, ECO:0000269|Ref.11}.; PTM: [Isoform M2]: Acetylated at Lys-43…
P22392	P22392	NDKB_HUMAN	Nucleoside diphosphate kinase B (NDK B) (NDP kinase B) (EC 2.7.4.6) (C-myc purine-binding transcription factor PUF) (Histidine protein kinase NDKB) (EC 2.7.13.3) (nm23-H2)	NME2 NM23B	Homo sapiens (Human)	152	SUBCELLULAR LOCATION: Cytoplasm {ECO:0000269|PubMed:17532299}. Cell projection, lamellipodium {ECO:0000269|PubMed:11919189}. Cell projection, ruffle {ECO:0000269|PubMed:11919189}. Note=Colocalizes with ITGB1 and ITGB1BP1 at the edge or peripheral ruffles and lamellipodia during the early stages of cell spreading on fibronectin or collagen but not on vitronectin or laminin substrates. {ECO:0000269…	UP000005640: Chromosome 17	CATALYTIC ACTIVITY: Reaction=a 2'-deoxyribonucleoside 5'-diphosphate + ATP = a 2'-deoxyribonucleoside 5'-triphosphate + ADP; Xref=Rhea:RHEA:44640, ChEBI:CHEBI:30616, ChEBI:CHEBI:61560, ChEBI:CHEBI:73316, ChEBI:CHEBI:456216; EC=2.7.4.6; Evidence={ECO:0000269|PubMed:1851158, ECO:0000269|PubMed:25679041}; CATALYTIC ACTIVITY: Reaction=a ribonucleoside 5'-diphosphate + ATP = a ribonucleoside 5'-tripho…
P35221	P35221	CTNA1_HUMAN	Catenin alpha-1 (Alpha E-catenin) (Cadherin-associated protein) (Renal carcinoma antigen NY-REN-13)	CTNNA1	Homo sapiens (Human)	906	SUBCELLULAR LOCATION: Cytoplasm, cytoskeleton {ECO:0000250|UniProtKB:P26231}. Cell junction, adherens junction {ECO:0000269|PubMed:25653389}. Cell membrane {ECO:0000250|UniProtKB:P26231}; Peripheral membrane protein {ECO:0000305}; Cytoplasmic side {ECO:0000250|UniProtKB:P26231}. Cell junction {ECO:0000269|PubMed:12417594, ECO:0000269|PubMed:16184169}. Cytoplasm {ECO:0000250|UniProtKB:Q9PVF8}. Nuc…	UP000005640: Chromosome 5		PTM: Sumoylated. {ECO:0000269|PubMed:15561718}.; PTM: Phosphorylation seems to contribute to the strength of cell-cell adhesion rather than to the basic capacity for cell-cell adhesion. {ECO:0000250|UniProtKB:P26231}.
P35613	P35613	BASI_HUMAN	Basigin (5F7) (Collagenase stimulatory factor) (Extracellular matrix metalloproteinase inducer) (EMMPRIN) (Hepatoma-associated antigen) (HAb18G) (Leukocyte activation antigen M6) (OK blood group antigen) (Tumor cell-derived collagenase stimulatory factor) (TCSF) (CD antigen CD147)	BSG UNQ6505/PRO21383	Homo sapiens (Human)	385	SUBCELLULAR LOCATION: Melanosome {ECO:0000269|PubMed:17081065}. Note=Identified by mass spectrometry in melanosome fractions from stage I to stage IV. {ECO:0000269|PubMed:17081065}.; SUBCELLULAR LOCATION: [Isoform 1]: Cell membrane {ECO:0000269|PubMed:25957687}; Single-pass type I membrane protein {ECO:0000250|UniProtKB:P26453}. Photoreceptor inner segment {ECO:0000250|UniProtKB:P18572}. Cell pro…	UP000005640: Chromosome 19		PTM: [Isoform 2]: N-glycosylated. {ECO:0000269|PubMed:21536654}.; PTM: [Isoform 3]: N-glycosylated. {ECO:0000269|PubMed:21536654}.; PTM: [Isoform 4]: N-glycosylated. {ECO:0000269|PubMed:21536654}.	CARBOHYD 160; /note="N-linked (GlcNAc...) asparagine"; /evidence="ECO:0000269|PubMed:12754519, ECO:0000269|PubMed:19159218, ECO:0000269|PubMed:19349973"; CARBOHYD 268; /note="N-linked (GlcNAc...) asparagine"; /evidence="ECO:0000269|PubMed:12754519, ECO:0000269|PubMed:19159218, ECO:0000269|PubMed:19349973"; CARBOHYD 302; /note="N-linked (GlcNAc...) asparagine"; /evidence="ECO:0000255"
From	Entry	Protein names	Gene Names	Organism	Length	Pathway	Catalytic activity		Gene Ontology (biological process)	Post-translational modification	Glycosylation
B3KTS5	B3KTS5	B3KTS5_HUMAN	Voltage-dependent anion-selective channel protein 1		Homo sapiens (Human)	283	SUBCELLULAR LOCATION: Cell membrane {ECO:0000256|ARBA:ARBA00004651}; Multi-pass membrane protein {ECO:0000256|ARBA:ARBA00004651}. Membrane raft {ECO:0000256|ARBA:ARBA00004314}; Multi-pass membrane protein {ECO:0000256|ARBA:ARBA00004314}. Membrane {ECO:0000256|ARBA:ARBA00004141}; Multi-pass membrane protein {ECO:0000256|ARBA:ARBA00004141}.
B3KU66	B3KU66	B3KU66_HUMAN	cDNA FLJ39263 fis, clone OCBBF2009571, highly similar to ATP-dependent RNA helicase A		Homo sapiens (Human)	549
B3KUV5	B3KUV5	B3KUV5_HUMAN	ubiquitinyl hydrolase 1 (EC 3.4.19.12)		Homo sapiens (Human)	315			CATALYTIC ACTIVITY: Reaction=Thiol-dependent hydrolysis of ester, thioester, amide, peptide and isopeptide bonds formed by the C-terminal Gly of ubiquitin (a 76-residue protein attached to proteins as an intracellular targeting signal).; EC=3.4.19.12; Evidence={ECO:0000256|ARBA:ARBA00000707};
B3KWD0	B3KWD0	B3KWD0_HUMAN	cDNA FLJ42779 fis, clone BRAWH3005300, highly similar to Exportin-1		Homo sapiens (Human)	718
B3KX11	B3KX11	B3KX11_HUMAN	T-complex protein 1 subunit gamma		Homo sapiens (Human)	522	SUBCELLULAR LOCATION: Cytoplasm {ECO:0000256|ARBA:ARBA00004496}.
B3KXH0	B3KXH0	B3KXH0_HUMAN	Hypoxia up-regulated protein 1		Homo sapiens (Human)	991
B3KXY9	B3KXY9	B3KXY9_HUMAN	Hexokinase-1 (EC 2.7.1.1) (Hexokinase type I)		Homo sapiens (Human)	952	SUBCELLULAR LOCATION: Cytoplasm, cytosol {ECO:0000256|ARBA:ARBA00004514}. Membrane {ECO:0000256|ARBA:ARBA00004170}; Peripheral membrane protein {ECO:0000256|ARBA:ARBA00004170}. Mitochondrion outer membrane {ECO:0000256|ARBA:ARBA00004450}; Peripheral membrane protein {ECO:0000256|ARBA:ARBA00004450}.		CATALYTIC ACTIVITY: Reaction=ATP + D-glucosamine = ADP + D-glucosamine 6-phosphate + H(+); Xref=Rhea:RHEA:10948, ChEBI:CHEBI:15378, ChEBI:CHEBI:30616, ChEBI:CHEBI:58723, ChEBI:CHEBI:58725, ChEBI:CHEBI:456216; EC=2.7.1.1; Evidence={ECO:0000256|ARBA:ARBA00043797}; PhysiologicalDirection=left-to-right; Xref=Rhea:RHEA:10949; Evidence={ECO:0000256|ARBA:ARBA00043797}; CATALYTIC ACTIVITY: Reaction=ATP +…
B3KY43	B3KY43	B3KY43_HUMAN	cDNA FLJ46798 fis, clone TRACH3031660, highly similar to cAMP-dependent protein kinase type II-beta regulatory subunit		Homo sapiens (Human)	405	SUBCELLULAR LOCATION: Cell membrane {ECO:0000256|ARBA:ARBA00004236}. Membrane {ECO:0000256|ARBA:ARBA00004370}.
B4DDQ8	B4DDQ8	B4DDQ8_HUMAN	phosphoglucomutase (alpha-D-glucose-1,6-bisphosphate-dependent) (EC 5.4.2.2)		Homo sapiens (Human)	365
B4DYR6	B4DYR6	B4DYR6_HUMAN	Dynamin-1-like protein (EC 3.6.5.5)		Homo sapiens (Human)	763	SUBCELLULAR LOCATION: Cytoplasm, cytosol {ECO:0000256|ARBA:ARBA00004514}. Cytoplasmic vesicle, secretory vesicle, synaptic vesicle membrane {ECO:0000256|ARBA:ARBA00004432}. Golgi apparatus {ECO:0000256|ARBA:ARBA00004555}. Membrane, clathrin-coated pit {ECO:0000256|ARBA:ARBA00004600}. Membrane {ECO:0000256|ARBA:ARBA00004170}; Peripheral membrane protein {ECO:0000256|ARBA:ARBA00004170}. Mitochondri…		CATALYTIC ACTIVITY: Reaction=GTP + H2O = GDP + H(+) + phosphate; Xref=Rhea:RHEA:19669, ChEBI:CHEBI:15377, ChEBI:CHEBI:15378, ChEBI:CHEBI:37565, ChEBI:CHEBI:43474, ChEBI:CHEBI:58189; EC=3.6.5.5; Evidence={ECO:0000256|ARBA:ARBA00001837};
B4E006	B4E006	B4E006_HUMAN	ADP-ribosyl cyclase/cyclic ADP-ribose hydrolase 1 (EC 2.4.99.20) (EC 3.2.2.6) (2'-phospho-ADP-ribosyl cyclase) (2'-phospho-ADP-ribosyl cyclase/2'-phospho-cyclic-ADP-ribose transferase) (2'-phospho-cyclic-ADP-ribose transferase) (ADP-ribosyl cyclase 1) (Cyclic ADP-ribose hydrolase 1)		Homo sapiens (Human)	160	SUBCELLULAR LOCATION: Membrane {ECO:0000256|ARBA:ARBA00004606}; Single-pass type II membrane protein {ECO:0000256|ARBA:ARBA00004606}.		CATALYTIC ACTIVITY: Reaction=H2O + NAD(+) = ADP-D-ribose + H(+) + nicotinamide; Xref=Rhea:RHEA:16301, ChEBI:CHEBI:15377, ChEBI:CHEBI:15378, ChEBI:CHEBI:17154, ChEBI:CHEBI:57540, ChEBI:CHEBI:57967; EC=3.2.2.6; Evidence={ECO:0000256|ARBA:ARBA00000457};
B4E1W8	B4E1W8	B4E1W8_HUMAN	cDNA FLJ60213, highly similar to Tenascin		Homo sapiens (Human)	1080
B4E3E9	B4E3E9	B4E3E9_HUMAN	2-oxoglutarate dehydrogenase complex component E1 (EC 1.2.4.2) (2-oxoglutarate dehydrogenase, mitochondrial) (Alpha-ketoglutarate dehydrogenase) (Thiamine diphosphate (ThDP)-dependent 2-oxoglutarate dehydrogenase)		Homo sapiens (Human)	818	SUBCELLULAR LOCATION: Mitochondrion {ECO:0000256|ARBA:ARBA00004173}. Nucleus {ECO:0000256|ARBA:ARBA00004123}.		CATALYTIC ACTIVITY: Reaction=2-oxoglutarate + H(+) + N(6)-[(R)-lipoyl]-L-lysyl-[dihydrolipoyllysine-residue succinyltransferase] = CO2 + N(6)-[(R)-S(8)-succinyldihydrolipoyl]-L-lysyl-[dihydrolipoyllysine-residue succinyltransferase]; Xref=Rhea:RHEA:12188, Rhea:RHEA-COMP:10483, Rhea:RHEA-COMP:10484, ChEBI:CHEBI:15378, ChEBI:CHEBI:16526, ChEBI:CHEBI:16810, ChEBI:CHEBI:83099, ChEBI:CHEBI:83120; EC=1…
B7Z661	B7Z661	B7Z661_HUMAN	cDNA FLJ54658, highly similar to Limbic system-associated membrane protein		Homo sapiens (Human)	358	SUBCELLULAR LOCATION: Cell membrane {ECO:0000256|ARBA:ARBA00004609}; Lipid-anchor, GPI-anchor {ECO:0000256|ARBA:ARBA00004609}. Membrane {ECO:0000256|ARBA:ARBA00004589}; Lipid-anchor, GPI-anchor {ECO:0000256|ARBA:ARBA00004589}.
B7Z766	B7Z766	B7Z766_HUMAN	Hypoxia up-regulated protein 1		Homo sapiens (Human)	848
B7Z7Z1	B7Z7Z1	B7Z7Z1_HUMAN	Active breakpoint cluster region-related protein		Homo sapiens (Human)	813	SUBCELLULAR LOCATION: Cell projection, axon {ECO:0000256|ARBA:ARBA00004489}. Cell projection, dendritic spine {ECO:0000256|ARBA:ARBA00004552}. Synapse {ECO:0000256|ARBA:ARBA00034103}.
E9KL44	E9KL44	E9KL44_HUMAN	enoyl-CoA hydratase (EC 4.2.1.17)		Homo sapiens (Human)	763			CATALYTIC ACTIVITY: Reaction=(3S)-hydroxydecanoyl-CoA + NAD(+) = 3-oxodecanoyl-CoA + H(+) + NADH; Xref=Rhea:RHEA:31187, ChEBI:CHEBI:15378, ChEBI:CHEBI:57540, ChEBI:CHEBI:57945, ChEBI:CHEBI:62548, ChEBI:CHEBI:62616; Evidence={ECO:0000256|ARBA:ARBA00001391}; PhysiologicalDirection=left-to-right; Xref=Rhea:RHEA:31188; Evidence={ECO:0000256|ARBA:ARBA00001391}; CATALYTIC ACTIVITY: Reaction=(3S)-hydrox…
E9KL48	E9KL48	E9KL48_HUMAN	Glutamate dehydrogenase 1, mitochondrial (EC 1.4.1.3)	GLUD1 hCG_1993805	Homo sapiens (Human)	558			CATALYTIC ACTIVITY: Reaction=H2O + L-glutamate + NAD(+) = 2-oxoglutarate + H(+) + NADH + NH4(+); Xref=Rhea:RHEA:15133, ChEBI:CHEBI:15377, ChEBI:CHEBI:15378, ChEBI:CHEBI:16810, ChEBI:CHEBI:28938, ChEBI:CHEBI:29985, ChEBI:CHEBI:57540, ChEBI:CHEBI:57945; EC=1.4.1.3; Evidence={ECO:0000256|ARBA:ARBA00023525}; CATALYTIC ACTIVITY: Reaction=H2O + L-glutamate + NADP(+) = 2-oxoglutarate + H(+) + NADPH + NH…
Q6AHX3	Q6AHX3	Q6AHX3_HUMAN	Uncharacterized protein DKFZp761N1221	DKFZp761N1221	Homo sapiens (Human)	137
Q6AWC5	Q6AWC5	Q6AWC5_HUMAN	Guanine nucleotide-binding protein G(o) subunit alpha	DKFZp686O0962	Homo sapiens (Human)	113
Q6FGA0	Q6FGA0	Q6FGA0_HUMAN	COX7A2L protein (Cytochrome c oxidase subunit VIIa polypeptide 2 like, isoform CRA_a) (cDNA FLJ35592 fis, clone SPLEN2007695, highly similar to Cytochrome c oxidase subunit VIIa-related protein, mitochondrial)	COX7A2L hCG_1783904	Homo sapiens (Human)	114
Q6FGH9	Q6FGH9	Q6FGH9_HUMAN	Dynein light chain	DNCL1 DYNLL1 hCG_27767	Homo sapiens (Human)	89	SUBCELLULAR LOCATION: Cytoplasm, cytoskeleton, microtubule organizing center, centrosome {ECO:0000256|ARBA:ARBA00004300}. Mitochondrion {ECO:0000256|ARBA:ARBA00004173}. Nucleus {ECO:0000256|ARBA:ARBA00004123}.
Q6FGJ9	Q6FGJ9	Q6FGJ9_HUMAN	Glutathione S-transferase (EC 2.5.1.18)	GSTM3 hCG_40244	Homo sapiens (Human)	225	SUBCELLULAR LOCATION: Cytoplasm {ECO:0000256|ARBA:ARBA00004496}.		CATALYTIC ACTIVITY: Reaction=glutathione + RX = a halide anion + an S-substituted glutathione + H(+); Xref=Rhea:RHEA:16437, ChEBI:CHEBI:15378, ChEBI:CHEBI:16042, ChEBI:CHEBI:17792, ChEBI:CHEBI:57925, ChEBI:CHEBI:90779; EC=2.5.1.18; Evidence={ECO:0000256|ARBA:ARBA00000710, ECO:0000256|RuleBase:RU003494};
Q6FGX9	Q6FGX9	Q6FGX9_HUMAN	Adenylate kinase isoenzyme 1 (AK 1) (EC 2.7.4.3) (EC 2.7.4.6) (ATP-AMP transphosphorylase 1) (ATP:AMP phosphotransferase) (Adenylate monophosphate kinase) (Myokinase)	AK1 HTL-S-58j hCG_2039407	Homo sapiens (Human)	194	SUBCELLULAR LOCATION: Cytoplasm {ECO:0000256|ARBA:ARBA00004496, ECO:0000256|HAMAP-Rule:MF_03171}.		CATALYTIC ACTIVITY: Reaction=ADP + thiamine diphosphate = AMP + thiamine triphosphate; Xref=Rhea:RHEA:69180, ChEBI:CHEBI:58937, ChEBI:CHEBI:58938, ChEBI:CHEBI:456215, ChEBI:CHEBI:456216; Evidence={ECO:0000256|ARBA:ARBA00034400}; CATALYTIC ACTIVITY: Reaction=AMP + ATP = 2 ADP; Xref=Rhea:RHEA:12973, ChEBI:CHEBI:30616, ChEBI:CHEBI:456215, ChEBI:CHEBI:456216; EC=2.7.4.3; Evidence={ECO:0000256|HAMAP-R…
Q6FHG5	Q6FHG5	Q6FHG5_HUMAN	Gamma-synuclein	SNCG hCG_23263	Homo sapiens (Human)	127
Q6FHM2	Q6FHM2	Q6FHM2_HUMAN	Epididymis secretory sperm binding protein (GNB2 protein) (Guanine nucleotide binding protein (G protein), beta polypeptide 2, isoform CRA_a) (cDNA FLJ77321, highly similar to Homo sapiens guanine nucleotide binding protein (G protein), beta polypeptide 2 (GNB2), mRNA)	GNB2 hCG_20449	Homo sapiens (Human)	340
Q6FHM9	Q6FHM9	Q6FHM9_HUMAN	CD59 glycoprotein (MAC-inhibitory protein) (Membrane attack complex inhibition factor) (Protectin)	CD59 hCG_2033390	Homo sapiens (Human)	128	SUBCELLULAR LOCATION: Cell membrane {ECO:0000256|ARBA:ARBA00004609}; Lipid-anchor, GPI-anchor {ECO:0000256|ARBA:ARBA00004609}. Membrane {ECO:0000256|ARBA:ARBA00004589}; Lipid-anchor, GPI-anchor {ECO:0000256|ARBA:ARBA00004589}.
Q6FHN3	Q6FHN3	Q6FHN3_HUMAN	Nucleoside diphosphate kinase (EC 2.7.4.6)	NME2 HEL-S-155an hCG_2001850	Homo sapiens (Human)	152	SUBCELLULAR LOCATION: Cytoplasm {ECO:0000256|ARBA:ARBA00004496}.		CATALYTIC ACTIVITY: Reaction=ATP + protein L-histidine = ADP + protein N-phospho-L-histidine.; EC=2.7.13.3; Evidence={ECO:0000256|ARBA:ARBA00000085}; CATALYTIC ACTIVITY: Reaction=a 2'-deoxyribonucleoside 5'-diphosphate + ATP = a 2'-deoxyribonucleoside 5'-triphosphate + ADP; Xref=Rhea:RHEA:44640, ChEBI:CHEBI:30616, ChEBI:CHEBI:61560, ChEBI:CHEBI:73316, ChEBI:CHEBI:456216; EC=2.7.4.6; Evidence={ECO…
Q6FHU2	Q6FHU2	Q6FHU2_HUMAN	Phosphoglycerate mutase (EC 5.4.2.11) (EC 5.4.2.4)	PGAM1 HEL-S-35 hCG_2015269 hCG_25778	Homo sapiens (Human)	254			CATALYTIC ACTIVITY: Reaction=(2R)-2-phosphoglycerate = (2R)-3-phosphoglycerate; Xref=Rhea:RHEA:15901, ChEBI:CHEBI:58272, ChEBI:CHEBI:58289; EC=5.4.2.11; Evidence={ECO:0000256|ARBA:ARBA00036552}; PhysiologicalDirection=right-to-left; Xref=Rhea:RHEA:15903; Evidence={ECO:0000256|ARBA:ARBA00036552}; CATALYTIC ACTIVITY: Reaction=(2R)-3-phospho-glyceroyl phosphate = (2R)-2,3-bisphosphoglycerate + H(+);…
Q6FHV6	Q6FHV6	Q6FHV6_HUMAN	phosphopyruvate hydratase (EC 4.2.1.11) (2-phospho-D-glycerate hydro-lyase)	ENO2 HEL-S-279 hCG_25937	Homo sapiens (Human)	434
Q6FIE9	Q6FIE9	Q6FIE9_HUMAN	TOLLIP protein (Toll interacting protein) (cDNA, FLJ96670, Homo sapiens toll interacting protein (TOLLIP), mRNA)	TOLLIP hCG_40380	Homo sapiens (Human)	274	SUBCELLULAR LOCATION: Cytoplasm {ECO:0000256|ARBA:ARBA00004496}.
Q6IAT9	Q6IAT9	Q6IAT9_HUMAN	Proteasome subunit beta	PSMB6 hCG_32695	Homo sapiens (Human)	239	SUBCELLULAR LOCATION: Cytoplasm {ECO:0000256|RuleBase:RU004203}. Nucleus {ECO:0000256|RuleBase:RU004203}.		CATALYTIC ACTIVITY: Reaction=Cleavage of peptide bonds with very broad specificity.; EC=3.4.25.1; Evidence={ECO:0000256|ARBA:ARBA00001198};
Q6IB11	Q6IB11	Q6IB11_HUMAN	Membrane-associated progesterone receptor component 1	PGRMC1 hCG_23188	Homo sapiens (Human)	195	SUBCELLULAR LOCATION: Endoplasmic reticulum membrane {ECO:0000256|ARBA:ARBA00004389}; Single-pass membrane protein {ECO:0000256|ARBA:ARBA00004389}. Membrane {ECO:0000256|ARBA:ARBA00004167}; Single-pass membrane protein {ECO:0000256|ARBA:ARBA00004167}. Microsome membrane {ECO:0000256|ARBA:ARBA00004111}; Single-pass membrane protein {ECO:0000256|ARBA:ARBA00004111}. Mitochondrion outer membrane {ECO…
Q6IB54	Q6IB54	Q6IB54_HUMAN	ATP synthase-coupling factor 6, mitochondrial (ATPase subunit F6)	ATP5J hCG_2007844	Homo sapiens (Human)	108	SUBCELLULAR LOCATION: Membrane {ECO:0000256|ARBA:ARBA00004370}. Mitochondrion {ECO:0000256|PIRNR:PIRNR002455}. Mitochondrion inner membrane {ECO:0000256|PIRNR:PIRNR002455}.
Q6IBA0	Q6IBA0	Q6IBA0_HUMAN	NADH dehydrogenase [ubiquinone] iron-sulfur protein 5 (Complex I-15 kDa) (NADH-ubiquinone oxidoreductase 15 kDa subunit)	NDUFS5 hCG_1782706	Homo sapiens (Human)	106	SUBCELLULAR LOCATION: Membrane {ECO:0000256|ARBA:ARBA00004170}; Peripheral membrane protein {ECO:0000256|ARBA:ARBA00004170}. Mitochondrion inner membrane {ECO:0000256|ARBA:ARBA00004637}; Peripheral membrane protein {ECO:0000256|ARBA:ARBA00004637}. Mitochondrion intermembrane space {ECO:0000256|ARBA:ARBA00004569}.
Q6IBH0	Q6IBH0	Q6IBH0_HUMAN	Mitochondrial 2-oxoglutarate/malate carrier protein (Solute carrier family 25 member 11)	SLC25A11 hCG_32694	Homo sapiens (Human)	314	SUBCELLULAR LOCATION: Membrane {ECO:0000256|ARBA:ARBA00004141}; Multi-pass membrane protein {ECO:0000256|ARBA:ARBA00004141}.		CATALYTIC ACTIVITY: Reaction=(S)-malate(in) + 2-oxoglutarate(out) = (S)-malate(out) + 2-oxoglutarate(in); Xref=Rhea:RHEA:71587, ChEBI:CHEBI:15589, ChEBI:CHEBI:16810; Evidence={ECO:0000256|ARBA:ARBA00036491}; CATALYTIC ACTIVITY: Reaction=2-oxoglutarate(out) + maleate(in) = 2-oxoglutarate(in) + maleate(out); Xref=Rhea:RHEA:71599, ChEBI:CHEBI:16810, ChEBI:CHEBI:30780; Evidence={ECO:0000256|ARBA:ARBA…
Q6IBR2	Q6IBR2	Q6IBR2_HUMAN	Phenylalanine--tRNA ligase alpha subunit (EC 6.1.1.20)	FARSLA hCG_172485	Homo sapiens (Human)	508
Q6IN67	Q6IN67	Q6IN67_HUMAN	Hypoxia up-regulated protein 1	HYOU1	Homo sapiens (Human)	678
Q96IA0	Q96IA0	Q96IA0_HUMAN	PTPRN protein	PTPRN	Homo sapiens (Human)	811	SUBCELLULAR LOCATION: Cytoplasmic vesicle, secretory vesicle membrane {ECO:0000256|ARBA:ARBA00004212}; Single-pass type I membrane protein {ECO:0000256|ARBA:ARBA00004212}. Membrane {ECO:0000256|ARBA:ARBA00004479}; Single-pass type I membrane protein {ECO:0000256|ARBA:ARBA00004479}.
Q96KX6	Q96KX6	Q96KX6_HUMAN	MFSD4 protein	MFSD4	Homo sapiens (Human)	37
V9HVY1	V9HVY1	V9HVY1_HUMAN	Epididymis secretory sperm binding protein Li 78p (Fibrinogen beta chain)	HEL-S-78p FGB	Homo sapiens (Human)	491	SUBCELLULAR LOCATION: Secreted {ECO:0000256|ARBA:ARBA00004613}.
V9HW31	V9HW31	V9HW31_HUMAN	ATP synthase subunit beta (EC 7.1.2.2)	HEL-S-271	Homo sapiens (Human)	529			CATALYTIC ACTIVITY: Reaction=ATP + 4 H(+)(in) + H2O = ADP + 5 H(+)(out) + phosphate; Xref=Rhea:RHEA:57720, ChEBI:CHEBI:15377, ChEBI:CHEBI:15378, ChEBI:CHEBI:30616, ChEBI:CHEBI:43474, ChEBI:CHEBI:456216; EC=7.1.2.2; Evidence={ECO:0000256|ARBA:ARBA00043705}; PhysiologicalDirection=right-to-left; Xref=Rhea:RHEA:57722; Evidence={ECO:0000256|ARBA:ARBA00043705};
V9HW37	V9HW37	V9HW37_HUMAN	T-complex protein 1 subunit epsilon (CCT-epsilon)	HEL-S-69	Homo sapiens (Human)	541	SUBCELLULAR LOCATION: Cytoplasm {ECO:0000256|ARBA:ARBA00004496}.
V9HW43	V9HW43	V9HW43_HUMAN	Heat shock protein beta-1 (Heat shock 27 kDa protein)	HEL-S-102	Homo sapiens (Human)	205	SUBCELLULAR LOCATION: Cytoplasm, cytoskeleton, spindle {ECO:0000256|ARBA:ARBA00004186}. Nucleus {ECO:0000256|ARBA:ARBA00004123}.
V9HW44	V9HW44	V9HW44_HUMAN	Platelet-activating factor acetylhydrolase IB subunit alpha2 (EC 3.1.1.47) (PAF acetylhydrolase 30 kDa subunit) (PAF-AH subunit beta)	HEL-S-303	Homo sapiens (Human)	229	SUBCELLULAR LOCATION: Cytoplasm {ECO:0000256|ARBA:ARBA00004496}.		CATALYTIC ACTIVITY: Reaction=1-O-hexadecyl-2-acetyl-sn-glycero-3-phosphate + H2O = 1-O-hexadecyl-sn-glycero-3-phosphate + acetate + H(+); Xref=Rhea:RHEA:41704, ChEBI:CHEBI:15377, ChEBI:CHEBI:15378, ChEBI:CHEBI:30089, ChEBI:CHEBI:77580, ChEBI:CHEBI:78385; Evidence={ECO:0000256|ARBA:ARBA00035804}; PhysiologicalDirection=left-to-right; Xref=Rhea:RHEA:41705; Evidence={ECO:0000256|ARBA:ARBA00035804}; …
V9HW58	V9HW58	V9HW58_HUMAN	Dynactin subunit 2	HEL-S-77	Homo sapiens (Human)	406
V9HWC2	V9HWC2	V9HWC2_HUMAN	protein deglycase (EC 3.5.1.124) (Maillard deglycase) (Parkinsonism-associated deglycase) (Protein DJ-1) (Protein/nucleic acid deglycase DJ-1)	HEL-S-67p	Homo sapiens (Human)	189	SUBCELLULAR LOCATION: Membrane raft {ECO:0000256|ARBA:ARBA00004285}. Membrane {ECO:0000256|ARBA:ARBA00004635}; Lipid-anchor {ECO:0000256|ARBA:ARBA00004635}.		CATALYTIC ACTIVITY: Reaction=H2O + N(2)-(1-hydroxy-2-oxoethyl)-GDP = GDP + glycolate + H(+); Xref=Rhea:RHEA:57264, ChEBI:CHEBI:15377, ChEBI:CHEBI:15378, ChEBI:CHEBI:29805, ChEBI:CHEBI:58189, ChEBI:CHEBI:141574; Evidence={ECO:0000256|ARBA:ARBA00000867}; CATALYTIC ACTIVITY: Reaction=H2O + N(2)-(1-hydroxy-2-oxoethyl)-GMP = glycolate + GMP + H(+); Xref=Rhea:RHEA:57304, ChEBI:CHEBI:15377, ChEBI:CHEBI:…
V9HWC3	V9HWC3	V9HWC3_HUMAN	Pyridoxal kinase (EC 2.7.1.35) (Pyridoxine kinase)	HEL-S-1a hCG_401289	Homo sapiens (Human)	312			CATALYTIC ACTIVITY: Reaction=ATP + pyridoxal = ADP + H(+) + pyridoxal 5'-phosphate; Xref=Rhea:RHEA:10224, ChEBI:CHEBI:15378, ChEBI:CHEBI:17310, ChEBI:CHEBI:30616, ChEBI:CHEBI:456216, ChEBI:CHEBI:597326; EC=2.7.1.35; Evidence={ECO:0000256|ARBA:ARBA00000330}; PhysiologicalDirection=left-to-right; Xref=Rhea:RHEA:10225; Evidence={ECO:0000256|ARBA:ARBA00000330}; CATALYTIC ACTIVITY: Reaction=ATP + pyri…
O60812	O60812	HNRC1_HUMAN	Heterogeneous nuclear ribonucleoprotein C-like 1 (hnRNP C-like-1) (hnRNP core protein C-like 1)	HNRNPCL1 HNRPCL1	Homo sapiens (Human)	293	SUBCELLULAR LOCATION: Nucleus {ECO:0000250}. Note=Component of ribonucleosomes. {ECO:0000250}.	UP000005640: Chromosome 1
O75306	O75306	NDUS2_HUMAN	NADH dehydrogenase [ubiquinone] iron-sulfur protein 2, mitochondrial (EC 7.1.1.2) (Complex I-49kD) (CI-49kD) (NADH-ubiquinone oxidoreductase 49 kDa subunit)	NDUFS2	Homo sapiens (Human)	463	SUBCELLULAR LOCATION: Mitochondrion inner membrane {ECO:0000305|PubMed:12611891, ECO:0000305|PubMed:9585441}; Peripheral membrane protein {ECO:0000250|UniProtKB:Q641Y2}; Matrix side {ECO:0000250|UniProtKB:Q641Y2}.	UP000005640: Chromosome 1	CATALYTIC ACTIVITY: Reaction=a ubiquinone + 5 H(+)(in) + NADH = a ubiquinol + 4 H(+)(out) + NAD(+); Xref=Rhea:RHEA:29091, Rhea:RHEA-COMP:9565, Rhea:RHEA-COMP:9566, ChEBI:CHEBI:15378, ChEBI:CHEBI:16389, ChEBI:CHEBI:17976, ChEBI:CHEBI:57540, ChEBI:CHEBI:57945; EC=7.1.1.2; Evidence={ECO:0000269|PubMed:22036843, ECO:0000269|PubMed:30922174};	PTM: Dimethylation at Arg-118 by NDUFAF7 takes place after NDUFS2 assembles into the complex I, leading to stabilize the early intermediate complex (PubMed:24089531, PubMed:24838397). {ECO:0000269|PubMed:24089531, ECO:0000269|PubMed:24838397}.
O94856	O94856	NFASC_HUMAN	Neurofascin	NFASC KIAA0756	Homo sapiens (Human)	1347	SUBCELLULAR LOCATION: Cell membrane {ECO:0000269|PubMed:30850329}; Single-pass type I membrane protein {ECO:0000255}.; SUBCELLULAR LOCATION: [Isoform 8]: Cell junction, paranodal septate junction {ECO:0000269|PubMed:30124836}.	UP000005640: Chromosome 1			CARBOHYD 305; /note="N-linked (GlcNAc...) asparagine"; /evidence="ECO:0000255"; CARBOHYD 409; /note="N-linked (GlcNAc...) asparagine"; /evidence="ECO:0000269|PubMed:21047790"; CARBOHYD 446; /note="N-linked (GlcNAc...) asparagine"; /evidence="ECO:0000255"; CARBOHYD 483; /note="N-linked (GlcNAc...) asparagine"; /evidence="ECO:0000255"; CARBOHYD 752; /note="N-linked (GlcNAc...) asparagine"; /evidenc…
P05023	P05023	AT1A1_HUMAN	Sodium/potassium-transporting ATPase subunit alpha-1 (Na(+)/K(+) ATPase alpha-1 subunit) (EC 7.2.2.13) (Sodium pump subunit alpha-1)	ATP1A1	Homo sapiens (Human)	1023	SUBCELLULAR LOCATION: Cell membrane {ECO:0000250|UniProtKB:Q8VDN2}; Multi-pass membrane protein {ECO:0000255}. Basolateral cell membrane {ECO:0000250|UniProtKB:P06685}; Multi-pass membrane protein {ECO:0000255}. Cell membrane, sarcolemma {ECO:0000269|PubMed:7711835}; Multi-pass membrane protein {ECO:0000255}. Cell projection, axon {ECO:0000250|UniProtKB:P06685}. Melanosome {ECO:0000269|PubMed:170…	UP000005640: Chromosome 1	CATALYTIC ACTIVITY: Reaction=ATP + H2O + K(+)(out) + Na(+)(in) = ADP + H(+) + K(+)(in) + Na(+)(out) + phosphate; Xref=Rhea:RHEA:18353, ChEBI:CHEBI:15377, ChEBI:CHEBI:15378, ChEBI:CHEBI:29101, ChEBI:CHEBI:29103, ChEBI:CHEBI:30616, ChEBI:CHEBI:43474, ChEBI:CHEBI:456216; EC=7.2.2.13;	PTM: Phosphorylation on Tyr-10 modulates pumping activity. Phosphorylation of Ser-943 by PKA modulates the response of ATP1A1 to PKC. Dephosphorylation by protein phosphatase 2A (PP2A) following increases in intracellular sodium, leading to increase catalytic activity (By similarity). {ECO:0000250}.
P21291	P21291	CSRP1_HUMAN	Cysteine and glycine-rich protein 1 (Cysteine-rich protein 1) (CRP) (CRP1) (Epididymis luminal protein 141) (HEL-141)	CSRP1 CSRP CYRP	Homo sapiens (Human)	193	SUBCELLULAR LOCATION: Nucleus {ECO:0000269|PubMed:26924529}.	UP000005640: Chromosome 1
P22001	P22001	KCNA3_HUMAN	Potassium voltage-gated channel subfamily A member 3 (HGK5) (HLK3) (HPCN3) (Voltage-gated K(+) channel HuKIII) (Voltage-gated potassium channel subunit Kv1.3)	KCNA3 HGK5	Homo sapiens (Human)	575	SUBCELLULAR LOCATION: Cell membrane {ECO:0000250}; Multi-pass membrane protein.	UP000005640: Chromosome 1		PTM: N-glycosylation promotes the cell surface expression. {ECO:0000250}.	CARBOHYD 279; /note="N-linked (GlcNAc...) asparagine"; /evidence="ECO:0000255"
P23246	P23246	SFPQ_HUMAN	Splicing factor, proline- and glutamine-rich (100 kDa DNA-pairing protein) (hPOMp100) (DNA-binding p52/p100 complex, 100 kDa subunit) (Polypyrimidine tract-binding protein-associated-splicing factor) (PSF) (PTB-associated-splicing factor)	SFPQ PSF	Homo sapiens (Human)	707	SUBCELLULAR LOCATION: Nucleus speckle {ECO:0000269|PubMed:25765647}. Nucleus matrix {ECO:0000269|PubMed:10653975, ECO:0000269|PubMed:19439179, ECO:0000269|PubMed:9848648}. Cytoplasm {ECO:0000269|PubMed:19439179}. Note=Predominantly in nuclear matrix. {ECO:0000269|PubMed:19439179}.	UP000005640: Chromosome 1		PTM: The N-terminus is blocked.; PTM: Phosphorylated on multiple serine and threonine residues during apoptosis. In vitro phosphorylated by PKC. Phosphorylation stimulates binding to DNA and D-loop formation, but inhibits binding to RNA. Phosphorylation of C-terminal tyrosines promotes its cytoplasmic localization, impaired its binding to polypyrimidine RNA and led to cell cycle arrest. In restin…
P28070	P28070	PSB4_HUMAN	Proteasome subunit beta type-4 (26 kDa prosomal protein) (HsBPROS26) (PROS-26) (Macropain beta chain) (Multicatalytic endopeptidase complex beta chain) (Proteasome beta chain) (Proteasome chain 3) (HsN3)	PSMB4 PROS26	Homo sapiens (Human)	264	SUBCELLULAR LOCATION: Cytoplasm {ECO:0000269|PubMed:12181345, ECO:0000269|PubMed:34711951}. Nucleus {ECO:0000269|PubMed:12181345, ECO:0000269|PubMed:34711951}. Note=Translocated from the cytoplasm into the nucleus following interaction with AKIRIN2, which bridges the proteasome with the nuclear import receptor IPO9. {ECO:0000269|PubMed:34711951}.	UP000005640: Chromosome 1
P30041	P30041	PRDX6_HUMAN	Peroxiredoxin-6 (EC 1.11.1.27) (1-Cys peroxiredoxin) (1-Cys PRX) (24 kDa protein) (Acidic calcium-independent phospholipase A2) (aiPLA2) (EC 3.1.1.4) (Antioxidant protein 2) (Glutathione-dependent peroxiredoxin) (Liver 2D page spot 40) (Lysophosphatidylcholine acyltransferase 5) (LPC acyltransferase 5) (LPCAT-5) (Lyso-PC acyltransferase 5) (EC 2.3.1.23) (Non-selenium glutathione peroxidase) (NSGP…	PRDX6 AOP2 KIAA0106	Homo sapiens (Human)	224	SUBCELLULAR LOCATION: Cytoplasm {ECO:0000269|PubMed:16186110, ECO:0000269|PubMed:19188445, ECO:0000269|PubMed:9497358}. Lysosome {ECO:0000250|UniProtKB:O35244}. Note=Also found in lung secretory organelles (lamellar bodies). {ECO:0000250|UniProtKB:O35244}.	UP000005640: Chromosome 1	CATALYTIC ACTIVITY: Reaction=a hydroperoxide + 2 glutathione = an alcohol + glutathione disulfide + H2O; Xref=Rhea:RHEA:62632, ChEBI:CHEBI:15377, ChEBI:CHEBI:30879, ChEBI:CHEBI:35924, ChEBI:CHEBI:57925, ChEBI:CHEBI:58297; EC=1.11.1.27; Evidence={ECO:0000269|PubMed:10893423, ECO:0000269|PubMed:9497358}; CATALYTIC ACTIVITY: Reaction=a 1,2-diacyl-sn-glycero-3-phosphocholine + H2O = a 1-acyl-sn-glyce…	PTM: Irreversibly inactivated by overoxidation of Cys-47 to sulfinic acid (Cys-SO(2)H) and sulfonic acid (Cys-SO(3)H) forms upon oxidative stress. {ECO:0000269|PubMed:12059788, ECO:0000269|PubMed:27353378}.; PTM: Phosphorylation at Thr-177 by MAP kinases increases the phospholipase activity of the enzyme (By similarity). The phosphorylated form exhibits a greater lysophosphatidylcholine acyltrans…
P36871	P36871	PGM1_HUMAN	Phosphoglucomutase-1 (PGM 1) (EC 5.4.2.2) (Glucose phosphomutase 1)	PGM1	Homo sapiens (Human)	562	SUBCELLULAR LOCATION: [Isoform 1]: Cytoplasm.	UP000005640: Chromosome 1	CATALYTIC ACTIVITY: Reaction=alpha-D-glucose 1-phosphate = alpha-D-glucose 6-phosphate; Xref=Rhea:RHEA:23536, ChEBI:CHEBI:58225, ChEBI:CHEBI:58601; EC=5.4.2.2; Evidence={ECO:0000269|PubMed:15378030, ECO:0000269|PubMed:25288802}; CATALYTIC ACTIVITY: Reaction=alpha-D-glucose 1-phosphate + O-phospho-L-seryl-[protein] = alpha-D-glucose 1,6-bisphosphate + L-seryl-[protein]; Xref=Rhea:RHEA:68748, Rhea:…	PTM: Phosphorylation at Thr-467 by PAK1 significantly enhances enzymatic activity. {ECO:0000269|PubMed:15378030}.
P49368	P49368	TCPG_HUMAN	T-complex protein 1 subunit gamma (TCP-1-gamma) (CCT-gamma) (Chaperonin containing T-complex polypeptide 1 subunit 3) (hTRiC5)	CCT3 CCTG TRIC5	Homo sapiens (Human)	545	SUBCELLULAR LOCATION: Cytoplasm {ECO:0000305}.	UP000005640: Chromosome 1
P49721	P49721	PSB2_HUMAN	Proteasome subunit beta type-2 (Macropain subunit C7-I) (Multicatalytic endopeptidase complex subunit C7-I) (Proteasome component C7-I)	PSMB2	Homo sapiens (Human)	201	SUBCELLULAR LOCATION: Cytoplasm {ECO:0000269|PubMed:12181345, ECO:0000269|PubMed:34711951}. Nucleus {ECO:0000269|PubMed:12181345, ECO:0000269|PubMed:34711951}. Note=Translocated from the cytoplasm into the nucleus following interaction with AKIRIN2, which bridges the proteasome with the nuclear import receptor IPO9. {ECO:0000269|PubMed:34711951}.	UP000005640: Chromosome 1
P52209	P52209	6PGD_HUMAN	6-phosphogluconate dehydrogenase, decarboxylating (EC 1.1.1.44)	PGD PGDH	Homo sapiens (Human)	483	SUBCELLULAR LOCATION: Cytoplasm {ECO:0000250}.	UP000005640: Chromosome 1	CATALYTIC ACTIVITY: Reaction=6-phospho-D-gluconate + NADP(+) = CO2 + D-ribulose 5-phosphate + NADPH; Xref=Rhea:RHEA:10116, ChEBI:CHEBI:16526, ChEBI:CHEBI:57783, ChEBI:CHEBI:58121, ChEBI:CHEBI:58349, ChEBI:CHEBI:58759; EC=1.1.1.44;
P60953	P60953	CDC42_HUMAN	Cell division control protein 42 homolog (EC 3.6.5.2) (G25K GTP-binding protein)	CDC42	Homo sapiens (Human)	191	SUBCELLULAR LOCATION: Cell membrane {ECO:0000305}; Lipid-anchor {ECO:0000305}; Cytoplasmic side {ECO:0000305}. Cytoplasm, cytoskeleton, microtubule organizing center, centrosome {ECO:0000269|PubMed:15642749}. Cytoplasm, cytoskeleton, spindle {ECO:0000269|PubMed:15642749}. Midbody {ECO:0000269|PubMed:15642749}. Cell projection, dendrite {ECO:0000250|UniProtKB:P60766}. Note=Localizes to spindle dur…	UP000005640: Chromosome 1	CATALYTIC ACTIVITY: Reaction=GTP + H2O = GDP + H(+) + phosphate; Xref=Rhea:RHEA:19669, ChEBI:CHEBI:15377, ChEBI:CHEBI:15378, ChEBI:CHEBI:37565, ChEBI:CHEBI:43474, ChEBI:CHEBI:58189; EC=3.6.5.2; Evidence={ECO:0000269|PubMed:21565175, ECO:0000269|PubMed:23940119}; PhysiologicalDirection=left-to-right; Xref=Rhea:RHEA:19670; Evidence={ECO:0000305|PubMed:21565175, ECO:0000305|PubMed:23940119};	PTM: (Microbial infection) AMPylation at Tyr-32 and Thr-35 are mediated by bacterial enzymes in case of infection by H.somnus and V.parahaemolyticus, respectively. AMPylation occurs in the effector region and leads to inactivation of the GTPase activity by preventing the interaction with downstream effectors, thereby inhibiting actin assembly in infected cells. It is unclear whether some human en…	CARBOHYD 32; /note="(Microbial infection) O-linked (GlcNAc) tyrosine; by Photorhabdus PAU_02230; alternate"; /evidence="ECO:0000269|PubMed:24141704"; CARBOHYD 35; /note="(Microbial infection) O-alpha-linked (GlcNAc) threonine; by C.novyi toxin TcdA; alternate"; /evidence="ECO:0000269|PubMed:8810274"; CARBOHYD 35; /note="(Microbial infection) O-linked (Glc) threonine; by C.difficile toxins TcdA an…
P62241	P62241	RS8_HUMAN	Small ribosomal subunit protein eS8 (40S ribosomal protein S8)	RPS8 OK/SW-cl.83	Homo sapiens (Human)	208	SUBCELLULAR LOCATION: Cytoplasm {ECO:0000269|PubMed:17289661, ECO:0000269|PubMed:23636399}. Membrane {ECO:0000305|PubMed:17289661}; Lipid-anchor {ECO:0000305|PubMed:17289661}. Nucleus, nucleolus {ECO:0000269|PubMed:34516797}. Note=Localized in cytoplasmic mRNP granules containing untranslated mRNAs. {ECO:0000269|PubMed:17289661}.	UP000005640: Chromosome 1
P84077	P84077	ARF1_HUMAN	ADP-ribosylation factor 1 (EC 3.6.5.2)	ARF1	Homo sapiens (Human)	181	SUBCELLULAR LOCATION: Golgi apparatus membrane {ECO:0000269|PubMed:17555535}; Lipid-anchor {ECO:0000269|PubMed:17555535}; Cytoplasmic side {ECO:0000305}. Synapse, synaptosome {ECO:0000250|UniProtKB:P84079}. Postsynaptic density {ECO:0000250|UniProtKB:P84079}. Note=In the GDP-bound form, associates transiently with the membranes via its myristoylated N-terminus where guanine nucleotide-exchange fa…	UP000005640: Chromosome 1	CATALYTIC ACTIVITY: Reaction=GTP + H2O = GDP + H(+) + phosphate; Xref=Rhea:RHEA:19669, ChEBI:CHEBI:15377, ChEBI:CHEBI:15378, ChEBI:CHEBI:37565, ChEBI:CHEBI:43474, ChEBI:CHEBI:58189; EC=3.6.5.2; Evidence={ECO:0000269|PubMed:10022920, ECO:0000269|PubMed:10102276, ECO:0000269|PubMed:15107860, ECO:0000269|PubMed:8253837};	PTM: (Microbial infection) Demyristoylated by S.flexneri cysteine protease IpaJ which cleaves the peptide bond between N-myristoylated Gly-2 and Asn-3. {ECO:0000269|PubMed:20213681, ECO:0000269|PubMed:23535599}.
P62805	P62805	H4_HUMAN	Histone H4	H4C1 H4/A H4FA HIST1H4A; H4C2 H4/I H4FI HIST1H4B; H4C3 H4/G H4FG HIST1H4C; H4C4 H4/B H4FB HIST1H4D; H4C5 H4/J H4FJ HIST1H4E; H4C6 H4/C H4FC HIST1H4F; H4C8 H4/H H4FH HIST1H4H; H4C9 H4/M H4FM HIST1H4I; H4C11 H4/E H4FE HIST1H4J; H4C12 H4/D H4FD HIST1H4K; H4C13 H4/K H4FK HIST1H4L; H4C14 H4/N H4F2 H4FN HIST2H4 HIST2H4A; H4C15 H4/O H4FO HIST2H4B; H4C16 H4-16 HIST4H4	Homo sapiens (Human)	103	SUBCELLULAR LOCATION: Nucleus. Chromosome.	UP000005640: Chromosome 1; UP000005640: Chromosome 12; UP000005640: Chromosome 6		PTM: Acetylation at Lys-6 (H4K5ac), Lys-9 (H4K8ac), Lys-13 (H4K12ac) and Lys-17 (H4K16ac) occurs in coding regions of the genome but not in heterochromatin. {ECO:0000269|PubMed:17967882, ECO:0000269|PubMed:2474456, ECO:0000269|PubMed:7664735}.; PTM: Citrullination at Arg-4 (H4R3ci) by PADI4 impairs methylation. {ECO:0000269|PubMed:11387442, ECO:0000269|PubMed:11448779, ECO:0000269|PubMed:15345777…
P04181	P04181	OAT_HUMAN	Ornithine aminotransferase, mitochondrial (EC 2.6.1.13) (Ornithine delta-aminotransferase) (Ornithine--oxo-acid aminotransferase) [Cleaved into: Ornithine aminotransferase, hepatic form; Ornithine aminotransferase, renal form]	OAT	Homo sapiens (Human)	439	SUBCELLULAR LOCATION: Mitochondrion matrix {ECO:0000269|PubMed:23076989}.	UP000005640: Chromosome 10	CATALYTIC ACTIVITY: Reaction=2-oxoglutarate + L-ornithine = L-glutamate + L-glutamate 5-semialdehyde; Xref=Rhea:RHEA:25160, ChEBI:CHEBI:16810, ChEBI:CHEBI:29985, ChEBI:CHEBI:46911, ChEBI:CHEBI:58066; EC=2.6.1.13; Evidence={ECO:0000269|PubMed:1737786, ECO:0000269|PubMed:23076989}; PhysiologicalDirection=left-to-right; Xref=Rhea:RHEA:25161; Evidence={ECO:0000305|PubMed:1737786}; PhysiologicalDirect…
P07602	P07602	SAP_HUMAN	Prosaposin (Proactivator polypeptide) [Cleaved into: Saposin-A (Protein A); Saposin-B-Val; Saposin-B (Cerebroside sulfate activator) (CSAct) (Dispersin) (Sphingolipid activator protein 1) (SAP-1) (Sulfatide/GM1 activator); Saposin-C (A1 activator) (Co-beta-glucosidase) (Glucosylceramidase activator) (Sphingolipid activator protein 2) (SAP-2); Saposin-D (Component C) (Protein C)]	PSAP GLBA SAP1	Homo sapiens (Human)	524	SUBCELLULAR LOCATION: Lysosome {ECO:0000269|PubMed:14657016, ECO:0000269|PubMed:21835174, ECO:0000269|PubMed:22431521}.; SUBCELLULAR LOCATION: [Prosaposin]: Secreted {ECO:0000250|UniProtKB:Q61207}. Note=Secreted as a fully glycosylated 70 kDa protein composed of complex glycans. {ECO:0000250|UniProtKB:Q61207}.	UP000005640: Chromosome 10		PTM: The lysosomal precursor is proteolytically processed to 4 small peptides, which are similar to each other and are sphingolipid hydrolase activator proteins.; PTM: N-linked glycans show a high degree of microheterogeneity. {ECO:0000269|PubMed:19159218, ECO:0000269|PubMed:19167329}.; PTM: The one residue extended Saposin-B-Val is only found in 5% of the chains.	CARBOHYD 80; /note="N-linked (GlcNAc...) asparagine"; /evidence="ECO:0000255|PROSITE-ProRule:PRU00415, ECO:0000269|PubMed:19159218, ECO:0000269|PubMed:19167329, ECO:0000269|PubMed:2842863"; CARBOHYD 101; /note="N-linked (GlcNAc...) asparagine"; /evidence="ECO:0000255|PROSITE-ProRule:PRU00415, ECO:0000269|PubMed:19159218, ECO:0000269|PubMed:19167329, ECO:0000269|PubMed:2842863"; CARBOHYD 215; /not…
P17174	P17174	AATC_HUMAN	Aspartate aminotransferase, cytoplasmic (cAspAT) (EC 2.6.1.1) (EC 2.6.1.3) (Cysteine aminotransferase, cytoplasmic) (Cysteine transaminase, cytoplasmic) (cCAT) (Glutamate oxaloacetate transaminase 1) (Transaminase A)	GOT1	Homo sapiens (Human)	413	SUBCELLULAR LOCATION: Cytoplasm {ECO:0000269|PubMed:1974457}.	UP000005640: Chromosome 10	CATALYTIC ACTIVITY: Reaction=2-oxoglutarate + L-aspartate = L-glutamate + oxaloacetate; Xref=Rhea:RHEA:21824, ChEBI:CHEBI:16452, ChEBI:CHEBI:16810, ChEBI:CHEBI:29985, ChEBI:CHEBI:29991; EC=2.6.1.1; Evidence={ECO:0000269|PubMed:21900944}; PhysiologicalDirection=left-to-right; Xref=Rhea:RHEA:21825; Evidence={ECO:0000250|UniProtKB:P13221}; CATALYTIC ACTIVITY: Reaction=2-oxoglutarate + L-cysteine = 2…
P31942	P31942	HNRH3_HUMAN	Heterogeneous nuclear ribonucleoprotein H3 (hnRNP H3) (Heterogeneous nuclear ribonucleoprotein 2H9) (hnRNP 2H9)	HNRNPH3 HNRPH3	Homo sapiens (Human)	346	SUBCELLULAR LOCATION: Nucleus {ECO:0000269|PubMed:8999868}.	UP000005640: Chromosome 10
P50995	P50995	ANX11_HUMAN	Annexin A11 (56 kDa autoantigen) (Annexin XI) (Annexin-11) (Calcyclin-associated annexin 50) (CAP-50)	ANXA11 ANX11	Homo sapiens (Human)	505	SUBCELLULAR LOCATION: Cytoplasm {ECO:0000269|PubMed:28469040}. Melanosome. Nucleus envelope. Nucleus, nucleoplasm {ECO:0000269|PubMed:28469040}. Cytoplasm, cytoskeleton, spindle. Note=Found throughout the nucleoplasm at interphase and during mitosis concentrates around the mitotic apparatus (By similarity). Elevation of intracellular calcium causes relocalization from the nucleoplasm to the nucle…	UP000005640: Chromosome 10
P61163	P61163	ACTZ_HUMAN	Alpha-centractin (Centractin) (ARP1) (Actin-RPV) (Centrosome-associated actin homolog)	ACTR1A CTRN1	Homo sapiens (Human)	376	SUBCELLULAR LOCATION: Cytoplasm, cytoskeleton {ECO:0000250|UniProtKB:P85515}. Cytoplasm, cytoskeleton, microtubule organizing center, centrosome {ECO:0000269|PubMed:14654843}. Cytoplasm, cell cortex {ECO:0000269|PubMed:22327364}.	UP000005640: Chromosome 10
O75489	O75489	NDUS3_HUMAN	NADH dehydrogenase [ubiquinone] iron-sulfur protein 3, mitochondrial (EC 7.1.1.2) (Complex I-30kD) (CI-30kD) (NADH-ubiquinone oxidoreductase 30 kDa subunit)	NDUFS3	Homo sapiens (Human)	264	SUBCELLULAR LOCATION: Mitochondrion inner membrane {ECO:0000269|PubMed:18826940, ECO:0000305|PubMed:12611891, ECO:0000305|PubMed:17209039}; Peripheral membrane protein {ECO:0000305|PubMed:18826940}; Matrix side {ECO:0000269|PubMed:18826940}.	UP000005640: Chromosome 11	CATALYTIC ACTIVITY: Reaction=a ubiquinone + 5 H(+)(in) + NADH = a ubiquinol + 4 H(+)(out) + NAD(+); Xref=Rhea:RHEA:29091, Rhea:RHEA-COMP:9565, Rhea:RHEA-COMP:9566, ChEBI:CHEBI:15378, ChEBI:CHEBI:16389, ChEBI:CHEBI:17976, ChEBI:CHEBI:57540, ChEBI:CHEBI:57945; EC=7.1.1.2; Evidence={ECO:0000269|PubMed:14729820, ECO:0000269|PubMed:30140060};
O75964	O75964	ATP5L_HUMAN	ATP synthase subunit g, mitochondrial (ATPase subunit g) (ATP synthase membrane subunit g)	ATP5MG ATP5L	Homo sapiens (Human)	103	SUBCELLULAR LOCATION: Mitochondrion. Mitochondrion inner membrane.	UP000005640: Chromosome 11
O94919	O94919	ENDD1_HUMAN	Endonuclease domain-containing 1 protein (EC 3.1.30.-)	ENDOD1 KIAA0830	Homo sapiens (Human)	500	SUBCELLULAR LOCATION: Secreted {ECO:0000305}.	UP000005640: Chromosome 11
P04040	P04040	CATA_HUMAN	Catalase (EC 1.11.1.6)	CAT	Homo sapiens (Human)	527	SUBCELLULAR LOCATION: Peroxisome matrix {ECO:0000269|PubMed:21976670, ECO:0000269|PubMed:8769411}.	UP000005640: Chromosome 11	CATALYTIC ACTIVITY: Reaction=2 H2O2 = 2 H2O + O2; Xref=Rhea:RHEA:20309, ChEBI:CHEBI:15377, ChEBI:CHEBI:15379, ChEBI:CHEBI:16240; EC=1.11.1.6; Evidence={ECO:0000255|PROSITE-ProRule:PRU10013, ECO:0000269|PubMed:7882369};
P04216	P04216	THY1_HUMAN	Thy-1 membrane glycoprotein (CDw90) (Thy-1 antigen) (CD antigen CD90)	THY1	Homo sapiens (Human)	161	SUBCELLULAR LOCATION: Cell membrane {ECO:0000250}; Lipid-anchor, GPI-anchor {ECO:0000250}.	UP000005640: Chromosome 11			CARBOHYD 42; /note="N-linked (GlcNAc...) asparagine"; /evidence="ECO:0000269|PubMed:19349973"; CARBOHYD 79; /note="N-linked (GlcNAc...) asparagine"; /evidence="ECO:0000255"; CARBOHYD 119; /note="N-linked (GlcNAc...) asparagine"; /evidence="ECO:0000269|PubMed:19159218, ECO:0000269|PubMed:19349973"; CARBOHYD 139; /note="N-linked (GlcNAc...) asparagine"
P10515	P10515	ODP2_HUMAN	Dihydrolipoyllysine-residue acetyltransferase component of pyruvate dehydrogenase complex, mitochondrial (EC 2.3.1.12) (70 kDa mitochondrial autoantigen of primary biliary cirrhosis) (PBC) (Dihydrolipoamide acetyltransferase component of pyruvate dehydrogenase complex) (M2 antigen complex 70 kDa subunit) (Pyruvate dehydrogenase complex component E2) (PDC-E2) (PDCE2)	DLAT DLTA	Homo sapiens (Human)	647	SUBCELLULAR LOCATION: Mitochondrion matrix {ECO:0000250|UniProtKB:P08461}.	UP000005640: Chromosome 11	CATALYTIC ACTIVITY: Reaction=acetyl-CoA + N(6)-[(R)-dihydrolipoyl]-L-lysyl-[protein] = CoA + N(6)-[(R)-S(8)-acetyldihydrolipoyl]-L-lysyl-[protein]; Xref=Rhea:RHEA:17017, Rhea:RHEA-COMP:10475, Rhea:RHEA-COMP:10478, ChEBI:CHEBI:57287, ChEBI:CHEBI:57288, ChEBI:CHEBI:83100, ChEBI:CHEBI:83111; EC=2.3.1.12; Evidence={ECO:0000305|PubMed:20160912}; PhysiologicalDirection=left-to-right; Xref=Rhea:RHEA:170…	PTM: Delipoylated at Lys-132 and Lys-259 by SIRT4, delipoylation decreases the PHD complex activity. {ECO:0000269|PubMed:25525879}.
P11498	P11498	PYC_HUMAN	Pyruvate carboxylase, mitochondrial (EC 6.4.1.1) (Pyruvic carboxylase) (PCB)	PC	Homo sapiens (Human)	1178	SUBCELLULAR LOCATION: Mitochondrion matrix {ECO:0000269|PubMed:9585002}.	UP000005640: Chromosome 11	CATALYTIC ACTIVITY: Reaction=ATP + hydrogencarbonate + pyruvate = ADP + H(+) + oxaloacetate + phosphate; Xref=Rhea:RHEA:20844, ChEBI:CHEBI:15361, ChEBI:CHEBI:15378, ChEBI:CHEBI:16452, ChEBI:CHEBI:17544, ChEBI:CHEBI:30616, ChEBI:CHEBI:43474, ChEBI:CHEBI:456216; EC=6.4.1.1; Evidence={ECO:0000269|PubMed:9585002}; PhysiologicalDirection=left-to-right; Xref=Rhea:RHEA:20845; Evidence={ECO:0000269|PubMe…	PTM: Acetylation of Lys-748 might play a role in catalytic activity regulation. {ECO:0000250|UniProtKB:Q05920}.
P13489	P13489	RINI_HUMAN	Ribonuclease inhibitor (Placental ribonuclease inhibitor) (Placental RNase inhibitor) (Ribonuclease/angiogenin inhibitor 1) (RAI)	RNH1 PRI RNH	Homo sapiens (Human)	461	SUBCELLULAR LOCATION: Cytoplasm.	UP000005640: Chromosome 11		PTM: The N-terminus is blocked.; PTM: At least 30 of the 32 cysteine residues are in the reduced form.
P13591	P13591	NCAM1_HUMAN	Neural cell adhesion molecule 1 (N-CAM-1) (NCAM-1) (CD antigen CD56)	NCAM1 NCAM	Homo sapiens (Human)	858	SUBCELLULAR LOCATION: [Isoform 1]: Cell membrane; Single-pass type I membrane protein.; SUBCELLULAR LOCATION: [Isoform 2]: Cell membrane; Single-pass type I membrane protein.; SUBCELLULAR LOCATION: [Isoform 3]: Cell membrane; Lipid-anchor, GPI-anchor.; SUBCELLULAR LOCATION: [Isoform 4]: Cell membrane {ECO:0000305}; Lipid-anchor, GPI-anchor {ECO:0000305}.; SUBCELLULAR LOCATION: [Isoform 5]: Secret…	UP000005640: Chromosome 11		PTM: Polysialylated at Asn-459 and Asn-488 by ST8SIA2 and ST8SIA4 (PubMed:28810663). Polysialylation modulates cell interactions by confering both attractive and repulsive properties that are highly regulated by ST8SIA2 and ST8SIA4 (PubMed:28810663). Polysialylation is formed on a-2,3-linked sialic acid of core glycans (PubMed:9774483). {ECO:0000269|PubMed:28810663, ECO:0000269|PubMed:9774483}.	CARBOHYD 222; /note="N-linked (GlcNAc...) asparagine"; /evidence="ECO:0000255"; CARBOHYD 315; /note="N-linked (GlcNAc...) asparagine"; /evidence="ECO:0000255"; CARBOHYD 347; /note="N-linked (GlcNAc...) asparagine"; /evidence="ECO:0000255"; CARBOHYD 433; /note="N-linked (GlcNAc...) asparagine"; /evidence="ECO:0000255"; CARBOHYD 459; /note="N-linked (GlcNAc...) asparagine"; /evidence="ECO:0000269|P…
P13987	P13987	CD59_HUMAN	CD59 glycoprotein (1F5 antigen) (20 kDa homologous restriction factor) (HRF-20) (HRF20) (MAC-inhibitory protein) (MAC-IP) (MEM43 antigen) (Membrane attack complex inhibition factor) (MACIF) (Membrane inhibitor of reactive lysis) (MIRL) (Protectin) (CD antigen CD59)	CD59 MIC11 MIN1 MIN2 MIN3 MSK21	Homo sapiens (Human)	128	SUBCELLULAR LOCATION: Cell membrane; Lipid-anchor, GPI-anchor. Secreted. Note=Soluble form found in a number of tissues.	UP000005640: Chromosome 11		PTM: N- and O-glycosylated. The N-glycosylation mainly consists of a family of biantennary complex-type structures with and without lactosamine extensions and outer arm fucose residues. Also significant amounts of triantennary complexes (22%). Variable sialylation also present in the Asn-43 oligosaccharide. The predominant O-glycans are mono-sialylated forms of the disaccharide, Gal-beta-1,3GalNA…	CARBOHYD 43; /note="N-linked (GlcNAc...) asparagine"; /evidence="ECO:0000269|PubMed:18780401, ECO:0000269|PubMed:8670172"; CARBOHYD 66; /note="N-linked (Glc) (glycation) lysine"; /evidence="ECO:0000269|PubMed:10805801"; CARBOHYD 76; /note="O-linked (GalNAc...) threonine"; /evidence="ECO:0000305"; CARBOHYD 77; /note="O-linked (GalNAc...) threonine"; /evidence="ECO:0000305"
P16104	P16104	H2AX_HUMAN	Histone H2AX (H2a/x) (Histone H2A.X)	H2AX H2AFX	Homo sapiens (Human)	143	SUBCELLULAR LOCATION: Nucleus {ECO:0000269|PubMed:12419185, ECO:0000269|PubMed:12660252, ECO:0000269|PubMed:12697768, ECO:0000269|PubMed:15613478, ECO:0000269|PubMed:24429368}. Chromosome {ECO:0000269|PubMed:10959836, ECO:0000269|PubMed:11673449, ECO:0000269|PubMed:12607005, ECO:0000269|PubMed:12660252, ECO:0000269|PubMed:15059890, ECO:0000269|PubMed:15201865, ECO:0000269|PubMed:15613478}.	UP000005640: Chromosome 11		PTM: Phosphorylated by VRK1 (PubMed:31527692). Phosphorylated on Ser-140 (to form gamma-H2AX or H2AX139ph) in response to DNA double strand breaks (DSBs) generated by exogenous genotoxic agents and by stalled replication forks, and may also occur during meiotic recombination events and immunoglobulin class switching in lymphocytes. Phosphorylation can extend up to several thousand nucleosomes fro…
P17980	P17980	PRS6A_HUMAN	26S proteasome regulatory subunit 6A (26S proteasome AAA-ATPase subunit RPT5) (Proteasome 26S subunit ATPase 3) (Proteasome subunit P50) (Tat-binding protein 1) (TBP-1)	PSMC3 TBP1	Homo sapiens (Human)	439	SUBCELLULAR LOCATION: Cytoplasm {ECO:0000305}. Nucleus {ECO:0000305}. Note=Colocalizes with TRIM5 in the cytoplasmic bodies. {ECO:0000250|UniProtKB:O88685}.	UP000005640: Chromosome 11		PTM: Sumoylated by UBE2I in response to MEKK1-mediated stimuli. {ECO:0000269|PubMed:17709345}.
P43004	P43004	EAA2_HUMAN	Excitatory amino acid transporter 2 (Glutamate/aspartate transporter II) (Sodium-dependent glutamate/aspartate transporter 2) (Solute carrier family 1 member 2)	SLC1A2 EAAT2 GLT1	Homo sapiens (Human)	574	SUBCELLULAR LOCATION: Cell membrane {ECO:0000269|PubMed:14506254, ECO:0000269|PubMed:15265858, ECO:0000269|PubMed:26690923, ECO:0000269|PubMed:7521911}; Multi-pass membrane protein {ECO:0000305}.	UP000005640: Chromosome 11	CATALYTIC ACTIVITY: Reaction=H(+)(out) + K(+)(in) + L-glutamate(out) + 3 Na(+)(out) = H(+)(in) + K(+)(out) + L-glutamate(in) + 3 Na(+)(in); Xref=Rhea:RHEA:70699, ChEBI:CHEBI:15378, ChEBI:CHEBI:29101, ChEBI:CHEBI:29103, ChEBI:CHEBI:29985; Evidence={ECO:0000269|PubMed:7521911}; CATALYTIC ACTIVITY: Reaction=H(+)(out) + K(+)(in) + L-aspartate(out) + 3 Na(+)(out) = H(+)(in) + K(+)(out) + L-aspartate(i…	PTM: Glycosylated. {ECO:0000269|PubMed:15265858}.; PTM: Palmitoylation at Cys-38 is not required for correct subcellular localization, but is important for glutamate uptake activity. {ECO:0000250|UniProtKB:P43006}.	CARBOHYD 206; /note="N-linked (GlcNAc...) asparagine"; /evidence="ECO:0000255"; CARBOHYD 216; /note="N-linked (GlcNAc...) asparagine"; /evidence="ECO:0000255"
P49821	P49821	NDUV1_HUMAN	NADH dehydrogenase [ubiquinone] flavoprotein 1, mitochondrial (NDUFV1) (EC 7.1.1.2) (Complex I-51kD) (CI-51kD) (NADH dehydrogenase flavoprotein 1) (NADH-ubiquinone oxidoreductase 51 kDa subunit)	NDUFV1 UQOR1	Homo sapiens (Human)	464	SUBCELLULAR LOCATION: Mitochondrion inner membrane {ECO:0000250|UniProtKB:P25708}; Peripheral membrane protein {ECO:0000250|UniProtKB:P25708}; Matrix side {ECO:0000250|UniProtKB:P25708}.	UP000005640: Chromosome 11	CATALYTIC ACTIVITY: Reaction=a ubiquinone + 5 H(+)(in) + NADH = a ubiquinol + 4 H(+)(out) + NAD(+); Xref=Rhea:RHEA:29091, Rhea:RHEA-COMP:9565, Rhea:RHEA-COMP:9566, ChEBI:CHEBI:15378, ChEBI:CHEBI:16389, ChEBI:CHEBI:17976, ChEBI:CHEBI:57540, ChEBI:CHEBI:57945; EC=7.1.1.2; Evidence={ECO:0000305|PubMed:28844695}; PhysiologicalDirection=left-to-right; Xref=Rhea:RHEA:29092; Evidence={ECO:0000305|PubMed…
P62136	P62136	PP1A_HUMAN	Serine/threonine-protein phosphatase PP1-alpha catalytic subunit (PP-1A) (EC 3.1.3.16)	PPP1CA PPP1A	Homo sapiens (Human)	330	SUBCELLULAR LOCATION: Cytoplasm {ECO:0000269|PubMed:11739654, ECO:0000269|PubMed:29769351}. Nucleus {ECO:0000269|PubMed:11739654, ECO:0000269|PubMed:17965019}. Nucleus, nucleoplasm {ECO:0000269|PubMed:11739654, ECO:0000269|PubMed:17965019}. Nucleus, nucleolus {ECO:0000269|PubMed:11739654, ECO:0000269|PubMed:17965019}. Note=Primarily nuclear and largely excluded from the nucleolus. Highly mobile i…	UP000005640: Chromosome 11	CATALYTIC ACTIVITY: Reaction=H2O + O-phospho-L-seryl-[protein] = L-seryl-[protein] + phosphate; Xref=Rhea:RHEA:20629, Rhea:RHEA-COMP:9863, Rhea:RHEA-COMP:11604, ChEBI:CHEBI:15377, ChEBI:CHEBI:29999, ChEBI:CHEBI:43474, ChEBI:CHEBI:83421; EC=3.1.3.16; Evidence={ECO:0000269|PubMed:26083323, ECO:0000269|PubMed:28216226}; CATALYTIC ACTIVITY: Reaction=H2O + O-phospho-L-threonyl-[protein] = L-threonyl-[…	PTM: Phosphorylated. Dephosphorylated at Thr-320 in the presence of ionizing radiation. {ECO:0000269|PubMed:16732323}.
P62277	P62277	RS13_HUMAN	Small ribosomal subunit protein uS15 (40S ribosomal protein S13)	RPS13	Homo sapiens (Human)	151	SUBCELLULAR LOCATION: Cytoplasm {ECO:0000269|PubMed:23636399}. Nucleus, nucleolus {ECO:0000269|PubMed:34516797}.	UP000005640: Chromosome 11		PTM: Ubiquitinated at Lys-27 by RNF14 and RNF25 in response to ribosome collisions (ribosome stalling). {ECO:0000269|PubMed:36638793}.
O75390	O75390	CISY_HUMAN	Citrate synthase, mitochondrial (EC 2.3.3.1) (Citrate (Si)-synthase)	CS	Homo sapiens (Human)	466	SUBCELLULAR LOCATION: Mitochondrion matrix.	UP000005640: Chromosome 12	CATALYTIC ACTIVITY: Reaction=acetyl-CoA + H2O + oxaloacetate = citrate + CoA + H(+); Xref=Rhea:RHEA:16845, ChEBI:CHEBI:15377, ChEBI:CHEBI:15378, ChEBI:CHEBI:16452, ChEBI:CHEBI:16947, ChEBI:CHEBI:57287, ChEBI:CHEBI:57288; EC=2.3.3.1; Evidence={ECO:0000255|PROSITE-ProRule:PRU10117};	PTM: Methylated (PubMed:28391595, PubMed:28887308). Trimethylation at Lys-395 by CSKMT decreases citrate synthase activity (PubMed:28887308). {ECO:0000269|PubMed:28391595, ECO:0000269|PubMed:28887308}.
P01116	P01116	RASK_HUMAN	GTPase KRas (EC 3.6.5.2) (K-Ras 2) (Ki-Ras) (c-K-ras) (c-Ki-ras) [Cleaved into: GTPase KRas, N-terminally processed]	KRAS KRAS2 RASK2	Homo sapiens (Human)	189	SUBCELLULAR LOCATION: Cell membrane {ECO:0000269|PubMed:22431598, ECO:0000269|PubMed:23698361, ECO:0000269|PubMed:29239724}; Lipid-anchor {ECO:0000269|PubMed:29239724, ECO:0000305|PubMed:23698361}; Cytoplasmic side {ECO:0000305|PubMed:23698361}. Endomembrane system {ECO:0000269|PubMed:29239724}. Cytoplasm, cytosol {ECO:0000269|PubMed:23698361}.; SUBCELLULAR LOCATION: [Isoform 2B]: Cell membrane {…	UP000005640: Chromosome 12	CATALYTIC ACTIVITY: Reaction=GTP + H2O = GDP + H(+) + phosphate; Xref=Rhea:RHEA:19669, ChEBI:CHEBI:15377, ChEBI:CHEBI:15378, ChEBI:CHEBI:37565, ChEBI:CHEBI:43474, ChEBI:CHEBI:58189; EC=3.6.5.2; Evidence={ECO:0000269|PubMed:20949621};	PTM: Acetylation at Lys-104 prevents interaction with guanine nucleotide exchange factors (GEFs). {ECO:0000269|PubMed:22711838, ECO:0000269|Ref.17}.; PTM: Palmitoylated at Lys-182, Lys-184 and Lys-185 (PubMed:29239724). Palmitoylation on lysine residues is promoted by palmitoylation at Cys-180 (PubMed:29239724). Lysine-depalmitoylation by SIRT2 promotes its localization to endomembranes in endocy…	CARBOHYD 35; /note="(Microbial infection) O-linked (Glc) threonine; by P.sordellii toxin TcsL"; /evidence="ECO:0000269|PubMed:19744486"
P04406	P04406	G3P_HUMAN	Glyceraldehyde-3-phosphate dehydrogenase (GAPDH) (EC 1.2.1.12) (Peptidyl-cysteine S-nitrosylase GAPDH) (EC 2.6.99.-)	GAPDH GAPD CDABP0047 OK/SW-cl.12	Homo sapiens (Human)	335	SUBCELLULAR LOCATION: Cytoplasm, cytosol {ECO:0000269|PubMed:12829261}. Nucleus {ECO:0000250|UniProtKB:P04797}. Cytoplasm, perinuclear region {ECO:0000269|PubMed:12829261}. Membrane {ECO:0000269|PubMed:12829261}. Cytoplasm, cytoskeleton {ECO:0000250|UniProtKB:P04797}. Note=Translocates to the nucleus following S-nitrosylation and interaction with SIAH1, which contains a nuclear localization signa…	UP000005640: Chromosome 12	CATALYTIC ACTIVITY: Reaction=D-glyceraldehyde 3-phosphate + NAD(+) + phosphate = (2R)-3-phospho-glyceroyl phosphate + H(+) + NADH; Xref=Rhea:RHEA:10300, ChEBI:CHEBI:15378, ChEBI:CHEBI:43474, ChEBI:CHEBI:57540, ChEBI:CHEBI:57604, ChEBI:CHEBI:57945, ChEBI:CHEBI:59776; EC=1.2.1.12; Evidence={ECO:0000255|PROSITE-ProRule:PRU10009, ECO:0000269|PubMed:3170585}; CATALYTIC ACTIVITY: Reaction=L-cysteinyl-[…	PTM: S-nitrosylation of Cys-152 leads to interaction with SIAH1, followed by translocation to the nucleus (By similarity). S-nitrosylation of Cys-247 is induced by interferon-gamma and LDL(ox) implicating the iNOS-S100A8/9 transnitrosylase complex and seems to prevent interaction with phosphorylated RPL13A and to interfere with GAIT complex activity (PubMed:22771119, PubMed:25417112). {ECO:000025…	CARBOHYD 197; /note="(Microbial infection) N-beta-linked (GlcNAc) arginine"; /evidence="ECO:0000269|PubMed:28522607"; CARBOHYD 200; /note="(Microbial infection) N-beta-linked (GlcNAc) arginine"; /evidence="ECO:0000269|PubMed:28522607"
P05091	P05091	ALDH2_HUMAN	Aldehyde dehydrogenase, mitochondrial (EC 1.2.1.3) (ALDH class 2) (ALDH-E2) (ALDHI)	ALDH2 ALDM	Homo sapiens (Human)	517	SUBCELLULAR LOCATION: Mitochondrion matrix.	UP000005640: Chromosome 12	CATALYTIC ACTIVITY: Reaction=an aldehyde + H2O + NAD(+) = a carboxylate + 2 H(+) + NADH; Xref=Rhea:RHEA:16185, ChEBI:CHEBI:15377, ChEBI:CHEBI:15378, ChEBI:CHEBI:17478, ChEBI:CHEBI:29067, ChEBI:CHEBI:57540, ChEBI:CHEBI:57945; EC=1.2.1.3;
P06576	P06576	ATPB_HUMAN	ATP synthase subunit beta, mitochondrial (EC 7.1.2.2) (ATP synthase F1 subunit beta)	ATP5F1B ATP5B ATPMB ATPSB	Homo sapiens (Human)	529	SUBCELLULAR LOCATION: Mitochondrion inner membrane {ECO:0000269|PubMed:25168243}; Peripheral membrane protein {ECO:0000250|UniProtKB:P00829}; Matrix side {ECO:0000250|UniProtKB:P00829, ECO:0000269|PubMed:25168243}.	UP000005640: Chromosome 12	CATALYTIC ACTIVITY: Reaction=ATP + 4 H(+)(in) + H2O = ADP + 5 H(+)(out) + phosphate; Xref=Rhea:RHEA:57720, ChEBI:CHEBI:15377, ChEBI:CHEBI:15378, ChEBI:CHEBI:30616, ChEBI:CHEBI:43474, ChEBI:CHEBI:456216; EC=7.1.2.2; Evidence={ECO:0000305|PubMed:25168243}; PhysiologicalDirection=right-to-left; Xref=Rhea:RHEA:57722; Evidence={ECO:0000305|PubMed:25168243};		CARBOHYD 106; /note="O-linked (GlcNAc) serine"; /evidence="ECO:0000250"
P12074	P12074	CX6A1_HUMAN	Cytochrome c oxidase subunit 6A1, mitochondrial (Cytochrome c oxidase polypeptide VIa-liver) (Cytochrome c oxidase subunit VIA-liver) (COX VIa-L)	COX6A1 COX6AL	Homo sapiens (Human)	109	SUBCELLULAR LOCATION: Mitochondrion inner membrane {ECO:0000269|PubMed:30030519}; Single-pass membrane protein {ECO:0000269|PubMed:30030519}.	UP000005640: Chromosome 12
P30086	P30086	PEBP1_HUMAN	Phosphatidylethanolamine-binding protein 1 (PEBP-1) (HCNPpp) (Neuropolypeptide h3) (Prostatic-binding protein) (Raf kinase inhibitor protein) (RKIP) [Cleaved into: Hippocampal cholinergic neurostimulating peptide (HCNP)]	PEBP1 PBP PEBP	Homo sapiens (Human)	187	SUBCELLULAR LOCATION: Cytoplasm {ECO:0000250}.	UP000005640: Chromosome 12
P45974	P45974	UBP5_HUMAN	Ubiquitin carboxyl-terminal hydrolase 5 (EC 3.4.19.12) (Deubiquitinating enzyme 5) (Isopeptidase T) (Ubiquitin thioesterase 5) (Ubiquitin-specific-processing protease 5)	USP5 ISOT	Homo sapiens (Human)	858		UP000005640: Chromosome 12	CATALYTIC ACTIVITY: Reaction=Thiol-dependent hydrolysis of ester, thioester, amide, peptide and isopeptide bonds formed by the C-terminal Gly of ubiquitin (a 76-residue protein attached to proteins as an intracellular targeting signal).; EC=3.4.19.12;
P60174	P60174	TPIS_HUMAN	Triosephosphate isomerase (TIM) (EC 5.3.1.1) (Methylglyoxal synthase) (EC 4.2.3.3) (Triose-phosphate isomerase)	TPI1 TPI	Homo sapiens (Human)	249	SUBCELLULAR LOCATION: Cytoplasm {ECO:0000255|PROSITE-ProRule:PRU10127}.	UP000005640: Chromosome 12	CATALYTIC ACTIVITY: Reaction=D-glyceraldehyde 3-phosphate = dihydroxyacetone phosphate; Xref=Rhea:RHEA:18585, ChEBI:CHEBI:57642, ChEBI:CHEBI:59776; EC=5.3.1.1; Evidence={ECO:0000269|PubMed:18562316}; CATALYTIC ACTIVITY: Reaction=dihydroxyacetone phosphate = methylglyoxal + phosphate; Xref=Rhea:RHEA:17937, ChEBI:CHEBI:17158, ChEBI:CHEBI:43474, ChEBI:CHEBI:57642; EC=4.2.3.3; Evidence={ECO:0000250|U…
P61020	P61020	RAB5B_HUMAN	Ras-related protein Rab-5B (EC 3.6.5.2)	RAB5B	Homo sapiens (Human)	215	SUBCELLULAR LOCATION: Cell membrane {ECO:0000269|PubMed:17081065}; Lipid-anchor {ECO:0000269|PubMed:17081065}; Cytoplasmic side {ECO:0000269|PubMed:17081065}. Early endosome membrane {ECO:0000269|PubMed:17081065}; Lipid-anchor {ECO:0000269|PubMed:17081065}. Melanosome {ECO:0000269|PubMed:17081065}. Note=Enriched in stage I melanosomes. {ECO:0000269|PubMed:17081065}.	UP000005640: Chromosome 12	CATALYTIC ACTIVITY: Reaction=GTP + H2O = GDP + H(+) + phosphate; Xref=Rhea:RHEA:19669, ChEBI:CHEBI:15377, ChEBI:CHEBI:15378, ChEBI:CHEBI:37565, ChEBI:CHEBI:43474, ChEBI:CHEBI:58189; EC=3.6.5.2; Evidence={ECO:0000250|UniProtKB:P20339}; PhysiologicalDirection=left-to-right; Xref=Rhea:RHEA:19670; Evidence={ECO:0000250|UniProtKB:P20339};	PTM: Phosphorylation of Ser-84 in the switch II region by LRRK2 prevents the association of RAB regulatory proteins, including CHM, CHML and RAB GDP dissociation inhibitors GDI1 and GDI2. {ECO:0000269|PubMed:29125462}.; PTM: (Microbial infection) Glycosylated on arginine residues by S.typhimurium protein Ssek3. {ECO:0000269|PubMed:32974215}.
P61224	P61224	RAP1B_HUMAN	Ras-related protein Rap-1b (EC 3.6.5.2) (GTP-binding protein smg p21B)	RAP1B OK/SW-cl.11	Homo sapiens (Human)	184	SUBCELLULAR LOCATION: Cell membrane {ECO:0000269|PubMed:3141412}. Cytoplasm, cytosol {ECO:0000269|PubMed:3141412}. Cell junction {ECO:0000269|PubMed:20332120}. Note=May shuttle between plasma membrane and cytosol (PubMed:3141412). Presence of KRIT1 and CDH5 is required for its localization to the cell junction (PubMed:20332120). {ECO:0000269|PubMed:20332120, ECO:0000269|PubMed:3141412}.	UP000005640: Chromosome 12	CATALYTIC ACTIVITY: Reaction=GTP + H2O = GDP + H(+) + phosphate; Xref=Rhea:RHEA:19669, ChEBI:CHEBI:15377, ChEBI:CHEBI:15378, ChEBI:CHEBI:37565, ChEBI:CHEBI:43474, ChEBI:CHEBI:58189; EC=3.6.5.2; Evidence={ECO:0000269|PubMed:18309292};
P68363	P68363	TBA1B_HUMAN	Tubulin alpha-1B chain (EC 3.6.5.-) (Alpha-tubulin ubiquitous) (Tubulin K-alpha-1) (Tubulin alpha-ubiquitous chain) [Cleaved into: Detyrosinated tubulin alpha-1B chain]	TUBA1B	Homo sapiens (Human)	451	SUBCELLULAR LOCATION: Cytoplasm, cytoskeleton {ECO:0000269|PubMed:34996871, ECO:0000269|PubMed:35482892}.	UP000005640: Chromosome 12	CATALYTIC ACTIVITY: Reaction=GTP + H2O = GDP + H(+) + phosphate; Xref=Rhea:RHEA:19669, ChEBI:CHEBI:15377, ChEBI:CHEBI:15378, ChEBI:CHEBI:37565, ChEBI:CHEBI:43474, ChEBI:CHEBI:58189; Evidence={ECO:0000269|PubMed:34996871}; PhysiologicalDirection=left-to-right; Xref=Rhea:RHEA:19670; Evidence={ECO:0000269|PubMed:34996871};	PTM: Some glutamate residues at the C-terminus are polyglutamylated, resulting in polyglutamate chains on the gamma-carboxyl group (PubMed:26875866). Polyglutamylation plays a key role in microtubule severing by spastin (SPAST). SPAST preferentially recognizes and acts on microtubules decorated with short polyglutamate tails: severing activity by SPAST increases as the number of glutamates per tu…
P78371	P78371	TCPB_HUMAN	T-complex protein 1 subunit beta (TCP-1-beta) (CCT-beta) (Chaperonin containing T-complex polypeptide 1 subunit 2)	CCT2 99D8.1 CCTB	Homo sapiens (Human)	535	SUBCELLULAR LOCATION: Cytoplasm {ECO:0000269|PubMed:20080638}.	UP000005640: Chromosome 12
Q00325	Q00325	S25A3_HUMAN	Solute carrier family 25 member 3 (Phosphate carrier protein, mitochondrial) (Phosphate transport protein) (PTP)	SLC25A3 PHC OK/SW-cl.48	Homo sapiens (Human)	362	SUBCELLULAR LOCATION: Mitochondrion inner membrane {ECO:0000250|UniProtKB:P12234}; Multi-pass membrane protein {ECO:0000250|UniProtKB:P12234}.	UP000005640: Chromosome 12	CATALYTIC ACTIVITY: Reaction=H(+)(in) + phosphate(in) = H(+)(out) + phosphate(out); Xref=Rhea:RHEA:29939, ChEBI:CHEBI:15378, ChEBI:CHEBI:43474; Evidence={ECO:0000250|UniProtKB:P12234}; PhysiologicalDirection=right-to-left; Xref=Rhea:RHEA:29941; Evidence={ECO:0000250|UniProtKB:P12234};
Q15286	Q15286	RAB35_HUMAN	Ras-related protein Rab-35 (GTP-binding protein RAY) (Ras-related protein Rab-1C)	RAB35 RAB1C RAY	Homo sapiens (Human)	201	SUBCELLULAR LOCATION: Cell membrane {ECO:0000269|PubMed:16950109, ECO:0000269|PubMed:21951725}; Lipid-anchor {ECO:0000305}; Cytoplasmic side {ECO:0000305}. Membrane, clathrin-coated pit {ECO:0000269|PubMed:16950109}. Cytoplasmic vesicle, clathrin-coated vesicle {ECO:0000269|PubMed:16950109}. Endosome {ECO:0000269|PubMed:16950109, ECO:0000269|PubMed:21951725}. Melanosome {ECO:0000269|PubMed:170810…	UP000005640: Chromosome 12		PTM: AMPylation at Tyr-77 by L.pneumophila DrrA occurs in the switch 2 region and leads to moderate inactivation of the GTPase activity. It appears to prolong the lifetime of the GTP state of RAB1B by restricting access of GTPase effectors to switch 2 and blocking effector-stimulated GTP hydrolysis, thereby rendering RAB35 constitutively active. {ECO:0000269|PubMed:21822290, ECO:0000269|PubMed:22…
P10114	P10114	RAP2A_HUMAN	Ras-related protein Rap-2a (EC 3.6.5.2) (RbBP-30)	RAP2A	Homo sapiens (Human)	183	SUBCELLULAR LOCATION: Recycling endosome membrane; Lipid-anchor; Cytoplasmic side. Midbody. Note=May also localize to the Golgi (PubMed:7962206) and the gelatinase-containing granules of neutrophils (PubMed:8391995). Colocalizes with RASGEF1B to midbody at telophase (PubMed:23894443). {ECO:0000269|PubMed:23894443, ECO:0000269|PubMed:7962206, ECO:0000269|PubMed:8391995}.	UP000005640: Chromosome 13	CATALYTIC ACTIVITY: Reaction=GTP + H2O = GDP + H(+) + phosphate; Xref=Rhea:RHEA:19669, ChEBI:CHEBI:15377, ChEBI:CHEBI:15378, ChEBI:CHEBI:37565, ChEBI:CHEBI:43474, ChEBI:CHEBI:58189; EC=3.6.5.2; Evidence={ECO:0000269|PubMed:1900290};	PTM: Ubiquitinated; undergoes 'Lys-63' monoubiquitination and diubiquitination by NEDD4. Multiple lysine residues are probably modified. Ubiquitination requires TNIK, prevents interaction with effectors and inactivates RAP2A. {ECO:0000269|PubMed:20159449}.; PTM: Palmitoylated. Palmitoylation is required for association with recycling endosome membranes and activation of TNIK. {ECO:0000250|UniProt…	CARBOHYD 35; /note="(Microbial infection) O-linked (Glc) threonine; by C.difficile toxin TcdA, and by P.sordellii toxin TcsL"; /evidence="ECO:0000269|PubMed:22267739, ECO:0000269|PubMed:8626586"
P11279	P11279	LAMP1_HUMAN	Lysosome-associated membrane glycoprotein 1 (LAMP-1) (Lysosome-associated membrane protein 1) (CD107 antigen-like family member A) (CD antigen CD107a)	LAMP1	Homo sapiens (Human)	417	SUBCELLULAR LOCATION: Lysosome membrane {ECO:0000269|PubMed:16176980, ECO:0000269|PubMed:17897319}; Single-pass type I membrane protein {ECO:0000255}. Endosome membrane {ECO:0000269|PubMed:16176980}; Single-pass type I membrane protein {ECO:0000255}. Late endosome membrane {ECO:0000269|PubMed:16176980}; Single-pass type I membrane protein {ECO:0000255}. Cell membrane {ECO:0000269|PubMed:2022921, …	UP000005640: Chromosome 13		PTM: O- and N-glycosylated; some of the 18 N-linked glycans are polylactosaminoglycans. {ECO:0000269|PubMed:12754519, ECO:0000269|PubMed:16335952, ECO:0000269|PubMed:19159218, ECO:0000269|PubMed:8323299}.; PTM: (Microbial infection) The glycosylation of Asn-76 is essential for Lassa virus entry into cells. {ECO:0000269|PubMed:24970085}.	CARBOHYD 37; /note="N-linked (GlcNAc...) asparagine"; /evidence="ECO:0000269|PubMed:8323299"; CARBOHYD 45; /note="N-linked (GlcNAc...) asparagine"; /evidence="ECO:0000269|PubMed:8323299"; CARBOHYD 62; /note="N-linked (GlcNAc...) (polylactosaminoglycan) asparagine"; /evidence="ECO:0000269|PubMed:12754519, ECO:0000269|PubMed:19159218"; CARBOHYD 76; /note="N-linked (GlcNAc...) asparagine"; /evidence…
P0DP23	P0DP23	CALM1_HUMAN	Calmodulin-1	CALM1 CALM CAM CAM1	Homo sapiens (Human)	149	SUBCELLULAR LOCATION: Cytoplasm, cytoskeleton, spindle {ECO:0000269|PubMed:16760425}. Cytoplasm, cytoskeleton, spindle pole {ECO:0000269|PubMed:16760425}. Cytoplasm, cytoskeleton, microtubule organizing center, centrosome {ECO:0000269|PubMed:14654843}. Cell projection, cilium, flagellum {ECO:0000250|UniProtKB:P0DP26}. Note=Distributed throughout the cell during interphase, but during mitosis beco…	UP000005640: Chromosome 14		PTM: Ubiquitination results in a strongly decreased activity. {ECO:0000250}.; PTM: Phosphorylation results in a decreased activity. {ECO:0000250}.
P12277	P12277	KCRB_HUMAN	Creatine kinase B-type (EC 2.7.3.2) (Brain creatine kinase) (B-CK) (Creatine kinase B chain) (Creatine phosphokinase B-type) (CPK-B)	CKB CKBB	Homo sapiens (Human)	381	SUBCELLULAR LOCATION: Cytoplasm, cytosol {ECO:0000250|UniProtKB:Q04447}. Mitochondrion {ECO:0000250|UniProtKB:Q04447}. Cell membrane {ECO:0000269|PubMed:18566107}. Note=Localizes to the mitochondria of thermogenic fat cells via the internal MTS-like signal (iMTS-L) region. {ECO:0000250|UniProtKB:Q04447}.	UP000005640: Chromosome 14	CATALYTIC ACTIVITY: Reaction=ATP + creatine = ADP + H(+) + N-phosphocreatine; Xref=Rhea:RHEA:17157, ChEBI:CHEBI:15378, ChEBI:CHEBI:30616, ChEBI:CHEBI:57947, ChEBI:CHEBI:58092, ChEBI:CHEBI:456216; EC=2.7.3.2; Evidence={ECO:0000255|PROSITE-ProRule:PRU10029, ECO:0000269|PubMed:8186255}; PhysiologicalDirection=left-to-right; Xref=Rhea:RHEA:17158; Evidence={ECO:0000269|PubMed:8186255};
P28074	P28074	PSB5_HUMAN	Proteasome subunit beta type-5 (EC 3.4.25.1) (Macropain epsilon chain) (Multicatalytic endopeptidase complex epsilon chain) (Proteasome chain 6) (Proteasome epsilon chain) (Proteasome subunit MB1) (Proteasome subunit X)	PSMB5 LMPX MB1 X	Homo sapiens (Human)	263	SUBCELLULAR LOCATION: Cytoplasm {ECO:0000269|PubMed:12181345, ECO:0000269|PubMed:34711951}. Nucleus {ECO:0000269|PubMed:12181345, ECO:0000269|PubMed:34711951}. Note=Translocated from the cytoplasm into the nucleus following interaction with AKIRIN2, which bridges the proteasome with the nuclear import receptor IPO9. {ECO:0000269|PubMed:34711951}.	UP000005640: Chromosome 14	CATALYTIC ACTIVITY: Reaction=Cleavage of peptide bonds with very broad specificity.; EC=3.4.25.1; Evidence={ECO:0000269|PubMed:27176742};
P36957	P36957	ODO2_HUMAN	Dihydrolipoyllysine-residue succinyltransferase component of 2-oxoglutarate dehydrogenase complex, mitochondrial (EC 2.3.1.61) (2-oxoglutarate dehydrogenase complex component E2) (OGDC-E2) (Dihydrolipoamide succinyltransferase component of 2-oxoglutarate dehydrogenase complex) (E2K)	DLST DLTS	Homo sapiens (Human)	453	SUBCELLULAR LOCATION: Mitochondrion matrix {ECO:0000305|PubMed:29211711}. Nucleus {ECO:0000269|PubMed:29211711}. Note=Mainly localizes in the mitochondrion. A small fraction localizes to the nucleus, where the 2-oxoglutarate dehydrogenase complex is required for histone succinylation. {ECO:0000269|PubMed:29211711}.	UP000005640: Chromosome 14	CATALYTIC ACTIVITY: Reaction=N(6)-[(R)-dihydrolipoyl]-L-lysyl-[2-oxoglutarate dehydrogenase complex component E2] + succinyl-CoA = CoA + N(6)-[(R)-S(8)-succinyldihydrolipoyl]-L-lysyl-[2-oxoglutarate dehydrogenase complex component E2]; Xref=Rhea:RHEA:15213, Rhea:RHEA-COMP:10581, Rhea:RHEA-COMP:10582, ChEBI:CHEBI:57287, ChEBI:CHEBI:57292, ChEBI:CHEBI:83100, ChEBI:CHEBI:83120; EC=2.3.1.61; Evidence…
P59190	P59190	RAB15_HUMAN	Ras-related protein Rab-15	RAB15	Homo sapiens (Human)	212	SUBCELLULAR LOCATION: Cell membrane {ECO:0000305}; Lipid-anchor {ECO:0000305}; Cytoplasmic side {ECO:0000305}.	UP000005640: Chromosome 14
P60900	P60900	PSA6_HUMAN	Proteasome subunit alpha type-6 (27 kDa prosomal protein) (PROS-27) (p27K) (Macropain iota chain) (Multicatalytic endopeptidase complex iota chain) (Proteasome iota chain)	PSMA6 PROS27	Homo sapiens (Human)	246	SUBCELLULAR LOCATION: Cytoplasm {ECO:0000250|UniProtKB:Q9QUM9, ECO:0000269|PubMed:12181345}. Nucleus {ECO:0000269|PubMed:12181345, ECO:0000269|PubMed:34711951}. Note=Translocated from the cytoplasm into the nucleus following interaction with AKIRIN2, which bridges the proteasome with the nuclear import receptor IPO9 (PubMed:34711951). Colocalizes with TRIM5 in cytoplasmic bodies (By similarity). …	UP000005640: Chromosome 14			CARBOHYD 5; /note="O-linked (GlcNAc) serine"; /evidence="ECO:0000250"
P62191	P62191	PRS4_HUMAN	26S proteasome regulatory subunit 4 (P26s4) (26S proteasome AAA-ATPase subunit RPT2) (Proteasome 26S subunit ATPase 1)	PSMC1	Homo sapiens (Human)	440	SUBCELLULAR LOCATION: Cytoplasm. Nucleus. Membrane {ECO:0000305}; Lipid-anchor {ECO:0000305}.	UP000005640: Chromosome 14
P62333	P62333	PRS10_HUMAN	26S proteasome regulatory subunit 10B (26S proteasome AAA-ATPase subunit RPT4) (Proteasome 26S subunit ATPase 6) (Proteasome subunit p42)	PSMC6 SUG2	Homo sapiens (Human)	389	SUBCELLULAR LOCATION: Cytoplasm {ECO:0000250}. Nucleus {ECO:0000250}.	UP000005640: Chromosome 14
P05386	P05386	RLA1_HUMAN	Large ribosomal subunit protein P1 (60S acidic ribosomal protein P1)	RPLP1 RRP1	Homo sapiens (Human)	114		UP000005640: Chromosome 15		PTM: Ubiquitinated at Lys-92 and Lys-93 by RNF14 and RNF25 in response to ribosome collisions (ribosome stalling). {ECO:0000269|PubMed:36638793}.
P20674	P20674	COX5A_HUMAN	Cytochrome c oxidase subunit 5A, mitochondrial (Cytochrome c oxidase polypeptide Va)	COX5A	Homo sapiens (Human)	150	SUBCELLULAR LOCATION: Mitochondrion inner membrane {ECO:0000269|PubMed:30030519}; Peripheral membrane protein {ECO:0000269|PubMed:30030519}; Matrix side {ECO:0000269|PubMed:30030519}.	UP000005640: Chromosome 15
P36578	P36578	RL4_HUMAN	Large ribosomal subunit protein uL4 (60S ribosomal protein L1) (60S ribosomal protein L4)	RPL4 RPL1	Homo sapiens (Human)	427	SUBCELLULAR LOCATION: Cytoplasm {ECO:0000269|PubMed:23636399}.	UP000005640: Chromosome 15		PTM: Citrullinated by PADI4. {ECO:0000250|UniProtKB:Q9D8E6}.
P48735	P48735	IDHP_HUMAN	Isocitrate dehydrogenase [NADP], mitochondrial (IDH) (EC 1.1.1.42) (ICD-M) (IDP) (NADP(+)-specific ICDH) (Oxalosuccinate decarboxylase)	IDH2	Homo sapiens (Human)	452	SUBCELLULAR LOCATION: Mitochondrion {ECO:0000250|UniProtKB:P33198}.	UP000005640: Chromosome 15	CATALYTIC ACTIVITY: Reaction=D-threo-isocitrate + NADP(+) = 2-oxoglutarate + CO2 + NADPH; Xref=Rhea:RHEA:19629, ChEBI:CHEBI:15562, ChEBI:CHEBI:16526, ChEBI:CHEBI:16810, ChEBI:CHEBI:57783, ChEBI:CHEBI:58349; EC=1.1.1.42; Evidence={ECO:0000269|PubMed:22416140, ECO:0000305|PubMed:19228619};	PTM: Acetylation at Lys-413 dramatically reduces catalytic activity. Deacetylated by SIRT3. {ECO:0000269|PubMed:22416140}.
P50213	P50213	IDH3A_HUMAN	Isocitrate dehydrogenase [NAD] subunit alpha, mitochondrial (EC 1.1.1.41) (Isocitric dehydrogenase subunit alpha) (NAD(+)-specific ICDH subunit alpha)	IDH3A	Homo sapiens (Human)	366	SUBCELLULAR LOCATION: Mitochondrion.	UP000005640: Chromosome 15	CATALYTIC ACTIVITY: Reaction=D-threo-isocitrate + NAD(+) = 2-oxoglutarate + CO2 + NADH; Xref=Rhea:RHEA:23632, ChEBI:CHEBI:15562, ChEBI:CHEBI:16526, ChEBI:CHEBI:16810, ChEBI:CHEBI:57540, ChEBI:CHEBI:57945; EC=1.1.1.41; Evidence={ECO:0000269|PubMed:28098230, ECO:0000269|PubMed:28139779}; PhysiologicalDirection=left-to-right; Xref=Rhea:RHEA:23633; Evidence={ECO:0000269|PubMed:28098230, ECO:0000269|P…
O60884	O60884	DNJA2_HUMAN	DnaJ homolog subfamily A member 2 (Cell cycle progression restoration gene 3 protein) (Dnj3) (Dj3) (HIRA-interacting protein 4) (Renal carcinoma antigen NY-REN-14)	DNAJA2 CPR3 HIRIP4	Homo sapiens (Human)	412	SUBCELLULAR LOCATION: Membrane {ECO:0000305}; Lipid-anchor {ECO:0000305}.	UP000005640: Chromosome 16
P00505	P00505	AATM_HUMAN	Aspartate aminotransferase, mitochondrial (mAspAT) (EC 2.6.1.1) (EC 2.6.1.7) (Fatty acid-binding protein) (FABP-1) (Glutamate oxaloacetate transaminase 2) (Kynurenine aminotransferase 4) (Kynurenine aminotransferase IV) (Kynurenine--oxoglutarate transaminase 4) (Kynurenine--oxoglutarate transaminase IV) (Plasma membrane-associated fatty acid-binding protein) (FABPpm) (Transaminase A)	GOT2 KYAT4	Homo sapiens (Human)	430	SUBCELLULAR LOCATION: Mitochondrion matrix {ECO:0000269|PubMed:9537447}. Cell membrane {ECO:0000269|PubMed:9537447}. Note=Exposure to alcohol promotes translocation to the cell membrane. {ECO:0000269|PubMed:9537447}.	UP000005640: Chromosome 16	CATALYTIC ACTIVITY: Reaction=2-oxoglutarate + L-aspartate = L-glutamate + oxaloacetate; Xref=Rhea:RHEA:21824, ChEBI:CHEBI:16452, ChEBI:CHEBI:16810, ChEBI:CHEBI:29985, ChEBI:CHEBI:29991; EC=2.6.1.1; Evidence={ECO:0000269|PubMed:26902786, ECO:0000269|PubMed:31422819}; CATALYTIC ACTIVITY: Reaction=2-oxoglutarate + L-kynurenine = H2O + kynurenate + L-glutamate; Xref=Rhea:RHEA:65560, ChEBI:CHEBI:15377…
P04075	P04075	ALDOA_HUMAN	Fructose-bisphosphate aldolase A (EC 4.1.2.13) (Lung cancer antigen NY-LU-1) (Muscle-type aldolase)	ALDOA ALDA	Homo sapiens (Human)	364	SUBCELLULAR LOCATION: Cytoplasm, myofibril, sarcomere, I band {ECO:0000250|UniProtKB:P00883}. Cytoplasm, myofibril, sarcomere, M line {ECO:0000250|UniProtKB:P00883}. Note=In skeletal muscle, accumulates around the M line and within the I band, colocalizing with FBP2 on both sides of the Z line in the absence of Ca(2+). {ECO:0000250|UniProtKB:P00883}.	UP000005640: Chromosome 16	CATALYTIC ACTIVITY: Reaction=beta-D-fructose 1,6-bisphosphate = D-glyceraldehyde 3-phosphate + dihydroxyacetone phosphate; Xref=Rhea:RHEA:14729, ChEBI:CHEBI:32966, ChEBI:CHEBI:57642, ChEBI:CHEBI:59776; EC=4.1.2.13; Evidence={ECO:0000269|PubMed:14766013, ECO:0000269|PubMed:2204832}; PhysiologicalDirection=left-to-right; Xref=Rhea:RHEA:14730; Evidence={ECO:0000305|PubMed:14766013};
P05771	P05771	KPCB_HUMAN	Protein kinase C beta type (PKC-B) (PKC-beta) (EC 2.7.11.13)	PRKCB PKCB PRKCB1	Homo sapiens (Human)	671	SUBCELLULAR LOCATION: Cytoplasm {ECO:0000250}. Nucleus {ECO:0000269|PubMed:20228790}. Membrane {ECO:0000250}; Peripheral membrane protein {ECO:0000250}.	UP000005640: Chromosome 16	CATALYTIC ACTIVITY: Reaction=ATP + L-seryl-[protein] = ADP + H(+) + O-phospho-L-seryl-[protein]; Xref=Rhea:RHEA:17989, Rhea:RHEA-COMP:9863, Rhea:RHEA-COMP:11604, ChEBI:CHEBI:15378, ChEBI:CHEBI:29999, ChEBI:CHEBI:30616, ChEBI:CHEBI:83421, ChEBI:CHEBI:456216; EC=2.7.11.13; Evidence={ECO:0000269|PubMed:20228790, ECO:0000269|PubMed:25982116}; PhysiologicalDirection=left-to-right; Xref=Rhea:RHEA:17990…	PTM: Phosphorylation on Thr-500 within the activation loop renders it competent to autophosphorylate. Subsequent autophosphorylation of Thr-642 maintains catalytic competence, and autophosphorylation on Ser-661 appears to release the kinase into the cytosol. Autophosphorylation on other sites i.e. in the N-terminal and hinge regions have no effect on enzyme activity. Phosphorylation at Tyr-662 by…
P09471	P09471	GNAO_HUMAN	Guanine nucleotide-binding protein G(o) subunit alpha	GNAO1	Homo sapiens (Human)	354	SUBCELLULAR LOCATION: Cell membrane {ECO:0000269|PubMed:34685729}. Membrane {ECO:0000305}; Lipid-anchor {ECO:0000305}.	UP000005640: Chromosome 16		PTM: Histaminylated at Gln-205 residues by TGM2. {ECO:0000250|UniProtKB:P18872}.
P15880	P15880	RS2_HUMAN	Small ribosomal subunit protein uS5 (40S ribosomal protein S2) (40S ribosomal protein S4) (Protein LLRep3)	RPS2 RPS4	Homo sapiens (Human)	293	SUBCELLULAR LOCATION: Cytoplasm {ECO:0000269|PubMed:23636399, ECO:0000269|PubMed:30530495}. Nucleus, nucleolus {ECO:0000269|PubMed:30530495}. Note=Probably localized to nucleolus and cytoplasm in complex with ZNF277. {ECO:0000269|PubMed:30530495}.	UP000005640: Chromosome 16		PTM: Citrullinated by PADI4 in the Arg/Gly-rich region. {ECO:0000269|PubMed:21584310}.; PTM: Asymmetric arginine dimethylation by PRMT3 occurs at multiple sites in the Arg/Gly-rich region. {ECO:0000269|PubMed:15473865}.; PTM: Monoubiquitinated at Lys-54 and Lys-58 by RNF10 when a ribosome has stalled during translation, leading to its degradation by the proteasome (PubMed:34348161, PubMed:3446973…
P22695	P22695	QCR2_HUMAN	Cytochrome b-c1 complex subunit 2, mitochondrial (Complex III subunit 2) (Core protein II) (Ubiquinol-cytochrome-c reductase complex core protein 2)	UQCRC2	Homo sapiens (Human)	453	SUBCELLULAR LOCATION: Mitochondrion inner membrane {ECO:0000250|UniProtKB:P07257}; Peripheral membrane protein {ECO:0000250|UniProtKB:P07257}; Matrix side {ECO:0000250|UniProtKB:P07257}.	UP000005640: Chromosome 16
P27449	P27449	VATL_HUMAN	V-type proton ATPase 16 kDa proteolipid subunit c (V-ATPase 16 kDa proteolipid subunit c) (Vacuolar proton pump 16 kDa proteolipid subunit c)	ATP6V0C ATP6C ATP6L ATPL	Homo sapiens (Human)	155	SUBCELLULAR LOCATION: Cytoplasmic vesicle, clathrin-coated vesicle membrane {ECO:0000250|UniProtKB:P63081}; Multi-pass membrane protein {ECO:0000255}. Cytoplasmic vesicle, secretory vesicle, synaptic vesicle membrane {ECO:0000250|UniProtKB:P63081}; Multi-pass membrane protein {ECO:0000255}.	UP000005640: Chromosome 16		PTM: Ubiquitinated by RNF182, leading to its degradation via the ubiquitin-proteasome pathway. {ECO:0000269|PubMed:18298843}.
P49411	P49411	EFTU_HUMAN	Elongation factor Tu, mitochondrial (EF-Tu) (P43)	TUFM	Homo sapiens (Human)	455	SUBCELLULAR LOCATION: Mitochondrion {ECO:0000269|PubMed:22749352}.	UP000005640: Chromosome 16
P49588	P49588	SYAC_HUMAN	Alanine--tRNA ligase, cytoplasmic (EC 6.1.1.7) (Alanyl-tRNA synthetase) (AlaRS) (Renal carcinoma antigen NY-REN-42)	AARS1 AARS	Homo sapiens (Human)	968	SUBCELLULAR LOCATION: Cytoplasm {ECO:0000255|HAMAP-Rule:MF_03133, ECO:0000269|PubMed:27911835}.	UP000005640: Chromosome 16	CATALYTIC ACTIVITY: Reaction=ATP + L-alanine + tRNA(Ala) = AMP + diphosphate + L-alanyl-tRNA(Ala); Xref=Rhea:RHEA:12540, Rhea:RHEA-COMP:9657, Rhea:RHEA-COMP:9923, ChEBI:CHEBI:30616, ChEBI:CHEBI:33019, ChEBI:CHEBI:57972, ChEBI:CHEBI:78442, ChEBI:CHEBI:78497, ChEBI:CHEBI:456215; EC=6.1.1.7; Evidence={ECO:0000255|HAMAP-Rule:MF_03133, ECO:0000269|PubMed:25817015, ECO:0000269|PubMed:27622773, ECO:0000…	PTM: ISGylated. {ECO:0000255|HAMAP-Rule:MF_03133, ECO:0000269|PubMed:16139798}.; PTM: Methylation at 'Lys-943' by METTL21C. {ECO:0000269|PubMed:32611769}.
P51665	P51665	PSMD7_HUMAN	26S proteasome non-ATPase regulatory subunit 7 (26S proteasome regulatory subunit RPN8) (26S proteasome regulatory subunit S12) (Mov34 protein homolog) (Proteasome subunit p40)	PSMD7 MOV34L	Homo sapiens (Human)	324		UP000005640: Chromosome 16
P61266	P61266	STX1B_HUMAN	Syntaxin-1B (Syntaxin-1B1) (Syntaxin-1B2)	STX1B STX1B1 STX1B2	Homo sapiens (Human)	288	SUBCELLULAR LOCATION: [Isoform 1]: Membrane {ECO:0000305}; Single-pass type IV membrane protein {ECO:0000305}.; SUBCELLULAR LOCATION: [Isoform 2]: Nucleus {ECO:0000269|PubMed:18691641}. Cytoplasm, cytoskeleton, microtubule organizing center, centrosome {ECO:0000269|PubMed:18691641}. Cytoplasm, cytoskeleton, spindle {ECO:0000269|PubMed:18691641}. Note=Colocalizes with Lamin A/C and NuMA in interph…	UP000005640: Chromosome 16		PTM: Phosphorylated by CK2. {ECO:0000250}.
O75947	O75947	ATP5H_HUMAN	ATP synthase subunit d, mitochondrial (ATPase subunit d) (ATP synthase peripheral stalk subunit d)	ATP5PD ATP5H My032	Homo sapiens (Human)	161	SUBCELLULAR LOCATION: Mitochondrion. Mitochondrion inner membrane.	UP000005640: Chromosome 17
P07237	P07237	PDIA1_HUMAN	Protein disulfide-isomerase (PDI) (EC 5.3.4.1) (Cellular thyroid hormone-binding protein) (Prolyl 4-hydroxylase subunit beta) (p55)	P4HB ERBA2L PDI PDIA1 PO4DB	Homo sapiens (Human)	508	SUBCELLULAR LOCATION: Endoplasmic reticulum {ECO:0000269|PubMed:23475612, ECO:0000269|PubMed:32149426}. Endoplasmic reticulum lumen {ECO:0000269|PubMed:10636893, ECO:0000269|PubMed:23475612}. Melanosome {ECO:0000269|PubMed:12643545, ECO:0000269|PubMed:17081065}. Cell membrane {ECO:0000269|PubMed:21670307}; Peripheral membrane protein {ECO:0000305}. Note=Highly abundant. In some cell types, seems …	UP000005640: Chromosome 17	CATALYTIC ACTIVITY: Reaction=Catalyzes the rearrangement of -S-S- bonds in proteins.; EC=5.3.4.1; Evidence={ECO:0000269|PubMed:32149426};	PTM: Phosphorylation of Ser-357 by FAM20C is induced by endoplasmic reticulum stress and results in a functional switch from oxidoreductase to molecular chaperone (PubMed:32149426). It also promotes interaction with ERN1 (PubMed:32149426). {ECO:0000269|PubMed:32149426}.
P09543	P09543	CN37_HUMAN	2',3'-cyclic-nucleotide 3'-phosphodiesterase (CNP) (CNPase) (EC 3.1.4.37)	CNP	Homo sapiens (Human)	421	SUBCELLULAR LOCATION: Membrane {ECO:0000250|UniProtKB:P16330}; Lipid-anchor {ECO:0000250|UniProtKB:P16330}. Melanosome {ECO:0000269|PubMed:12643545}. Note=Firmly bound to membrane structures of brain white matter. {ECO:0000250|UniProtKB:P16330}.	UP000005640: Chromosome 17	CATALYTIC ACTIVITY: Reaction=a nucleoside 2',3'-cyclic phosphate + H2O = a nucleoside 2'-phosphate + H(+); Xref=Rhea:RHEA:14489, ChEBI:CHEBI:15377, ChEBI:CHEBI:15378, ChEBI:CHEBI:66954, ChEBI:CHEBI:78552; EC=3.1.4.37; Evidence={ECO:0000250|UniProtKB:P06623};
P14415	P14415	AT1B2_HUMAN	Sodium/potassium-transporting ATPase subunit beta-2 (Adhesion molecule in glia) (AMOG) (Sodium/potassium-dependent ATPase subunit beta-2)	ATP1B2	Homo sapiens (Human)	290	SUBCELLULAR LOCATION: Cell membrane; Single-pass type II membrane protein.	UP000005640: Chromosome 17			CARBOHYD 96; /note="N-linked (GlcNAc...) asparagine"; /evidence="ECO:0000255"; CARBOHYD 118; /note="N-linked (GlcNAc...) asparagine"; /evidence="ECO:0000255"; CARBOHYD 153; /note="N-linked (GlcNAc...) asparagine"; /evidence="ECO:0000255"; CARBOHYD 159; /note="N-linked (GlcNAc...) asparagine"; /evidence="ECO:0000255"; CARBOHYD 193; /note="N-linked (GlcNAc...) asparagine"; /evidence="ECO:0000255"; …
P28072	P28072	PSB6_HUMAN	Proteasome subunit beta type-6 (EC 3.4.25.1) (Macropain delta chain) (Multicatalytic endopeptidase complex delta chain) (Proteasome delta chain) (Proteasome subunit Y)	PSMB6 LMPY Y	Homo sapiens (Human)	239	SUBCELLULAR LOCATION: Cytoplasm {ECO:0000269|PubMed:12181345, ECO:0000269|PubMed:34711951}. Nucleus {ECO:0000269|PubMed:12181345, ECO:0000269|PubMed:34711951}. Note=Translocated from the cytoplasm into the nucleus following interaction with AKIRIN2, which bridges the proteasome with the nuclear import receptor IPO9. {ECO:0000269|PubMed:34711951}.	UP000005640: Chromosome 17	CATALYTIC ACTIVITY: Reaction=Cleavage of peptide bonds with very broad specificity.; EC=3.4.25.1; Evidence={ECO:0000269|PubMed:27176742};
P46459	P46459	NSF_HUMAN	Vesicle-fusing ATPase (EC 3.6.4.6) (N-ethylmaleimide-sensitive fusion protein) (NEM-sensitive fusion protein) (Vesicular-fusion protein NSF)	NSF	Homo sapiens (Human)	744	SUBCELLULAR LOCATION: Cytoplasm.	UP000005640: Chromosome 17	CATALYTIC ACTIVITY: Reaction=ATP + H2O = ADP + H(+) + phosphate; Xref=Rhea:RHEA:13065, ChEBI:CHEBI:15377, ChEBI:CHEBI:15378, ChEBI:CHEBI:30616, ChEBI:CHEBI:43474, ChEBI:CHEBI:456216; EC=3.6.4.6;	PTM: Phosphorylation at Ser-569 interferes with homohexamerization. {ECO:0000250}.
P49720	P49720	PSB3_HUMAN	Proteasome subunit beta type-3 (Proteasome chain 13) (Proteasome component C10-II) (Proteasome theta chain)	PSMB3	Homo sapiens (Human)	205	SUBCELLULAR LOCATION: Cytoplasm {ECO:0000269|PubMed:12181345, ECO:0000269|PubMed:34711951}. Nucleus {ECO:0000269|PubMed:12181345, ECO:0000269|PubMed:34711951}. Note=Translocated from the cytoplasm into the nucleus following interaction with AKIRIN2, which bridges the proteasome with the nuclear import receptor IPO9. {ECO:0000269|PubMed:34711951}.	UP000005640: Chromosome 17
P51452	P51452	DUS3_HUMAN	Dual specificity protein phosphatase 3 (EC 3.1.3.16) (EC 3.1.3.48) (Dual specificity protein phosphatase VHR) (Vaccinia H1-related phosphatase) (VHR)	DUSP3 VHR	Homo sapiens (Human)	185	SUBCELLULAR LOCATION: Nucleus {ECO:0000269|PubMed:10224087, ECO:0000269|PubMed:27346674}.	UP000005640: Chromosome 17	CATALYTIC ACTIVITY: Reaction=H2O + O-phospho-L-tyrosyl-[protein] = L-tyrosyl-[protein] + phosphate; Xref=Rhea:RHEA:10684, Rhea:RHEA-COMP:10136, Rhea:RHEA-COMP:10137, ChEBI:CHEBI:15377, ChEBI:CHEBI:43474, ChEBI:CHEBI:46858, ChEBI:CHEBI:82620; EC=3.1.3.48; Evidence={ECO:0000255|PROSITE-ProRule:PRU10044}; CATALYTIC ACTIVITY: Reaction=H2O + O-phospho-L-seryl-[protein] = L-seryl-[protein] + phosphate;…
P52565	P52565	GDIR1_HUMAN	Rho GDP-dissociation inhibitor 1 (Rho GDI 1) (Rho-GDI alpha)	ARHGDIA GDIA1	Homo sapiens (Human)	204	SUBCELLULAR LOCATION: Cytoplasm {ECO:0000269|PubMed:23434736}.	UP000005640: Chromosome 17
P53396	P53396	ACLY_HUMAN	ATP-citrate synthase (EC 2.3.3.8) (ATP-citrate (pro-S-)-lyase) (ACL) (Citrate cleavage enzyme)	ACLY	Homo sapiens (Human)	1101	SUBCELLULAR LOCATION: Cytoplasm, cytosol {ECO:0000269|PubMed:9116495}.	UP000005640: Chromosome 17	CATALYTIC ACTIVITY: Reaction=acetyl-CoA + ADP + oxaloacetate + phosphate = ATP + citrate + CoA; Xref=Rhea:RHEA:21160, ChEBI:CHEBI:16452, ChEBI:CHEBI:16947, ChEBI:CHEBI:30616, ChEBI:CHEBI:43474, ChEBI:CHEBI:57287, ChEBI:CHEBI:57288, ChEBI:CHEBI:456216; EC=2.3.3.8; Evidence={ECO:0000269|PubMed:10653665, ECO:0000269|PubMed:1371749, ECO:0000269|PubMed:19286649, ECO:0000269|PubMed:23932781, ECO:000026…	PTM: Phosphorylated by PKA and GSK3 in a sequential manner; phosphorylation results in activation of its activity (PubMed:10653665). Phosphorylation on Thr-447 and Ser-451 depends on the phosphorylation state of Ser-455 (By similarity). Phosphorylation on Ser-455 is decreased by prior phosphorylation on the other 2 residues (By similarity). Phosphorylated at Ser-455 by BCKDK and dephosphorylated …
P60842	P60842	IF4A1_HUMAN	Eukaryotic initiation factor 4A-I (eIF-4A-I) (eIF4A-I) (EC 3.6.4.13) (ATP-dependent RNA helicase eIF4A-1)	EIF4A1 DDX2A EIF4A	Homo sapiens (Human)	406		UP000005640: Chromosome 17	CATALYTIC ACTIVITY: Reaction=ATP + H2O = ADP + H(+) + phosphate; Xref=Rhea:RHEA:13065, ChEBI:CHEBI:15377, ChEBI:CHEBI:15378, ChEBI:CHEBI:30616, ChEBI:CHEBI:43474, ChEBI:CHEBI:456216; EC=3.6.4.13;
P62750	P62750	RL23A_HUMAN	Large ribosomal subunit protein uL23 (60S ribosomal protein L23a)	RPL23A	Homo sapiens (Human)	156	SUBCELLULAR LOCATION: Cytoplasm {ECO:0000269|PubMed:23636399, ECO:0000269|PubMed:9687515}. Nucleus {ECO:0000269|PubMed:9687515}. Note=Although RPL23A is functional within the cytoplasm, the assembly of ribosomal subunits occurs in the nucleus. RPL23A nuclear import is mediated by IPO5/RanBP5, IPO7/RanBP7, KPNB1/importin-beta or TPNO1/Trn. {ECO:0000269|PubMed:11682607, ECO:0000269|PubMed:9687515}.	UP000005640: Chromosome 17		PTM: N-terminus is methylated by METTL11A/NTM1. {ECO:0000250|UniProtKB:P62751}.; PTM: Citrullinated by PADI4. {ECO:0000250|UniProtKB:P62751}.
P63261	P63261	ACTG_HUMAN	Actin, cytoplasmic 2 (EC 3.6.4.-) (Gamma-actin) [Cleaved into: Actin, cytoplasmic 2, N-terminally processed]	ACTG1 ACTG	Homo sapiens (Human)	375	SUBCELLULAR LOCATION: Cytoplasm, cytoskeleton {ECO:0000269|PubMed:28493397}.	UP000005640: Chromosome 17	CATALYTIC ACTIVITY: Reaction=ATP + H2O = ADP + H(+) + phosphate; Xref=Rhea:RHEA:13065, ChEBI:CHEBI:15377, ChEBI:CHEBI:15378, ChEBI:CHEBI:30616, ChEBI:CHEBI:43474, ChEBI:CHEBI:456216; Evidence={ECO:0000250|UniProtKB:P68137};	PTM: Oxidation of Met-44 and Met-47 by MICALs (MICAL1, MICAL2 or MICAL3) to form methionine sulfoxide promotes actin filament depolymerization. MICAL1 and MICAL2 produce the (R)-S-oxide form. The (R)-S-oxide form is reverted by MSRB1 and MSRB2, which promote actin repolymerization. {ECO:0000250|UniProtKB:P63260}.; PTM: Monomethylation at Lys-84 (K84me1) regulates actin-myosin interaction and acto…
P84098	P84098	RL19_HUMAN	Large ribosomal subunit protein eL19 (60S ribosomal protein L19)	RPL19	Homo sapiens (Human)	196	SUBCELLULAR LOCATION: Cytoplasm {ECO:0000269|PubMed:23636399}.	UP000005640: Chromosome 17		PTM: Citrullinated by PADI4. {ECO:0000250|UniProtKB:P84099}.
Q00610	Q00610	CLH1_HUMAN	Clathrin heavy chain 1 (Clathrin heavy chain on chromosome 17) (CLH-17)	CLTC CLH17 CLTCL2 KIAA0034	Homo sapiens (Human)	1675	SUBCELLULAR LOCATION: Cytoplasmic vesicle membrane {ECO:0000269|PubMed:17081065}; Peripheral membrane protein {ECO:0000269|PubMed:17081065}; Cytoplasmic side {ECO:0000269|PubMed:17081065}. Membrane, coated pit {ECO:0000269|PubMed:17081065}; Peripheral membrane protein {ECO:0000269|PubMed:17081065}; Cytoplasmic side {ECO:0000269|PubMed:17081065}. Melanosome {ECO:0000269|PubMed:17081065}. Cytoplasm…	UP000005640: Chromosome 17
P19022	P19022	CADH2_HUMAN	Cadherin-2 (CDw325) (Neural cadherin) (N-cadherin) (CD antigen CD325)	CDH2 CDHN NCAD	Homo sapiens (Human)	906	SUBCELLULAR LOCATION: Cell membrane {ECO:0000250|UniProtKB:P15116}; Single-pass type I membrane protein {ECO:0000255}. Cell membrane, sarcolemma {ECO:0000250|UniProtKB:P15116}. Cell junction {ECO:0000269|PubMed:28169360}. Cell surface {ECO:0000250|UniProtKB:P15116}. Cell junction, desmosome {ECO:0000250|UniProtKB:P15116}. Cell junction, adherens junction {ECO:0000250|UniProtKB:P15116}. Note=Coloc…	UP000005640: Chromosome 18		PTM: Cleaved by MMP24. Ectodomain cleavage leads to the generation of a soluble 90 kDa N-terminal soluble fragment and a 45 kDa membrane-bound C-terminal fragment 1 (CTF1), which is further cleaved by gamma-secretase into a 35 kDa (By similarity). Cleavage in neural stem cells by MMP24 affects CDH2-mediated anchorage of neural stem cells to ependymocytes in the adult subependymal zone, leading to…	CARBOHYD 190; /note="N-linked (GlcNAc...) asparagine"; /evidence="ECO:0000255"; CARBOHYD 273; /note="N-linked (GlcNAc...) asparagine"; /evidence="ECO:0000269|PubMed:19159218"; CARBOHYD 325; /note="N-linked (GlcNAc...) asparagine"; /evidence="ECO:0000255"; CARBOHYD 402; /note="N-linked (GlcNAc...) asparagine"; /evidence="ECO:0000269|PubMed:19159218"; CARBOHYD 572; /note="N-linked (GlcNAc...) aspar…
P19404	P19404	NDUV2_HUMAN	NADH dehydrogenase [ubiquinone] flavoprotein 2, mitochondrial (NDUFV2) (EC 7.1.1.2) (NADH-ubiquinone oxidoreductase 24 kDa subunit)	NDUFV2	Homo sapiens (Human)	249	SUBCELLULAR LOCATION: Mitochondrion inner membrane {ECO:0000250|UniProtKB:P04394}; Peripheral membrane protein {ECO:0000250|UniProtKB:P04394}; Matrix side {ECO:0000250|UniProtKB:P04394}.	UP000005640: Chromosome 18	CATALYTIC ACTIVITY: Reaction=a ubiquinone + 5 H(+)(in) + NADH = a ubiquinol + 4 H(+)(out) + NAD(+); Xref=Rhea:RHEA:29091, Rhea:RHEA-COMP:9565, Rhea:RHEA-COMP:9566, ChEBI:CHEBI:15378, ChEBI:CHEBI:16389, ChEBI:CHEBI:17976, ChEBI:CHEBI:57540, ChEBI:CHEBI:57945; EC=7.1.1.2; Evidence={ECO:0000305|PubMed:28844695}; PhysiologicalDirection=left-to-right; Xref=Rhea:RHEA:29092; Evidence={ECO:0000305|PubMed…
P62314	P62314	SMD1_HUMAN	Small nuclear ribonucleoprotein Sm D1 (Sm-D1) (Sm-D autoantigen) (snRNP core protein D1)	SNRPD1	Homo sapiens (Human)	119	SUBCELLULAR LOCATION: Cytoplasm, cytosol {ECO:0000269|PubMed:18984161}. Nucleus {ECO:0000269|PubMed:11991638, ECO:0000269|PubMed:21113136, ECO:0000269|PubMed:26912367, ECO:0000269|PubMed:28076346, ECO:0000269|PubMed:28502770, ECO:0000269|PubMed:28781166}. Note=SMN-mediated assembly into core snRNPs occurs in the cytosol before SMN-mediated transport to the nucleus to be included in spliceosomes. …	UP000005640: Chromosome 18		PTM: Methylated on arginine residues by PRMT5 and PRMT7; probable asymmetric dimethylation which is required for assembly and biogenesis of snRNPs. {ECO:0000269|PubMed:11747828, ECO:0000269|PubMed:17709427}.
P02792	P02792	FRIL_HUMAN	Ferritin light chain (Ferritin L subunit)	FTL	Homo sapiens (Human)	175		UP000005640: Chromosome 19
P06744	P06744	G6PI_HUMAN	Glucose-6-phosphate isomerase (GPI) (EC 5.3.1.9) (Autocrine motility factor) (AMF) (Neuroleukin) (NLK) (Phosphoglucose isomerase) (PGI) (Phosphohexose isomerase) (PHI) (Sperm antigen 36) (SA-36)	GPI	Homo sapiens (Human)	558	SUBCELLULAR LOCATION: Cytoplasm {ECO:0000269|PubMed:11437381}. Secreted {ECO:0000269|PubMed:11437381}.	UP000005640: Chromosome 19	CATALYTIC ACTIVITY: Reaction=alpha-D-glucose 6-phosphate = beta-D-fructose 6-phosphate; Xref=Rhea:RHEA:11816, ChEBI:CHEBI:57634, ChEBI:CHEBI:58225; EC=5.3.1.9; Evidence={ECO:0000269|PubMed:28803808};	PTM: Phosphorylation at Ser-185 by CK2 has been shown to decrease enzymatic activity and may contribute to secretion by a non-classical secretory pathway. {ECO:0000269|PubMed:11004567, ECO:0000269|PubMed:15637053}.; PTM: ISGylated. {ECO:0000269|PubMed:16139798}.
P0DP25	P0DP25	CALM3_HUMAN	Calmodulin-3	CALM3 CALML2 CAM3 CAMC CAMIII	Homo sapiens (Human)	149	SUBCELLULAR LOCATION: Cytoplasm, cytoskeleton, spindle {ECO:0000269|PubMed:16760425}. Cytoplasm, cytoskeleton, spindle pole {ECO:0000269|PubMed:16760425}. Cytoplasm, cytoskeleton, microtubule organizing center, centrosome {ECO:0000269|PubMed:14654843}. Note=Distributed throughout the cell during interphase, but during mitosis becomes dramatically localized to the spindle poles and the spindle mic…	UP000005640: Chromosome 19		PTM: Ubiquitination results in a strongly decreased activity. {ECO:0000250}.; PTM: Phosphorylation results in a decreased activity. {ECO:0000250}.
P13639	P13639	EF2_HUMAN	Elongation factor 2 (EF-2) (EC 3.6.5.-)	EEF2 EF2	Homo sapiens (Human)	858	SUBCELLULAR LOCATION: Cytoplasm {ECO:0000269|PubMed:25064856}. Nucleus {ECO:0000269|PubMed:24648518}. Note=Phosphorylation by CSK promotes cleavage and SUMOylation-dependent nuclear translocation of the C-terminal cleavage product. {ECO:0000269|PubMed:24648518}.	UP000005640: Chromosome 19	CATALYTIC ACTIVITY: Reaction=GTP + H2O = GDP + H(+) + phosphate; Xref=Rhea:RHEA:19669, ChEBI:CHEBI:15377, ChEBI:CHEBI:15378, ChEBI:CHEBI:37565, ChEBI:CHEBI:43474, ChEBI:CHEBI:58189; Evidence={ECO:0000305|PubMed:26593721}; PhysiologicalDirection=left-to-right; Xref=Rhea:RHEA:19670; Evidence={ECO:0000305|PubMed:26593721};	PTM: Phosphorylation by EF-2 kinase completely inactivates EF-2; it requires prior phosphorylation by CDK2 at Ser-595 during mitotic prometaphase. Phosphorylation by CSK promotes SUMOylation, proteolytic cleavage, and nuclear translocation if the C-terminal fragment. {ECO:0000269|PubMed:23184662, ECO:0000269|PubMed:24648518}.; PTM: Diphthamide is 2-[3-carboxyamido-3-(trimethyl-ammonio)propyl]hist…
P27797	P27797	CALR_HUMAN	Calreticulin (CRP55) (Calregulin) (Endoplasmic reticulum resident protein 60) (ERp60) (HACBP) (grp60)	CALR CRTC	Homo sapiens (Human)	417	SUBCELLULAR LOCATION: Endoplasmic reticulum lumen {ECO:0000269|PubMed:10358038, ECO:0000269|PubMed:11149926}. Cytoplasm, cytosol {ECO:0000269|PubMed:11149926}. Secreted, extracellular space, extracellular matrix {ECO:0000305}. Cell surface {ECO:0000269|PubMed:10358038}. Sarcoplasmic reticulum lumen {ECO:0000250|UniProtKB:P28491}. Cytoplasmic vesicle, secretory vesicle, Cortical granule {ECO:00002…	UP000005640: Chromosome 19			CARBOHYD 344; /note="N-linked (GlcNAc...) asparagine"; /evidence="ECO:0000269|PubMed:19159218"
P30049	P30049	ATPD_HUMAN	ATP synthase subunit delta, mitochondrial (ATP synthase F1 subunit delta) (F-ATPase delta subunit)	ATP5F1D ATP5D	Homo sapiens (Human)	168	SUBCELLULAR LOCATION: Mitochondrion. Mitochondrion inner membrane.	UP000005640: Chromosome 19
P30153	P30153	2AAA_HUMAN	Serine/threonine-protein phosphatase 2A 65 kDa regulatory subunit A alpha isoform (Medium tumor antigen-associated 61 kDa protein) (PP2A subunit A isoform PR65-alpha) (PP2A subunit A isoform R1-alpha)	PPP2R1A	Homo sapiens (Human)	589	SUBCELLULAR LOCATION: Cytoplasm {ECO:0000250|UniProtKB:Q32PI5}. Nucleus {ECO:0000269|PubMed:30611118}. Chromosome, centromere {ECO:0000269|PubMed:16580887}. Lateral cell membrane {ECO:0000269|PubMed:15525651}. Cell projection, dendrite {ECO:0000269|PubMed:15525651}. Note=Centromeric localization requires the presence of BUB1. {ECO:0000269|PubMed:16580887}.	UP000005640: Chromosome 19
P46781	P46781	RS9_HUMAN	Small ribosomal subunit protein uS4 (40S ribosomal protein S9)	RPS9	Homo sapiens (Human)	194	SUBCELLULAR LOCATION: Cytoplasm {ECO:0000269|PubMed:17289661, ECO:0000269|PubMed:23636399}. Nucleus, nucleolus {ECO:0000269|PubMed:34516797}. Note=Localized in cytoplasmic mRNP granules containing untranslated mRNAs. {ECO:0000269|PubMed:17289661}.	UP000005640: Chromosome 19
P47985	P47985	UCRI_HUMAN	Cytochrome b-c1 complex subunit Rieske, mitochondrial (EC 7.1.1.8) (Complex III subunit 5) (Cytochrome b-c1 complex subunit 5) (Rieske iron-sulfur protein) (RISP) (Rieske protein UQCRFS1) (Ubiquinol-cytochrome c reductase iron-sulfur subunit) [Cleaved into: Cytochrome b-c1 complex subunit 9 (Su9) (Subunit 9) (8 kDa subunit 9) (Complex III subunit IX) (Cytochrome b-c1 complex subunit 11) (UQCRFS1 …	UQCRFS1	Homo sapiens (Human)	274	SUBCELLULAR LOCATION: Mitochondrion inner membrane {ECO:0000305|PubMed:31883641}; Single-pass membrane protein {ECO:0000250|UniProtKB:Q5ZLR5}.	UP000005640: Chromosome 19	CATALYTIC ACTIVITY: Reaction=a quinol + 2 Fe(III)-[cytochrome c](out) = a quinone + 2 Fe(II)-[cytochrome c](out) + 2 H(+)(out); Xref=Rhea:RHEA:11484, Rhea:RHEA-COMP:10350, Rhea:RHEA-COMP:14399, ChEBI:CHEBI:15378, ChEBI:CHEBI:24646, ChEBI:CHEBI:29033, ChEBI:CHEBI:29034, ChEBI:CHEBI:132124; EC=7.1.1.8; Evidence={ECO:0000250|UniProtKB:P08067};	PTM: Proteolytic processing is necessary for the correct insertion of UQCRFS1 in the complex III dimer. Several fragments are generated during UQCRFS1 insertion, most probably due to the endogenous matrix-processing peptidase (MPP) activity of the 2 core protein subunits UQCRC1/QCR1 and UQCRC2/QCR2, which are homologous to the 2 mitochondrial-processing peptidase (MPP) subunits beta-MPP and alpha…
P53680	P53680	AP2S1_HUMAN	AP-2 complex subunit sigma (Adaptor protein complex AP-2 subunit sigma) (Adaptor-related protein complex 2 subunit sigma) (Clathrin assembly protein 2 sigma small chain) (Clathrin coat assembly protein AP17) (Clathrin coat-associated protein AP17) (HA2 17 kDa subunit) (Plasma membrane adaptor AP-2 17 kDa protein) (Sigma2-adaptin)	AP2S1 AP17 CLAPS2	Homo sapiens (Human)	142	SUBCELLULAR LOCATION: Cell membrane {ECO:0000250|UniProtKB:P63010}. Membrane, coated pit {ECO:0000269|PubMed:33859415}; Peripheral membrane protein {ECO:0000305|PubMed:33859415}; Cytoplasmic side {ECO:0000305|PubMed:33859415}. Note=AP-2 appears to be excluded from internalizing CCVs and to disengage from sites of endocytosis seconds before internalization of the nascent CCV. {ECO:0000250|UniProtK…	UP000005640: Chromosome 19
P62987	P62987	RL40_HUMAN	Ubiquitin-ribosomal protein eL40 fusion protein (CEP52) (Ubiquitin A-52 residue ribosomal protein fusion product 1) [Cleaved into: Ubiquitin; Large ribosomal subunit protein eL40 (60S ribosomal protein L40)]	UBA52 UBCEP2	Homo sapiens (Human)	128	SUBCELLULAR LOCATION: [Ubiquitin]: Cytoplasm {ECO:0000250}. Nucleus {ECO:0000250}.; SUBCELLULAR LOCATION: [Large ribosomal subunit protein eL40]: Cytoplasm {ECO:0000250}.	UP000005640: Chromosome 19		PTM: [Ubiquitin]: Phosphorylated at Ser-65 by PINK1 during mitophagy (PubMed:24660806, PubMed:24751536, PubMed:24784582, PubMed:25474007, PubMed:25527291). Phosphorylated ubiquitin specifically binds and activates parkin (PRKN), triggering mitophagy (PubMed:24660806, PubMed:24751536, PubMed:24784582, PubMed:25474007, PubMed:25527291). Phosphorylation does not affect E1-mediated E2 charging of ubi…
O95299	O95299	NDUAA_HUMAN	NADH dehydrogenase [ubiquinone] 1 alpha subcomplex subunit 10, mitochondrial (Complex I-42kD) (CI-42kD) (NADH-ubiquinone oxidoreductase 42 kDa subunit)	NDUFA10	Homo sapiens (Human)	355	SUBCELLULAR LOCATION: Mitochondrion matrix {ECO:0000305|PubMed:12611891}.	UP000005640: Chromosome 2		PTM: Phosphorylation at Ser-250 by PINK1 is required for the binding and/or reduction of the complex I substrate ubiquinone. {ECO:0000250|UniProtKB:Q99LC3}.
P0DP24	P0DP24	CALM2_HUMAN	Calmodulin-2	CALM2 CAM2 CAMB	Homo sapiens (Human)	149	SUBCELLULAR LOCATION: Cytoplasm, cytoskeleton, spindle {ECO:0000269|PubMed:16760425}. Cytoplasm, cytoskeleton, spindle pole {ECO:0000269|PubMed:16760425}. Cytoplasm, cytoskeleton, microtubule organizing center, centrosome {ECO:0000269|PubMed:14654843}. Note=Distributed throughout the cell during interphase, but during mitosis becomes dramatically localized to the spindle poles and the spindle mic…	UP000005640: Chromosome 2		PTM: Ubiquitination results in a strongly decreased activity. {ECO:0000250}.; PTM: Phosphorylation results in a decreased activity. {ECO:0000250}.
P10606	P10606	COX5B_HUMAN	Cytochrome c oxidase subunit 5B, mitochondrial (Cytochrome c oxidase polypeptide Vb)	COX5B	Homo sapiens (Human)	129	SUBCELLULAR LOCATION: Mitochondrion inner membrane {ECO:0000269|PubMed:30030519}; Peripheral membrane protein {ECO:0000269|PubMed:30030519}; Matrix side {ECO:0000269|PubMed:30030519}.	UP000005640: Chromosome 2
P10809	P10809	CH60_HUMAN	60 kDa heat shock protein, mitochondrial (EC 5.6.1.7) (60 kDa chaperonin) (Chaperonin 60) (CPN60) (Heat shock protein 60) (HSP-60) (Hsp60) (Heat shock protein family D member 1) (HuCHA60) (Mitochondrial matrix protein P1) (P60 lymphocyte protein)	HSPD1 HSP60	Homo sapiens (Human)	573	SUBCELLULAR LOCATION: Mitochondrion matrix.	UP000005640: Chromosome 2	CATALYTIC ACTIVITY: Reaction=ATP + H2O + a folded polypeptide = ADP + phosphate + an unfolded polypeptide.; EC=5.6.1.7; Evidence={ECO:0000305};
P11137	P11137	MTAP2_HUMAN	Microtubule-associated protein 2 (MAP-2)	MAP2	Homo sapiens (Human)	1827	SUBCELLULAR LOCATION: Cytoplasm, cytoskeleton {ECO:0000305}. Cell projection, dendrite {ECO:0000250|UniProtKB:P20357}.	UP000005640: Chromosome 2		PTM: Phosphorylated at serine residues in K-X-G-S motifs by MAP/microtubule affinity-regulating kinase (MARK1 or MARK2), causing detachment from microtubules, and their disassembly (By similarity). Isoform 2 is probably phosphorylated by PKA at Ser-323, Ser-354 and Ser-386 and by FYN at Tyr-67. The interaction with KNDC1 enhances MAP2 threonine phosphorylation (By similarity). {ECO:0000250|UniPro…
P13010	P13010	XRCC5_HUMAN	X-ray repair cross-complementing protein 5 (EC 3.6.4.-) (86 kDa subunit of Ku antigen) (ATP-dependent DNA helicase 2 subunit 2) (ATP-dependent DNA helicase II 80 kDa subunit) (CTC box-binding factor 85 kDa subunit) (CTC85) (CTCBF) (DNA repair protein XRCC5) (Ku80) (Ku86) (Lupus Ku autoantigen protein p86) (Nuclear factor IV) (Thyroid-lupus autoantigen) (TLAA) (X-ray repair complementing defective…	XRCC5 G22P2	Homo sapiens (Human)	732	SUBCELLULAR LOCATION: Nucleus {ECO:0000269|PubMed:22442688, ECO:0000269|PubMed:32103174}. Nucleus, nucleolus {ECO:0000269|PubMed:22002106, ECO:0000269|PubMed:32103174}. Chromosome {ECO:0000269|PubMed:22442688}.	UP000005640: Chromosome 2		PTM: ADP-ribosylated by PARP3. {ECO:0000269|PubMed:24598253}.; PTM: Phosphorylated on serine residues. Phosphorylation by PRKDC may enhance helicase activity. {ECO:0000269|PubMed:10026262}.; PTM: Sumoylated. {ECO:0000269|PubMed:15561718}.; PTM: Ubiquitinated by RNF8 via 'Lys-48'-linked ubiquitination following DNA damage, leading to its degradation and removal from DNA damage sites (PubMed:222668…
P28331	P28331	NDUS1_HUMAN	NADH-ubiquinone oxidoreductase 75 kDa subunit, mitochondrial (EC 7.1.1.2) (Complex I-75kD) (CI-75kD)	NDUFS1	Homo sapiens (Human)	727	SUBCELLULAR LOCATION: Mitochondrion inner membrane {ECO:0000305|PubMed:12611891, ECO:0000305|PubMed:30879903}; Peripheral membrane protein {ECO:0000250|UniProtKB:P15690}; Matrix side {ECO:0000250|UniProtKB:P15690}.	UP000005640: Chromosome 2	CATALYTIC ACTIVITY: Reaction=a ubiquinone + 5 H(+)(in) + NADH = a ubiquinol + 4 H(+)(out) + NAD(+); Xref=Rhea:RHEA:29091, Rhea:RHEA-COMP:9565, Rhea:RHEA-COMP:9566, ChEBI:CHEBI:15378, ChEBI:CHEBI:16389, ChEBI:CHEBI:17976, ChEBI:CHEBI:57540, ChEBI:CHEBI:57945; EC=7.1.1.2; Evidence={ECO:0000269|PubMed:30879903, ECO:0000269|PubMed:31557978};
P40925	P40925	MDHC_HUMAN	Malate dehydrogenase, cytoplasmic (EC 1.1.1.37) (Aromatic alpha-keto acid reductase) (KAR) (EC 1.1.1.96) (Cytosolic malate dehydrogenase)	MDH1 MDHA	Homo sapiens (Human)	334	SUBCELLULAR LOCATION: Cytoplasm, cytosol {ECO:0000305|PubMed:8786100}.	UP000005640: Chromosome 2	CATALYTIC ACTIVITY: Reaction=(S)-malate + NAD(+) = H(+) + NADH + oxaloacetate; Xref=Rhea:RHEA:21432, ChEBI:CHEBI:15378, ChEBI:CHEBI:15589, ChEBI:CHEBI:16452, ChEBI:CHEBI:57540, ChEBI:CHEBI:57945; EC=1.1.1.37; Evidence={ECO:0000269|PubMed:2449162, ECO:0000269|PubMed:3052244}; PhysiologicalDirection=left-to-right; Xref=Rhea:RHEA:21433; Evidence={ECO:0000269|PubMed:2449162, ECO:0000269|PubMed:305224…	PTM: ISGylated. {ECO:0000269|PubMed:16139798}.; PTM: Acetylation at Lys-118 dramatically enhances enzymatic activity and promotes adipogenic differentiation. {ECO:0000269|PubMed:22693256, ECO:0000269|Ref.8}.
P40939	P40939	ECHA_HUMAN	Trifunctional enzyme subunit alpha, mitochondrial (78 kDa gastrin-binding protein) (Monolysocardiolipin acyltransferase) (EC 2.3.1.-) (TP-alpha) [Includes: Long-chain enoyl-CoA hydratase (EC 4.2.1.17); Long chain 3-hydroxyacyl-CoA dehydrogenase (EC 1.1.1.211)]	HADHA HADH	Homo sapiens (Human)	763	SUBCELLULAR LOCATION: Mitochondrion {ECO:0000269|PubMed:29915090}. Mitochondrion inner membrane {ECO:0000269|PubMed:29915090}. Note=Protein stability and association with mitochondrion inner membrane do not require HADHB. {ECO:0000269|PubMed:29915090}.	UP000005640: Chromosome 2	CATALYTIC ACTIVITY: Reaction=a (3S)-3-hydroxyacyl-CoA = a (2E)-enoyl-CoA + H2O; Xref=Rhea:RHEA:16105, ChEBI:CHEBI:15377, ChEBI:CHEBI:57318, ChEBI:CHEBI:58856; EC=4.2.1.17; Evidence={ECO:0000269|PubMed:1550553, ECO:0000269|PubMed:8135828}; PhysiologicalDirection=right-to-left; Xref=Rhea:RHEA:16107; Evidence={ECO:0000269|PubMed:1550553, ECO:0000269|PubMed:8135828}; CATALYTIC ACTIVITY: Reaction=a 4-…
P43304	P43304	GPDM_HUMAN	Glycerol-3-phosphate dehydrogenase, mitochondrial (GPD-M) (GPDH-M) (EC 1.1.5.3) (mitohondrial glycerophosphate dehydrogenase gene) (mGDH) (mtGPD)	GPD2	Homo sapiens (Human)	727	SUBCELLULAR LOCATION: Mitochondrion.	UP000005640: Chromosome 2	CATALYTIC ACTIVITY: Reaction=a quinone + sn-glycerol 3-phosphate = a quinol + dihydroxyacetone phosphate; Xref=Rhea:RHEA:18977, ChEBI:CHEBI:24646, ChEBI:CHEBI:57597, ChEBI:CHEBI:57642, ChEBI:CHEBI:132124; EC=1.1.5.3; Evidence={ECO:0000269|PubMed:9070847}; PhysiologicalDirection=left-to-right; Xref=Rhea:RHEA:18978; Evidence={ECO:0000305|PubMed:9070847};
P50991	P50991	TCPD_HUMAN	T-complex protein 1 subunit delta (TCP-1-delta) (CCT-delta) (Chaperonin containing T-complex polypeptide 1 subunit 4) (Stimulator of TAR RNA-binding)	CCT4 CCTD SRB	Homo sapiens (Human)	539	SUBCELLULAR LOCATION: Cytoplasm {ECO:0000269|PubMed:17081065, ECO:0000269|PubMed:20080638}. Melanosome {ECO:0000269|PubMed:17081065}. Cytoplasm, cytoskeleton, microtubule organizing center, centrosome {ECO:0000269|PubMed:14654843, ECO:0000269|PubMed:20080638}. Cytoplasm, cytoskeleton, cilium basal body {ECO:0000250|UniProtKB:P80315}. Note=Identified by mass spectrometry in melanosome fractions fr…	UP000005640: Chromosome 2
P51991	P51991	ROA3_HUMAN	Heterogeneous nuclear ribonucleoprotein A3 (hnRNP A3)	HNRNPA3 HNRPA3	Homo sapiens (Human)	378	SUBCELLULAR LOCATION: Nucleus {ECO:0000250}. Note=Component of ribonucleosomes.	UP000005640: Chromosome 2
P53597	P53597	SUCA_HUMAN	Succinate--CoA ligase [ADP/GDP-forming] subunit alpha, mitochondrial (EC 6.2.1.4) (EC 6.2.1.5) (Succinyl-CoA synthetase subunit alpha) (SCS-alpha)	SUCLG1	Homo sapiens (Human)	346	SUBCELLULAR LOCATION: Mitochondrion {ECO:0000255|HAMAP-Rule:MF_03222}.	UP000005640: Chromosome 2	CATALYTIC ACTIVITY: Reaction=ATP + CoA + succinate = ADP + phosphate + succinyl-CoA; Xref=Rhea:RHEA:17661, ChEBI:CHEBI:30031, ChEBI:CHEBI:30616, ChEBI:CHEBI:43474, ChEBI:CHEBI:57287, ChEBI:CHEBI:57292, ChEBI:CHEBI:456216; EC=6.2.1.5; Evidence={ECO:0000255|HAMAP-Rule:MF_03222}; CATALYTIC ACTIVITY: Reaction=CoA + GTP + succinate = GDP + phosphate + succinyl-CoA; Xref=Rhea:RHEA:22120, ChEBI:CHEBI:30…
P55084	P55084	ECHB_HUMAN	Trifunctional enzyme subunit beta, mitochondrial (TP-beta) [Includes: 3-ketoacyl-CoA thiolase (EC 2.3.1.155) (EC 2.3.1.16) (Acetyl-CoA acyltransferase) (Beta-ketothiolase)]	HADHB MSTP029	Homo sapiens (Human)	474	SUBCELLULAR LOCATION: Mitochondrion {ECO:0000269|PubMed:21527675}. Mitochondrion inner membrane {ECO:0000269|PubMed:21527675}. Mitochondrion outer membrane {ECO:0000269|PubMed:21527675}. Endoplasmic reticulum {ECO:0000269|PubMed:21527675}. Note=Protein stability and association with membranes require HADHA. {ECO:0000269|PubMed:29915090}.	UP000005640: Chromosome 2	CATALYTIC ACTIVITY: Reaction=acetyl-CoA + an acyl-CoA = a 3-oxoacyl-CoA + CoA; Xref=Rhea:RHEA:21564, ChEBI:CHEBI:57287, ChEBI:CHEBI:57288, ChEBI:CHEBI:58342, ChEBI:CHEBI:90726; EC=2.3.1.16; Evidence={ECO:0000269|PubMed:7958339, ECO:0000269|PubMed:8135828, ECO:0000269|PubMed:8163672, ECO:0000269|PubMed:8651282}; PhysiologicalDirection=right-to-left; Xref=Rhea:RHEA:21566; Evidence={ECO:0000269|PubM…
P61604	P61604	CH10_HUMAN	10 kDa heat shock protein, mitochondrial (Hsp10) (10 kDa chaperonin) (Chaperonin 10) (CPN10) (Early-pregnancy factor) (EPF) (Heat shock protein family E member 1)	HSPE1	Homo sapiens (Human)	102	SUBCELLULAR LOCATION: Mitochondrion matrix.	UP000005640: Chromosome 2
P62081	P62081	RS7_HUMAN	Small ribosomal subunit protein eS7 (40S ribosomal protein S7)	RPS7	Homo sapiens (Human)	194	SUBCELLULAR LOCATION: Cytoplasm, cytoskeleton, microtubule organizing center, centrosome {ECO:0000269|PubMed:14654843, ECO:0000269|PubMed:20873783}. Cytoplasm {ECO:0000269|PubMed:23636399, ECO:0000269|PubMed:9687515}. Nucleus, nucleolus {ECO:0000269|PubMed:34516797, ECO:0000269|PubMed:9687515}. Note=Although RPS7 is functional within the cytoplasm, the assembly of ribosomal subunits occurs in the…	UP000005640: Chromosome 2		PTM: Phosphorylated by NEK6. {ECO:0000269|PubMed:20873783}.; PTM: Ubiquitinated. Deubiquitinated by DESI2, leading to its stabilization. {ECO:0000269|PubMed:28483520}.
P62820	P62820	RAB1A_HUMAN	Ras-related protein Rab-1A (EC 3.6.5.2) (YPT1-related protein)	RAB1A RAB1	Homo sapiens (Human)	205	SUBCELLULAR LOCATION: Golgi apparatus {ECO:0000269|PubMed:22939626}. Endoplasmic reticulum {ECO:0000269|PubMed:22939626}. Early endosome {ECO:0000269|PubMed:21303926}. Cytoplasm, cytosol {ECO:0000305|PubMed:19942850}. Membrane {ECO:0000269|PubMed:19942850, ECO:0000269|PubMed:23815289}. Melanosome {ECO:0000250|UniProtKB:P62821}. Note=Alternates between membrane-associated and cytosolic forms. {ECO…	UP000005640: Chromosome 2	CATALYTIC ACTIVITY: Reaction=GTP + H2O = GDP + H(+) + phosphate; Xref=Rhea:RHEA:19669, ChEBI:CHEBI:15377, ChEBI:CHEBI:15378, ChEBI:CHEBI:37565, ChEBI:CHEBI:43474, ChEBI:CHEBI:58189; EC=3.6.5.2; Evidence={ECO:0000269|PubMed:22939626}; PhysiologicalDirection=left-to-right; Xref=Rhea:RHEA:19670; Evidence={ECO:0000305|PubMed:22939626};	PTM: Phosphorylated by CDK1 kinase during mitosis. {ECO:0000269|PubMed:1902553, ECO:0000269|PubMed:21822290, ECO:0000269|PubMed:22158903}.; PTM: (Microbial infection) Phosphocholinated at Ser-79 by L.pneumophila AnkX, leading to displace GDP dissociation inhibitors (GDI) (PubMed:21822290). Both GDP-bound and GTP-bound forms can be phosphocholinated. Dephosphocholinated by L.pneumophila Lem3, rest…	CARBOHYD 72; /note="(Microbial infection) N-beta-linked (GlcNAc) arginine"; /evidence="ECO:0000269|PubMed:32504010"; CARBOHYD 74; /note="(Microbial infection) N-beta-linked (GlcNAc) arginine"; /evidence="ECO:0000269|PubMed:32504010, ECO:0000269|PubMed:32974215"; CARBOHYD 82; /note="(Microbial infection) N-beta-linked (GlcNAc) arginine"; /evidence="ECO:0000269|PubMed:32504010, ECO:0000269|PubMed:3…
O95467	O95467	GNAS3_HUMAN	Neuroendocrine secretory protein 55 (NESP55) [Cleaved into: LHAL tetrapeptide; GPIPIRRH peptide]	GNAS GNAS1	Homo sapiens (Human)	245	SUBCELLULAR LOCATION: Cytoplasmic vesicle, secretory vesicle {ECO:0000250}. Secreted {ECO:0000250}. Note=Neuroendocrine secretory granules. {ECO:0000250}.	UP000005640: Chromosome 20		PTM: Binds keratan sulfate chains. {ECO:0000250|UniProtKB:O18979}.; PTM: May be proteolytically processed to give rise to a number of active peptides. {ECO:0000269|PubMed:10729789}.
P04156	P04156	PRIO_HUMAN	Major prion protein (PrP) (ASCR) (PrP27-30) (PrP33-35C) (CD antigen CD230)	PRNP ALTPRP PRIP PRP	Homo sapiens (Human)	253	SUBCELLULAR LOCATION: Cell membrane; Lipid-anchor, GPI-anchor {ECO:0000269|PubMed:19936054}. Golgi apparatus {ECO:0000250|UniProtKB:P04925}. Note=Targeted to lipid rafts via association with the heparan sulfate chains of GPC1. Colocates, in the presence of Cu(2+), to vesicles in para- and perinuclear regions, where both proteins undergo internalization. Heparin displaces PRNP from lipid rafts and…	UP000005640: Chromosome 20		PTM: The glycosylation pattern (the amount of mono-, di- and non-glycosylated forms or glycoforms) seems to differ in normal and CJD prion. {ECO:0000269|PubMed:12214108}.	CARBOHYD 181; /note="N-linked (GlcNAc...) asparagine"; /evidence="ECO:0000269|PubMed:12214108"; CARBOHYD 197; /note="N-linked (GlcNAc...) asparagine"; /evidence="ECO:0000269|PubMed:19349973"
P11216	P11216	PYGB_HUMAN	Glycogen phosphorylase, brain form (EC 2.4.1.1)	PYGB	Homo sapiens (Human)	843		UP000005640: Chromosome 20	CATALYTIC ACTIVITY: Reaction=[(1->4)-alpha-D-glucosyl](n) + phosphate = [(1->4)-alpha-D-glucosyl](n-1) + alpha-D-glucose 1-phosphate; Xref=Rhea:RHEA:41732, Rhea:RHEA-COMP:9584, Rhea:RHEA-COMP:9586, ChEBI:CHEBI:15444, ChEBI:CHEBI:43474, ChEBI:CHEBI:58601; EC=2.4.1.1; Evidence={ECO:0000269|PubMed:27402852};	PTM: Phosphorylated (PubMed:27402852). Phosphorylation of Ser-15 converts phosphorylase B (unphosphorylated) to phosphorylase A (By similarity). {ECO:0000250|UniProtKB:P11217, ECO:0000269|PubMed:27402852}.
P63092	P63092	GNAS2_HUMAN	Guanine nucleotide-binding protein G(s) subunit alpha isoforms short (Adenylate cyclase-stimulating G alpha protein)	GNAS GNAS1 GSP	Homo sapiens (Human)	394	SUBCELLULAR LOCATION: Cell membrane {ECO:0000250|UniProtKB:P63094}; Lipid-anchor {ECO:0000250|UniProtKB:P63094}.	UP000005640: Chromosome 20
P00441	P00441	SODC_HUMAN	Superoxide dismutase [Cu-Zn] (EC 1.15.1.1) (Superoxide dismutase 1) (hSod1)	SOD1	Homo sapiens (Human)	154	SUBCELLULAR LOCATION: Cytoplasm {ECO:0000269|PubMed:19741096}. Nucleus {ECO:0000269|PubMed:22496122}. Note=Predominantly cytoplasmic; the pathogenic variants ALS1 Arg-86 and Ala-94 gradually aggregates and accumulates in mitochondria. {ECO:0000269|PubMed:19741096}.	UP000005640: Chromosome 21	CATALYTIC ACTIVITY: Reaction=2 H(+) + 2 superoxide = H2O2 + O2; Xref=Rhea:RHEA:20696, ChEBI:CHEBI:15378, ChEBI:CHEBI:15379, ChEBI:CHEBI:16240, ChEBI:CHEBI:18421; EC=1.15.1.1; Evidence={ECO:0000269|PubMed:24140062};	PTM: Unlike wild-type protein, the pathogenic variants ALS1 Arg-38, Arg-47, Arg-86 and Ala-94 are polyubiquitinated by RNF19A leading to their proteasomal degradation. The pathogenic variants ALS1 Arg-86 and Ala-94 are ubiquitinated by MARCH5 leading to their proteasomal degradation. {ECO:0000269|PubMed:12145308, ECO:0000269|PubMed:19741096}.; PTM: The ditryptophan cross-link at Trp-33 is respons…
P18859	P18859	ATP5J_HUMAN	ATP synthase-coupling factor 6, mitochondrial (ATPase subunit F6) (ATP synthase peripheral stalk subunit F6)	ATP5PF ATP5A ATP5J ATPM	Homo sapiens (Human)	108	SUBCELLULAR LOCATION: Mitochondrion. Mitochondrion inner membrane.	UP000005640: Chromosome 21
P48047	P48047	ATPO_HUMAN	ATP synthase subunit O, mitochondrial (ATP synthase peripheral stalk subunit OSCP) (Oligomycin sensitivity conferral protein) (OSCP)	ATP5PO ATP5O ATPO	Homo sapiens (Human)	213	SUBCELLULAR LOCATION: Mitochondrion {ECO:0000250}. Mitochondrion inner membrane {ECO:0000250}.	UP000005640: Chromosome 21		PTM: Acetylation at Lys-162 decreases ATP production. Deacetylated by SIRT3. {ECO:0000269|Ref.11}.
P50990	P50990	TCPQ_HUMAN	T-complex protein 1 subunit theta (TCP-1-theta) (CCT-theta) (Chaperonin containing T-complex polypeptide 1 subunit 8) (Renal carcinoma antigen NY-REN-15)	CCT8 C21orf112 CCTQ KIAA0002	Homo sapiens (Human)	548	SUBCELLULAR LOCATION: Cytoplasm {ECO:0000269|PubMed:20080638}. Cytoplasm, cytoskeleton, microtubule organizing center, centrosome {ECO:0000269|PubMed:14654843, ECO:0000269|PubMed:20080638}. Cytoplasm, cytoskeleton, cilium basal body {ECO:0000250|UniProtKB:P42932}.	UP000005640: Chromosome 21
O95248	O95248	MTMR5_HUMAN	Myotubularin-related protein 5 (Inactive phosphatidylinositol 3-phosphatase 5) (SET-binding factor 1) (Sbf1)	SBF1 MTMR5	Homo sapiens (Human)	1868	SUBCELLULAR LOCATION: Cytoplasm {ECO:0000269|PubMed:12668758, ECO:0000269|PubMed:20937701}. Cytoplasm, perinuclear region {ECO:0000269|PubMed:12668758}.	UP000005640: Chromosome 22
P19086	P19086	GNAZ_HUMAN	Guanine nucleotide-binding protein G(z) subunit alpha (G(x) alpha chain) (Gz-alpha)	GNAZ	Homo sapiens (Human)	355	SUBCELLULAR LOCATION: Membrane; Lipid-anchor.	UP000005640: Chromosome 22
P28482	P28482	MK01_HUMAN	Mitogen-activated protein kinase 1 (MAP kinase 1) (MAPK 1) (EC 2.7.11.24) (ERT1) (Extracellular signal-regulated kinase 2) (ERK-2) (MAP kinase isoform p42) (p42-MAPK) (Mitogen-activated protein kinase 2) (MAP kinase 2) (MAPK 2)	MAPK1 ERK2 PRKM1 PRKM2	Homo sapiens (Human)	360	SUBCELLULAR LOCATION: Cytoplasm, cytoskeleton, spindle {ECO:0000250}. Nucleus {ECO:0000269|PubMed:32721402}. Cytoplasm, cytoskeleton, microtubule organizing center, centrosome. Cytoplasm {ECO:0000269|PubMed:32721402}. Membrane, caveola {ECO:0000250|UniProtKB:P63086}. Cell junction, focal adhesion {ECO:0000250|UniProtKB:P63085}. Note=Associated with the spindle during prometaphase and metaphase (B…	UP000005640: Chromosome 22	CATALYTIC ACTIVITY: Reaction=ATP + L-seryl-[protein] = ADP + H(+) + O-phospho-L-seryl-[protein]; Xref=Rhea:RHEA:17989, Rhea:RHEA-COMP:9863, Rhea:RHEA-COMP:11604, ChEBI:CHEBI:15378, ChEBI:CHEBI:29999, ChEBI:CHEBI:30616, ChEBI:CHEBI:83421, ChEBI:CHEBI:456216; EC=2.7.11.24; CATALYTIC ACTIVITY: Reaction=ATP + L-threonyl-[protein] = ADP + H(+) + O-phospho-L-threonyl-[protein]; Xref=Rhea:RHEA:46608, Rh…	PTM: Phosphorylated upon KIT and FLT3 signaling (By similarity). Dually phosphorylated on Thr-185 and Tyr-187, which activates the enzyme. Undergoes regulatory phosphorylation on additional residues such as Ser-246 and Ser-248 in the kinase insert domain (KID) These phosphorylations, which are probably mediated by more than one kinase, are important for binding of MAPK1/ERK2 to importin-7 (IPO7) …
P46109	P46109	CRKL_HUMAN	Crk-like protein	CRKL	Homo sapiens (Human)	303		UP000005640: Chromosome 22
P49593	P49593	PPM1F_HUMAN	Protein phosphatase 1F (EC 3.1.3.16) (Ca(2+)/calmodulin-dependent protein kinase phosphatase) (CaM-kinase phosphatase) (CaMKPase) (Partner of PIX 2) (Protein fem-2 homolog) (hFem-2)	PPM1F KIAA0015 POPX2	Homo sapiens (Human)	454		UP000005640: Chromosome 22	CATALYTIC ACTIVITY: Reaction=H2O + O-phospho-L-seryl-[protein] = L-seryl-[protein] + phosphate; Xref=Rhea:RHEA:20629, Rhea:RHEA-COMP:9863, Rhea:RHEA-COMP:11604, ChEBI:CHEBI:15377, ChEBI:CHEBI:29999, ChEBI:CHEBI:43474, ChEBI:CHEBI:83421; EC=3.1.3.16; CATALYTIC ACTIVITY: Reaction=H2O + O-phospho-L-threonyl-[protein] = L-threonyl-[protein] + phosphate; Xref=Rhea:RHEA:47004, Rhea:RHEA-COMP:11060, Rhe…
P50502	P50502	F10A1_HUMAN	Hsc70-interacting protein (Hip) (Aging-associated protein 2) (Progesterone receptor-associated p48 protein) (Protein FAM10A1) (Putative tumor suppressor ST13) (Renal carcinoma antigen NY-REN-33) (Suppression of tumorigenicity 13 protein)	ST13 AAG2 FAM10A1 HIP SNC6	Homo sapiens (Human)	369	SUBCELLULAR LOCATION: Cytoplasm {ECO:0000250}.	UP000005640: Chromosome 22
P62318	P62318	SMD3_HUMAN	Small nuclear ribonucleoprotein Sm D3 (Sm-D3) (snRNP core protein D3)	SNRPD3	Homo sapiens (Human)	126	SUBCELLULAR LOCATION: Cytoplasm, cytosol {ECO:0000269|PubMed:18984161}. Nucleus {ECO:0000269|PubMed:11574479, ECO:0000269|PubMed:11991638, ECO:0000269|PubMed:26912367, ECO:0000269|PubMed:28076346, ECO:0000269|PubMed:28502770, ECO:0000269|PubMed:28781166}. Note=SMN-mediated assembly into core snRNPs occurs in the cytosol before SMN-mediated transport to the nucleus to be included in spliceosomes. …	UP000005640: Chromosome 22		PTM: Methylated on arginine residues by PRMT5 and PRMT7; probable asymmetric dimethylation which is required for assembly and biogenesis of snRNPs. {ECO:0000269|PubMed:11747828, ECO:0000269|PubMed:17709427}.
O75508	O75508	CLD11_HUMAN	Claudin-11 (Oligodendrocyte-specific protein)	CLDN11 OSP OTM	Homo sapiens (Human)	207	SUBCELLULAR LOCATION: Cell junction, tight junction. Cell membrane {ECO:0000269|PubMed:20375010}; Multi-pass membrane protein {ECO:0000255}.	UP000005640: Chromosome 3
O75915	O75915	PRAF3_HUMAN	PRA1 family protein 3 (ADP-ribosylation factor-like protein 6-interacting protein 5) (ARL-6-interacting protein 5) (Aip-5) (Cytoskeleton-related vitamin A-responsive protein) (Dermal papilla-derived protein 11) (GTRAP3-18) (Glutamate transporter EAAC1-interacting protein) (JM5) (Prenylated Rab acceptor protein 2) (Protein JWa) (Putative MAPK-activating protein PM27)	ARL6IP5 DERP11 JWA PRA2 PRAF3 HSPC127	Homo sapiens (Human)	188	SUBCELLULAR LOCATION: Endoplasmic reticulum membrane {ECO:0000250|UniProtKB:Q9ES40}; Multi-pass membrane protein {ECO:0000255}. Cell membrane {ECO:0000250|UniProtKB:Q9ES40}; Multi-pass membrane protein {ECO:0000255}. Cytoplasm {ECO:0000250|UniProtKB:Q9ES40}. Cytoplasm, cytoskeleton {ECO:0000250|UniProtKB:Q9ES40}. Note=Also exists as a soluble form in the cytoplasm. Associated with microtubules. {…	UP000005640: Chromosome 3
O94826	O94826	TOM70_HUMAN	Mitochondrial import receptor subunit TOM70 (Mitochondrial precursor proteins import receptor) (Translocase of outer membrane 70 kDa subunit) (Translocase of outer mitochondrial membrane protein 70)	TOMM70 KIAA0719 TOM70 TOMM70A	Homo sapiens (Human)	608	SUBCELLULAR LOCATION: Mitochondrion outer membrane {ECO:0000269|PubMed:20628368, ECO:0000269|PubMed:25609812, ECO:0000269|PubMed:33723040}; Single-pass membrane protein {ECO:0000255}.; SUBCELLULAR LOCATION: Note=(Microbial infection) During parasite T.gondii-mediated infection, enriched at the interface between the host mitochondria and the parasitopharous vacuole. {ECO:0000269|PubMed:33723040}.	UP000005640: Chromosome 3
O95168	O95168	NDUB4_HUMAN	NADH dehydrogenase [ubiquinone] 1 beta subcomplex subunit 4 (Complex I-B15) (CI-B15) (NADH-ubiquinone oxidoreductase B15 subunit)	NDUFB4	Homo sapiens (Human)	129	SUBCELLULAR LOCATION: Mitochondrion inner membrane {ECO:0000305|PubMed:12611891}; Single-pass membrane protein {ECO:0000255}; Matrix side {ECO:0000305}.	UP000005640: Chromosome 3
P11177	P11177	ODPB_HUMAN	Pyruvate dehydrogenase E1 component subunit beta, mitochondrial (PDHE1-B) (EC 1.2.4.1)	PDHB PHE1B	Homo sapiens (Human)	359	SUBCELLULAR LOCATION: Mitochondrion matrix.	UP000005640: Chromosome 3	CATALYTIC ACTIVITY: Reaction=H(+) + N(6)-[(R)-lipoyl]-L-lysyl-[dihydrolipoyllysine-residue acetyltransferase] + pyruvate = CO2 + N(6)-[(R)-S(8)-acetyldihydrolipoyl]-L-lysyl-[dihydrolipoyllysine-residue acetyltransferase]; Xref=Rhea:RHEA:19189, Rhea:RHEA-COMP:10480, Rhea:RHEA-COMP:10481, ChEBI:CHEBI:15361, ChEBI:CHEBI:15378, ChEBI:CHEBI:16526, ChEBI:CHEBI:83099, ChEBI:CHEBI:83111; EC=1.2.4.1; Evid…
P17677	P17677	NEUM_HUMAN	Neuromodulin (Axonal membrane protein GAP-43) (Growth-associated protein 43) (Neural phosphoprotein B-50) (pp46)	GAP43	Homo sapiens (Human)	238	SUBCELLULAR LOCATION: Cell membrane {ECO:0000269|PubMed:14978216}; Peripheral membrane protein {ECO:0000269|PubMed:14978216}; Cytoplasmic side {ECO:0000269|PubMed:14978216}. Cell projection, growth cone membrane {ECO:0000269|PubMed:14978216}; Peripheral membrane protein {ECO:0000269|PubMed:14978216}; Cytoplasmic side {ECO:0000269|PubMed:14978216}. Synapse {ECO:0000269|PubMed:14978216}. Cell proje…	UP000005640: Chromosome 3		PTM: Phosphorylated (By similarity). Phosphorylation of this protein by a protein kinase C is specifically correlated with certain forms of synaptic plasticity (By similarity). {ECO:0000250|UniProtKB:P07936}.; PTM: Palmitoylated by ZDHHC3 (By similarity). Palmitoylation is regulated by ARF6 and is essential for plasma membrane association and axonal and dendritic filopodia induction (PubMed:14978…
P29401	P29401	TKT_HUMAN	Transketolase (TK) (EC 2.2.1.1)	TKT	Homo sapiens (Human)	623		UP000005640: Chromosome 3	CATALYTIC ACTIVITY: Reaction=D-glyceraldehyde 3-phosphate + D-sedoheptulose 7-phosphate = aldehydo-D-ribose 5-phosphate + D-xylulose 5-phosphate; Xref=Rhea:RHEA:10508, ChEBI:CHEBI:57483, ChEBI:CHEBI:57737, ChEBI:CHEBI:58273, ChEBI:CHEBI:59776; EC=2.2.1.1; Evidence={ECO:0000269|PubMed:27259054};
P30531	P30531	SC6A1_HUMAN	Sodium- and chloride-dependent GABA transporter 1 (GAT-1) (Solute carrier family 6 member 1)	SLC6A1 GABATR GABT1 GAT1	Homo sapiens (Human)	599	SUBCELLULAR LOCATION: Cell membrane {ECO:0000250|UniProtKB:P23978}; Multi-pass membrane protein {ECO:0000255}. Presynapse {ECO:0000250|UniProtKB:P31648}. Note=Localized at the presynaptic terminals of interneurons. {ECO:0000250|UniProtKB:P31648}.	UP000005640: Chromosome 3	CATALYTIC ACTIVITY: Reaction=4-aminobutanoate(out) + chloride(out) + 2 Na(+)(out) = 4-aminobutanoate(in) + chloride(in) + 2 Na(+)(in); Xref=Rhea:RHEA:70687, ChEBI:CHEBI:17996, ChEBI:CHEBI:29101, ChEBI:CHEBI:59888; Evidence={ECO:0000269|PubMed:30132828}; PhysiologicalDirection=left-to-right; Xref=Rhea:RHEA:70688; Evidence={ECO:0000305|PubMed:30132828}; PhysiologicalDirection=right-to-left; Xref=Rh…		CARBOHYD 176; /note="N-linked (GlcNAc...) asparagine"; /evidence="ECO:0000255"; CARBOHYD 181; /note="N-linked (GlcNAc...) asparagine"; /evidence="ECO:0000255"; CARBOHYD 184; /note="N-linked (GlcNAc...) asparagine"; /evidence="ECO:0000255"
P41217	P41217	OX2G_HUMAN	OX-2 membrane glycoprotein (CD antigen CD200)	CD200 MOX1 MOX2 My033	Homo sapiens (Human)	278	SUBCELLULAR LOCATION: Cell membrane; Single-pass type I membrane protein.	UP000005640: Chromosome 3			CARBOHYD 95; /note="N-linked (GlcNAc...) asparagine"; /evidence="ECO:0000255"; CARBOHYD 103; /note="N-linked (GlcNAc...) asparagine"; /evidence="ECO:0000255"; CARBOHYD 110; /note="N-linked (GlcNAc...) asparagine"; /evidence="ECO:0000255"; CARBOHYD 157; /note="N-linked (GlcNAc...) asparagine"; /evidence="ECO:0000255"; CARBOHYD 181; /note="N-linked (GlcNAc...) asparagine"; /evidence="ECO:0000255"; …
P54709	P54709	AT1B3_HUMAN	Sodium/potassium-transporting ATPase subunit beta-3 (Sodium/potassium-dependent ATPase subunit beta-3) (ATPB-3) (CD antigen CD298)	ATP1B3	Homo sapiens (Human)	279	SUBCELLULAR LOCATION: Apical cell membrane {ECO:0000250|UniProtKB:Q63377}; Single-pass type II membrane protein {ECO:0000255}. Basolateral cell membrane {ECO:0000250|UniProtKB:Q63377}; Single-pass type II membrane protein {ECO:0000255}. Melanosome {ECO:0000269|PubMed:17081065}. Note=Identified by mass spectrometry in melanosome fractions from stage I to stage IV.	UP000005640: Chromosome 3			CARBOHYD 124; /note="N-linked (GlcNAc...) asparagine"; /evidence="ECO:0000255"; CARBOHYD 240; /note="N-linked (GlcNAc...) asparagine"; /evidence="ECO:0000269|PubMed:12754519"
P61586	P61586	RHOA_HUMAN	Transforming protein RhoA (EC 3.6.5.2) (Rho cDNA clone 12) (h12)	RHOA ARH12 ARHA RHO12	Homo sapiens (Human)	193	SUBCELLULAR LOCATION: Cell membrane; Lipid-anchor; Cytoplasmic side. Cytoplasm, cytoskeleton. Cleavage furrow. Cytoplasm, cell cortex {ECO:0000269|PubMed:9635436}. Midbody. Cell projection, lamellipodium {ECO:0000250|UniProtKB:Q9QUI0}. Cell projection, dendrite {ECO:0000250|UniProtKB:Q9QUI0}. Nucleus {ECO:0000269|PubMed:12551911}. Cytoplasm {ECO:0000269|PubMed:23871831}. Note=Localized to cell-ce…	UP000005640: Chromosome 3	CATALYTIC ACTIVITY: Reaction=GTP + H2O = GDP + H(+) + phosphate; Xref=Rhea:RHEA:19669, ChEBI:CHEBI:15377, ChEBI:CHEBI:15378, ChEBI:CHEBI:37565, ChEBI:CHEBI:43474, ChEBI:CHEBI:58189; EC=3.6.5.2; Evidence={ECO:0000269|PubMed:21565175, ECO:0000269|PubMed:23940119}; PhysiologicalDirection=left-to-right; Xref=Rhea:RHEA:19670; Evidence={ECO:0000305|PubMed:21565175, ECO:0000305|PubMed:23940119};	PTM: (Microbial infection) Substrate for botulinum ADP-ribosyltransferase. {ECO:0000269|PubMed:1328215}.; PTM: (Microbial infection) Cleaved by yopT protease when the cell is infected by some Yersinia pathogens. This removes the lipid attachment, and leads to its displacement from plasma membrane and to subsequent cytoskeleton cleavage. {ECO:0000269|PubMed:12062101, ECO:0000269|PubMed:12538863}.;…	CARBOHYD 34; /note="(Microbial infection) O-linked (GlcNAc) tyrosine; by Photorhabdus PAU_02230; alternate"; /evidence="ECO:0000269|PubMed:24141704"; CARBOHYD 37; /note="(Microbial infection) O-alpha-linked (GlcNAc) threonine; by C.novyi toxin TcdA; alternate"; /evidence="ECO:0000269|PubMed:8810274"; CARBOHYD 37; /note="(Microbial infection) O-linked (Glc) threonine; by C.difficile toxins TcdA an…
O95202	O95202	LETM1_HUMAN	Mitochondrial proton/calcium exchanger protein (Electroneutral mitochondrial K(+)/H(+)exchanger) (KHE) (Leucine zipper-EF-hand-containing transmembrane protein 1)	LETM1	Homo sapiens (Human)	739	SUBCELLULAR LOCATION: Mitochondrion inner membrane {ECO:0000269|PubMed:14706454, ECO:0000269|PubMed:15138253, ECO:0000269|PubMed:18628306, ECO:0000269|PubMed:19797662, ECO:0000269|PubMed:32139798}; Single-pass membrane protein {ECO:0000255}.	UP000005640: Chromosome 4	CATALYTIC ACTIVITY: Reaction=Ca(2+)(in) + 2 H(+)(out) = Ca(2+)(out) + 2 H(+)(in); Xref=Rhea:RHEA:72199, ChEBI:CHEBI:15378, ChEBI:CHEBI:29108; Evidence={ECO:0000269|PubMed:19797662, ECO:0000269|PubMed:24344246, ECO:0000269|PubMed:29123128}; CATALYTIC ACTIVITY: Reaction=H(+)(out) + K(+)(in) = H(+)(in) + K(+)(out); Xref=Rhea:RHEA:29467, ChEBI:CHEBI:15378, ChEBI:CHEBI:29103; Evidence={ECO:0000269|Pub…	PTM: PINK1-mediated phosphorylation at Thr-192, positively regulates its mitochondrial calcium transport activity. {ECO:0000269|PubMed:29123128}.
P08758	P08758	ANXA5_HUMAN	Annexin A5 (Anchorin CII) (Annexin V) (Annexin-5) (Calphobindin I) (CPB-I) (Endonexin II) (Lipocortin V) (Placental anticoagulant protein 4) (PP4) (Placental anticoagulant protein I) (PAP-I) (Thromboplastin inhibitor) (Vascular anticoagulant-alpha) (VAC-alpha)	ANXA5 ANX5 ENX2 PP4	Homo sapiens (Human)	320		UP000005640: Chromosome 4		PTM: S-nitrosylation is induced by interferon-gamma and oxidatively-modified low-densitity lipoprotein (LDL(ox)) possibly implicating the iNOS-S100A8/9 transnitrosylase complex. {ECO:0000305|PubMed:25417112}.
P09417	P09417	DHPR_HUMAN	Dihydropteridine reductase (EC 1.5.1.34) (HDHPR) (Quinoid dihydropteridine reductase) (Short chain dehydrogenase/reductase family 33C member 1)	QDPR DHPR SDR33C1	Homo sapiens (Human)	244		UP000005640: Chromosome 4	CATALYTIC ACTIVITY: Reaction=5,6,7,8-tetrahydropteridine + NAD(+) = 6,7-dihydropteridine + H(+) + NADH; Xref=Rhea:RHEA:17869, ChEBI:CHEBI:15378, ChEBI:CHEBI:28889, ChEBI:CHEBI:30156, ChEBI:CHEBI:57540, ChEBI:CHEBI:57945; EC=1.5.1.34; Evidence={ECO:0000269|PubMed:3033643, ECO:0000269|PubMed:8262916}; PhysiologicalDirection=right-to-left; Xref=Rhea:RHEA:17871; Evidence={ECO:0000305|PubMed:8262916};…
P28838	P28838	AMPL_HUMAN	Cytosol aminopeptidase (EC 3.4.11.1) (Cysteinylglycine-S-conjugate dipeptidase) (EC 3.4.13.23) (Leucine aminopeptidase 3) (LAP-3) (Leucyl aminopeptidase) (Peptidase S) (Proline aminopeptidase) (EC 3.4.11.5) (Prolyl aminopeptidase)	LAP3 LAPEP PEPS	Homo sapiens (Human)	519	SUBCELLULAR LOCATION: Cytoplasm {ECO:0000250|UniProtKB:Q68FS4}.	UP000005640: Chromosome 4	CATALYTIC ACTIVITY: Reaction=Release of an N-terminal amino acid, Xaa-|-Yaa-, in which Xaa is preferably Leu, but may be other amino acids including Pro although not Arg or Lys, and Yaa may be Pro. Amino acid amides and methyl esters are also readily hydrolyzed, but rates on arylamides are exceedingly low.; EC=3.4.11.1; Evidence={ECO:0000305|PubMed:1908238}; CATALYTIC ACTIVITY: Reaction=an S-subs…
P32969	P32969	RL9_HUMAN	Large ribosomal subunit protein uL6 (60S ribosomal protein L9)	RPL9 OK/SW-cl.103; RPL9P7; RPL9P8; RPL9P9	Homo sapiens (Human)	192	SUBCELLULAR LOCATION: Cytoplasm {ECO:0000269|PubMed:23636399}.	UP000005640: Chromosome 4
P51674	P51674	GPM6A_HUMAN	Neuronal membrane glycoprotein M6-a (M6a)	GPM6A M6A	Homo sapiens (Human)	278	SUBCELLULAR LOCATION: Cell membrane {ECO:0000250|UniProtKB:P35802}; Multi-pass membrane protein {ECO:0000250|UniProtKB:P35802}. Cell projection, axon {ECO:0000250|UniProtKB:P35802}. Cell projection, growth cone {ECO:0000250|UniProtKB:P35802}. Cell projection, dendritic spine {ECO:0000250|UniProtKB:Q812E9}. Cell projection, filopodium {ECO:0000250|UniProtKB:Q812E9}. Cell projection, neuron project…	UP000005640: Chromosome 4		PTM: N-glycosylated. {ECO:0000269|PubMed:24705354}.; PTM: Palmitoylated by ZDHHC17/HIP14. {ECO:0000269|PubMed:24705354}.	CARBOHYD 164; /note="N-linked (GlcNAc...) asparagine"; /evidence="ECO:0000255"; CARBOHYD 208; /note="N-linked (GlcNAc...) asparagine"; /evidence="ECO:0000255"
P52306	P52306	GDS1_HUMAN	Rap1 GTPase-GDP dissociation stimulator 1 (Exchange factor smgGDS) (SMG GDS protein) (SMG P21 stimulatory GDP/GTP exchange protein)	RAP1GDS1 SMGGDS	Homo sapiens (Human)	607	SUBCELLULAR LOCATION: Cytoplasm, cytosol {ECO:0000269|PubMed:24349085}. Endoplasmic reticulum {ECO:0000269|PubMed:24349085}. Mitochondrion {ECO:0000269|PubMed:24349085}. Nucleus {ECO:0000269|PubMed:12551911}. Note=Nuclear import is dependent on complexing with a GTPase containing a C-terminal polybasic region. {ECO:0000269|PubMed:12551911}.	UP000005640: Chromosome 4		PTM: Forms covalent cross-links mediated by transglutaminase TGM2, between a glutamine and the epsilon-amino group of a lysine residue, forming homopolymers and heteropolymers. {ECO:0000269|PubMed:24349085}.
P08133	P08133	ANXA6_HUMAN	Annexin A6 (67 kDa calelectrin) (Annexin VI) (Annexin-6) (Calphobindin-II) (CPB-II) (Chromobindin-20) (Lipocortin VI) (Protein III) (p68) (p70)	ANXA6 ANX6	Homo sapiens (Human)	673	SUBCELLULAR LOCATION: Cytoplasm {ECO:0000250}. Melanosome {ECO:0000269|PubMed:17081065}. Note=Identified by mass spectrometry in melanosome fractions from stage I to stage IV.	UP000005640: Chromosome 5		PTM: Phosphorylated in response to growth factor stimulation.
P09497	P09497	CLCB_HUMAN	Clathrin light chain B (Lcb)	CLTB	Homo sapiens (Human)	229	SUBCELLULAR LOCATION: Cytoplasmic vesicle membrane; Peripheral membrane protein; Cytoplasmic side. Membrane, coated pit; Peripheral membrane protein; Cytoplasmic side. Note=Cytoplasmic face of coated pits and vesicles.	UP000005640: Chromosome 5
P18507	P18507	GBRG2_HUMAN	Gamma-aminobutyric acid receptor subunit gamma-2 (GABA(A) receptor subunit gamma-2) (GABAAR subunit gamma-2)	GABRG2	Homo sapiens (Human)	475	SUBCELLULAR LOCATION: Postsynaptic cell membrane {ECO:0000269|PubMed:2538761}; Multi-pass membrane protein {ECO:0000269|PubMed:30602789, ECO:0007744|PDB:6I53}. Cell membrane {ECO:0000269|PubMed:2538761, ECO:0000269|PubMed:27864268}; Multi-pass membrane protein {ECO:0000269|PubMed:30602789, ECO:0007744|PDB:6I53}. Cell projection, dendrite {ECO:0000250|UniProtKB:P22723}. Cytoplasmic vesicle membran…	UP000005640: Chromosome 5	CATALYTIC ACTIVITY: Reaction=chloride(in) = chloride(out); Xref=Rhea:RHEA:29823, ChEBI:CHEBI:17996; Evidence={ECO:0000269|PubMed:14993607, ECO:0000269|PubMed:16412217, ECO:0000269|PubMed:2538761, ECO:0000269|PubMed:27864268, ECO:0000269|PubMed:29950725, ECO:0000269|PubMed:30602789};	PTM: Palmitoylated by ZDHHC3/GODZ; required for the accumulation of GABA(A) receptors at the postsynaptic membrane of inhibitory GABAergic synapses. {ECO:0000250|UniProtKB:P22723}.	CARBOHYD 52; /note="N-linked (GlcNAc...) asparagine"; /evidence="ECO:0000255"; CARBOHYD 129; /note="N-linked (GlcNAc...) asparagine"; /evidence="ECO:0000255"; CARBOHYD 247; /note="N-linked (GlcNAc...) asparagine"; /evidence="ECO:0000269|PubMed:29950725, ECO:0000269|PubMed:30602789, ECO:0007744|PDB:6D6T, ECO:0007744|PDB:6I53"
P27824	P27824	CALX_HUMAN	Calnexin (IP90) (Major histocompatibility complex class I antigen-binding protein p88) (p90)	CANX	Homo sapiens (Human)	592	SUBCELLULAR LOCATION: Endoplasmic reticulum membrane {ECO:0000269|PubMed:22314232}; Single-pass type I membrane protein {ECO:0000255}. Mitochondrion membrane {ECO:0000250|UniProtKB:P24643}; Single-pass type I membrane protein {ECO:0000255}. Melanosome membrane {ECO:0000269|PubMed:12643545, ECO:0000269|PubMed:17081065}; Single-pass type I membrane protein {ECO:0000255}. Note=Identified by mass spe…	UP000005640: Chromosome 5		PTM: Phosphorylated at Ser-564 by MAPK3/ERK1. Phosphorylation by MAPK3/ERK1 increases its association with ribosomes (By similarity). {ECO:0000250}.; PTM: Palmitoylation by DHHC6 leads to the preferential localization to the perinuclear rough ER. It mediates the association of calnexin with the ribosome-translocon complex (RTC) which is required for efficient folding of glycosylated proteins. {EC…
P31040	P31040	SDHA_HUMAN	Succinate dehydrogenase [ubiquinone] flavoprotein subunit, mitochondrial (EC 1.3.5.1) (Flavoprotein subunit of complex II) (Fp)	SDHA SDH2 SDHF	Homo sapiens (Human)	664	SUBCELLULAR LOCATION: Mitochondrion inner membrane {ECO:0000250|UniProtKB:Q0QF01}; Peripheral membrane protein {ECO:0000250|UniProtKB:Q0QF01}; Matrix side {ECO:0000250|UniProtKB:Q0QF01}.	UP000005640: Chromosome 5	CATALYTIC ACTIVITY: Reaction=a quinone + succinate = a quinol + fumarate; Xref=Rhea:RHEA:40523, ChEBI:CHEBI:24646, ChEBI:CHEBI:29806, ChEBI:CHEBI:30031, ChEBI:CHEBI:132124; EC=1.3.5.1; Evidence={ECO:0000305|PubMed:24781757};	PTM: Phosphorylation at Tyr-215 is important for efficient electron transfer in complex II and the prevention of ROS generation. {ECO:0000269|PubMed:22823520}.; PTM: Acetylated. Deacetylated by SIRT3. {ECO:0000250|UniProtKB:Q8K2B3}.
P34932	P34932	HSP74_HUMAN	Heat shock 70 kDa protein 4 (HSP70RY) (Heat shock 70-related protein APG-2) (Heat shock protein family H member 2)	HSPA4 APG2 HSPH2	Homo sapiens (Human)	840	SUBCELLULAR LOCATION: Cytoplasm {ECO:0000305}.	UP000005640: Chromosome 5
P38646	P38646	GRP75_HUMAN	Stress-70 protein, mitochondrial (75 kDa glucose-regulated protein) (GRP-75) (Heat shock 70 kDa protein 9) (Heat shock protein family A member 9) (Mortalin) (MOT) (Peptide-binding protein 74) (PBP74)	HSPA9 GRP75 HSPA9B mt-HSP70	Homo sapiens (Human)	679	SUBCELLULAR LOCATION: Mitochondrion {ECO:0000269|PubMed:22002106, ECO:0000269|PubMed:26702583}. Nucleus, nucleolus {ECO:0000269|PubMed:22002106, ECO:0000269|PubMed:24625977}. Cytoplasm {ECO:0000269|PubMed:24625977}. Mitochondrion matrix {ECO:0000250|UniProtKB:P48721}.	UP000005640: Chromosome 5
P43243	P43243	MATR3_HUMAN	Matrin-3	MATR3 KIAA0723	Homo sapiens (Human)	847	SUBCELLULAR LOCATION: Nucleus matrix.	UP000005640: Chromosome 5
P46821	P46821	MAP1B_HUMAN	Microtubule-associated protein 1B (MAP-1B) [Cleaved into: MAP1B heavy chain; MAP1 light chain LC1]	MAP1B	Homo sapiens (Human)	2468	SUBCELLULAR LOCATION: Cytoplasm, cytoskeleton {ECO:0000269|PubMed:18195017}. Cytoplasm {ECO:0000269|PubMed:18195017}. Synapse {ECO:0000250}. Cell projection, dendritic spine {ECO:0000250}. Note=Colocalizes with DAPK1 in the microtubules and cortical actin fibers. {ECO:0000250}.; SUBCELLULAR LOCATION: [MAP1 light chain LC1]: Cytoplasm {ECO:0000250|UniProtKB:P14873}.	UP000005640: Chromosome 5		PTM: LC1 is generated from MAP1B by proteolytic processing. {ECO:0000269|PubMed:18419581}.; PTM: S-nitrosylation at Cys-2464 enhances interaction with microtubules, and may act as an effector modification for neuronal nitric oxide synthase control of growth-cone size, growth-cone collapse and axon retraction. {ECO:0000250}.
P48643	P48643	TCPE_HUMAN	T-complex protein 1 subunit epsilon (TCP-1-epsilon) (CCT-epsilon) (Chaperonin containing T-complex polypeptide 1 subunit 5)	CCT5 CCTE KIAA0098	Homo sapiens (Human)	541	SUBCELLULAR LOCATION: Cytoplasm {ECO:0000269|PubMed:20080638}. Cytoplasm, cytoskeleton, microtubule organizing center, centrosome {ECO:0000269|PubMed:14654843, ECO:0000269|PubMed:20080638}.	UP000005640: Chromosome 5		PTM: Ubiquitinated by the DCX(DCAF12) complex specifically recognizes the diglutamate (Glu-Glu) at the C-terminus, leading to its degradation. {ECO:0000269|PubMed:29779948}.
Q00577	Q00577	PURA_HUMAN	Transcriptional activator protein Pur-alpha (Purine-rich single-stranded DNA-binding protein alpha)	PURA PUR1	Homo sapiens (Human)	322	SUBCELLULAR LOCATION: Nucleus.	UP000005640: Chromosome 5
O60641	O60641	AP180_HUMAN	Clathrin coat assembly protein AP180 (91 kDa synaptosomal-associated protein) (Clathrin coat-associated protein AP180) (Phosphoprotein F1-20)	SNAP91 KIAA0656	Homo sapiens (Human)	907	SUBCELLULAR LOCATION: Cell membrane {ECO:0000250}. Membrane, coated pit {ECO:0000250}; Peripheral membrane protein {ECO:0000250}; Cytoplasmic side {ECO:0000250}. Note=Component of the coat surrounding the cytoplasmic face of coated vesicles in the plasma membrane. {ECO:0000250}.	UP000005640: Chromosome 6		PTM: Thr-310 can be modified by the addition of N-acetylglucosamine which can be further phosphorylated. There is no evidence for direct Thr-310 phosphorylation (By similarity). {ECO:0000250}.	CARBOHYD 310; /note="O-linked (GlcNAc) threonine"; /evidence="ECO:0000250"
O75955	O75955	FLOT1_HUMAN	Flotillin-1	FLOT1	Homo sapiens (Human)	427	SUBCELLULAR LOCATION: Cell membrane; Peripheral membrane protein {ECO:0000269|PubMed:20682791}. Endosome {ECO:0000269|PubMed:20682791}. Membrane, caveola {ECO:0000250|UniProtKB:O08917}; Peripheral membrane protein {ECO:0000250|UniProtKB:O08917}. Melanosome {ECO:0000269|PubMed:17081065}. Membrane raft {ECO:0000269|PubMed:25893292}. Note=Identified by mass spectrometry in melanosome fractions from …	UP000005640: Chromosome 6
P04179	P04179	SODM_HUMAN	Superoxide dismutase [Mn], mitochondrial (EC 1.15.1.1)	SOD2	Homo sapiens (Human)	222	SUBCELLULAR LOCATION: Mitochondrion matrix.	UP000005640: Chromosome 6	CATALYTIC ACTIVITY: Reaction=2 H(+) + 2 superoxide = H2O2 + O2; Xref=Rhea:RHEA:20696, ChEBI:CHEBI:15378, ChEBI:CHEBI:15379, ChEBI:CHEBI:16240, ChEBI:CHEBI:18421; EC=1.15.1.1; Evidence={ECO:0000269|PubMed:10334867, ECO:0000269|PubMed:10852710, ECO:0000269|PubMed:11580280, ECO:0000269|PubMed:19265433, ECO:0000269|PubMed:8605177, ECO:0000269|PubMed:9537987, ECO:0000269|PubMed:9537988};	PTM: Nitrated under oxidative stress. Nitration coupled with oxidation inhibits the catalytic activity. {ECO:0000269|PubMed:10334867, ECO:0000269|PubMed:16399855}.; PTM: Acetylation at Lys-122 decreases enzymatic activity. Deacetylated by SIRT3 upon exposure to ionizing radiations or after long fasting (By similarity). {ECO:0000250|UniProtKB:P09671}.; PTM: Polyubiquitinated; leading to proteasoma…
P08238	P08238	HS90B_HUMAN	Heat shock protein HSP 90-beta (HSP 90) (Heat shock 84 kDa) (HSP 84) (HSP84) (Heat shock protein family C member 3)	HSP90AB1 HSP90B HSPC2 HSPC3 HSPCB	Homo sapiens (Human)	724	SUBCELLULAR LOCATION: Cytoplasm {ECO:0000269|PubMed:16580629, ECO:0000269|PubMed:18239673, ECO:0000269|PubMed:24880080, ECO:0000269|PubMed:9482106}. Melanosome {ECO:0000269|PubMed:17081065}. Nucleus {ECO:0000269|PubMed:18239673}. Secreted {ECO:0000269|PubMed:20599762}. Cell membrane {ECO:0000269|PubMed:20599762}. Dynein axonemal particle {ECO:0000250|UniProtKB:Q6AZV1}. Cell surface {ECO:0000269|P…	UP000005640: Chromosome 6		PTM: Ubiquitinated in the presence of STUB1-UBE2D1 complex (in vitro). {ECO:0000269|PubMed:18042044}.; PTM: ISGylated. {ECO:0000269|PubMed:16139798}.; PTM: S-nitrosylated; negatively regulates the ATPase activity. {ECO:0000305|PubMed:19696785}.; PTM: Phosphorylation at Tyr-301 by SRC is induced by lipopolysaccharide (PubMed:23585225). Phosphorylation at Ser-226 and Ser-255 inhibits AHR interactio…	CARBOHYD 434; /note="O-linked (GlcNAc) serine"; /evidence="ECO:0000250"; CARBOHYD 452; /note="O-linked (GlcNAc) serine"; /evidence="ECO:0000250"
P10412	P10412	H14_HUMAN	Histone H1.4 (Histone H1b) (Histone H1s-4)	H1-4 H1F4 HIST1H1E	Homo sapiens (Human)	219	SUBCELLULAR LOCATION: Nucleus. Chromosome. Note=Mainly localizes in heterochromatin. Dysplays a punctuate staining pattern in the nucleus.	UP000005640: Chromosome 6		PTM: H1 histones are progressively phosphorylated during the cell cycle, becoming maximally phosphorylated during late G2 phase and M phase, and being dephosphorylated sharply thereafter. {ECO:0000250|UniProtKB:P43275}.; PTM: Acetylated at Lys-26. Deacetylated at Lys-26 by SIRT1. {ECO:0000269|PubMed:15469825}.; PTM: Citrullination at Arg-54 (H1R54ci) by PADI4 takes place within the DNA-binding si…
P14406	P14406	CX7A2_HUMAN	Cytochrome c oxidase subunit 7A2, mitochondrial (Cytochrome c oxidase subunit VIIa-liver/heart) (Cytochrome c oxidase subunit VIIa-L) (Cytochrome c oxidase subunit VIIaL)	COX7A2 COX7AL	Homo sapiens (Human)	83	SUBCELLULAR LOCATION: Mitochondrion inner membrane {ECO:0000269|PubMed:30030519}; Single-pass membrane protein {ECO:0000269|PubMed:30030519}.	UP000005640: Chromosome 6
P20618	P20618	PSB1_HUMAN	Proteasome subunit beta type-1 (Macropain subunit C5) (Multicatalytic endopeptidase complex subunit C5) (Proteasome component C5) (Proteasome gamma chain)	PSMB1 PSC5	Homo sapiens (Human)	241	SUBCELLULAR LOCATION: Cytoplasm {ECO:0000269|PubMed:12181345, ECO:0000269|PubMed:34711951}. Nucleus {ECO:0000269|PubMed:12181345, ECO:0000269|PubMed:34711951}. Note=Translocated from the cytoplasm into the nucleus following interaction with AKIRIN2, which bridges the proteasome with the nuclear import receptor IPO9. {ECO:0000269|PubMed:34711951}.	UP000005640: Chromosome 6			CARBOHYD 58; /note="O-linked (GlcNAc) serine"; /evidence="ECO:0000250"; CARBOHYD 209; /note="O-linked (GlcNAc) serine"; /evidence="ECO:0000250"
P40123	P40123	CAP2_HUMAN	Adenylyl cyclase-associated protein 2 (CAP 2)	CAP2	Homo sapiens (Human)	477	SUBCELLULAR LOCATION: Cell membrane {ECO:0000250}; Peripheral membrane protein {ECO:0000250}.	UP000005640: Chromosome 6
P48147	P48147	PPCE_HUMAN	Prolyl endopeptidase (PE) (EC 3.4.21.26) (Post-proline cleaving enzyme)	PREP PEP	Homo sapiens (Human)	710	SUBCELLULAR LOCATION: Cytoplasm.	UP000005640: Chromosome 6	CATALYTIC ACTIVITY: Reaction=Hydrolysis of Pro-|-Xaa >> Ala-|-Xaa in oligopeptides.; EC=3.4.21.26;	PTM: The N-terminus is blocked.
P68104	P68104	EF1A1_HUMAN	Elongation factor 1-alpha 1 (EF-1-alpha-1) (EC 3.6.5.-) (Elongation factor Tu) (EF-Tu) (Eukaryotic elongation factor 1 A-1) (eEF1A-1) (Leukocyte receptor cluster member 7)	EEF1A1 EEF1A EF1A LENG7	Homo sapiens (Human)	462	SUBCELLULAR LOCATION: Cytoplasm {ECO:0000269|PubMed:19158340, ECO:0000269|PubMed:8650580}. Nucleus {ECO:0000269|PubMed:17177976, ECO:0000269|PubMed:8650580}. Nucleus, nucleolus {ECO:0000269|PubMed:8650580}. Cell membrane {ECO:0000269|PubMed:26497934}. Note=Colocalizes with DLC1 at actin-rich regions in the cell periphery (PubMed:19158340). Translocates together with ZPR1 from the cytoplasm to the…	UP000005640: Chromosome 6	CATALYTIC ACTIVITY: Reaction=GTP + H2O = GDP + H(+) + phosphate; Xref=Rhea:RHEA:19669, ChEBI:CHEBI:15377, ChEBI:CHEBI:15378, ChEBI:CHEBI:37565, ChEBI:CHEBI:43474, ChEBI:CHEBI:58189; Evidence={ECO:0000305|PubMed:26593721}; PhysiologicalDirection=left-to-right; Xref=Rhea:RHEA:19670; Evidence={ECO:0000305|PubMed:26593721};	PTM: ISGylated. {ECO:0000269|PubMed:16139798}.; PTM: Phosphorylated by TXK (PubMed:17177976). Phosphorylation by PASK increases translation efficiency (PubMed:17595531). Phosphorylated by ROCK2 (PubMed:26497934). Phosphorylation by TGFBR1 inhibits translation elongation (PubMed:20832312). {ECO:0000269|PubMed:17177976, ECO:0000269|PubMed:17595531, ECO:0000269|PubMed:20832312, ECO:0000269|PubMed:26…
P09622	P09622	DLDH_HUMAN	Dihydrolipoyl dehydrogenase, mitochondrial (EC 1.8.1.4) (Dihydrolipoamide dehydrogenase) (Glycine cleavage system L protein)	DLD GCSL LAD PHE3	Homo sapiens (Human)	509	SUBCELLULAR LOCATION: Mitochondrion matrix {ECO:0000305|PubMed:29211711, ECO:0000305|PubMed:3693355}. Nucleus {ECO:0000269|PubMed:29211711}. Cell projection, cilium, flagellum {ECO:0000250|UniProtKB:Q811C4}. Cytoplasmic vesicle, secretory vesicle, acrosome {ECO:0000269|PubMed:15888450}. Note=Mainly localizes in the mitochondrion. A small fraction localizes to the nucleus, where the 2-oxoglutarate…	UP000005640: Chromosome 7	CATALYTIC ACTIVITY: Reaction=N(6)-[(R)-dihydrolipoyl]-L-lysyl-[protein] + NAD(+) = H(+) + N(6)-[(R)-lipoyl]-L-lysyl-[protein] + NADH; Xref=Rhea:RHEA:15045, Rhea:RHEA-COMP:10474, Rhea:RHEA-COMP:10475, ChEBI:CHEBI:15378, ChEBI:CHEBI:57540, ChEBI:CHEBI:57945, ChEBI:CHEBI:83099, ChEBI:CHEBI:83100; EC=1.8.1.4; Evidence={ECO:0000269|PubMed:15712224, ECO:0000269|PubMed:16442803, ECO:0000269|PubMed:16770…	PTM: Tyrosine phosphorylated. {ECO:0000250|UniProtKB:Q811C4}.
P11233	P11233	RALA_HUMAN	Ras-related protein Ral-A (EC 3.6.5.2)	RALA RAL	Homo sapiens (Human)	206	SUBCELLULAR LOCATION: Cell membrane {ECO:0000269|PubMed:17875936, ECO:0000269|PubMed:18756269, ECO:0000269|PubMed:19306925}; Lipid-anchor {ECO:0000269|PubMed:17875936}; Cytoplasmic side. Cleavage furrow {ECO:0000269|PubMed:18756269}. Midbody, Midbody ring {ECO:0000269|PubMed:16213214}. Mitochondrion {ECO:0000269|PubMed:21822277}. Note=Predominantly at the cell surface in the absence of LPA. In th…	UP000005640: Chromosome 7	CATALYTIC ACTIVITY: Reaction=GTP + H2O = GDP + H(+) + phosphate; Xref=Rhea:RHEA:19669, ChEBI:CHEBI:15377, ChEBI:CHEBI:15378, ChEBI:CHEBI:37565, ChEBI:CHEBI:43474, ChEBI:CHEBI:58189; EC=3.6.5.2; Evidence={ECO:0000269|PubMed:30500825}; PhysiologicalDirection=left-to-right; Xref=Rhea:RHEA:19670; Evidence={ECO:0000269|PubMed:30500825};	PTM: Phosphorylated. Phosphorylation at Ser-194 by AURKA/Aurora kinase A, during mitosis, induces RALA localization to the mitochondrion where it regulates mitochondrial fission. {ECO:0000269|PubMed:21822277}.; PTM: Prenylation is essential for membrane localization. The geranylgeranylated form and the farnesylated mutant do not undergo alternative prenylation in response to geranylgeranyltransfe…	CARBOHYD 46; /note="(Microbial infection) O-linked (Glc) threonine; by P.sordellii toxin TcsL"; /evidence="ECO:0000269|PubMed:8858106"
P16435	P16435	NCPR_HUMAN	NADPH--cytochrome P450 reductase (CPR) (P450R) (EC 1.6.2.4)	POR CYPOR	Homo sapiens (Human)	677	SUBCELLULAR LOCATION: Endoplasmic reticulum membrane {ECO:0000255|HAMAP-Rule:MF_03212}; Single-pass membrane protein {ECO:0000255|HAMAP-Rule:MF_03212}; Cytoplasmic side {ECO:0000255|HAMAP-Rule:MF_03212}.	UP000005640: Chromosome 7	CATALYTIC ACTIVITY: Reaction=NADPH + 2 oxidized [cytochrome P450] = H(+) + NADP(+) + 2 reduced [cytochrome P450]; Xref=Rhea:RHEA:24040, Rhea:RHEA-COMP:14627, Rhea:RHEA-COMP:14628, ChEBI:CHEBI:15378, ChEBI:CHEBI:55376, ChEBI:CHEBI:57783, ChEBI:CHEBI:58349, ChEBI:CHEBI:60344; EC=1.6.2.4; Evidence={ECO:0000255|HAMAP-Rule:MF_03212};
P22626	P22626	ROA2_HUMAN	Heterogeneous nuclear ribonucleoproteins A2/B1 (hnRNP A2/B1)	HNRNPA2B1 HNRPA2B1	Homo sapiens (Human)	353	SUBCELLULAR LOCATION: Nucleus {ECO:0000269|PubMed:31320558}. Nucleus, nucleoplasm {ECO:0000269|PubMed:17289661}. Cytoplasm {ECO:0000269|PubMed:31320558}. Cytoplasmic granule {ECO:0000269|PubMed:17289661, ECO:0000269|PubMed:24356509}. Secreted, extracellular exosome {ECO:0000269|PubMed:24356509}. Note=Localized in cytoplasmic mRNP granules containing untranslated mRNAs (PubMed:17289661). Component…	UP000005640: Chromosome 7		PTM: Sumoylated in exosomes, promoting miRNAs-binding. {ECO:0000269|PubMed:24356509}.; PTM: Asymmetric dimethylation at Arg-266 constitutes the major methylation site (By similarity). According to a report, methylation affects subcellular location and promotes nuclear localization (PubMed:10772824). According to another report, methylation at Arg-266 does not influence nucleocytoplasmic shuttling…
P40227	P40227	TCPZ_HUMAN	T-complex protein 1 subunit zeta (TCP-1-zeta) (Acute morphine dependence-related protein 2) (CCT-zeta-1) (Chaperonin containing T-complex polypeptide 1 subunit 6A) (HTR3) (Tcp20)	CCT6A CCT6 CCTZ	Homo sapiens (Human)	531	SUBCELLULAR LOCATION: Cytoplasm {ECO:0000269|PubMed:8034610}.	UP000005640: Chromosome 7
P40926	P40926	MDHM_HUMAN	Malate dehydrogenase, mitochondrial (EC 1.1.1.37)	MDH2	Homo sapiens (Human)	338	SUBCELLULAR LOCATION: Mitochondrion matrix {ECO:0000250|UniProtKB:P04636}.	UP000005640: Chromosome 7	CATALYTIC ACTIVITY: Reaction=(S)-malate + NAD(+) = H(+) + NADH + oxaloacetate; Xref=Rhea:RHEA:21432, ChEBI:CHEBI:15378, ChEBI:CHEBI:15589, ChEBI:CHEBI:16452, ChEBI:CHEBI:57540, ChEBI:CHEBI:57945; EC=1.1.1.37; Evidence={ECO:0000269|PubMed:27989324};	PTM: Acetylation is enhanced by up to 67% after treatment either with trichostin A (TSA) or with nicotinamide (NAM) with the appearance of tri- and tetraacetylations. Glucose also increases acetylation by about 60%. {ECO:0000269|PubMed:20167786}.	CARBOHYD 33; /note="O-linked (GlcNAc) serine"; /evidence="ECO:0000250|UniProtKB:P04636"
P47755	P47755	CAZA2_HUMAN	F-actin-capping protein subunit alpha-2 (CapZ alpha-2)	CAPZA2	Homo sapiens (Human)	286		UP000005640: Chromosome 7
P56134	P56134	ATPK_HUMAN	ATP synthase subunit f, mitochondrial (ATP synthase membrane subunit f)	ATP5MF ATP5J2 ATP5JL	Homo sapiens (Human)	94	SUBCELLULAR LOCATION: Mitochondrion. Mitochondrion inner membrane {ECO:0000305}; Single-pass membrane protein {ECO:0000305}.	UP000005640: Chromosome 7
P62937	P62937	PPIA_HUMAN	Peptidyl-prolyl cis-trans isomerase A (PPIase A) (EC 5.2.1.8) (Cyclophilin A) (Cyclosporin A-binding protein) (Rotamase A) [Cleaved into: Peptidyl-prolyl cis-trans isomerase A, N-terminally processed]	PPIA CYPA	Homo sapiens (Human)	165	SUBCELLULAR LOCATION: Cytoplasm {ECO:0000269|PubMed:26095851}. Secreted {ECO:0000269|PubMed:16527992}. Nucleus {ECO:0000269|PubMed:25678563}. Note=Secretion occurs in response to oxidative stress in vascular smooth muscle through a vesicular secretory pathway that includes Rho GTPase signaling, actin remodeling, and myosin II activation. {ECO:0000269|PubMed:16527992}.	UP000005640: Chromosome 7	CATALYTIC ACTIVITY: Reaction=[protein]-peptidylproline (omega=180) = [protein]-peptidylproline (omega=0); Xref=Rhea:RHEA:16237, Rhea:RHEA-COMP:10747, Rhea:RHEA-COMP:10748, ChEBI:CHEBI:83833, ChEBI:CHEBI:83834; EC=5.2.1.8; Evidence={ECO:0000269|PubMed:2001362, ECO:0000269|PubMed:20676357, ECO:0000269|PubMed:21245143, ECO:0000269|PubMed:21593166, ECO:0000269|PubMed:25678563, ECO:0000305|PubMed:1920…	PTM: Acetylation at Lys-125 markedly inhibits catalysis of cis to trans isomerization and stabilizes cis rather than trans forms of the HIV-1 capsid. PPIA acetylation also antagonizes the immunosuppressive effects of cyclosporine by inhibiting the sequential steps of cyclosporine binding and calcineurin inhibition (PubMed:20364129, Ref.12). Acetylation at Lys-125 favors its interaction with TARDB…	CARBOHYD 108; /note="N-linked (GlcNAc...) asparagine"; /evidence="ECO:0000255"
O94819	O94819	KBTBB_HUMAN	Kelch repeat and BTB domain-containing protein 11 (Chronic myelogenous leukemia-associated protein) (Kelch domain-containing protein 7B)	KBTBD11 CMLAP KIAA0711 KLHDC7C	Homo sapiens (Human)	623		UP000005640: Chromosome 8
P08574	P08574	CY1_HUMAN	Cytochrome c1, heme protein, mitochondrial (EC 7.1.1.8) (Complex III subunit 4) (Complex III subunit IV) (Cytochrome b-c1 complex subunit 4) (Ubiquinol-cytochrome-c reductase complex cytochrome c1 subunit) (Cytochrome c-1)	CYC1	Homo sapiens (Human)	325	SUBCELLULAR LOCATION: Mitochondrion inner membrane {ECO:0000250|UniProtKB:P07143}; Single-pass membrane protein {ECO:0000250|UniProtKB:P07143}.	UP000005640: Chromosome 8	CATALYTIC ACTIVITY: Reaction=a quinol + 2 Fe(III)-[cytochrome c](out) = a quinone + 2 Fe(II)-[cytochrome c](out) + 2 H(+)(out); Xref=Rhea:RHEA:11484, Rhea:RHEA-COMP:10350, Rhea:RHEA-COMP:14399, ChEBI:CHEBI:15378, ChEBI:CHEBI:24646, ChEBI:CHEBI:29033, ChEBI:CHEBI:29034, ChEBI:CHEBI:132124; EC=7.1.1.8; Evidence={ECO:0000250|UniProtKB:P07143};
P09669	P09669	COX6C_HUMAN	Cytochrome c oxidase subunit 6C (Cytochrome c oxidase polypeptide VIc)	COX6C	Homo sapiens (Human)	75	SUBCELLULAR LOCATION: Mitochondrion inner membrane {ECO:0000269|PubMed:30030519}; Single-pass membrane protein {ECO:0000269|PubMed:30030519}.	UP000005640: Chromosome 8
P14927	P14927	QCR7_HUMAN	Cytochrome b-c1 complex subunit 7 (Complex III subunit 7) (Complex III subunit VII) (QP-C) (Ubiquinol-cytochrome c reductase complex 14 kDa protein)	UQCRB UQBP	Homo sapiens (Human)	111	SUBCELLULAR LOCATION: Mitochondrion inner membrane {ECO:0000250|UniProtKB:P00128}; Peripheral membrane protein {ECO:0000250|UniProtKB:P00128}; Matrix side {ECO:0000250|UniProtKB:P00128}.	UP000005640: Chromosome 8
P18124	P18124	RL7_HUMAN	Large ribosomal subunit protein uL30 (60S ribosomal protein L7)	RPL7	Homo sapiens (Human)	248	SUBCELLULAR LOCATION: Cytoplasm {ECO:0000269|PubMed:23636399}.	UP000005640: Chromosome 8
P61019	P61019	RAB2A_HUMAN	Ras-related protein Rab-2A (EC 3.6.5.2)	RAB2A RAB2	Homo sapiens (Human)	212	SUBCELLULAR LOCATION: Endoplasmic reticulum-Golgi intermediate compartment membrane {ECO:0000269|PubMed:17081065}; Lipid-anchor {ECO:0000269|PubMed:17081065}; Cytoplasmic side {ECO:0000305}. Melanosome {ECO:0000269|PubMed:17081065}. Endoplasmic reticulum membrane {ECO:0000305}; Lipid-anchor {ECO:0000269|PubMed:17081065}; Cytoplasmic side {ECO:0000305}. Golgi apparatus membrane {ECO:0000305}; Lipi…	UP000005640: Chromosome 8	CATALYTIC ACTIVITY: Reaction=GTP + H2O = GDP + H(+) + phosphate; Xref=Rhea:RHEA:19669, ChEBI:CHEBI:15377, ChEBI:CHEBI:15378, ChEBI:CHEBI:37565, ChEBI:CHEBI:43474, ChEBI:CHEBI:58189; EC=3.6.5.2; Evidence={ECO:0000250|UniProtKB:P53994}; PhysiologicalDirection=left-to-right; Xref=Rhea:RHEA:19670; Evidence={ECO:0000250|UniProtKB:P53994};
P63104	P63104	1433Z_HUMAN	14-3-3 protein zeta/delta (Protein kinase C inhibitor protein 1) (KCIP-1)	YWHAZ	Homo sapiens (Human)	245	SUBCELLULAR LOCATION: Cytoplasm {ECO:0000269|PubMed:17081065}. Melanosome {ECO:0000269|PubMed:17081065}. Note=Located to stage I to stage IV melanosomes. {ECO:0000269|PubMed:17081065}.	UP000005640: Chromosome 8		PTM: The delta, brain-specific form differs from the zeta form in being phosphorylated (Probable). Phosphorylation on Ser-184 by MAPK8; promotes dissociation of BAX and translocation of BAX to mitochondria (PubMed:15071501, PubMed:15696159). Phosphorylation on Thr-232; inhibits binding of RAF1 (PubMed:9360956). Phosphorylated on Ser-58 by PKA and protein kinase C delta type catalytic subunit in a…
P78527	P78527	PRKDC_HUMAN	DNA-dependent protein kinase catalytic subunit (DNA-PK catalytic subunit) (DNA-PKcs) (EC 2.7.11.1) (DNPK1) (p460)	PRKDC HYRC HYRC1	Homo sapiens (Human)	4128	SUBCELLULAR LOCATION: Nucleus {ECO:0000269|PubMed:12231622, ECO:0000269|PubMed:14734805, ECO:0000269|PubMed:22002106}. Nucleus, nucleolus {ECO:0000269|PubMed:22002106, ECO:0000269|PubMed:32103174}.	UP000005640: Chromosome 8	CATALYTIC ACTIVITY: Reaction=ATP + L-seryl-[protein] = ADP + H(+) + O-phospho-L-seryl-[protein]; Xref=Rhea:RHEA:17989, Rhea:RHEA-COMP:9863, Rhea:RHEA-COMP:11604, ChEBI:CHEBI:15378, ChEBI:CHEBI:29999, ChEBI:CHEBI:30616, ChEBI:CHEBI:83421, ChEBI:CHEBI:456216; EC=2.7.11.1; Evidence={ECO:0000269|PubMed:29478807, ECO:0000269|PubMed:32103174}; PhysiologicalDirection=left-to-right; Xref=Rhea:RHEA:17990;…	PTM: Autophosphorylated at two clusters, the T2609 cluster and the S2056 cluster (PubMed:33854234). Autophosphorylated on Ser-2056, Thr-2609, Thr-2638 and Thr-2647 (PubMed:12186630, PubMed:12231622, PubMed:14734805, PubMed:33854234). Ser-2056 and Thr-2609 are DNA damage-inducible phosphorylation sites (inducible with ionizing radiation, IR) dephosphorylated by PPP5C (PubMed:12186630, PubMed:12231…
O60518	O60518	RNBP6_HUMAN	Ran-binding protein 6 (RanBP6)	RANBP6	Homo sapiens (Human)	1105	SUBCELLULAR LOCATION: Cytoplasm {ECO:0000250}. Nucleus {ECO:0000250}.	UP000005640: Chromosome 9
P00568	P00568	KAD1_HUMAN	Adenylate kinase isoenzyme 1 (AK 1) (EC 2.7.4.10) (EC 2.7.4.3) (EC 2.7.4.6) (ATP-AMP transphosphorylase 1) (ATP:AMP phosphotransferase) (Adenylate monophosphate kinase) (Myokinase)	AK1	Homo sapiens (Human)	194	SUBCELLULAR LOCATION: Cytoplasm {ECO:0000250|UniProtKB:P05081}.	UP000005640: Chromosome 9	CATALYTIC ACTIVITY: Reaction=AMP + ATP = 2 ADP; Xref=Rhea:RHEA:12973, ChEBI:CHEBI:30616, ChEBI:CHEBI:456215, ChEBI:CHEBI:456216; EC=2.7.4.3; Evidence={ECO:0000255|HAMAP-Rule:MF_03171, ECO:0000269|PubMed:2542324}; CATALYTIC ACTIVITY: Reaction=a 2'-deoxyribonucleoside 5'-diphosphate + ATP = a 2'-deoxyribonucleoside 5'-triphosphate + ADP; Xref=Rhea:RHEA:44640, ChEBI:CHEBI:30616, ChEBI:CHEBI:61560, C…
P10599	P10599	THIO_HUMAN	Thioredoxin (Trx) (ATL-derived factor) (ADF) (Surface-associated sulphydryl protein) (SASP) (allergen Hom s Trx)	TXN TRDX TRX TRX1	Homo sapiens (Human)	105	SUBCELLULAR LOCATION: Nucleus {ECO:0000269|PubMed:11118054, ECO:0000269|PubMed:9108029}. Cytoplasm {ECO:0000269|PubMed:11118054, ECO:0000269|PubMed:9108029}. Secreted {ECO:0000269|PubMed:1332947}. Note=Translocates from the cytoplasm into the nucleus after phorbol 12-myristate 13-acetate induction (PMA) (PubMed:9108029). Predominantly in the cytoplasm in non irradiated cells (PubMed:11118054). Ra…	UP000005640: Chromosome 9		PTM: In the fully reduced protein, both Cys-69 and Cys-73 are nitrosylated in response to nitric oxide (NO). When two disulfide bonds are present in the protein, only Cys-73 is nitrosylated. Cys-73 can serve as donor for nitrosylation of target proteins. {ECO:0000269|PubMed:15246877, ECO:0000269|PubMed:16408020, ECO:0000269|PubMed:17260951, ECO:0000269|PubMed:17606900}.; PTM: In case of infection…
P51970	P51970	NDUA8_HUMAN	NADH dehydrogenase [ubiquinone] 1 alpha subcomplex subunit 8 (Complex I-19kD) (CI-19kD) (Complex I-PGIV) (CI-PGIV) (NADH-ubiquinone oxidoreductase 19 kDa subunit)	NDUFA8	Homo sapiens (Human)	172	SUBCELLULAR LOCATION: Mitochondrion inner membrane {ECO:0000269|PubMed:21310150}; Peripheral membrane protein {ECO:0000269|PubMed:21310150}. Mitochondrion intermembrane space {ECO:0000269|PubMed:21310150}. Mitochondrion {ECO:0000269|PubMed:23676665}.	UP000005640: Chromosome 9		PTM: May contain intrachain disulfide bonds, as evidenced by its electrophoretic mobility under reducing vs non-reducing conditions. {ECO:0000269|PubMed:21310150}.
P55072	P55072	TERA_HUMAN	Transitional endoplasmic reticulum ATPase (TER ATPase) (EC 3.6.4.6) (15S Mg(2+)-ATPase p97 subunit) (Valosin-containing protein) (VCP)	VCP HEL-220 HEL-S-70	Homo sapiens (Human)	806	SUBCELLULAR LOCATION: Cytoplasm, cytosol {ECO:0000269|PubMed:15456787}. Endoplasmic reticulum {ECO:0000269|PubMed:15215856}. Nucleus {ECO:0000269|PubMed:23042605, ECO:0000269|PubMed:26842564}. Cytoplasm, Stress granule {ECO:0000269|PubMed:29804830}. Note=Present in the neuronal hyaline inclusion bodies specifically found in motor neurons from amyotrophic lateral sclerosis patients (PubMed:1545678…	UP000005640: Chromosome 9	CATALYTIC ACTIVITY: Reaction=ATP + H2O = ADP + H(+) + phosphate; Xref=Rhea:RHEA:13065, ChEBI:CHEBI:15377, ChEBI:CHEBI:15378, ChEBI:CHEBI:30616, ChEBI:CHEBI:43474, ChEBI:CHEBI:456216; EC=3.6.4.6; Evidence={ECO:0000269|PubMed:26471729};	PTM: Phosphorylated by tyrosine kinases in response to T-cell antigen receptor activation. Phosphorylated in mitotic cells. {ECO:0000250|UniProtKB:P46462}.; PTM: ISGylated. {ECO:0000269|PubMed:16139798}.; PTM: Methylation at Lys-315 catalyzed by VCPKMT is increased in the presence of ASPSCR1. Lys-315 methylation may decrease ATPase activity. {ECO:0000269|PubMed:22948820, ECO:0000269|PubMed:233496…
P61106	P61106	RAB14_HUMAN	Ras-related protein Rab-14 (EC 3.6.5.2)	RAB14	Homo sapiens (Human)	215	SUBCELLULAR LOCATION: Recycling endosome {ECO:0000269|PubMed:22595670}. Early endosome membrane {ECO:0000269|PubMed:16962593, ECO:0000269|PubMed:20534812}; Lipid-anchor {ECO:0000305}; Cytoplasmic side {ECO:0000305}. Golgi apparatus membrane {ECO:0000269|PubMed:16962593}; Lipid-anchor {ECO:0000305}; Cytoplasmic side {ECO:0000305}. Golgi apparatus, trans-Golgi network membrane {ECO:0000269|PubMed:1…	UP000005640: Chromosome 9	CATALYTIC ACTIVITY: Reaction=GTP + H2O = GDP + H(+) + phosphate; Xref=Rhea:RHEA:19669, ChEBI:CHEBI:15377, ChEBI:CHEBI:15378, ChEBI:CHEBI:37565, ChEBI:CHEBI:43474, ChEBI:CHEBI:58189; EC=3.6.5.2; Evidence={ECO:0000269|PubMed:22595670}; PhysiologicalDirection=left-to-right; Xref=Rhea:RHEA:19670; Evidence={ECO:0000269|PubMed:22595670};
P61978	P61978	HNRPK_HUMAN	Heterogeneous nuclear ribonucleoprotein K (hnRNP K) (Transformation up-regulated nuclear protein) (TUNP)	HNRNPK HNRPK	Homo sapiens (Human)	463	SUBCELLULAR LOCATION: Cytoplasm {ECO:0000269|PubMed:1729596}. Nucleus, nucleoplasm {ECO:0000269|PubMed:16360036, ECO:0000269|PubMed:1729596, ECO:0000269|PubMed:18775702, ECO:0000269|PubMed:22721921}. Cell projection, podosome {ECO:0000269|PubMed:22721921}. Note=Recruited to p53/TP53-responsive promoters, in the presence of functional p53/TP53 (PubMed:16360036). In case of ASFV infection, there is…	UP000005640: Chromosome 9		PTM: Arg-296 and Arg-299 are dimethylated, probably to asymmetric dimethylarginine.; PTM: Sumoylated by CBX4. Sumoylation is increased upon DNA damage, such as that produced by doxorubicin, etoposide, UV light and camptothecin, due to enhanced CBX4 phosphorylation by HIPK2 under these conditions. {ECO:0000269|PubMed:16564677, ECO:0000269|PubMed:22825850, ECO:0000269|PubMed:8107114}.; PTM: Ubiquit…
P62424	P62424	RL7A_HUMAN	Large ribosomal subunit protein eL8 (60S ribosomal protein L7a) (PLA-X polypeptide) (Surfeit locus protein 3)	RPL7A SURF-3 SURF3	Homo sapiens (Human)	266	SUBCELLULAR LOCATION: Cytoplasm {ECO:0000269|PubMed:23636399}.	UP000005640: Chromosome 9
P62753	P62753	RS6_HUMAN	Small ribosomal subunit protein eS6 (40S ribosomal protein S6) (Phosphoprotein NP33)	RPS6 OK/SW-cl.2	Homo sapiens (Human)	249	SUBCELLULAR LOCATION: Cytoplasm {ECO:0000269|PubMed:23636399}. Nucleus, nucleolus {ECO:0000269|PubMed:34516797}.	UP000005640: Chromosome 9		PTM: Ribosomal protein S6 is the major substrate of protein kinases in eukaryote ribosomes. The phosphorylation is stimulated by growth factors, tumor promoting agents, and mitogens. It is dephosphorylated at growth arrest. Phosphorylated at Ser-235 and Ser-236 by RPS6KA1 and RPS6KA3; phosphorylation at these sites facilitates the assembly of the pre-initiation complex. {ECO:0000269|PubMed:173607…
O60488	O60488	ACSL4_HUMAN	Long-chain-fatty-acid--CoA ligase 4 (EC 6.2.1.3) (Arachidonate--CoA ligase) (EC 6.2.1.15) (Long-chain acyl-CoA synthetase 4) (LACS 4)	ACSL4 ACS4 FACL4 LACS4	Homo sapiens (Human)	711	SUBCELLULAR LOCATION: Mitochondrion outer membrane {ECO:0000250}; Single-pass type III membrane protein {ECO:0000250}. Peroxisome membrane {ECO:0000250}; Single-pass type III membrane protein {ECO:0000250}. Microsome membrane {ECO:0000250}; Single-pass type III membrane protein {ECO:0000250}. Endoplasmic reticulum membrane {ECO:0000269|PubMed:24269233}; Single-pass type III membrane protein {ECO:…	UP000005640: Chromosome X	CATALYTIC ACTIVITY: Reaction=a long-chain fatty acid + ATP + CoA = a long-chain fatty acyl-CoA + AMP + diphosphate; Xref=Rhea:RHEA:15421, ChEBI:CHEBI:30616, ChEBI:CHEBI:33019, ChEBI:CHEBI:57287, ChEBI:CHEBI:57560, ChEBI:CHEBI:83139, ChEBI:CHEBI:456215; EC=6.2.1.3; Evidence={ECO:0000269|PubMed:21242590, ECO:0000269|PubMed:22633490, ECO:0000269|PubMed:24269233}; PhysiologicalDirection=left-to-right…
P00492	P00492	HPRT_HUMAN	Hypoxanthine-guanine phosphoribosyltransferase (HGPRT) (HGPRTase) (EC 2.4.2.8)	HPRT1 HPRT	Homo sapiens (Human)	218	SUBCELLULAR LOCATION: Cytoplasm.	UP000005640: Chromosome X	CATALYTIC ACTIVITY: Reaction=diphosphate + IMP = 5-phospho-alpha-D-ribose 1-diphosphate + hypoxanthine; Xref=Rhea:RHEA:17973, ChEBI:CHEBI:17368, ChEBI:CHEBI:33019, ChEBI:CHEBI:58017, ChEBI:CHEBI:58053; EC=2.4.2.8; Evidence={ECO:0000269|PubMed:10338013, ECO:0000269|PubMed:19527031}; PhysiologicalDirection=right-to-left; Xref=Rhea:RHEA:17975; Evidence={ECO:0000269|PubMed:10338013, ECO:0000269|PubMe…
P17600	P17600	SYN1_HUMAN	Synapsin-1 (Brain protein 4.1) (Synapsin I)	SYN1	Homo sapiens (Human)	705	SUBCELLULAR LOCATION: Synapse {ECO:0000250|UniProtKB:O88935}. Golgi apparatus {ECO:0000250|UniProtKB:O88935}. Presynapse {ECO:0000269|PubMed:21441247}. Cytoplasmic vesicle, secretory vesicle, synaptic vesicle {ECO:0000250|UniProtKB:P09951}. Note=Dissociates from synaptic vesicles and redistributes into the axon during action potential firing, in a step that precedes fusion of vesicles with the pl…	UP000005640: Chromosome X		PTM: Substrate of different protein kinases. Phosphorylated by CaMK2 and MAPK1 (PubMed:21441247). Phosphorylation, including phosphorylation at Ser-9, promotes synapsin-1 dissociation from synaptic vesicles, regulates its rate of dispersion, and controls the kinetics of vesicle pool turnover and neurotransmitter release (By similarity) (PubMed:21441247). {ECO:0000250|UniProtKB:P09951, ECO:0000269…	CARBOHYD 55; /note="O-linked (GlcNAc) serine"; /evidence="ECO:0000250"; CARBOHYD 87; /note="O-linked (GlcNAc) threonine"; /evidence="ECO:0000250"; CARBOHYD 96; /note="O-linked (GlcNAc) serine"; /evidence="ECO:0000250"; CARBOHYD 103; /note="O-linked (GlcNAc) serine"; /evidence="ECO:0000250"; CARBOHYD 261; /note="O-linked (GlcNAc) serine"; /evidence="ECO:0000250"; CARBOHYD 432; /note="O-linked (Glc…
P32004	P32004	L1CAM_HUMAN	Neural cell adhesion molecule L1 (N-CAM-L1) (NCAM-L1) (CD antigen CD171)	L1CAM CAML1 MIC5	Homo sapiens (Human)	1257	SUBCELLULAR LOCATION: Cell membrane {ECO:0000269|PubMed:12514225, ECO:0000269|PubMed:20621658, ECO:0000269|PubMed:22973895, ECO:0000269|PubMed:26891472}; Single-pass type I membrane protein {ECO:0000250|UniProtKB:Q05695}. Cell projection, growth cone {ECO:0000250|UniProtKB:Q05695}. Cell projection, axon {ECO:0000269|PubMed:20621658}. Cell projection, dendrite. Note=Colocalized with SHTN1 in close…	UP000005640: Chromosome X			CARBOHYD 100; /note="N-linked (GlcNAc...) asparagine"; /evidence="ECO:0000255"; CARBOHYD 203; /note="N-linked (GlcNAc...) asparagine"; /evidence="ECO:0000255"; CARBOHYD 247; /note="N-linked (GlcNAc...) asparagine"; /evidence="ECO:0000255"; CARBOHYD 294; /note="N-linked (GlcNAc...) asparagine"; /evidence="ECO:0000255"; CARBOHYD 433; /note="N-linked (GlcNAc...) asparagine"; /evidence="ECO:0000255";…
P51553	P51553	IDH3G_HUMAN	Isocitrate dehydrogenase [NAD] subunit gamma, mitochondrial (Isocitric dehydrogenase subunit gamma) (NAD(+)-specific ICDH subunit gamma)	IDH3G	Homo sapiens (Human)	393	SUBCELLULAR LOCATION: Mitochondrion {ECO:0000269|PubMed:11256614}.	UP000005640: Chromosome X
P60201	P60201	MYPR_HUMAN	Myelin proteolipid protein (PLP) (Lipophilin)	PLP1 PLP	Homo sapiens (Human)	277	SUBCELLULAR LOCATION: Cell membrane {ECO:0000269|PubMed:24103481}; Multi-pass membrane protein {ECO:0000269|PubMed:24103481}. Myelin membrane {ECO:0000250}. Note=Colocalizes with SIRT2 in internodal regions, at paranodal axoglial junction and Schmidt-Lanterman incisures of myelin sheat. {ECO:0000250}.	UP000005640: Chromosome X
P00846	P00846	ATP6_HUMAN	ATP synthase subunit a (F-ATPase protein 6)	MT-ATP6 ATP6 ATPASE6 MTATP6	Homo sapiens (Human)	226	SUBCELLULAR LOCATION: Mitochondrion inner membrane; Multi-pass membrane protein.	UP000005640: Mitochondrion MT
P03886	P03886	NU1M_HUMAN	NADH-ubiquinone oxidoreductase chain 1 (EC 7.1.1.2) (NADH dehydrogenase subunit 1)	MT-ND1 MTND1 NADH1 ND1	Homo sapiens (Human)	318	SUBCELLULAR LOCATION: Mitochondrion inner membrane {ECO:0000250|UniProtKB:P03887}; Multi-pass membrane protein {ECO:0000255}.	UP000005640: Mitochondrion MT	CATALYTIC ACTIVITY: Reaction=a ubiquinone + 5 H(+)(in) + NADH = a ubiquinol + 4 H(+)(out) + NAD(+); Xref=Rhea:RHEA:29091, Rhea:RHEA-COMP:9565, Rhea:RHEA-COMP:9566, ChEBI:CHEBI:15378, ChEBI:CHEBI:16389, ChEBI:CHEBI:17976, ChEBI:CHEBI:57540, ChEBI:CHEBI:57945; EC=7.1.1.2; Evidence={ECO:0000269|PubMed:1959619};
P03891	P03891	NU2M_HUMAN	NADH-ubiquinone oxidoreductase chain 2 (EC 7.1.1.2) (NADH dehydrogenase subunit 2)	MT-ND2 MTND2 NADH2 ND2	Homo sapiens (Human)	347	SUBCELLULAR LOCATION: Mitochondrion inner membrane {ECO:0000250|UniProtKB:P03892}; Multi-pass membrane protein {ECO:0000255}.	UP000005640: Mitochondrion MT	CATALYTIC ACTIVITY: Reaction=a ubiquinone + 5 H(+)(in) + NADH = a ubiquinol + 4 H(+)(out) + NAD(+); Xref=Rhea:RHEA:29091, Rhea:RHEA-COMP:9565, Rhea:RHEA-COMP:9566, ChEBI:CHEBI:15378, ChEBI:CHEBI:16389, ChEBI:CHEBI:17976, ChEBI:CHEBI:57540, ChEBI:CHEBI:57945; EC=7.1.1.2; Evidence={ECO:0000269|PubMed:16996290};
P03905	P03905	NU4M_HUMAN	NADH-ubiquinone oxidoreductase chain 4 (EC 7.1.1.2) (NADH dehydrogenase subunit 4)	MT-ND4 MTND4 NADH4 ND4	Homo sapiens (Human)	459	SUBCELLULAR LOCATION: Mitochondrion inner membrane {ECO:0000250|UniProtKB:P03910}; Multi-pass membrane protein {ECO:0000255}.	UP000005640: Mitochondrion MT	CATALYTIC ACTIVITY: Reaction=a ubiquinone + 5 H(+)(in) + NADH = a ubiquinol + 4 H(+)(out) + NAD(+); Xref=Rhea:RHEA:29091, Rhea:RHEA-COMP:9565, Rhea:RHEA-COMP:9566, ChEBI:CHEBI:15378, ChEBI:CHEBI:16389, ChEBI:CHEBI:17976, ChEBI:CHEBI:57540, ChEBI:CHEBI:57945; EC=7.1.1.2; Evidence={ECO:0000269|PubMed:15250827, ECO:0000269|PubMed:8344246, ECO:0000269|PubMed:8644732};
P03915	P03915	NU5M_HUMAN	NADH-ubiquinone oxidoreductase chain 5 (EC 7.1.1.2) (NADH dehydrogenase subunit 5)	MT-ND5 MTND5 NADH5 ND5	Homo sapiens (Human)	603	SUBCELLULAR LOCATION: Mitochondrion inner membrane {ECO:0000250|UniProtKB:P03920}; Multi-pass membrane protein {ECO:0000255}.	UP000005640: Mitochondrion MT	CATALYTIC ACTIVITY: Reaction=a ubiquinone + 5 H(+)(in) + NADH = a ubiquinol + 4 H(+)(out) + NAD(+); Xref=Rhea:RHEA:29091, Rhea:RHEA-COMP:9565, Rhea:RHEA-COMP:9566, ChEBI:CHEBI:15378, ChEBI:CHEBI:16389, ChEBI:CHEBI:17976, ChEBI:CHEBI:57540, ChEBI:CHEBI:57945; EC=7.1.1.2; Evidence={ECO:0000269|PubMed:15250827};

## Sheet: DSAD vs. CTRO
Supplementary table 4: Uniprot data for DEPs identified by nLC–HDMSE Analysis in human rontal cortices. Excel sheet with DSAD vs. CTRO comparison group
From	Entry	Entry Name	Protein names	Gene Names	Organism	Length	Catalytic activity	Proteomes	Subcellular location [CC]	Topological domain	Transmembrane	Post-translational modification	Glycosylation
P08247	P08247	SYPH_HUMAN	Synaptophysin (Major synaptic vesicle protein p38)	SYP	Homo sapiens (Human)	313		UP000005640: Chromosome X	SUBCELLULAR LOCATION: Cytoplasmic vesicle, secretory vesicle, synaptic vesicle membrane {ECO:0000269|PubMed:18662323}; Multi-pass membrane protein {ECO:0000255}. Synapse, synaptosome {ECO:0000269|PubMed:18662323}.	TOPO_DOM 1..25; /note="Cytoplasmic"; /evidence="ECO:0000255"; TOPO_DOM 50..106; /note="Vesicular"; /evidence="ECO:0000255"; TOPO_DOM 131..137; /note="Cytoplasmic"; /evidence="ECO:0000255"; TOPO_DOM 162..199; /note="Vesicular"; /evidence="ECO:0000255"; TOPO_DOM 224..313; /note="Cytoplasmic"; /evidence="ECO:0000255"	TRANSMEM 26..49; /note="Helical"; /evidence="ECO:0000255"; TRANSMEM 107..130; /note="Helical"; /evidence="ECO:0000255"; TRANSMEM 138..161; /note="Helical"; /evidence="ECO:0000255"; TRANSMEM 200..223; /note="Helical"; /evidence="ECO:0000255"	PTM: Ubiquitinated; mediated by SIAH1 or SIAH2 and leading to its subsequent proteasomal degradation. {ECO:0000250}.; PTM: Phosphorylated by SRC. {ECO:0000250|UniProtKB:P07825}.	CARBOHYD 59; /note="N-linked (GlcNAc...) asparagine"; /evidence="ECO:0000255"
P08559	P08559	ODPA_HUMAN	Pyruvate dehydrogenase E1 component subunit alpha, somatic form, mitochondrial (EC 1.2.4.1) (PDHE1-A type I)	PDHA1 PHE1A	Homo sapiens (Human)	390	CATALYTIC ACTIVITY: Reaction=H(+) + N(6)-[(R)-lipoyl]-L-lysyl-[dihydrolipoyllysine-residue acetyltransferase] + pyruvate = CO2 + N(6)-[(R)-S(8)-acetyldihydrolipoyl]-L-lysyl-[dihydrolipoyllysine-residue acetyltransferase]; Xref=Rhea:RHEA:19189, Rhea:RHEA-COMP:10480, Rhea:RHEA-COMP:10481, ChEBI:CHEBI:15361, ChEBI:CHEBI:15378, ChEBI:CHEBI:16526, ChEBI:CHEBI:83099, ChEBI:CHEBI:83111; EC=1.2.4.1; Evid…	UP000005640: Chromosome X	SUBCELLULAR LOCATION: Mitochondrion matrix.			PTM: Phosphorylation at Ser-232, Ser-293 and Ser-300 by PDK family kinases inactivates the enzyme; for this phosphorylation at a single site is sufficient. Dephosphorylation at all three sites, i.e. at Ser-232, Ser-293 and Ser-300, is required for reactivation. {ECO:0000269|PubMed:11486000, ECO:0000269|PubMed:17474719, ECO:0000269|PubMed:19081061}.; PTM: Acetylation alters the phosphorylation pat…
P13473	P13473	LAMP2_HUMAN	Lysosome-associated membrane glycoprotein 2 (LAMP-2) (Lysosome-associated membrane protein 2) (CD107 antigen-like family member B) (LGP-96) (CD antigen CD107b)	LAMP2	Homo sapiens (Human)	410		UP000005640: Chromosome X	SUBCELLULAR LOCATION: Lysosome membrane {ECO:0000255|PROSITE-ProRule:PRU00740, ECO:0000269|PubMed:11082038, ECO:0000269|PubMed:17897319, ECO:0000269|PubMed:18644871, ECO:0000269|PubMed:2912382}; Single-pass type I membrane protein {ECO:0000255|PROSITE-ProRule:PRU00740, ECO:0000269|PubMed:17897319}. Endosome membrane {ECO:0000269|PubMed:17897319}; Single-pass type I membrane protein {ECO:0000255|P…	TOPO_DOM 29..375; /note="Lumenal"; /evidence="ECO:0000255"; TOPO_DOM 400..410; /note="Cytoplasmic"; /evidence="ECO:0000255|PROSITE-ProRule:PRU00740"	TRANSMEM 376..399; /note="Helical"; /evidence="ECO:0000255|PROSITE-ProRule:PRU00740"	PTM: O- and N-glycosylated; some of the 16 N-linked glycans are polylactosaminoglycans. {ECO:0000269|PubMed:12754519, ECO:0000269|PubMed:16335952, ECO:0000269|PubMed:19159218, ECO:0000269|PubMed:2243102, ECO:0000269|PubMed:2912382, ECO:0000269|PubMed:8323299}.	CARBOHYD 32; /note="N-linked (GlcNAc...) (polylactosaminoglycan) asparagine"; /evidence="ECO:0000269|PubMed:16335952"; CARBOHYD 38; /note="N-linked (GlcNAc...) (polylactosaminoglycan) asparagine"; /evidence="ECO:0000269|PubMed:16335952"; CARBOHYD 49; /note="N-linked (GlcNAc...) asparagine"; /evidence="ECO:0000269|PubMed:12754519, ECO:0000269|PubMed:16335952"; CARBOHYD 58; /note="N-linked (GlcNAc.…
P17600	P17600	SYN1_HUMAN	Synapsin-1 (Brain protein 4.1) (Synapsin I)	SYN1	Homo sapiens (Human)	705		UP000005640: Chromosome X	SUBCELLULAR LOCATION: Synapse {ECO:0000250|UniProtKB:O88935}. Golgi apparatus {ECO:0000250|UniProtKB:O88935}. Presynapse {ECO:0000269|PubMed:21441247}. Cytoplasmic vesicle, secretory vesicle, synaptic vesicle {ECO:0000250|UniProtKB:P09951}. Note=Dissociates from synaptic vesicles and redistributes into the axon during action potential firing, in a step that precedes fusion of vesicles with the pl…			PTM: Substrate of different protein kinases. Phosphorylated by CaMK2 and MAPK1 (PubMed:21441247). Phosphorylation, including phosphorylation at Ser-9, promotes synapsin-1 dissociation from synaptic vesicles, regulates its rate of dispersion, and controls the kinetics of vesicle pool turnover and neurotransmitter release (By similarity) (PubMed:21441247). {ECO:0000250|UniProtKB:P09951, ECO:0000269…	CARBOHYD 55; /note="O-linked (GlcNAc) serine"; /evidence="ECO:0000250"; CARBOHYD 87; /note="O-linked (GlcNAc) threonine"; /evidence="ECO:0000250"; CARBOHYD 96; /note="O-linked (GlcNAc) serine"; /evidence="ECO:0000250"; CARBOHYD 103; /note="O-linked (GlcNAc) serine"; /evidence="ECO:0000250"; CARBOHYD 261; /note="O-linked (GlcNAc) serine"; /evidence="ECO:0000250"; CARBOHYD 432; /note="O-linked (Glc…
P60201	P60201	MYPR_HUMAN	Myelin proteolipid protein (PLP) (Lipophilin)	PLP1 PLP	Homo sapiens (Human)	277		UP000005640: Chromosome X	SUBCELLULAR LOCATION: Cell membrane {ECO:0000269|PubMed:24103481}; Multi-pass membrane protein {ECO:0000269|PubMed:24103481}. Myelin membrane {ECO:0000250}. Note=Colocalizes with SIRT2 in internodal regions, at paranodal axoglial junction and Schmidt-Lanterman incisures of myelin sheat. {ECO:0000250}.	TOPO_DOM 2..9; /note="Cytoplasmic"; /evidence="ECO:0000305|PubMed:1711121"; TOPO_DOM 37..63; /note="Extracellular"; /evidence="ECO:0000305|PubMed:1711121"; TOPO_DOM 89..151; /note="Cytoplasmic"; /evidence="ECO:0000305|PubMed:1711121"; TOPO_DOM 178..233; /note="Extracellular"; /evidence="ECO:0000305|PubMed:1711121"; TOPO_DOM 261..277; /note="Cytoplasmic"; /evidence="ECO:0000305|PubMed:1711121"	TRANSMEM 10..36; /note="Helical; Name=1"; /evidence="ECO:0000305"; TRANSMEM 64..88; /note="Helical; Name=2"; /evidence="ECO:0000305"; TRANSMEM 152..177; /note="Helical; Name=3"; /evidence="ECO:0000305"; TRANSMEM 234..260; /note="Helical; Name=4"; /evidence="ECO:0000305"
P10599	P10599	THIO_HUMAN	Thioredoxin (Trx) (ATL-derived factor) (ADF) (Surface-associated sulphydryl protein) (SASP) (allergen Hom s Trx)	TXN TRDX TRX TRX1	Homo sapiens (Human)	105		UP000005640: Chromosome 9	SUBCELLULAR LOCATION: Nucleus {ECO:0000269|PubMed:11118054, ECO:0000269|PubMed:9108029}. Cytoplasm {ECO:0000269|PubMed:11118054, ECO:0000269|PubMed:9108029}. Secreted {ECO:0000269|PubMed:1332947}. Note=Translocates from the cytoplasm into the nucleus after phorbol 12-myristate 13-acetate induction (PMA) (PubMed:9108029). Predominantly in the cytoplasm in non irradiated cells (PubMed:11118054). Ra…			PTM: In the fully reduced protein, both Cys-69 and Cys-73 are nitrosylated in response to nitric oxide (NO). When two disulfide bonds are present in the protein, only Cys-73 is nitrosylated. Cys-73 can serve as donor for nitrosylation of target proteins. {ECO:0000269|PubMed:15246877, ECO:0000269|PubMed:16408020, ECO:0000269|PubMed:17260951, ECO:0000269|PubMed:17606900}.; PTM: In case of infection…
P51970	P51970	NDUA8_HUMAN	NADH dehydrogenase [ubiquinone] 1 alpha subcomplex subunit 8 (Complex I-19kD) (CI-19kD) (Complex I-PGIV) (CI-PGIV) (NADH-ubiquinone oxidoreductase 19 kDa subunit)	NDUFA8	Homo sapiens (Human)	172		UP000005640: Chromosome 9	SUBCELLULAR LOCATION: Mitochondrion inner membrane {ECO:0000269|PubMed:21310150}; Peripheral membrane protein {ECO:0000269|PubMed:21310150}. Mitochondrion intermembrane space {ECO:0000269|PubMed:21310150}. Mitochondrion {ECO:0000269|PubMed:23676665}.			PTM: May contain intrachain disulfide bonds, as evidenced by its electrophoretic mobility under reducing vs non-reducing conditions. {ECO:0000269|PubMed:21310150}.
P55072	P55072	TERA_HUMAN	Transitional endoplasmic reticulum ATPase (TER ATPase) (EC 3.6.4.6) (15S Mg(2+)-ATPase p97 subunit) (Valosin-containing protein) (VCP)	VCP HEL-220 HEL-S-70	Homo sapiens (Human)	806	CATALYTIC ACTIVITY: Reaction=ATP + H2O = ADP + H(+) + phosphate; Xref=Rhea:RHEA:13065, ChEBI:CHEBI:15377, ChEBI:CHEBI:15378, ChEBI:CHEBI:30616, ChEBI:CHEBI:43474, ChEBI:CHEBI:456216; EC=3.6.4.6; Evidence={ECO:0000269|PubMed:26471729};	UP000005640: Chromosome 9	SUBCELLULAR LOCATION: Cytoplasm, cytosol {ECO:0000269|PubMed:15456787}. Endoplasmic reticulum {ECO:0000269|PubMed:15215856}. Nucleus {ECO:0000269|PubMed:23042605, ECO:0000269|PubMed:26842564}. Cytoplasm, Stress granule {ECO:0000269|PubMed:29804830}. Note=Present in the neuronal hyaline inclusion bodies specifically found in motor neurons from amyotrophic lateral sclerosis patients (PubMed:1545678…			PTM: Phosphorylated by tyrosine kinases in response to T-cell antigen receptor activation. Phosphorylated in mitotic cells. {ECO:0000250|UniProtKB:P46462}.; PTM: ISGylated. {ECO:0000269|PubMed:16139798}.; PTM: Methylation at Lys-315 catalyzed by VCPKMT is increased in the presence of ASPSCR1. Lys-315 methylation may decrease ATPase activity. {ECO:0000269|PubMed:22948820, ECO:0000269|PubMed:233496…
P61106	P61106	RAB14_HUMAN	Ras-related protein Rab-14 (EC 3.6.5.2)	RAB14	Homo sapiens (Human)	215	CATALYTIC ACTIVITY: Reaction=GTP + H2O = GDP + H(+) + phosphate; Xref=Rhea:RHEA:19669, ChEBI:CHEBI:15377, ChEBI:CHEBI:15378, ChEBI:CHEBI:37565, ChEBI:CHEBI:43474, ChEBI:CHEBI:58189; EC=3.6.5.2; Evidence={ECO:0000269|PubMed:22595670}; PhysiologicalDirection=left-to-right; Xref=Rhea:RHEA:19670; Evidence={ECO:0000269|PubMed:22595670};	UP000005640: Chromosome 9	SUBCELLULAR LOCATION: Recycling endosome {ECO:0000269|PubMed:22595670}. Early endosome membrane {ECO:0000269|PubMed:16962593, ECO:0000269|PubMed:20534812}; Lipid-anchor {ECO:0000305}; Cytoplasmic side {ECO:0000305}. Golgi apparatus membrane {ECO:0000269|PubMed:16962593}; Lipid-anchor {ECO:0000305}; Cytoplasmic side {ECO:0000305}. Golgi apparatus, trans-Golgi network membrane {ECO:0000269|PubMed:1…
Q6YN16	Q6YN16	HSDL2_HUMAN	Hydroxysteroid dehydrogenase-like protein 2 (EC 1.-.-.-) (Short chain dehydrogenase/reductase family 13C member 1)	HSDL2 C9orf99 SDR13C1	Homo sapiens (Human)	418		UP000005640: Chromosome 9	SUBCELLULAR LOCATION: Peroxisome {ECO:0000269|PubMed:19703561}.
Q9UPV7	Q9UPV7	PHF24_HUMAN	PHD finger protein 24	PHF24 KIAA1045	Homo sapiens (Human)	400		UP000005640: Chromosome 9
P08574	P08574	CY1_HUMAN	Cytochrome c1, heme protein, mitochondrial (EC 7.1.1.8) (Complex III subunit 4) (Complex III subunit IV) (Cytochrome b-c1 complex subunit 4) (Ubiquinol-cytochrome-c reductase complex cytochrome c1 subunit) (Cytochrome c-1)	CYC1	Homo sapiens (Human)	325	CATALYTIC ACTIVITY: Reaction=a quinol + 2 Fe(III)-[cytochrome c](out) = a quinone + 2 Fe(II)-[cytochrome c](out) + 2 H(+)(out); Xref=Rhea:RHEA:11484, Rhea:RHEA-COMP:10350, Rhea:RHEA-COMP:14399, ChEBI:CHEBI:15378, ChEBI:CHEBI:24646, ChEBI:CHEBI:29033, ChEBI:CHEBI:29034, ChEBI:CHEBI:132124; EC=7.1.1.8; Evidence={ECO:0000250|UniProtKB:P07143};	UP000005640: Chromosome 8	SUBCELLULAR LOCATION: Mitochondrion inner membrane {ECO:0000250|UniProtKB:P07143}; Single-pass membrane protein {ECO:0000250|UniProtKB:P07143}.	TOPO_DOM 85..281; /note="Mitochondrial intermembrane"; /evidence="ECO:0000269|PubMed:28844695"; TOPO_DOM 316..325; /note="Mitochondrial matrix"; /evidence="ECO:0000269|PubMed:28844695"	TRANSMEM 282..315; /note="Helical"; /evidence="ECO:0000269|PubMed:28844695"
P09669	P09669	COX6C_HUMAN	Cytochrome c oxidase subunit 6C (Cytochrome c oxidase polypeptide VIc)	COX6C	Homo sapiens (Human)	75		UP000005640: Chromosome 8	SUBCELLULAR LOCATION: Mitochondrion inner membrane {ECO:0000269|PubMed:30030519}; Single-pass membrane protein {ECO:0000269|PubMed:30030519}.	TOPO_DOM 1..13; /note="Mitochondrial matrix"; /evidence="ECO:0000269|PubMed:30030519"; TOPO_DOM 55..75; /note="Mitochondrial intermembrane"; /evidence="ECO:0000269|PubMed:30030519"	TRANSMEM 14..54; /note="Helical"; /evidence="ECO:0000250|UniProtKB:P04038"
P14927	P14927	QCR7_HUMAN	Cytochrome b-c1 complex subunit 7 (Complex III subunit 7) (Complex III subunit VII) (QP-C) (Ubiquinol-cytochrome c reductase complex 14 kDa protein)	UQCRB UQBP	Homo sapiens (Human)	111		UP000005640: Chromosome 8	SUBCELLULAR LOCATION: Mitochondrion inner membrane {ECO:0000250|UniProtKB:P00128}; Peripheral membrane protein {ECO:0000250|UniProtKB:P00128}; Matrix side {ECO:0000250|UniProtKB:P00128}.
P18124	P18124	RL7_HUMAN	Large ribosomal subunit protein uL30 (60S ribosomal protein L7)	RPL7	Homo sapiens (Human)	248		UP000005640: Chromosome 8	SUBCELLULAR LOCATION: Cytoplasm {ECO:0000269|PubMed:23636399}.
P55327	P55327	TPD52_HUMAN	Tumor protein D52 (Protein N8)	TPD52	Homo sapiens (Human)	224		UP000005640: Chromosome 8
P61019	P61019	RAB2A_HUMAN	Ras-related protein Rab-2A (EC 3.6.5.2)	RAB2A RAB2	Homo sapiens (Human)	212	CATALYTIC ACTIVITY: Reaction=GTP + H2O = GDP + H(+) + phosphate; Xref=Rhea:RHEA:19669, ChEBI:CHEBI:15377, ChEBI:CHEBI:15378, ChEBI:CHEBI:37565, ChEBI:CHEBI:43474, ChEBI:CHEBI:58189; EC=3.6.5.2; Evidence={ECO:0000250|UniProtKB:P53994}; PhysiologicalDirection=left-to-right; Xref=Rhea:RHEA:19670; Evidence={ECO:0000250|UniProtKB:P53994};	UP000005640: Chromosome 8	SUBCELLULAR LOCATION: Endoplasmic reticulum-Golgi intermediate compartment membrane {ECO:0000269|PubMed:17081065}; Lipid-anchor {ECO:0000269|PubMed:17081065}; Cytoplasmic side {ECO:0000305}. Melanosome {ECO:0000269|PubMed:17081065}. Endoplasmic reticulum membrane {ECO:0000305}; Lipid-anchor {ECO:0000269|PubMed:17081065}; Cytoplasmic side {ECO:0000305}. Golgi apparatus membrane {ECO:0000305}; Lipi…
Q9Y277	Q9Y277	VDAC3_HUMAN	Voltage-dependent anion-selective channel protein 3 (VDAC-3) (hVDAC3) (Outer mitochondrial membrane protein porin 3)	VDAC3	Homo sapiens (Human)	283		UP000005640: Chromosome 8	SUBCELLULAR LOCATION: Mitochondrion outer membrane {ECO:0000250|UniProtKB:P21796}. Membrane {ECO:0000269|PubMed:27641616}. Note=May localize to non-mitochondrial membranes. {ECO:0000269|PubMed:27641616}.		TRANSMEM 26..35; /note="Beta stranded"; /evidence="ECO:0000250|UniProtKB:P21796"; TRANSMEM 39..47; /note="Beta stranded"; /evidence="ECO:0000250|UniProtKB:P21796"; TRANSMEM 54..64; /note="Beta stranded"; /evidence="ECO:0000250|UniProtKB:P21796"; TRANSMEM 69..76; /note="Beta stranded"; /evidence="ECO:0000250|UniProtKB:P21796"; TRANSMEM 80..89; /note="Beta stranded"; /evidence="ECO:0000250|UniProtK…	PTM: Ubiquitinated by PRKN during mitophagy, leading to its degradation and enhancement of mitophagy. Deubiquitinated by USP30. {ECO:0000269|PubMed:25621951}.
P09622	P09622	DLDH_HUMAN	Dihydrolipoyl dehydrogenase, mitochondrial (EC 1.8.1.4) (Dihydrolipoamide dehydrogenase) (Glycine cleavage system L protein)	DLD GCSL LAD PHE3	Homo sapiens (Human)	509	CATALYTIC ACTIVITY: Reaction=N(6)-[(R)-dihydrolipoyl]-L-lysyl-[protein] + NAD(+) = H(+) + N(6)-[(R)-lipoyl]-L-lysyl-[protein] + NADH; Xref=Rhea:RHEA:15045, Rhea:RHEA-COMP:10474, Rhea:RHEA-COMP:10475, ChEBI:CHEBI:15378, ChEBI:CHEBI:57540, ChEBI:CHEBI:57945, ChEBI:CHEBI:83099, ChEBI:CHEBI:83100; EC=1.8.1.4; Evidence={ECO:0000269|PubMed:15712224, ECO:0000269|PubMed:16442803, ECO:0000269|PubMed:16770…	UP000005640: Chromosome 7	SUBCELLULAR LOCATION: Mitochondrion matrix {ECO:0000305|PubMed:29211711, ECO:0000305|PubMed:3693355}. Nucleus {ECO:0000269|PubMed:29211711}. Cell projection, cilium, flagellum {ECO:0000250|UniProtKB:Q811C4}. Cytoplasmic vesicle, secretory vesicle, acrosome {ECO:0000269|PubMed:15888450}. Note=Mainly localizes in the mitochondrion. A small fraction localizes to the nucleus, where the 2-oxoglutarate…			PTM: Tyrosine phosphorylated. {ECO:0000250|UniProtKB:Q811C4}.
P11233	P11233	RALA_HUMAN	Ras-related protein Ral-A (EC 3.6.5.2)	RALA RAL	Homo sapiens (Human)	206	CATALYTIC ACTIVITY: Reaction=GTP + H2O = GDP + H(+) + phosphate; Xref=Rhea:RHEA:19669, ChEBI:CHEBI:15377, ChEBI:CHEBI:15378, ChEBI:CHEBI:37565, ChEBI:CHEBI:43474, ChEBI:CHEBI:58189; EC=3.6.5.2; Evidence={ECO:0000269|PubMed:30500825}; PhysiologicalDirection=left-to-right; Xref=Rhea:RHEA:19670; Evidence={ECO:0000269|PubMed:30500825};	UP000005640: Chromosome 7	SUBCELLULAR LOCATION: Cell membrane {ECO:0000269|PubMed:17875936, ECO:0000269|PubMed:18756269, ECO:0000269|PubMed:19306925}; Lipid-anchor {ECO:0000269|PubMed:17875936}; Cytoplasmic side. Cleavage furrow {ECO:0000269|PubMed:18756269}. Midbody, Midbody ring {ECO:0000269|PubMed:16213214}. Mitochondrion {ECO:0000269|PubMed:21822277}. Note=Predominantly at the cell surface in the absence of LPA. In th…			PTM: Phosphorylated. Phosphorylation at Ser-194 by AURKA/Aurora kinase A, during mitosis, induces RALA localization to the mitochondrion where it regulates mitochondrial fission. {ECO:0000269|PubMed:21822277}.; PTM: Prenylation is essential for membrane localization. The geranylgeranylated form and the farnesylated mutant do not undergo alternative prenylation in response to geranylgeranyltransfe…	CARBOHYD 46; /note="(Microbial infection) O-linked (Glc) threonine; by P.sordellii toxin TcsL"; /evidence="ECO:0000269|PubMed:8858106"
P16435	P16435	NCPR_HUMAN	NADPH--cytochrome P450 reductase (CPR) (P450R) (EC 1.6.2.4)	POR CYPOR	Homo sapiens (Human)	677	CATALYTIC ACTIVITY: Reaction=NADPH + 2 oxidized [cytochrome P450] = H(+) + NADP(+) + 2 reduced [cytochrome P450]; Xref=Rhea:RHEA:24040, Rhea:RHEA-COMP:14627, Rhea:RHEA-COMP:14628, ChEBI:CHEBI:15378, ChEBI:CHEBI:55376, ChEBI:CHEBI:57783, ChEBI:CHEBI:58349, ChEBI:CHEBI:60344; EC=1.6.2.4; Evidence={ECO:0000255|HAMAP-Rule:MF_03212};	UP000005640: Chromosome 7	SUBCELLULAR LOCATION: Endoplasmic reticulum membrane {ECO:0000255|HAMAP-Rule:MF_03212}; Single-pass membrane protein {ECO:0000255|HAMAP-Rule:MF_03212}; Cytoplasmic side {ECO:0000255|HAMAP-Rule:MF_03212}.	TOPO_DOM 2..21; /note="Lumenal"; /evidence="ECO:0000255|HAMAP-Rule:MF_03212"; TOPO_DOM 43..677; /note="Cytoplasmic"; /evidence="ECO:0000255|HAMAP-Rule:MF_03212"	TRANSMEM 22..42; /note="Helical"; /evidence="ECO:0000255|HAMAP-Rule:MF_03212"
P54289	P54289	CA2D1_HUMAN	Voltage-dependent calcium channel subunit alpha-2/delta-1 (Voltage-gated calcium channel subunit alpha-2/delta-1) [Cleaved into: Voltage-dependent calcium channel subunit alpha-2-1; Voltage-dependent calcium channel subunit delta-1]	CACNA2D1 CACNL2A CCHL2A MHS3	Homo sapiens (Human)	1103		UP000005640: Chromosome 7	SUBCELLULAR LOCATION: Membrane {ECO:0000305}; Single-pass type I membrane protein {ECO:0000305}. Cell membrane {ECO:0000269|PubMed:35293990}.	TOPO_DOM 25..1073; /note="Extracellular"; /evidence="ECO:0000255"; TOPO_DOM 1095..1103; /note="Cytoplasmic"; /evidence="ECO:0000255"	TRANSMEM 1074..1094; /note="Helical"; /evidence="ECO:0000255"	PTM: Proteolytically processed into subunits alpha-2-1 and delta-1 that are disulfide-linked. {ECO:0000250}.	CARBOHYD 92; /note="N-linked (GlcNAc...) asparagine"; /evidence="ECO:0000269|PubMed:34234349, ECO:0007744|PDB:7MIX, ECO:0007744|PDB:7MIY"; CARBOHYD 136; /note="N-linked (GlcNAc...) asparagine"; /evidence="ECO:0000255"; CARBOHYD 184; /note="N-linked (GlcNAc...) asparagine"; /evidence="ECO:0000269|PubMed:34234349, ECO:0007744|PDB:7MIX, ECO:0007744|PDB:7MIY"; CARBOHYD 324; /note="N-linked (GlcNAc...…
P56134	P56134	ATPK_HUMAN	ATP synthase subunit f, mitochondrial (ATP synthase membrane subunit f)	ATP5MF ATP5J2 ATP5JL	Homo sapiens (Human)	94		UP000005640: Chromosome 7	SUBCELLULAR LOCATION: Mitochondrion. Mitochondrion inner membrane {ECO:0000305}; Single-pass membrane protein {ECO:0000305}.		TRANSMEM 63..82; /note="Helical"; /evidence="ECO:0000255"
Q8IVD9	Q8IVD9	NUDC3_HUMAN	NudC domain-containing protein 3	NUDCD3 KIAA1068	Homo sapiens (Human)	361		UP000005640: Chromosome 7
P08238	P08238	HS90B_HUMAN	Heat shock protein HSP 90-beta (HSP 90) (Heat shock 84 kDa) (HSP 84) (HSP84) (Heat shock protein family C member 3)	HSP90AB1 HSP90B HSPC2 HSPC3 HSPCB	Homo sapiens (Human)	724		UP000005640: Chromosome 6	SUBCELLULAR LOCATION: Cytoplasm {ECO:0000269|PubMed:16580629, ECO:0000269|PubMed:18239673, ECO:0000269|PubMed:24880080, ECO:0000269|PubMed:9482106}. Melanosome {ECO:0000269|PubMed:17081065}. Nucleus {ECO:0000269|PubMed:18239673}. Secreted {ECO:0000269|PubMed:20599762}. Cell membrane {ECO:0000269|PubMed:20599762}. Dynein axonemal particle {ECO:0000250|UniProtKB:Q6AZV1}. Cell surface {ECO:0000269|P…			PTM: Ubiquitinated in the presence of STUB1-UBE2D1 complex (in vitro). {ECO:0000269|PubMed:18042044}.; PTM: ISGylated. {ECO:0000269|PubMed:16139798}.; PTM: S-nitrosylated; negatively regulates the ATPase activity. {ECO:0000305|PubMed:19696785}.; PTM: Phosphorylation at Tyr-301 by SRC is induced by lipopolysaccharide (PubMed:23585225). Phosphorylation at Ser-226 and Ser-255 inhibits AHR interactio…	CARBOHYD 434; /note="O-linked (GlcNAc) serine"; /evidence="ECO:0000250"; CARBOHYD 452; /note="O-linked (GlcNAc) serine"; /evidence="ECO:0000250"
P10412	P10412	H14_HUMAN	Histone H1.4 (Histone H1b) (Histone H1s-4)	H1-4 H1F4 HIST1H1E	Homo sapiens (Human)	219		UP000005640: Chromosome 6	SUBCELLULAR LOCATION: Nucleus. Chromosome. Note=Mainly localizes in heterochromatin. Dysplays a punctuate staining pattern in the nucleus.			PTM: H1 histones are progressively phosphorylated during the cell cycle, becoming maximally phosphorylated during late G2 phase and M phase, and being dephosphorylated sharply thereafter. {ECO:0000250|UniProtKB:P43275}.; PTM: Acetylated at Lys-26. Deacetylated at Lys-26 by SIRT1. {ECO:0000269|PubMed:15469825}.; PTM: Citrullination at Arg-54 (H1R54ci) by PADI4 takes place within the DNA-binding si…
P14406	P14406	CX7A2_HUMAN	Cytochrome c oxidase subunit 7A2, mitochondrial (Cytochrome c oxidase subunit VIIa-liver/heart) (Cytochrome c oxidase subunit VIIa-L) (Cytochrome c oxidase subunit VIIaL)	COX7A2 COX7AL	Homo sapiens (Human)	83		UP000005640: Chromosome 6	SUBCELLULAR LOCATION: Mitochondrion inner membrane {ECO:0000269|PubMed:30030519}; Single-pass membrane protein {ECO:0000269|PubMed:30030519}.	TOPO_DOM 24..48; /note="Mitochondrial matrix"; /evidence="ECO:0000269|PubMed:30030519"; TOPO_DOM 78..83; /note="Mitochondrial intermembrane"; /evidence="ECO:0000269|PubMed:30030519"	TRANSMEM 49..77; /note="Helical"; /evidence="ECO:0000250|UniProtKB:P07470"
P17302	P17302	CXA1_HUMAN	Gap junction alpha-1 protein (Connexin-43) (Cx43) (Gap junction 43 kDa heart protein)	GJA1 GJAL	Homo sapiens (Human)	382		UP000005640: Chromosome 6	SUBCELLULAR LOCATION: Cell membrane {ECO:0000269|PubMed:22411987, ECO:0000269|PubMed:25398053}; Multi-pass membrane protein {ECO:0000255}. Cell junction, gap junction {ECO:0000269|PubMed:22411987, ECO:0000269|PubMed:25398053}. Endoplasmic reticulum {ECO:0000250|UniProtKB:P23242}. Note=Localizes at the intercalated disk (ICD) in cardiomyocytes and the proper localization at ICD is dependent on TME…	TOPO_DOM 2..23; /note="Cytoplasmic"; /evidence="ECO:0000250|UniProtKB:P08050"; TOPO_DOM 45..76; /note="Extracellular"; /evidence="ECO:0000250|UniProtKB:P08050"; TOPO_DOM 98..155; /note="Cytoplasmic"; /evidence="ECO:0000250|UniProtKB:P08050"; TOPO_DOM 177..207; /note="Extracellular"; /evidence="ECO:0000250|UniProtKB:P08050"; TOPO_DOM 229..382; /note="Cytoplasmic"; /evidence="ECO:0000250|UniProtKB:…	TRANSMEM 24..44; /note="Helical"; /evidence="ECO:0000255"; TRANSMEM 77..97; /note="Helical"; /evidence="ECO:0000255"; TRANSMEM 156..176; /note="Helical"; /evidence="ECO:0000255"; TRANSMEM 208..228; /note="Helical"; /evidence="ECO:0000255"	PTM: Phosphorylated at Ser-368 by PRKCG; phosphorylation induces disassembly of gap junction plaques and inhibition of gap junction activity (By similarity). Phosphorylation at Ser-325, Ser-328 and Ser-330 by CK1 modulates gap junction assembly. Phosphorylation at Ser-368 by PRKCD triggers its internalization into small vesicles leading to proteasome-mediated degradation (By similarity). {ECO:000…
P20618	P20618	PSB1_HUMAN	Proteasome subunit beta type-1 (Macropain subunit C5) (Multicatalytic endopeptidase complex subunit C5) (Proteasome component C5) (Proteasome gamma chain)	PSMB1 PSC5	Homo sapiens (Human)	241		UP000005640: Chromosome 6	SUBCELLULAR LOCATION: Cytoplasm {ECO:0000269|PubMed:12181345, ECO:0000269|PubMed:34711951}. Nucleus {ECO:0000269|PubMed:12181345, ECO:0000269|PubMed:34711951}. Note=Translocated from the cytoplasm into the nucleus following interaction with AKIRIN2, which bridges the proteasome with the nuclear import receptor IPO9. {ECO:0000269|PubMed:34711951}.				CARBOHYD 58; /note="O-linked (GlcNAc) serine"; /evidence="ECO:0000250"; CARBOHYD 209; /note="O-linked (GlcNAc) serine"; /evidence="ECO:0000250"
P51649	P51649	SSDH_HUMAN	Succinate-semialdehyde dehydrogenase, mitochondrial (EC 1.2.1.24) (Aldehyde dehydrogenase family 5 member A1) (NAD(+)-dependent succinic semialdehyde dehydrogenase)	ALDH5A1 SSADH	Homo sapiens (Human)	535	CATALYTIC ACTIVITY: Reaction=H2O + NAD(+) + succinate semialdehyde = 2 H(+) + NADH + succinate; Xref=Rhea:RHEA:13217, ChEBI:CHEBI:15377, ChEBI:CHEBI:15378, ChEBI:CHEBI:30031, ChEBI:CHEBI:57540, ChEBI:CHEBI:57706, ChEBI:CHEBI:57945; EC=1.2.1.24; Evidence={ECO:0000269|PubMed:12208142, ECO:0000269|PubMed:14635103, ECO:0000269|PubMed:19300440, ECO:0000269|PubMed:9683595}; PhysiologicalDirection=left-…	UP000005640: Chromosome 6	SUBCELLULAR LOCATION: Mitochondrion.
P08133	P08133	ANXA6_HUMAN	Annexin A6 (67 kDa calelectrin) (Annexin VI) (Annexin-6) (Calphobindin-II) (CPB-II) (Chromobindin-20) (Lipocortin VI) (Protein III) (p68) (p70)	ANXA6 ANX6	Homo sapiens (Human)	673		UP000005640: Chromosome 5	SUBCELLULAR LOCATION: Cytoplasm {ECO:0000250}. Melanosome {ECO:0000269|PubMed:17081065}. Note=Identified by mass spectrometry in melanosome fractions from stage I to stage IV.			PTM: Phosphorylated in response to growth factor stimulation.
P09497	P09497	CLCB_HUMAN	Clathrin light chain B (Lcb)	CLTB	Homo sapiens (Human)	229		UP000005640: Chromosome 5	SUBCELLULAR LOCATION: Cytoplasmic vesicle membrane; Peripheral membrane protein; Cytoplasmic side. Membrane, coated pit; Peripheral membrane protein; Cytoplasmic side. Note=Cytoplasmic face of coated pits and vesicles.
P10915	P10915	HPLN1_HUMAN	Hyaluronan and proteoglycan link protein 1 (Cartilage-linking protein 1) (Cartilage-link protein) (Proteoglycan link protein)	HAPLN1 CRTL1	Homo sapiens (Human)	354		UP000005640: Chromosome 5	SUBCELLULAR LOCATION: Secreted, extracellular space, extracellular matrix.				CARBOHYD 21; /note="N-linked (GlcNAc...) asparagine"; /evidence="ECO:0000255"; CARBOHYD 56; /note="N-linked (GlcNAc...) asparagine"; /evidence="ECO:0000255"
P13611	P13611	CSPG2_HUMAN	Versican core protein (Chondroitin sulfate proteoglycan core protein 2) (Chondroitin sulfate proteoglycan 2) (Glial hyaluronate-binding protein) (GHAP) (Large fibroblast proteoglycan) (PG-M)	VCAN CSPG2	Homo sapiens (Human)	3396		UP000005640: Chromosome 5	SUBCELLULAR LOCATION: Secreted, extracellular space, extracellular matrix {ECO:0000305|PubMed:2583089}. Cell projection, cilium, photoreceptor outer segment {ECO:0000269|PubMed:29777959}. Secreted, extracellular space, extracellular matrix, interphotoreceptor matrix {ECO:0000269|PubMed:29777959}. Secreted {ECO:0000269|PubMed:25326458}.			PTM: Phosphorylated by FAM20C in the extracellular medium. {ECO:0000269|PubMed:26091039}.; PTM: Proteolytically cleaved by ADAMTS5 and ADAMTS15 in the pericellular matrix surrounding myoblasts, facilitating myoblast contact and fusion which is required for skeletal muscle development and regeneration. {ECO:0000250|UniProtKB:Q62059}.	CARBOHYD 57; /note="N-linked (GlcNAc...) asparagine"; /evidence="ECO:0000255"; CARBOHYD 330; /note="N-linked (GlcNAc...) asparagine"; /evidence="ECO:0000255"; CARBOHYD 615; /note="N-linked (GlcNAc...) asparagine"; /evidence="ECO:0000255"; CARBOHYD 659; /note="O-linked (Xyl...) (chondroitin sulfate) serine"; /evidence="ECO:0000269|PubMed:32337544"; CARBOHYD 782; /note="N-linked (GlcNAc...) asparag…
P18507	P18507	GBRG2_HUMAN	Gamma-aminobutyric acid receptor subunit gamma-2 (GABA(A) receptor subunit gamma-2) (GABAAR subunit gamma-2)	GABRG2	Homo sapiens (Human)	475	CATALYTIC ACTIVITY: Reaction=chloride(in) = chloride(out); Xref=Rhea:RHEA:29823, ChEBI:CHEBI:17996; Evidence={ECO:0000269|PubMed:14993607, ECO:0000269|PubMed:16412217, ECO:0000269|PubMed:2538761, ECO:0000269|PubMed:27864268, ECO:0000269|PubMed:29950725, ECO:0000269|PubMed:30602789};	UP000005640: Chromosome 5	SUBCELLULAR LOCATION: Postsynaptic cell membrane {ECO:0000269|PubMed:2538761}; Multi-pass membrane protein {ECO:0000269|PubMed:30602789, ECO:0007744|PDB:6I53}. Cell membrane {ECO:0000269|PubMed:2538761, ECO:0000269|PubMed:27864268}; Multi-pass membrane protein {ECO:0000269|PubMed:30602789, ECO:0007744|PDB:6I53}. Cell projection, dendrite {ECO:0000250|UniProtKB:P22723}. Cytoplasmic vesicle membran…	TOPO_DOM 40..275; /note="Extracellular"; /evidence="ECO:0000305"; TOPO_DOM 297..302; /note="Cytoplasmic"; /evidence="ECO:0000305"; TOPO_DOM 323..334; /note="Extracellular"; /evidence="ECO:0000305"; TOPO_DOM 360..451; /note="Cytoplasmic"; /evidence="ECO:0000305"; TOPO_DOM 473..475; /note="Extracellular"; /evidence="ECO:0000305"	TRANSMEM 276..296; /note="Helical"; /evidence="ECO:0000269|PubMed:30602789, ECO:0007744|PDB:6I53"; TRANSMEM 303..322; /note="Helical"; /evidence="ECO:0000269|PubMed:30602789, ECO:0007744|PDB:6I53"; TRANSMEM 335..359; /note="Helical"; /evidence="ECO:0000269|PubMed:30602789, ECO:0007744|PDB:6I53"; TRANSMEM 452..472; /note="Helical"; /evidence="ECO:0000269|PubMed:30602789, ECO:0007744|PDB:6I53"	PTM: Palmitoylated by ZDHHC3/GODZ; required for the accumulation of GABA(A) receptors at the postsynaptic membrane of inhibitory GABAergic synapses. {ECO:0000250|UniProtKB:P22723}.	CARBOHYD 52; /note="N-linked (GlcNAc...) asparagine"; /evidence="ECO:0000255"; CARBOHYD 129; /note="N-linked (GlcNAc...) asparagine"; /evidence="ECO:0000255"; CARBOHYD 247; /note="N-linked (GlcNAc...) asparagine"; /evidence="ECO:0000269|PubMed:29950725, ECO:0000269|PubMed:30602789, ECO:0007744|PDB:6D6T, ECO:0007744|PDB:6I53"
P55809	P55809	SCOT1_HUMAN	Succinyl-CoA:3-ketoacid coenzyme A transferase 1, mitochondrial (SCOT) (EC 2.8.3.5) (3-oxoacid CoA-transferase 1) (Somatic-type succinyl-CoA:3-oxoacid CoA-transferase) (SCOT-s) (Succinyl-CoA:3-oxoacid CoA transferase)	OXCT1 OXCT SCOT	Homo sapiens (Human)	520	CATALYTIC ACTIVITY: Reaction=a 3-oxo acid + succinyl-CoA = a 3-oxoacyl-CoA + succinate; Xref=Rhea:RHEA:24564, ChEBI:CHEBI:30031, ChEBI:CHEBI:35973, ChEBI:CHEBI:57292, ChEBI:CHEBI:90726; EC=2.8.3.5; Evidence={ECO:0000269|PubMed:10964512}; PhysiologicalDirection=left-to-right; Xref=Rhea:RHEA:24565; Evidence={ECO:0000305|PubMed:10964512}; CATALYTIC ACTIVITY: Reaction=acetoacetate + succinyl-CoA = ac…	UP000005640: Chromosome 5	SUBCELLULAR LOCATION: Mitochondrion {ECO:0000250|UniProtKB:B2GV06}.
Q9UQM7	Q9UQM7	KCC2A_HUMAN	Calcium/calmodulin-dependent protein kinase type II subunit alpha (CaM kinase II subunit alpha) (CaMK-II subunit alpha) (EC 2.7.11.17)	CAMK2A CAMKA KIAA0968	Homo sapiens (Human)	478	CATALYTIC ACTIVITY: Reaction=ATP + L-seryl-[protein] = ADP + H(+) + O-phospho-L-seryl-[protein]; Xref=Rhea:RHEA:17989, Rhea:RHEA-COMP:9863, Rhea:RHEA-COMP:11604, ChEBI:CHEBI:15378, ChEBI:CHEBI:29999, ChEBI:CHEBI:30616, ChEBI:CHEBI:83421, ChEBI:CHEBI:456216; EC=2.7.11.17; Evidence={ECO:0000269|PubMed:23805378}; CATALYTIC ACTIVITY: Reaction=ATP + L-threonyl-[protein] = ADP + H(+) + O-phospho-L-thre…	UP000005640: Chromosome 5	SUBCELLULAR LOCATION: Synapse {ECO:0000250|UniProtKB:P11275}. Postsynaptic density {ECO:0000250|UniProtKB:P11275}. Cell projection, dendritic spine {ECO:0000269|PubMed:28130356}. Cell projection, dendrite {ECO:0000269|PubMed:28130356}. Note=Postsynaptic lipid rafts. {ECO:0000250|UniProtKB:P11275}.			PTM: Autophosphorylation of Thr-286 following activation by Ca(2+)/calmodulin. Phosphorylation of Thr-286 locks the kinase into an activated state. {ECO:0000269|PubMed:14722083}.; PTM: Palmitoylated. Probably palmitoylated by ZDHHC3 and ZDHHC7. {ECO:0000250|UniProtKB:P11275}.
Q9Y496	Q9Y496	KIF3A_HUMAN	Kinesin-like protein KIF3A (Microtubule plus end-directed kinesin motor 3A)	KIF3A KIF3	Homo sapiens (Human)	699		UP000005640: Chromosome 5	SUBCELLULAR LOCATION: Cytoplasm, cytoskeleton {ECO:0000305}. Cell projection, cilium {ECO:0000250|UniProtKB:P28741}. Cytoplasm, cytoskeleton, microtubule organizing center, centrosome, centriole {ECO:0000269|PubMed:23386061}. Note=Localizes to the subdistal appendage region of the centriole. {ECO:0000269|PubMed:23386061}.
P08758	P08758	ANXA5_HUMAN	Annexin A5 (Anchorin CII) (Annexin V) (Annexin-5) (Calphobindin I) (CPB-I) (Endonexin II) (Lipocortin V) (Placental anticoagulant protein 4) (PP4) (Placental anticoagulant protein I) (PAP-I) (Thromboplastin inhibitor) (Vascular anticoagulant-alpha) (VAC-alpha)	ANXA5 ANX5 ENX2 PP4	Homo sapiens (Human)	320		UP000005640: Chromosome 4				PTM: S-nitrosylation is induced by interferon-gamma and oxidatively-modified low-densitity lipoprotein (LDL(ox)) possibly implicating the iNOS-S100A8/9 transnitrosylase complex. {ECO:0000305|PubMed:25417112}.
P09417	P09417	DHPR_HUMAN	Dihydropteridine reductase (EC 1.5.1.34) (HDHPR) (Quinoid dihydropteridine reductase) (Short chain dehydrogenase/reductase family 33C member 1)	QDPR DHPR SDR33C1	Homo sapiens (Human)	244	CATALYTIC ACTIVITY: Reaction=5,6,7,8-tetrahydropteridine + NAD(+) = 6,7-dihydropteridine + H(+) + NADH; Xref=Rhea:RHEA:17869, ChEBI:CHEBI:15378, ChEBI:CHEBI:28889, ChEBI:CHEBI:30156, ChEBI:CHEBI:57540, ChEBI:CHEBI:57945; EC=1.5.1.34; Evidence={ECO:0000269|PubMed:3033643, ECO:0000269|PubMed:8262916}; PhysiologicalDirection=right-to-left; Xref=Rhea:RHEA:17871; Evidence={ECO:0000305|PubMed:8262916};…	UP000005640: Chromosome 4
P09936	P09936	UCHL1_HUMAN	Ubiquitin carboxyl-terminal hydrolase isozyme L1 (UCH-L1) (EC 3.4.19.12) (Neuron cytoplasmic protein 9.5) (PGP 9.5) (PGP9.5) (Ubiquitin thioesterase L1)	UCHL1	Homo sapiens (Human)	223	CATALYTIC ACTIVITY: Reaction=Thiol-dependent hydrolysis of ester, thioester, amide, peptide and isopeptide bonds formed by the C-terminal Gly of ubiquitin (a 76-residue protein attached to proteins as an intracellular targeting signal).; EC=3.4.19.12; Evidence={ECO:0000269|PubMed:12408865, ECO:0000269|PubMed:12705903, ECO:0000269|PubMed:16475834, ECO:0000269|PubMed:20439756, ECO:0000269|PubMed:23…	UP000005640: Chromosome 4	SUBCELLULAR LOCATION: Cytoplasm {ECO:0000269|PubMed:19261853}. Endoplasmic reticulum membrane {ECO:0000269|PubMed:19261853}; Lipid-anchor {ECO:0000269|PubMed:19261853}. Note=About 30% of total UCHL1 is associated with membranes in brain. Localizes near and/or within mitochondria to potentially interact with mitochondrial proteins. {ECO:0000250|UniProtKB:Q9R0P9}.			PTM: O-glycosylated. {ECO:0000250}.
P12235	P12235	ADT1_HUMAN	ADP/ATP translocase 1 (ADP,ATP carrier protein 1) (ADP,ATP carrier protein, heart/skeletal muscle isoform T1) (Adenine nucleotide translocator 1) (ANT 1) (Solute carrier family 25 member 4)	SLC25A4 AAC1 ANT1	Homo sapiens (Human)	298	CATALYTIC ACTIVITY: Reaction=ADP(in) + ATP(out) = ADP(out) + ATP(in); Xref=Rhea:RHEA:34999, ChEBI:CHEBI:30616, ChEBI:CHEBI:456216; Evidence={ECO:0000269|PubMed:21586654}; CATALYTIC ACTIVITY: Reaction=H(+)(in) = H(+)(out); Xref=Rhea:RHEA:34979, ChEBI:CHEBI:15378; Evidence={ECO:0000250|UniProtKB:P48962};	UP000005640: Chromosome 4	SUBCELLULAR LOCATION: Mitochondrion inner membrane {ECO:0000269|PubMed:21586654}; Multi-pass membrane protein {ECO:0000255}. Membrane {ECO:0000269|PubMed:27641616}; Multi-pass membrane protein {ECO:0000255}. Note=The complex formed with ARL2BP, ARL2 and SLC25A4/ANT1 is expressed in mitochondria (By similarity). May localize to non-mitochondrial membranes (PubMed:27641616). {ECO:0000250|UniProtKB:…	TOPO_DOM 1..7; /note="Mitochondrial intermembrane"; /evidence="ECO:0000305"; TOPO_DOM 38..74; /note="Mitochondrial matrix"; /evidence="ECO:0000305"; TOPO_DOM 100..109; /note="Mitochondrial intermembrane"; /evidence="ECO:0000305"; TOPO_DOM 131..178; /note="Mitochondrial matrix"; /evidence="ECO:0000305"; TOPO_DOM 200..210; /note="Mitochondrial intermembrane"; /evidence="ECO:0000305"; TOPO_DOM 232..…	TRANSMEM 8..37; /note="Helical; Name=1"; /evidence="ECO:0000250|UniProtKB:P02722"; TRANSMEM 75..99; /note="Helical; Name=2"; /evidence="ECO:0000250|UniProtKB:P02722"; TRANSMEM 110..130; /note="Helical; Name=3"; /evidence="ECO:0000250|UniProtKB:P02722"; TRANSMEM 179..199; /note="Helical; Name=4"; /evidence="ECO:0000250|UniProtKB:P02722"; TRANSMEM 211..231; /note="Helical; Name=5"; /evidence="ECO:0…	PTM: Under cell death induction, transglutaminated by TGM2. Transglutamination leads to formation of covalent cross-links between a glutamine and the epsilon-amino group of a lysine residue, forming polymers. {ECO:0000250|UniProtKB:P48962}.
P51674	P51674	GPM6A_HUMAN	Neuronal membrane glycoprotein M6-a (M6a)	GPM6A M6A	Homo sapiens (Human)	278		UP000005640: Chromosome 4	SUBCELLULAR LOCATION: Cell membrane {ECO:0000250|UniProtKB:P35802}; Multi-pass membrane protein {ECO:0000250|UniProtKB:P35802}. Cell projection, axon {ECO:0000250|UniProtKB:P35802}. Cell projection, growth cone {ECO:0000250|UniProtKB:P35802}. Cell projection, dendritic spine {ECO:0000250|UniProtKB:Q812E9}. Cell projection, filopodium {ECO:0000250|UniProtKB:Q812E9}. Cell projection, neuron project…	TOPO_DOM 1..22; /note="Cytoplasmic"; /evidence="ECO:0000255"; TOPO_DOM 44..84; /note="Extracellular"; /evidence="ECO:0000255"; TOPO_DOM 106..127; /note="Cytoplasmic"; /evidence="ECO:0000255"; TOPO_DOM 149..213; /note="Extracellular"; /evidence="ECO:0000250"; TOPO_DOM 235..278; /note="Cytoplasmic"; /evidence="ECO:0000255"	TRANSMEM 23..43; /note="Helical"; /evidence="ECO:0000255"; TRANSMEM 85..105; /note="Helical"; /evidence="ECO:0000255"; TRANSMEM 128..148; /note="Helical"; /evidence="ECO:0000255"; TRANSMEM 214..234; /note="Helical"; /evidence="ECO:0000255"	PTM: N-glycosylated. {ECO:0000269|PubMed:24705354}.; PTM: Palmitoylated by ZDHHC17/HIP14. {ECO:0000269|PubMed:24705354}.	CARBOHYD 164; /note="N-linked (GlcNAc...) asparagine"; /evidence="ECO:0000255"; CARBOHYD 208; /note="N-linked (GlcNAc...) asparagine"; /evidence="ECO:0000255"
P52306	P52306	GDS1_HUMAN	Rap1 GTPase-GDP dissociation stimulator 1 (Exchange factor smgGDS) (SMG GDS protein) (SMG P21 stimulatory GDP/GTP exchange protein)	RAP1GDS1 SMGGDS	Homo sapiens (Human)	607		UP000005640: Chromosome 4	SUBCELLULAR LOCATION: Cytoplasm, cytosol {ECO:0000269|PubMed:24349085}. Endoplasmic reticulum {ECO:0000269|PubMed:24349085}. Mitochondrion {ECO:0000269|PubMed:24349085}. Nucleus {ECO:0000269|PubMed:12551911}. Note=Nuclear import is dependent on complexing with a GTPase containing a C-terminal polybasic region. {ECO:0000269|PubMed:12551911}.			PTM: Forms covalent cross-links mediated by transglutaminase TGM2, between a glutamine and the epsilon-amino group of a lysine residue, forming homopolymers and heteropolymers. {ECO:0000269|PubMed:24349085}.
Q6UWR7	Q6UWR7	ENPP6_HUMAN	Glycerophosphocholine cholinephosphodiesterase ENPP6 (GPC-Cpde) (EC 3.1.4.-) (EC 3.1.4.38) (Choline-specific glycerophosphodiester phosphodiesterase) (Ectonucleotide pyrophosphatase/phosphodiesterase family member 6) (E-NPP 6) (NPP-6)	ENPP6 UNQ1889/PRO4334	Homo sapiens (Human)	440	CATALYTIC ACTIVITY: Reaction=H2O + sn-glycerol 3-phosphocholine = glycerol + H(+) + phosphocholine; Xref=Rhea:RHEA:19545, ChEBI:CHEBI:15377, ChEBI:CHEBI:15378, ChEBI:CHEBI:16870, ChEBI:CHEBI:17754, ChEBI:CHEBI:295975; EC=3.1.4.38; Evidence={ECO:0000269|PubMed:15788404}; PhysiologicalDirection=left-to-right; Xref=Rhea:RHEA:19546; Evidence={ECO:0000250|UniProtKB:Q8BGN3}; CATALYTIC ACTIVITY: Reactio…	UP000005640: Chromosome 4	SUBCELLULAR LOCATION: Cell membrane {ECO:0000269|PubMed:15788404}; Lipid-anchor, GPI-anchor {ECO:0000269|PubMed:15788404}. Note=A small amount of the protein may be found in the extracellular milieu.				CARBOHYD 100; /note="N-linked (GlcNAc...) asparagine"; /evidence="ECO:0000250|UniProtKB:Q8BGN3"; CARBOHYD 118; /note="N-linked (GlcNAc...) asparagine"; /evidence="ECO:0000250|UniProtKB:Q8BGN3"; CARBOHYD 341; /note="N-linked (GlcNAc...) asparagine"; /evidence="ECO:0000250|UniProtKB:Q8BGN3"; CARBOHYD 404; /note="N-linked (GlcNAc...) asparagine"; /evidence="ECO:0000250|UniProtKB:Q8BGN3"
Q7L099	Q7L099	RUFY3_HUMAN	Protein RUFY3 (RUN and FYVE domain-containing protein 3) (Rap2-interacting protein x) (RIPx) (Single axon-regulated protein) (Singar)	RUFY3 KIAA0871	Homo sapiens (Human)	469		UP000005640: Chromosome 4	SUBCELLULAR LOCATION: Cytoplasm {ECO:0000269|PubMed:25766321}. Endomembrane system {ECO:0000269|PubMed:20376209}. Cell projection, invadopodium {ECO:0000269|PubMed:25766321}. Perikaryon {ECO:0000250|UniProtKB:Q9D394}. Cell projection {ECO:0000250|UniProtKB:Q9D394}. Cell projection, growth cone {ECO:0000250|UniProtKB:Q9D394}. Cell projection, filopodium {ECO:0000250|UniProtKB:Q9D394}. Cell project…			PTM: Phosphorylated by PAK1 (PubMed:25766321). Isoform 1 is partially phosphorylated (By similarity). {ECO:0000250|UniProtKB:Q5FVJ0, ECO:0000269|PubMed:25766321}.
Q9UN86	Q9UN86	G3BP2_HUMAN	Ras GTPase-activating protein-binding protein 2 (G3BP-2) (GAP SH3 domain-binding protein 2)	G3BP2 KIAA0660	Homo sapiens (Human)	482		UP000005640: Chromosome 4	SUBCELLULAR LOCATION: Cytoplasm {ECO:0000269|PubMed:23279204, ECO:0000269|PubMed:30404792}. Cytoplasm, Stress granule {ECO:0000269|PubMed:23279204, ECO:0000269|PubMed:27022092, ECO:0000269|PubMed:30404792}.			PTM: (Microbial infection) Cleaved by foot-and-mouth disease virus leader protease; this cleavage suppresses the formation of cytoplasmic stress granules. {ECO:0000269|PubMed:30404792}.
Q9Y2Q0	Q9Y2Q0	AT8A1_HUMAN	Phospholipid-transporting ATPase IA (EC 7.6.2.1) (ATPase class I type 8A member 1) (Chromaffin granule ATPase II) (P4-ATPase flippase complex alpha subunit ATP8A1)	ATP8A1 ATPIA	Homo sapiens (Human)	1164	CATALYTIC ACTIVITY: Reaction=ATP + H2O + phospholipidSide 1 = ADP + phosphate + phospholipidSide 2.; EC=7.6.2.1; Evidence={ECO:0000269|PubMed:31416931}; CATALYTIC ACTIVITY: Reaction=a 1,2-diacyl-sn-glycero-3-phospho-L-serine(out) + ATP + H2O = a 1,2-diacyl-sn-glycero-3-phospho-L-serine(in) + ADP + H(+) + phosphate; Xref=Rhea:RHEA:38567, ChEBI:CHEBI:15377, ChEBI:CHEBI:15378, ChEBI:CHEBI:30616, ChE…	UP000005640: Chromosome 4	SUBCELLULAR LOCATION: Cytoplasmic vesicle, secretory vesicle, chromaffin granule membrane {ECO:0000250|UniProtKB:P70704}; Multi-pass membrane protein {ECO:0000250|UniProtKB:P70704}. Cytoplasmic granule {ECO:0000269|PubMed:20947505}. Cell membrane {ECO:0000269|PubMed:20947505, ECO:0000269|PubMed:21914794}. Endoplasmic reticulum {ECO:0000269|PubMed:20947505, ECO:0000269|PubMed:21914794}. Golgi appa…	TOPO_DOM 1..65; /note="Cytoplasmic"; /evidence="ECO:0000255"; TOPO_DOM 87..92; /note="Exoplasmic loop"; /evidence="ECO:0000255"; TOPO_DOM 116..297; /note="Cytoplasmic"; /evidence="ECO:0000255"; TOPO_DOM 320..344; /note="Exoplasmic loop"; /evidence="ECO:0000255"; TOPO_DOM 367..857; /note="Cytoplasmic"; /evidence="ECO:0000255"; TOPO_DOM 879..890; /note="Exoplasmic loop"; /evidence="ECO:0000255"; TO…	TRANSMEM 66..86; /note="Helical"; /evidence="ECO:0000255"; TRANSMEM 93..115; /note="Helical"; /evidence="ECO:0000255"; TRANSMEM 298..319; /note="Helical"; /evidence="ECO:0000255"; TRANSMEM 345..366; /note="Helical"; /evidence="ECO:0000255"; TRANSMEM 858..878; /note="Helical"; /evidence="ECO:0000255"; TRANSMEM 891..910; /note="Helical"; /evidence="ECO:0000255"; TRANSMEM 941..962; /note="Helical"; …	PTM: Cleaved by calpain in a caspase- and calcium influx-dependent manner during platelet apoptosis leading to a 100 kDa polypeptide. {ECO:0000269|PubMed:30674456}.
P11177	P11177	ODPB_HUMAN	Pyruvate dehydrogenase E1 component subunit beta, mitochondrial (PDHE1-B) (EC 1.2.4.1)	PDHB PHE1B	Homo sapiens (Human)	359	CATALYTIC ACTIVITY: Reaction=H(+) + N(6)-[(R)-lipoyl]-L-lysyl-[dihydrolipoyllysine-residue acetyltransferase] + pyruvate = CO2 + N(6)-[(R)-S(8)-acetyldihydrolipoyl]-L-lysyl-[dihydrolipoyllysine-residue acetyltransferase]; Xref=Rhea:RHEA:19189, Rhea:RHEA-COMP:10480, Rhea:RHEA-COMP:10481, ChEBI:CHEBI:15361, ChEBI:CHEBI:15378, ChEBI:CHEBI:16526, ChEBI:CHEBI:83099, ChEBI:CHEBI:83111; EC=1.2.4.1; Evid…	UP000005640: Chromosome 3	SUBCELLULAR LOCATION: Mitochondrion matrix.
P17677	P17677	NEUM_HUMAN	Neuromodulin (Axonal membrane protein GAP-43) (Growth-associated protein 43) (Neural phosphoprotein B-50) (pp46)	GAP43	Homo sapiens (Human)	238		UP000005640: Chromosome 3	SUBCELLULAR LOCATION: Cell membrane {ECO:0000269|PubMed:14978216}; Peripheral membrane protein {ECO:0000269|PubMed:14978216}; Cytoplasmic side {ECO:0000269|PubMed:14978216}. Cell projection, growth cone membrane {ECO:0000269|PubMed:14978216}; Peripheral membrane protein {ECO:0000269|PubMed:14978216}; Cytoplasmic side {ECO:0000269|PubMed:14978216}. Synapse {ECO:0000269|PubMed:14978216}. Cell proje…			PTM: Phosphorylated (By similarity). Phosphorylation of this protein by a protein kinase C is specifically correlated with certain forms of synaptic plasticity (By similarity). {ECO:0000250|UniProtKB:P07936}.; PTM: Palmitoylated by ZDHHC3 (By similarity). Palmitoylation is regulated by ARF6 and is essential for plasma membrane association and axonal and dendritic filopodia induction (PubMed:14978…
P51149	P51149	RAB7A_HUMAN	Ras-related protein Rab-7a (EC 3.6.5.2)	RAB7A RAB7	Homo sapiens (Human)	207	CATALYTIC ACTIVITY: Reaction=GTP + H2O = GDP + H(+) + phosphate; Xref=Rhea:RHEA:19669, ChEBI:CHEBI:15377, ChEBI:CHEBI:15378, ChEBI:CHEBI:37565, ChEBI:CHEBI:43474, ChEBI:CHEBI:58189; EC=3.6.5.2; Evidence={ECO:0000269|PubMed:20028791}; PhysiologicalDirection=left-to-right; Xref=Rhea:RHEA:19670; Evidence={ECO:0000269|PubMed:20028791};	UP000005640: Chromosome 3	SUBCELLULAR LOCATION: Cytoplasmic vesicle, phagosome membrane {ECO:0000269|PubMed:12944476, ECO:0000269|PubMed:21255211}; Peripheral membrane protein {ECO:0000305}; Cytoplasmic side {ECO:0000305}. Late endosome membrane {ECO:0000269|PubMed:12944476, ECO:0000269|PubMed:14617358, ECO:0000269|PubMed:16176980, ECO:0000269|PubMed:20028791, ECO:0000269|PubMed:28325809}; Peripheral membrane protein {ECO…			PTM: Deubiquitination at Lys-191 and Lys-194 by USP32. {ECO:0000269|PubMed:36476874}.
P54709	P54709	AT1B3_HUMAN	Sodium/potassium-transporting ATPase subunit beta-3 (Sodium/potassium-dependent ATPase subunit beta-3) (ATPB-3) (CD antigen CD298)	ATP1B3	Homo sapiens (Human)	279		UP000005640: Chromosome 3	SUBCELLULAR LOCATION: Apical cell membrane {ECO:0000250|UniProtKB:Q63377}; Single-pass type II membrane protein {ECO:0000255}. Basolateral cell membrane {ECO:0000250|UniProtKB:Q63377}; Single-pass type II membrane protein {ECO:0000255}. Melanosome {ECO:0000269|PubMed:17081065}. Note=Identified by mass spectrometry in melanosome fractions from stage I to stage IV.	TOPO_DOM 1..35; /note="Cytoplasmic"; /evidence="ECO:0000255"; TOPO_DOM 57..279; /note="Extracellular"; /evidence="ECO:0000255"	TRANSMEM 36..56; /note="Helical; Signal-anchor for type II membrane protein"; /evidence="ECO:0000255"		CARBOHYD 124; /note="N-linked (GlcNAc...) asparagine"; /evidence="ECO:0000255"; CARBOHYD 240; /note="N-linked (GlcNAc...) asparagine"; /evidence="ECO:0000269|PubMed:12754519"
Q08722	Q08722	CD47_HUMAN	Leukocyte surface antigen CD47 (Antigenic surface determinant protein OA3) (Integrin-associated protein) (IAP) (Protein MER6) (CD antigen CD47)	CD47 MER6	Homo sapiens (Human)	323		UP000005640: Chromosome 3	SUBCELLULAR LOCATION: Cell membrane {ECO:0000269|PubMed:7691831}; Multi-pass membrane protein {ECO:0000269|PubMed:7691831}.	TOPO_DOM 19..141; /note="Extracellular"; /evidence="ECO:0000255"; TOPO_DOM 163..176; /note="Cytoplasmic"; /evidence="ECO:0000255"; TOPO_DOM 198..207; /note="Extracellular"; /evidence="ECO:0000255"; TOPO_DOM 229..235; /note="Cytoplasmic"; /evidence="ECO:0000255"; TOPO_DOM 257..268; /note="Extracellular"; /evidence="ECO:0000255"; TOPO_DOM 290..323; /note="Cytoplasmic"; /evidence="ECO:0000255"	TRANSMEM 142..162; /note="Helical"; /evidence="ECO:0000255"; TRANSMEM 177..197; /note="Helical"; /evidence="ECO:0000255"; TRANSMEM 208..228; /note="Helical"; /evidence="ECO:0000255"; TRANSMEM 236..256; /note="Helical"; /evidence="ECO:0000255"; TRANSMEM 269..289; /note="Helical"; /evidence="ECO:0000255"		CARBOHYD 23; /note="N-linked (GlcNAc...) asparagine"; /evidence="ECO:0000269|PubMed:18657508"; CARBOHYD 34; /note="N-linked (GlcNAc...) asparagine"; CARBOHYD 50; /note="N-linked (GlcNAc...) asparagine"; /evidence="ECO:0000269|PubMed:18657508, ECO:0000269|PubMed:19349973"; CARBOHYD 73; /note="N-linked (GlcNAc...) asparagine"; /evidence="ECO:0000269|PubMed:18657508, ECO:0000269|PubMed:19159218, ECO…
Q6PIU2	Q6PIU2	NCEH1_HUMAN	Neutral cholesterol ester hydrolase 1 (NCEH) (EC 3.1.1.-) (Acetylalkylglycerol acetylhydrolase) (2-acetyl MAGE hydrolase) (EC 3.1.1.71) (Arylacetamide deacetylase-like 1)	NCEH1 AADACL1 KIAA1363	Homo sapiens (Human)	408	CATALYTIC ACTIVITY: Reaction=a 1-O-alkyl-2-acetyl-sn-glycerol + H2O = 1-O-alkyl-sn-glycerol + acetate + H(+); Xref=Rhea:RHEA:11552, ChEBI:CHEBI:15377, ChEBI:CHEBI:15378, ChEBI:CHEBI:15850, ChEBI:CHEBI:16291, ChEBI:CHEBI:30089; EC=3.1.1.71; Evidence={ECO:0000269|PubMed:17052608}; PhysiologicalDirection=left-to-right; Xref=Rhea:RHEA:11553; Evidence={ECO:0000305|PubMed:17052608}; CATALYTIC ACTIVITY:…	UP000005640: Chromosome 3	SUBCELLULAR LOCATION: Cell membrane {ECO:0000269|PubMed:17052608, ECO:0000305|PubMed:12149457}; Single-pass type II membrane protein {ECO:0000305|PubMed:12149457}. Microsome {ECO:0000250|UniProtKB:Q8BLF1}.	TOPO_DOM 1..4; /note="Cytoplasmic"; /evidence="ECO:0000255"; TOPO_DOM 26..408; /note="Lumenal"; /evidence="ECO:0000255"	TRANSMEM 5..25; /note="Helical; Signal-anchor for type II membrane protein"; /evidence="ECO:0000255"	PTM: N-glycosylated. {ECO:0000269|PubMed:12149457, ECO:0000269|PubMed:19159218}.	CARBOHYD 270; /note="N-linked (GlcNAc...) asparagine"; /evidence="ECO:0000255"; CARBOHYD 287; /note="N-linked (GlcNAc...) asparagine"; /evidence="ECO:0000269|PubMed:19159218"; CARBOHYD 389; /note="N-linked (GlcNAc...) asparagine"; /evidence="ECO:0000255"
Q9NRW1	Q9NRW1	RAB6B_HUMAN	Ras-related protein Rab-6B (EC 3.6.5.2)	RAB6B	Homo sapiens (Human)	208	CATALYTIC ACTIVITY: Reaction=GTP + H2O = GDP + H(+) + phosphate; Xref=Rhea:RHEA:19669, ChEBI:CHEBI:15377, ChEBI:CHEBI:15378, ChEBI:CHEBI:37565, ChEBI:CHEBI:43474, ChEBI:CHEBI:58189; EC=3.6.5.2; Evidence={ECO:0000305|PubMed:16790928}; PhysiologicalDirection=left-to-right; Xref=Rhea:RHEA:19670; Evidence={ECO:0000305|PubMed:16790928};	UP000005640: Chromosome 3	SUBCELLULAR LOCATION: Golgi apparatus membrane {ECO:0000269|PubMed:17707369, ECO:0000269|PubMed:18044744, ECO:0000269|PubMed:25492866}; Lipid-anchor {ECO:0000305}. Endoplasmic reticulum-Golgi intermediate compartment {ECO:0000269|PubMed:17707369}. Cytoplasmic vesicle {ECO:0000269|PubMed:17707369}. Note=Colocalizes with BICD1 at vesicular structures that align along microtubules. {ECO:0000269|PubM…
Q9Y241	Q9Y241	HIG1A_HUMAN	HIG1 domain family member 1A, mitochondrial (Hypoxia-inducible gene 1 protein) (RCF1 homolog A) (RCF1a)	HIGD1A HIG1 HSPC010	Homo sapiens (Human)	93		UP000005640: Chromosome 3	SUBCELLULAR LOCATION: Mitochondrion membrane {ECO:0000255|PROSITE-ProRule:PRU00836, ECO:0000269|PubMed:22342701}; Multi-pass membrane protein {ECO:0000255|PROSITE-ProRule:PRU00836, ECO:0000269|PubMed:22342701}. Mitochondrion inner membrane {ECO:0000305|PubMed:22342701}.		TRANSMEM 26..46; /note="Helical"; /evidence="ECO:0000255|PROSITE-ProRule:PRU00836"; TRANSMEM 60..80; /note="Helical"; /evidence="ECO:0000255|PROSITE-ProRule:PRU00836"
P19086	P19086	GNAZ_HUMAN	Guanine nucleotide-binding protein G(z) subunit alpha (G(x) alpha chain) (Gz-alpha)	GNAZ	Homo sapiens (Human)	355		UP000005640: Chromosome 22	SUBCELLULAR LOCATION: Membrane; Lipid-anchor.
P16152	P16152	CBR1_HUMAN	Carbonyl reductase [NADPH] 1 (EC 1.1.1.184) (15-hydroxyprostaglandin dehydrogenase [NADP(+)]) (EC 1.1.1.196, EC 1.1.1.197) (20-beta-hydroxysteroid dehydrogenase) (Alcohol dehydrogenase [NAD(P)+] CBR1) (EC 1.1.1.71) (NADPH-dependent carbonyl reductase 1) (Prostaglandin 9-ketoreductase) (PG-9-KR) (Prostaglandin-E(2) 9-reductase) (EC 1.1.1.189) (Short chain dehydrogenase/reductase family 21C member …	CBR1 CBR CRN SDR21C1	Homo sapiens (Human)	277	CATALYTIC ACTIVITY: Reaction=a secondary alcohol + NADP(+) = a ketone + H(+) + NADPH; Xref=Rhea:RHEA:19257, ChEBI:CHEBI:15378, ChEBI:CHEBI:17087, ChEBI:CHEBI:35681, ChEBI:CHEBI:57783, ChEBI:CHEBI:58349; EC=1.1.1.184; Evidence={ECO:0000269|PubMed:17344335, ECO:0000269|PubMed:1921984, ECO:0000269|PubMed:7005231}; CATALYTIC ACTIVITY: Reaction=a primary alcohol + NADP(+) = an aldehyde + H(+) + NADPH;…	UP000005640: Chromosome 21	SUBCELLULAR LOCATION: Cytoplasm {ECO:0000305}.
P18859	P18859	ATP5J_HUMAN	ATP synthase-coupling factor 6, mitochondrial (ATPase subunit F6) (ATP synthase peripheral stalk subunit F6)	ATP5PF ATP5A ATP5J ATPM	Homo sapiens (Human)	108		UP000005640: Chromosome 21	SUBCELLULAR LOCATION: Mitochondrion. Mitochondrion inner membrane.
P11216	P11216	PYGB_HUMAN	Glycogen phosphorylase, brain form (EC 2.4.1.1)	PYGB	Homo sapiens (Human)	843	CATALYTIC ACTIVITY: Reaction=[(1->4)-alpha-D-glucosyl](n) + phosphate = [(1->4)-alpha-D-glucosyl](n-1) + alpha-D-glucose 1-phosphate; Xref=Rhea:RHEA:41732, Rhea:RHEA-COMP:9584, Rhea:RHEA-COMP:9586, ChEBI:CHEBI:15444, ChEBI:CHEBI:43474, ChEBI:CHEBI:58601; EC=2.4.1.1; Evidence={ECO:0000269|PubMed:27402852};	UP000005640: Chromosome 20				PTM: Phosphorylated (PubMed:27402852). Phosphorylation of Ser-15 converts phosphorylase B (unphosphorylated) to phosphorylase A (By similarity). {ECO:0000250|UniProtKB:P11217, ECO:0000269|PubMed:27402852}.
P55060	P55060	XPO2_HUMAN	Exportin-2 (Exp2) (Cellular apoptosis susceptibility protein) (Chromosome segregation 1-like protein) (Importin-alpha re-exporter)	CSE1L CAS XPO2	Homo sapiens (Human)	971		UP000005640: Chromosome 20	SUBCELLULAR LOCATION: Cytoplasm {ECO:0000269|PubMed:9323134}. Nucleus {ECO:0000269|PubMed:9323134}. Note=Shuttles between the nucleus and the cytoplasm. {ECO:0000269|PubMed:9323134}.
Q9H4G0	Q9H4G0	E41L1_HUMAN	Band 4.1-like protein 1 (Erythrocyte membrane protein band 4.1-like 1) (Neuronal protein 4.1) (4.1N)	EPB41L1 KIAA0338	Homo sapiens (Human)	881		UP000005640: Chromosome 20	SUBCELLULAR LOCATION: Cytoplasm, cytoskeleton.
P0DP24	P0DP24	CALM2_HUMAN	Calmodulin-2	CALM2 CAM2 CAMB	Homo sapiens (Human)	149		UP000005640: Chromosome 2	SUBCELLULAR LOCATION: Cytoplasm, cytoskeleton, spindle {ECO:0000269|PubMed:16760425}. Cytoplasm, cytoskeleton, spindle pole {ECO:0000269|PubMed:16760425}. Cytoplasm, cytoskeleton, microtubule organizing center, centrosome {ECO:0000269|PubMed:14654843}. Note=Distributed throughout the cell during interphase, but during mitosis becomes dramatically localized to the spindle poles and the spindle mic…			PTM: Ubiquitination results in a strongly decreased activity. {ECO:0000250}.; PTM: Phosphorylation results in a decreased activity. {ECO:0000250}.
P10606	P10606	COX5B_HUMAN	Cytochrome c oxidase subunit 5B, mitochondrial (Cytochrome c oxidase polypeptide Vb)	COX5B	Homo sapiens (Human)	129		UP000005640: Chromosome 2	SUBCELLULAR LOCATION: Mitochondrion inner membrane {ECO:0000269|PubMed:30030519}; Peripheral membrane protein {ECO:0000269|PubMed:30030519}; Matrix side {ECO:0000269|PubMed:30030519}.
P10809	P10809	CH60_HUMAN	60 kDa heat shock protein, mitochondrial (EC 5.6.1.7) (60 kDa chaperonin) (Chaperonin 60) (CPN60) (Heat shock protein 60) (HSP-60) (Hsp60) (Heat shock protein family D member 1) (HuCHA60) (Mitochondrial matrix protein P1) (P60 lymphocyte protein)	HSPD1 HSP60	Homo sapiens (Human)	573	CATALYTIC ACTIVITY: Reaction=ATP + H2O + a folded polypeptide = ADP + phosphate + an unfolded polypeptide.; EC=5.6.1.7; Evidence={ECO:0000305};	UP000005640: Chromosome 2	SUBCELLULAR LOCATION: Mitochondrion matrix.
P11137	P11137	MTAP2_HUMAN	Microtubule-associated protein 2 (MAP-2)	MAP2	Homo sapiens (Human)	1827		UP000005640: Chromosome 2	SUBCELLULAR LOCATION: Cytoplasm, cytoskeleton {ECO:0000305}. Cell projection, dendrite {ECO:0000250|UniProtKB:P20357}.			PTM: Phosphorylated at serine residues in K-X-G-S motifs by MAP/microtubule affinity-regulating kinase (MARK1 or MARK2), causing detachment from microtubules, and their disassembly (By similarity). Isoform 2 is probably phosphorylated by PKA at Ser-323, Ser-354 and Ser-386 and by FYN at Tyr-67. The interaction with KNDC1 enhances MAP2 threonine phosphorylation (By similarity). {ECO:0000250|UniPro…
P13010	P13010	XRCC5_HUMAN	X-ray repair cross-complementing protein 5 (EC 3.6.4.-) (86 kDa subunit of Ku antigen) (ATP-dependent DNA helicase 2 subunit 2) (ATP-dependent DNA helicase II 80 kDa subunit) (CTC box-binding factor 85 kDa subunit) (CTC85) (CTCBF) (DNA repair protein XRCC5) (Ku80) (Ku86) (Lupus Ku autoantigen protein p86) (Nuclear factor IV) (Thyroid-lupus autoantigen) (TLAA) (X-ray repair complementing defective…	XRCC5 G22P2	Homo sapiens (Human)	732		UP000005640: Chromosome 2	SUBCELLULAR LOCATION: Nucleus {ECO:0000269|PubMed:22442688, ECO:0000269|PubMed:32103174}. Nucleus, nucleolus {ECO:0000269|PubMed:22002106, ECO:0000269|PubMed:32103174}. Chromosome {ECO:0000269|PubMed:22442688}.			PTM: ADP-ribosylated by PARP3. {ECO:0000269|PubMed:24598253}.; PTM: Phosphorylated on serine residues. Phosphorylation by PRKDC may enhance helicase activity. {ECO:0000269|PubMed:10026262}.; PTM: Sumoylated. {ECO:0000269|PubMed:15561718}.; PTM: Ubiquitinated by RNF8 via 'Lys-48'-linked ubiquitination following DNA damage, leading to its degradation and removal from DNA damage sites (PubMed:222668…
P19525	P19525	E2AK2_HUMAN	Interferon-induced, double-stranded RNA-activated protein kinase (EC 2.7.11.1) (Eukaryotic translation initiation factor 2-alpha kinase 2) (eIF-2A protein kinase 2) (Interferon-inducible RNA-dependent protein kinase) (P1/eIF-2A protein kinase) (Protein kinase RNA-activated) (PKR) (Protein kinase R) (Tyrosine-protein kinase EIF2AK2) (EC 2.7.10.2) (p68 kinase)	EIF2AK2 PKR PRKR	Homo sapiens (Human)	551	CATALYTIC ACTIVITY: Reaction=ATP + L-seryl-[protein] = ADP + H(+) + O-phospho-L-seryl-[protein]; Xref=Rhea:RHEA:17989, Rhea:RHEA-COMP:9863, Rhea:RHEA-COMP:11604, ChEBI:CHEBI:15378, ChEBI:CHEBI:29999, ChEBI:CHEBI:30616, ChEBI:CHEBI:83421, ChEBI:CHEBI:456216; EC=2.7.11.1; CATALYTIC ACTIVITY: Reaction=ATP + L-threonyl-[protein] = ADP + H(+) + O-phospho-L-threonyl-[protein]; Xref=Rhea:RHEA:46608, Rhe…	UP000005640: Chromosome 2	SUBCELLULAR LOCATION: Cytoplasm {ECO:0000269|PubMed:15121867, ECO:0000269|PubMed:21029237, ECO:0000269|PubMed:22214662}. Nucleus {ECO:0000269|PubMed:21029237, ECO:0000269|PubMed:21072047}. Cytoplasm, perinuclear region {ECO:0000269|PubMed:15121867}. Note=Nuclear localization is elevated in acute leukemia, myelodysplastic syndrome (MDS), melanoma, breast, colon, prostate and lung cancer patient sa…			PTM: Autophosphorylated on several Ser, Thr and Tyr residues. Autophosphorylation of Thr-451 is dependent on Thr-446 and is stimulated by dsRNA binding and dimerization. Autophosphorylation apparently leads to the activation of the kinase. Tyrosine autophosphorylation is essential for efficient dsRNA-binding, dimerization, and kinase activation. {ECO:0000269|PubMed:11152499, ECO:0000269|PubMed:11…
P51991	P51991	ROA3_HUMAN	Heterogeneous nuclear ribonucleoprotein A3 (hnRNP A3)	HNRNPA3 HNRPA3	Homo sapiens (Human)	378		UP000005640: Chromosome 2	SUBCELLULAR LOCATION: Nucleus {ECO:0000250}. Note=Component of ribonucleosomes.
P53597	P53597	SUCA_HUMAN	Succinate--CoA ligase [ADP/GDP-forming] subunit alpha, mitochondrial (EC 6.2.1.4) (EC 6.2.1.5) (Succinyl-CoA synthetase subunit alpha) (SCS-alpha)	SUCLG1	Homo sapiens (Human)	346	CATALYTIC ACTIVITY: Reaction=ATP + CoA + succinate = ADP + phosphate + succinyl-CoA; Xref=Rhea:RHEA:17661, ChEBI:CHEBI:30031, ChEBI:CHEBI:30616, ChEBI:CHEBI:43474, ChEBI:CHEBI:57287, ChEBI:CHEBI:57292, ChEBI:CHEBI:456216; EC=6.2.1.5; Evidence={ECO:0000255|HAMAP-Rule:MF_03222}; CATALYTIC ACTIVITY: Reaction=CoA + GTP + succinate = GDP + phosphate + succinyl-CoA; Xref=Rhea:RHEA:22120, ChEBI:CHEBI:30…	UP000005640: Chromosome 2	SUBCELLULAR LOCATION: Mitochondrion {ECO:0000255|HAMAP-Rule:MF_03222}.
P55084	P55084	ECHB_HUMAN	Trifunctional enzyme subunit beta, mitochondrial (TP-beta) [Includes: 3-ketoacyl-CoA thiolase (EC 2.3.1.155) (EC 2.3.1.16) (Acetyl-CoA acyltransferase) (Beta-ketothiolase)]	HADHB MSTP029	Homo sapiens (Human)	474	CATALYTIC ACTIVITY: Reaction=acetyl-CoA + an acyl-CoA = a 3-oxoacyl-CoA + CoA; Xref=Rhea:RHEA:21564, ChEBI:CHEBI:57287, ChEBI:CHEBI:57288, ChEBI:CHEBI:58342, ChEBI:CHEBI:90726; EC=2.3.1.16; Evidence={ECO:0000269|PubMed:7958339, ECO:0000269|PubMed:8135828, ECO:0000269|PubMed:8163672, ECO:0000269|PubMed:8651282}; PhysiologicalDirection=right-to-left; Xref=Rhea:RHEA:21566; Evidence={ECO:0000269|PubM…	UP000005640: Chromosome 2	SUBCELLULAR LOCATION: Mitochondrion {ECO:0000269|PubMed:21527675}. Mitochondrion inner membrane {ECO:0000269|PubMed:21527675}. Mitochondrion outer membrane {ECO:0000269|PubMed:21527675}. Endoplasmic reticulum {ECO:0000269|PubMed:21527675}. Note=Protein stability and association with membranes require HADHA. {ECO:0000269|PubMed:29915090}.
P61026	P61026	RAB10_HUMAN	Ras-related protein Rab-10 (EC 3.6.5.2)	RAB10	Homo sapiens (Human)	200	CATALYTIC ACTIVITY: Reaction=GTP + H2O = GDP + H(+) + phosphate; Xref=Rhea:RHEA:19669, ChEBI:CHEBI:15377, ChEBI:CHEBI:15378, ChEBI:CHEBI:37565, ChEBI:CHEBI:43474, ChEBI:CHEBI:58189; EC=3.6.5.2; Evidence={ECO:0000269|PubMed:20937701}; PhysiologicalDirection=left-to-right; Xref=Rhea:RHEA:19670; Evidence={ECO:0000269|PubMed:20937701};	UP000005640: Chromosome 2	SUBCELLULAR LOCATION: Cytoplasmic vesicle membrane {ECO:0000305}; Lipid-anchor {ECO:0000305}; Cytoplasmic side {ECO:0000305}. Golgi apparatus membrane {ECO:0000269|PubMed:23263280}. Golgi apparatus, trans-Golgi network membrane {ECO:0000250|UniProtKB:P24409}. Endosome membrane {ECO:0000269|PubMed:16641372, ECO:0000269|PubMed:32344433}. Recycling endosome membrane {ECO:0000250|UniProtKB:P24409}. C…			PTM: Ubiquitinated upon Legionella pneumophila infection. Ubiquitination does not lead to proteasomal degradation. {ECO:0000269|PubMed:31540829}.; PTM: Phosphorylation of Thr-73 in the switch II region by LRRK2 prevents the association of RAB regulatory proteins, including CHM, CHML and RAB GDP dissociation inhibitors GDI1 and GDI2. {ECO:0000269|PubMed:26824392, ECO:0000269|PubMed:29125462}.
P62820	P62820	RAB1A_HUMAN	Ras-related protein Rab-1A (EC 3.6.5.2) (YPT1-related protein)	RAB1A RAB1	Homo sapiens (Human)	205	CATALYTIC ACTIVITY: Reaction=GTP + H2O = GDP + H(+) + phosphate; Xref=Rhea:RHEA:19669, ChEBI:CHEBI:15377, ChEBI:CHEBI:15378, ChEBI:CHEBI:37565, ChEBI:CHEBI:43474, ChEBI:CHEBI:58189; EC=3.6.5.2; Evidence={ECO:0000269|PubMed:22939626}; PhysiologicalDirection=left-to-right; Xref=Rhea:RHEA:19670; Evidence={ECO:0000305|PubMed:22939626};	UP000005640: Chromosome 2	SUBCELLULAR LOCATION: Golgi apparatus {ECO:0000269|PubMed:22939626}. Endoplasmic reticulum {ECO:0000269|PubMed:22939626}. Early endosome {ECO:0000269|PubMed:21303926}. Cytoplasm, cytosol {ECO:0000305|PubMed:19942850}. Membrane {ECO:0000269|PubMed:19942850, ECO:0000269|PubMed:23815289}. Melanosome {ECO:0000250|UniProtKB:P62821}. Note=Alternates between membrane-associated and cytosolic forms. {ECO…			PTM: Phosphorylated by CDK1 kinase during mitosis. {ECO:0000269|PubMed:1902553, ECO:0000269|PubMed:21822290, ECO:0000269|PubMed:22158903}.; PTM: (Microbial infection) Phosphocholinated at Ser-79 by L.pneumophila AnkX, leading to displace GDP dissociation inhibitors (GDI) (PubMed:21822290). Both GDP-bound and GTP-bound forms can be phosphocholinated. Dephosphocholinated by L.pneumophila Lem3, rest…	CARBOHYD 72; /note="(Microbial infection) N-beta-linked (GlcNAc) arginine"; /evidence="ECO:0000269|PubMed:32504010"; CARBOHYD 74; /note="(Microbial infection) N-beta-linked (GlcNAc) arginine"; /evidence="ECO:0000269|PubMed:32504010, ECO:0000269|PubMed:32974215"; CARBOHYD 82; /note="(Microbial infection) N-beta-linked (GlcNAc) arginine"; /evidence="ECO:0000269|PubMed:32504010, ECO:0000269|PubMed:3…
Q53TN4	Q53TN4	CYBR1_HUMAN	Plasma membrane ascorbate-dependent reductase CYBRD1 (EC 7.2.1.3) (Cytochrome b reductase 1) (Duodenal cytochrome b) (Ferric-chelate reductase 3)	CYBRD1 DCYTB FRRS3	Homo sapiens (Human)	286	CATALYTIC ACTIVITY: Reaction=Fe(3+)(out) + L-ascorbate(in) = Fe(2+)(out) + H(+) + monodehydro-L-ascorbate radical(in); Xref=Rhea:RHEA:30403, ChEBI:CHEBI:15378, ChEBI:CHEBI:29033, ChEBI:CHEBI:29034, ChEBI:CHEBI:38290, ChEBI:CHEBI:59513; EC=7.2.1.3; Evidence={ECO:0000269|PubMed:17068337, ECO:0000269|PubMed:30272000}; PhysiologicalDirection=left-to-right; Xref=Rhea:RHEA:30404; Evidence={ECO:0000305|…	UP000005640: Chromosome 2	SUBCELLULAR LOCATION: Cell membrane {ECO:0000269|PubMed:17068337}; Multi-pass membrane protein {ECO:0000269|PubMed:30272000}. Apical cell membrane {ECO:0000305|PubMed:12949720}; Multi-pass membrane protein {ECO:0000269|PubMed:30272000}. Note=Localized at the brush border of duodenal cells. {ECO:0000269|PubMed:12949720}.	TOPO_DOM 1..7; /note="Cytoplasmic"; /evidence="ECO:0000305|PubMed:30272000"; TOPO_DOM 33..47; /note="Extracellular"; /evidence="ECO:0000305|PubMed:30272000"; TOPO_DOM 70..78; /note="Cytoplasmic"; /evidence="ECO:0000305|PubMed:30272000"; TOPO_DOM 106..118; /note="Extracellular"; /evidence="ECO:0000305|PubMed:30272000"; TOPO_DOM 145..151; /note="Cytoplasmic"; /evidence="ECO:0000305|PubMed:30272000"…	TRANSMEM 8..32; /note="Helical; Name=1"; /evidence="ECO:0000269|PubMed:30272000, ECO:0007744|PDB:5ZLE, ECO:0007744|PDB:5ZLG"; TRANSMEM 48..69; /note="Helical; Name=2"; /evidence="ECO:0000269|PubMed:30272000, ECO:0007744|PDB:5ZLE, ECO:0007744|PDB:5ZLG"; TRANSMEM 79..105; /note="Helical; Name=3"; /evidence="ECO:0000269|PubMed:30272000, ECO:0007744|PDB:5ZLE, ECO:0007744|PDB:5ZLG"; TRANSMEM 119..144;…
Q9UPY8	Q9UPY8	MARE3_HUMAN	Microtubule-associated protein RP/EB family member 3 (EB1 protein family member 3) (EBF3) (End-binding protein 3) (EB3) (RP3)	MAPRE3	Homo sapiens (Human)	281		UP000005640: Chromosome 2	SUBCELLULAR LOCATION: Cytoplasm, cytoskeleton {ECO:0000269|PubMed:10644998, ECO:0000269|PubMed:19255245, ECO:0000269|PubMed:28814570}. Note=Associated with the microtubule network. Detected at the plus end of microtubules. {ECO:0000269|PubMed:10644998, ECO:0000269|PubMed:19255245, ECO:0000269|PubMed:28814570}.
Q9Y2A7	Q9Y2A7	NCKP1_HUMAN	Nck-associated protein 1 (NAP 1) (Membrane-associated protein HEM-2) (p125Nap1)	NCKAP1 HEM2 KIAA0587 NAP1	Homo sapiens (Human)	1128		UP000005640: Chromosome 2	SUBCELLULAR LOCATION: Cell membrane {ECO:0000250|UniProtKB:P28660}; Single-pass membrane protein {ECO:0000250|UniProtKB:P28660}; Cytoplasmic side {ECO:0000250|UniProtKB:P28660}. Cell projection, lamellipodium membrane {ECO:0000250|UniProtKB:P28660}; Single-pass membrane protein {ECO:0000250|UniProtKB:P28660}; Cytoplasmic side {ECO:0000250|UniProtKB:P28660}. Note=At the interface between the lamel…		TRANSMEM 995..1015; /note="Helical"; /evidence="ECO:0000255"
Q9Y2D4	Q9Y2D4	EXC6B_HUMAN	Exocyst complex component 6B (Exocyst complex component Sec15B) (SEC15-like protein 2)	EXOC6B KIAA0919 SEC15B SEC15L2	Homo sapiens (Human)	811		UP000005640: Chromosome 2
P0DP25	P0DP25	CALM3_HUMAN	Calmodulin-3	CALM3 CALML2 CAM3 CAMC CAMIII	Homo sapiens (Human)	149		UP000005640: Chromosome 19	SUBCELLULAR LOCATION: Cytoplasm, cytoskeleton, spindle {ECO:0000269|PubMed:16760425}. Cytoplasm, cytoskeleton, spindle pole {ECO:0000269|PubMed:16760425}. Cytoplasm, cytoskeleton, microtubule organizing center, centrosome {ECO:0000269|PubMed:14654843}. Note=Distributed throughout the cell during interphase, but during mitosis becomes dramatically localized to the spindle poles and the spindle mic…			PTM: Ubiquitination results in a strongly decreased activity. {ECO:0000250}.; PTM: Phosphorylation results in a decreased activity. {ECO:0000250}.
P13639	P13639	EF2_HUMAN	Elongation factor 2 (EF-2) (EC 3.6.5.-)	EEF2 EF2	Homo sapiens (Human)	858	CATALYTIC ACTIVITY: Reaction=GTP + H2O = GDP + H(+) + phosphate; Xref=Rhea:RHEA:19669, ChEBI:CHEBI:15377, ChEBI:CHEBI:15378, ChEBI:CHEBI:37565, ChEBI:CHEBI:43474, ChEBI:CHEBI:58189; Evidence={ECO:0000305|PubMed:26593721}; PhysiologicalDirection=left-to-right; Xref=Rhea:RHEA:19670; Evidence={ECO:0000305|PubMed:26593721};	UP000005640: Chromosome 19	SUBCELLULAR LOCATION: Cytoplasm {ECO:0000269|PubMed:25064856}. Nucleus {ECO:0000269|PubMed:24648518}. Note=Phosphorylation by CSK promotes cleavage and SUMOylation-dependent nuclear translocation of the C-terminal cleavage product. {ECO:0000269|PubMed:24648518}.			PTM: Phosphorylation by EF-2 kinase completely inactivates EF-2; it requires prior phosphorylation by CDK2 at Ser-595 during mitotic prometaphase. Phosphorylation by CSK promotes SUMOylation, proteolytic cleavage, and nuclear translocation if the C-terminal fragment. {ECO:0000269|PubMed:23184662, ECO:0000269|PubMed:24648518}.; PTM: Diphthamide is 2-[3-carboxyamido-3-(trimethyl-ammonio)propyl]hist…
P20336	P20336	RAB3A_HUMAN	Ras-related protein Rab-3A	RAB3A	Homo sapiens (Human)	220		UP000005640: Chromosome 19	SUBCELLULAR LOCATION: Cytoplasm, cytosol {ECO:0000250|UniProtKB:P63012}. Lysosome {ECO:0000269|PubMed:27325790}. Cytoplasmic vesicle, secretory vesicle {ECO:0000250|UniProtKB:P63012}. Cell projection, axon {ECO:0000250|UniProtKB:P63011}. Cell membrane {ECO:0000305}; Lipid-anchor {ECO:0000305}; Cytoplasmic side {ECO:0000305}. Presynapse {ECO:0000250|UniProtKB:P63011}. Postsynapse {ECO:0000250|UniP…			PTM: Phosphorylation of Thr-86 in the switch II region by LRRK2 prevents the association of RAB regulatory proteins, including CHM, CHML and RAB GDP dissociation inhibitors GDI1 and GDI2. {ECO:0000269|PubMed:29125462}.
P20916	P20916	MAG_HUMAN	Myelin-associated glycoprotein (Siglec-4a)	MAG GMA	Homo sapiens (Human)	626		UP000005640: Chromosome 19	SUBCELLULAR LOCATION: Cell membrane {ECO:0000269|PubMed:26179919}; Single-pass type I membrane protein {ECO:0000269|PubMed:26179919}. Membrane raft {ECO:0000250|UniProtKB:P07722}.	TOPO_DOM 20..516; /note="Extracellular"; /evidence="ECO:0000255"; TOPO_DOM 537..626; /note="Cytoplasmic"; /evidence="ECO:0000255"	TRANSMEM 517..536; /note="Helical"; /evidence="ECO:0000255"	PTM: N-glycosylated. {ECO:0000269|PubMed:26179919}.; PTM: Phosphorylated on tyrosine residues. {ECO:0000250|UniProtKB:P07722}.; PTM: Ubiquitinated, leading to proteasomal degradation. {ECO:0000250|UniProtKB:P20917}.	CARBOHYD 99; /note="N-linked (GlcNAc...) asparagine"; /evidence="ECO:0000269|PubMed:7505568"; CARBOHYD 106; /note="N-linked (GlcNAc...) asparagine; partial"; /evidence="ECO:0000269|PubMed:7505568"; CARBOHYD 223; /note="N-linked (GlcNAc...) asparagine"; /evidence="ECO:0000269|PubMed:7505568"; CARBOHYD 246; /note="N-linked (GlcNAc...) asparagine"; /evidence="ECO:0000269|PubMed:7505568"; CARBOHYD 31…
P53680	P53680	AP2S1_HUMAN	AP-2 complex subunit sigma (Adaptor protein complex AP-2 subunit sigma) (Adaptor-related protein complex 2 subunit sigma) (Clathrin assembly protein 2 sigma small chain) (Clathrin coat assembly protein AP17) (Clathrin coat-associated protein AP17) (HA2 17 kDa subunit) (Plasma membrane adaptor AP-2 17 kDa protein) (Sigma2-adaptin)	AP2S1 AP17 CLAPS2	Homo sapiens (Human)	142		UP000005640: Chromosome 19	SUBCELLULAR LOCATION: Cell membrane {ECO:0000250|UniProtKB:P63010}. Membrane, coated pit {ECO:0000269|PubMed:33859415}; Peripheral membrane protein {ECO:0000305|PubMed:33859415}; Cytoplasmic side {ECO:0000305|PubMed:33859415}. Note=AP-2 appears to be excluded from internalizing CCVs and to disengage from sites of endocytosis seconds before internalization of the nascent CCV. {ECO:0000250|UniProtK…
Q15102	Q15102	PA1B3_HUMAN	Platelet-activating factor acetylhydrolase IB subunit alpha1 (EC 3.1.1.47) (PAF acetylhydrolase 29 kDa subunit) (PAF-AH 29 kDa subunit) (PAF-AH subunit gamma) (PAFAH subunit gamma)	PAFAH1B3 PAFAHG	Homo sapiens (Human)	231	CATALYTIC ACTIVITY: Reaction=a 1-O-alkyl-2-acetyl-sn-glycero-3-phosphocholine + H2O = 1-O-alkyl-sn-glycero-3-phosphocholine + acetate + H(+); Xref=Rhea:RHEA:17777, ChEBI:CHEBI:15377, ChEBI:CHEBI:15378, ChEBI:CHEBI:30089, ChEBI:CHEBI:30909, ChEBI:CHEBI:36707; EC=3.1.1.47; Evidence={ECO:0000250|UniProtKB:Q29460}; PhysiologicalDirection=left-to-right; Xref=Rhea:RHEA:17778; Evidence={ECO:0000250|UniP…	UP000005640: Chromosome 19	SUBCELLULAR LOCATION: Cytoplasm.
Q8IXJ6	Q8IXJ6	SIR2_HUMAN	NAD-dependent protein deacetylase sirtuin-2 (EC 2.3.1.286) (NAD-dependent protein defatty-acylase sirtuin-2) (EC 2.3.1.-) (Regulatory protein SIR2 homolog 2) (SIR2-like protein 2)	SIRT2 SIR2L SIR2L2	Homo sapiens (Human)	389	CATALYTIC ACTIVITY: Reaction=H2O + N(6)-acetyl-L-lysyl-[protein] + NAD(+) = 2''-O-acetyl-ADP-D-ribose + L-lysyl-[protein] + nicotinamide; Xref=Rhea:RHEA:43636, Rhea:RHEA-COMP:9752, Rhea:RHEA-COMP:10731, ChEBI:CHEBI:15377, ChEBI:CHEBI:17154, ChEBI:CHEBI:29969, ChEBI:CHEBI:57540, ChEBI:CHEBI:61930, ChEBI:CHEBI:83767; EC=2.3.1.286; Evidence={ECO:0000255|PROSITE-ProRule:PRU00236, ECO:0000269|PubMed:1…	UP000005640: Chromosome 19	SUBCELLULAR LOCATION: Nucleus {ECO:0000269|PubMed:12697818, ECO:0000269|PubMed:16079181, ECO:0000269|PubMed:16648462, ECO:0000269|PubMed:17726514, ECO:0000269|PubMed:20543840, ECO:0000269|PubMed:23908241, ECO:0000269|PubMed:24177535}. Cytoplasm, perinuclear region {ECO:0000250|UniProtKB:Q8VDQ8}. Cytoplasm {ECO:0000269|PubMed:12697818, ECO:0000269|PubMed:16079181, ECO:0000269|PubMed:16648462, ECO:…			PTM: Phosphorylated at phosphoserine and phosphothreonine. Phosphorylated at Ser-368 by a mitotic kinase CDK1/cyclin B at the G2/M transition; phosphorylation regulates the delay in cell-cycle progression. Phosphorylated at Ser-368 by a mitotic kinase G1/S-specific cyclin E/Cdk2 complex; phosphorylation inactivates SIRT2-mediated alpha-tubulin deacetylation and thereby negatively regulates cell a…
Q9UMF0	Q9UMF0	ICAM5_HUMAN	Intercellular adhesion molecule 5 (ICAM-5) (Telencephalin)	ICAM5 TLCN TLN	Homo sapiens (Human)	924		UP000005640: Chromosome 19	SUBCELLULAR LOCATION: Membrane; Single-pass type I membrane protein.	TOPO_DOM 32..835; /note="Extracellular"; /evidence="ECO:0000255"; TOPO_DOM 857..924; /note="Cytoplasmic"; /evidence="ECO:0000255"	TRANSMEM 836..856; /note="Helical"; /evidence="ECO:0000255"	PTM: Glycosylation at Asn-54 is critical for functional folding. {ECO:0000250}.	CARBOHYD 54; /note="N-linked (GlcNAc...) (high mannose) asparagine"; /evidence="ECO:0000305|PubMed:18691975"; CARBOHYD 74; /note="N-linked (GlcNAc...) asparagine"; /evidence="ECO:0000269|PubMed:18691975"; CARBOHYD 137; /note="N-linked (GlcNAc...) asparagine"; /evidence="ECO:0000269|PubMed:18691975"; CARBOHYD 195; /note="N-linked (GlcNAc...) asparagine"; /evidence="ECO:0000269|PubMed:18691975"; CA…
Q9UPR5	Q9UPR5	NAC2_HUMAN	Sodium/calcium exchanger 2 (Na(+)/Ca(2+)-exchange protein 2) (Solute carrier family 8 member 2)	SLC8A2 KIAA1087 NCX2	Homo sapiens (Human)	921	CATALYTIC ACTIVITY: Reaction=Ca(2+)(in) + 3 Na(+)(out) = Ca(2+)(out) + 3 Na(+)(in); Xref=Rhea:RHEA:69955, ChEBI:CHEBI:29101, ChEBI:CHEBI:29108; Evidence={ECO:0000250|UniProtKB:P48768};	UP000005640: Chromosome 19	SUBCELLULAR LOCATION: Cell membrane {ECO:0000250|UniProtKB:P48768}; Multi-pass membrane protein {ECO:0000250|UniProtKB:P48768}. Basolateral cell membrane {ECO:0000250|UniProtKB:Q8K596}; Multi-pass membrane protein {ECO:0000250|UniProtKB:Q8K596}. Perikaryon {ECO:0000250|UniProtKB:P48768}. Cell projection, dendrite {ECO:0000250|UniProtKB:P48768}. Cell projection, dendritic spine {ECO:0000250|UniPro…	TOPO_DOM 21..68; /note="Extracellular"; /evidence="ECO:0000255"; TOPO_DOM 91..130; /note="Cytoplasmic"; /evidence="ECO:0000255"; TOPO_DOM 153..164; /note="Extracellular"; /evidence="ECO:0000255"; TOPO_DOM 186..196; /note="Cytoplasmic"; /evidence="ECO:0000255"; TOPO_DOM 220..222; /note="Extracellular"; /evidence="ECO:0000255"; TOPO_DOM 247..720; /note="Cytoplasmic"; /evidence="ECO:0000255"; TOPO_D…	TRANSMEM 69..90; /note="Helical"; /evidence="ECO:0000255"; TRANSMEM 131..152; /note="Helical"; /evidence="ECO:0000255"; TRANSMEM 165..185; /note="Helical"; /evidence="ECO:0000255"; TRANSMEM 197..219; /note="Helical"; /evidence="ECO:0000255"; TRANSMEM 223..246; /note="Helical"; /evidence="ECO:0000255"; TRANSMEM 721..740; /note="Helical"; /evidence="ECO:0000255"; TRANSMEM 748..770; /note="Helical";…		CARBOHYD 34; /note="N-linked (GlcNAc...) asparagine"; /evidence="ECO:0000255"; CARBOHYD 817; /note="N-linked (GlcNAc...) asparagine"; /evidence="ECO:0000255"
Q9Y285	Q9Y285	SYFA_HUMAN	Phenylalanine--tRNA ligase alpha subunit (EC 6.1.1.20) (CML33) (Phenylalanyl-tRNA synthetase alpha subunit) (PheRS)	FARSA FARS FARSL FARSLA	Homo sapiens (Human)	508	CATALYTIC ACTIVITY: Reaction=ATP + L-phenylalanine + tRNA(Phe) = AMP + diphosphate + H(+) + L-phenylalanyl-tRNA(Phe); Xref=Rhea:RHEA:19413, Rhea:RHEA-COMP:9668, Rhea:RHEA-COMP:9699, ChEBI:CHEBI:15378, ChEBI:CHEBI:30616, ChEBI:CHEBI:33019, ChEBI:CHEBI:58095, ChEBI:CHEBI:78442, ChEBI:CHEBI:78531, ChEBI:CHEBI:456215; EC=6.1.1.20; Evidence={ECO:0000269|PubMed:20223217}; PhysiologicalDirection=left-to…	UP000005640: Chromosome 19	SUBCELLULAR LOCATION: Cytoplasm {ECO:0000250|UniProtKB:Q505J8}.
P07947	P07947	YES_HUMAN	Tyrosine-protein kinase Yes (EC 2.7.10.2) (Proto-oncogene c-Yes) (p61-Yes)	YES1 YES	Homo sapiens (Human)	543	CATALYTIC ACTIVITY: Reaction=ATP + L-tyrosyl-[protein] = ADP + H(+) + O-phospho-L-tyrosyl-[protein]; Xref=Rhea:RHEA:10596, Rhea:RHEA-COMP:10136, Rhea:RHEA-COMP:10137, ChEBI:CHEBI:15378, ChEBI:CHEBI:30616, ChEBI:CHEBI:46858, ChEBI:CHEBI:82620, ChEBI:CHEBI:456216; EC=2.7.10.2; Evidence={ECO:0000255|PROSITE-ProRule:PRU10028};	UP000005640: Chromosome 18	SUBCELLULAR LOCATION: Cell membrane. Cytoplasm, cytoskeleton, microtubule organizing center, centrosome. Cytoplasm, cytosol. Note=Newly synthesized protein initially accumulates in the Golgi region and traffics to the plasma membrane through the exocytic pathway.			PTM: Phosphorylation by CSK on the C-terminal tail maintains the enzyme in an inactive state. Autophosphorylation at Tyr-426 maintains enzyme activity by blocking CSK-mediated inhibition. {ECO:0000269|PubMed:11901164, ECO:0000269|PubMed:9281320, ECO:0000269|PubMed:9794236}.; PTM: Palmitoylation at Cys-3 promotes membrane localization. {ECO:0000250}.
P19022	P19022	CADH2_HUMAN	Cadherin-2 (CDw325) (Neural cadherin) (N-cadherin) (CD antigen CD325)	CDH2 CDHN NCAD	Homo sapiens (Human)	906		UP000005640: Chromosome 18	SUBCELLULAR LOCATION: Cell membrane {ECO:0000250|UniProtKB:P15116}; Single-pass type I membrane protein {ECO:0000255}. Cell membrane, sarcolemma {ECO:0000250|UniProtKB:P15116}. Cell junction {ECO:0000269|PubMed:28169360}. Cell surface {ECO:0000250|UniProtKB:P15116}. Cell junction, desmosome {ECO:0000250|UniProtKB:P15116}. Cell junction, adherens junction {ECO:0000250|UniProtKB:P15116}. Note=Coloc…	TOPO_DOM 160..724; /note="Extracellular"; /evidence="ECO:0000255"; TOPO_DOM 746..906; /note="Cytoplasmic"; /evidence="ECO:0000255"	TRANSMEM 725..745; /note="Helical"; /evidence="ECO:0000255"	PTM: Cleaved by MMP24. Ectodomain cleavage leads to the generation of a soluble 90 kDa N-terminal soluble fragment and a 45 kDa membrane-bound C-terminal fragment 1 (CTF1), which is further cleaved by gamma-secretase into a 35 kDa (By similarity). Cleavage in neural stem cells by MMP24 affects CDH2-mediated anchorage of neural stem cells to ependymocytes in the adult subependymal zone, leading to…	CARBOHYD 190; /note="N-linked (GlcNAc...) asparagine"; /evidence="ECO:0000255"; CARBOHYD 273; /note="N-linked (GlcNAc...) asparagine"; /evidence="ECO:0000269|PubMed:19159218"; CARBOHYD 325; /note="N-linked (GlcNAc...) asparagine"; /evidence="ECO:0000255"; CARBOHYD 402; /note="N-linked (GlcNAc...) asparagine"; /evidence="ECO:0000269|PubMed:19159218"; CARBOHYD 572; /note="N-linked (GlcNAc...) aspar…
P19404	P19404	NDUV2_HUMAN	NADH dehydrogenase [ubiquinone] flavoprotein 2, mitochondrial (NDUFV2) (EC 7.1.1.2) (NADH-ubiquinone oxidoreductase 24 kDa subunit)	NDUFV2	Homo sapiens (Human)	249	CATALYTIC ACTIVITY: Reaction=a ubiquinone + 5 H(+)(in) + NADH = a ubiquinol + 4 H(+)(out) + NAD(+); Xref=Rhea:RHEA:29091, Rhea:RHEA-COMP:9565, Rhea:RHEA-COMP:9566, ChEBI:CHEBI:15378, ChEBI:CHEBI:16389, ChEBI:CHEBI:17976, ChEBI:CHEBI:57540, ChEBI:CHEBI:57945; EC=7.1.1.2; Evidence={ECO:0000305|PubMed:28844695}; PhysiologicalDirection=left-to-right; Xref=Rhea:RHEA:29092; Evidence={ECO:0000305|PubMed…	UP000005640: Chromosome 18	SUBCELLULAR LOCATION: Mitochondrion inner membrane {ECO:0000250|UniProtKB:P04394}; Peripheral membrane protein {ECO:0000250|UniProtKB:P04394}; Matrix side {ECO:0000250|UniProtKB:P04394}.
P55087	P55087	AQP4_HUMAN	Aquaporin-4 (AQP-4) (Mercurial-insensitive water channel) (MIWC) (WCH4)	AQP4	Homo sapiens (Human)	323	CATALYTIC ACTIVITY: Reaction=H2O(in) = H2O(out); Xref=Rhea:RHEA:29667, ChEBI:CHEBI:15377; Evidence={ECO:0000269|PubMed:37143309};	UP000005640: Chromosome 18	SUBCELLULAR LOCATION: Cell membrane {ECO:0000269|PubMed:37143309, ECO:0000269|PubMed:7559426, ECO:0000269|PubMed:8601457}; Multi-pass membrane protein {ECO:0000269|PubMed:19383790}. Basolateral cell membrane {ECO:0000250|UniProtKB:P55088}; Multi-pass membrane protein {ECO:0000269|PubMed:19383790}. Endosome membrane {ECO:0000250|UniProtKB:P47863}. Cell membrane, sarcolemma {ECO:0000269|PubMed:2905…	TOPO_DOM 1..36; /note="Cytoplasmic"; /evidence="ECO:0000269|PubMed:19383790"; TOPO_DOM 58..69; /note="Extracellular"; /evidence="ECO:0000269|PubMed:19383790"; TOPO_DOM 90..93; /note="Cytoplasmic"; /evidence="ECO:0000269|PubMed:19383790"; TOPO_DOM 102..115; /note="Cytoplasmic"; /evidence="ECO:0000269|PubMed:19383790"; TOPO_DOM 137..155; /note="Extracellular"; /evidence="ECO:0000269|PubMed:19383790…	TRANSMEM 37..57; /note="Helical"; /evidence="ECO:0000269|PubMed:19383790"; TRANSMEM 70..89; /note="Helical"; /evidence="ECO:0000269|PubMed:19383790"; TRANSMEM 116..136; /note="Helical"; /evidence="ECO:0000269|PubMed:19383790"; TRANSMEM 156..176; /note="Helical"; /evidence="ECO:0000269|PubMed:19383790"; TRANSMEM 185..205; /note="Helical"; /evidence="ECO:0000269|PubMed:19383790"; TRANSMEM 232..252;…	PTM: Phosphorylation by PKC at Ser-180 reduces conductance by 50%. Phosphorylation by PKG at Ser-111 in response to glutamate increases conductance by 40% (By similarity). {ECO:0000250}.; PTM: Isoform 2: Palmitoylated on its N-terminal region. Isoform 1: Not palmitoylated. {ECO:0000250|UniProtKB:P47863}.	CARBOHYD 153; /note="N-linked (GlcNAc...) asparagine"; /evidence="ECO:0000255"; CARBOHYD 206; /note="N-linked (GlcNAc...) asparagine"; /evidence="ECO:0000255"
[truncated: 192 more rows]
