# Supplementary material for: Proteome Signature of Alzheimer-Like Phenotypes in Frontal Cortices From Young and Old Individuals With Down Syndrome
Source: Mol Neurobiol. 2025 Nov 21;63(1):126. doi: 10.1007/s12035-025-05432-0 (PMC12638384; doi:10.1007/s12035-025-05432-0)
Supplement: Supplementary file 5 — (XLSX 204 KB) [file 12035_2025_5432_MOESM5_ESM.xlsx]

## Sheet: DSY vs. CTRY
Supplementary table 5: List of Canonical Pathway identified by IPA software Excel sheet with DS vs. CTRY comparison group
© 2000-2025 QIAGEN. All rights reserved.
Ingenuity Canonical Pathways	-log(p-value)	Ratio	z-score	Molecules
Neutrophil degranulation	22.1	0.224	4.525	ACLY,ALDOA,AP2A2,ATP6V0C,CAT,CCT2,CCT8,CD44,DNAJC5,DYNLL1,EEF1A1,EEF2,FTH1,GPI,GSN,HBB,HMOX2,HSP90AB1,HSPA8,LAMP1,LAMP2,MAPK1,NFASC,PAFAH1B2,PDXK,PGAM1,PGM1,PGRMC1,PKM,PPIA,PRDX6,PSAP,PSMA5,PSMB1,PSMC3,PSMD7,PYGB,RAB10,RAB14,RAB3A,RAB5B,RAB7A,RAC1,RAP1B,RHOA,SIRPA,SNAP25,TOLLIP,VCP,XRCC5
TP53 Regulates Metabolic Genes	5	0.197	3.464	COX4I1,COX5A,COX5B,COX6A1,COX6C,COX7A2,COX7A2L,GLS,GPI,PRDX5,TXN,YWHAZ
Serotonin Receptor Signaling	7.01	0.118	3.053	APP,CACNA2D1,CALM1,CALM2,CALM3,CD38,CD44,CDC42,GAP43,GNA11,GNAO1,GNAQ,GNAS,GNB2,GNG2,ITGB1,KRAS,MAP2K4,MAPK1,MAPT,PDIA3,PRDX6,PRKACB,PRKAR2B,PRKCB,PRKCG,QDPR,RAB3A,RAC1,RALA,RAP1B,RAP2A,RHOA,YES1
Respiratory electron transport	13.9	0.362	2.837	COX4I1,COX5A,COX5B,COX6A1,COX6C,COX7A2,COX7A2L,CYC1,NDUFA10,NDUFA8,NDUFB4,NDUFS1,NDUFS2,NDUFS3,NDUFS5,NDUFV1,NDUFV2,SDHA,UQCRC1,UQCRC2,UQCRFS1
Synaptogenesis Signaling Pathway	9.92	0.152	2.785	AP2A2,AP2S1,APOE,CACNA2D1,CALM1,CALM2,CALM3,CDC42,CDH2,CTNNB1,DNAJC5,HSPA8,KRAS,MAPK1,MAPT,MARCKS,NSF,PRKACB,PRKAR2B,RAB3A,RAB5B,RAC1,RALA,RAP1B,RAP2A,RHOA,SNAP25,SNCA,SNCG,STXBP1,SYN1,SYT1,VAMP2,YES1
Protein folding	4.78	0.204	2.714	CCT2,CCT3,CCT4,CCT5,CCT6A,CCT8,GNA11,GNAQ,GNB2,GNG2,TUBB4A
Myelination Signaling Pathway	4.66	0.114	2.683	CALM1,CALM2,CALM3,CDC42,CNP,CTNNB1,FASN,ITGB1,KRAS,MAG,MAPK1,MBP,PLP1,PRKACB,PRKAR2B,RAB35,RAC1,RALA,RAP1B,RAP2A,RHOA,SLC2A1,YES1
RHO GTPase cycle	2.58	0.0866	2.683	ABR,ACTG1,ARHGDIA,BASP1,CCT2,CCT6A,CDC42,CKB,FLOT1,GJA1,HMOX2,HSP90AB1,HSPE1,ITGB1,NDUFS3,RAB7A,RAC1,RHOA,SPTBN1,VCP
Detoxification of Reactive Oxygen Species	5.04	0.368	2.646	CAT,P4HB,PRDX5,PRDX6,SOD1,SOD2,TXN
Pyruvate metabolism	3.43	0.219	2.646	DLAT,DLD,LDHB,PC,PDHA1,PKM,VDAC1
Complex IV assembly	3.93	0.259	2.646	COX4I1,COX5A,COX5B,COX6A1,COX6C,COX7A2,COX7A2L
Oxidative Phosphorylation	20.4	0.397	2.6	ATP5F1B,ATP5F1C,ATP5F1D,ATP5MF,ATP5MG,ATP5PD,ATP5PF,COX4I1,COX5A,COX5B,COX6A1,COX6C,COX7A2,COX7A2L,CYC1,MT-ATP6,NDUFA10,NDUFA8,NDUFB4,NDUFS1,NDUFS2,NDUFS3,NDUFS5,NDUFV1,NDUFV2,SDHA,UQCRC1,UQCRC2,UQCRFS1
Insulin Secretion Signaling Pathway	4.33	0.118	2.524	CACNA2D1,DLAT,DLD,GNA11,GNAQ,GNAS,MAPK1,NSF,PC,PDHA1,PDIA3,PRKACB,PRKAR2B,PRKCB,PRKCG,RAP1B,SLC2A1,SNAP25,VAMP2,YES1
Ephrin Receptor Signaling	3.57	0.118	2.5	CDC42,GNA11,GNAO1,GNAQ,GNAS,GNAZ,GNB2,GNG2,ITGB1,KRAS,MAPK1,RAC1,RALA,RAP1B,RAP2A,RHOA
Lipid Antigen Presentation by CD1	5.59	0.545	2.449	AP2A2,AP2S1,CALR,CANX,PDIA3,PSAP
Cytoprotection by HMOX1	4.66	0.243	2.333	COX4I1,COX5A,COX5B,COX6A1,COX6C,COX7A2,COX7A2L,HBB,HMOX2
RAR Activation	0.285	0.0448	2.333	CDC42,GNA11,GNAQ,MAP2K4,MAPK1,PRKACB,PRKAR2B,RAC1,RHOA
Neutrophil Extracellular Trap Signaling Pathway	11.8	0.187	2.268	ATP5F1B,ATP5F1C,ATP5F1D,ATP5PF,CYC1,ITGB1,MAP2K4,MAPK1,MT-ATP6,NDUFA10,NDUFA8,NDUFB4,NDUFS1,NDUFS2,NDUFS3,NDUFS5,NDUFV1,NDUFV2,PDIA3,PRDX6,PRKCB,PRKCG,RAC1,SDHA,SLC25A4,SLC2A1,TOMM70,UQCRC2,UQCRFS1,VDAC1,VDAC2,YES1
Mitochondrial protein degradation	21.6	0.452	2.268	ALDH2,APP,ATP5F1B,ATP5F1C,ATP5MG,ATP5PD,ATP5PF,COX4I1,COX5A,COX5B,CS,DLD,FH,GLUD1,HSPA9,HSPD1,IDH2,IDH3A,MDH2,MT-ATP6,NDUFS1,NDUFS3,NDUFV1,OGDH,OPA1,OXCT1,PDHA1,UQCRC2
Asparagine N-linked glycosylation	0.854	0.0794	2.236	CALR,CANX,PDIA3,PSMC1,VCP
NCAM signaling for neurite out-growth	1.28	0.106	2.236	KRAS,MAPK1,NCAM1,PRNP,SPTBN1
G alpha (q) signalling events	0.48	0.0575	2.236	APP,GNA11,GNAQ,GNB2,GNG2
Thrombin signalling through proteinase activated receptors (PARs)	2.86	0.25	2.236	GNA11,GNAQ,GNB2,GNG2,MAPK1
Amyloid fiber formation	2.11	0.172	2.236	APOE,APP,GSN,H2AX,SNCA
Sphingosine-1-phosphate Signaling	1.12	0.0882	2.236	CDC42,GNAQ,MAPK1,PDIA3,RAC1,RHOA
Warburg Effect Signaling Pathway	8.85	0.232	2.183	ACLY,CS,FASN,GLS,GLUD1,GOT1,GOT2,IDH2,KRAS,MDH1,MDH2,PC,PDHA1,PGK1,PKM,PRDX5,PRDX6,SLC2A1,TXN
Oxytocin in Brain Signaling Pathway	4.85	0.143	2.138	CACNA2D1,CALM1,CALM2,CALM3,GNA11,GNAO1,GNAQ,GNB2,GNG2,KRAS,MAPK1,PRDX6,PRKCB,PRKCG,RALA,RAP1B,RAP2A
Hematoma Resolution Signaling Pathway	4.95	0.145	2.138	CAT,FTH1,MAP2K4,MAPK1,NDUFA10,NDUFA8,NDUFB4,NDUFS1,NDUFS2,NDUFS3,NDUFS5,NDUFV1,NDUFV2,RHOA,SIRPA,SOD1,SOD2
Role of Macrophages, Fibroblasts and Endothelial Cells in Rheumatoid Arthritis	3.29	0.108	2.138	CALM1,CALM2,CALM3,CTNNB1,GNAO1,GNAQ,KRAS,MAP2K4,MAPK1,PDIA3,PRKCB,PRKCG,RAC1,RALA,RAP1B,RAP2A,RHOA
Signaling by NTRK1 (TRKA)	2.46	0.138	2.121	AP2A2,AP2S1,DNM1L,KRAS,MAPK1,PPP2R1A,RALA,RHOA
HSP90 chaperone cycle for steroid hormone receptors in the presence of ligand	3.81	0.216	2.121	ACTR1A,CAPZA2,DCTN2,DNAJA2,DYNLL1,HSP90AB1,HSPA8,TUBB4A
GABA synthesis, release, reuptake and degradation	7.22	0.533	2.121	DNAJC5,HSPA8,RAB3A,SLC6A1,SNAP25,STXBP1,SYT1,VAMP2
Reelin Signaling in Neurons	3.83	0.143	2.111	APOE,APP,CDC42,CDH2,ITGB1,MAP2K4,MAPK1,MAPT,PAFAH1B2,RAC1,RAP1B,RHOA,YES1
Chronic Myeloid Leukemia Signaling	2.19	0.0921	2.111	CALM1,CALM2,CALM3,CTNNB1,HSP90AB1,ITGB1,KRAS,MAPK1,PDIA3,RAC1,RALA,RAN,RAP1B,RAP2A
Integration of energy metabolism	7	0.213	2	ACLY,ACSL4,FASN,GNA11,GNAQ,GNAS,GNB2,GNG2,MARCKS,PPP2R1A,PRKACB,PRKAR2B,SLC2A1,SNAP25,STXBP1,VAMP2
SRP-dependent cotranslational protein targeting to membrane	0.544	0.0645	2	RPL19,RPL4,RPLP1,RPS7
Metabolism of water-soluble vitamins and cofactors	1.15	0.111	2	FASN,PC,PDXK,SLC2A1
Selenoamino acid metabolism	0.559	0.0656	2	RPL19,RPL4,RPLP1,RPS7
Signal amplification	1.93	0.19	2	GNA11,GNAQ,GNB2,GNG2
G-protein beta:gamma signalling	2.08	0.211	2	CDC42,GNB2,GNG2,RHOA
Major pathway of rRNA processing in the nucleolus and cytosol	0.37	0.0526	2	RPL19,RPL4,RPLP1,RPS7
Eukaryotic Translation Initiation	0.514	0.0625	2	RPL19,RPL4,RPLP1,RPS7
Eukaryotic Translation Termination	0.806	0.0833	2	RPL19,RPL4,RPLP1,RPS7
Advanced glycosylation endproduct receptor signaling	3.66	0.5	2	APP,CAPZA2,MAPK1,S100B
Response of EIF2AK4 (GCN2) to amino acid deficiency	0.66	0.0727	2	RPL19,RPL4,RPLP1,RPS7
Aggrephagy	1.66	0.16	2	DYNLL1,PARK7,TUBB4A,VCP
Aspartate Degradation II	5.45	1	2	GOT1,GOT2,MDH1,MDH2
Superpathway of Methionine Degradation	2.27	0.235	2	DLD,GOT1,GOT2,MAT2A
Oxytocin Signaling Pathway	7.41	0.157	1.964	ATP2B1,CACNA2D1,CALM1,CALM2,CALM3,EEF2,GJA1,GNA11,GNAO1,GNAQ,GNB2,GNG2,HSPB1,KRAS,MAP2K4,MAPK1,PRKACB,PRKAR2B,PRKCB,PRKCG,RALA,RAP1B,RAP2A,RHOA
Eicosanoid Signaling	5.81	0.142	1.964	CTNNB1,GNA11,GNAO1,GNAQ,GNAS,GNB2,GNG2,HSPB1,ITGB1,KRAS,MAPK1,PDIA3,PRDX6,PRKACB,PRKAR2B,PRKCB,PRKCG,RALA,RAP1B,RAP2A,RHOA
Synaptic Long Term Potentiation	6.36	0.193	1.941	CALM1,CALM2,CALM3,GNA11,GNAQ,KRAS,MAPK1,PDIA3,PPP1CA,PRKACB,PRKAR2B,PRKCB,PRKCG,RALA,RAP1B,RAP2A
GABAergic Receptor Signaling Pathway (Enhanced)	3.17	0.123	1.941	CACNA2D1,GABRG2,GLS,GLUD1,GLUL,GNAO1,GNB2,GNG2,GOT1,GOT2,PRKACB,PRKAR2B,SLC6A1
NRF2-mediated Oxidative Stress Response	7.53	0.178	1.941	ACTG1,AKR1A1,CAT,CBR1,DNAJA2,DNAJC5,DNAJC6,FTH1,HSP90AB1,KRAS,MAP2K4,MAPK1,PRKCB,PRKCG,RALA,RAP1B,RAP2A,SOD1,SOD2,TXN,VCP
Endothelin-1 Signaling	3.99	0.14	1.941	GNA11,GNAO1,GNAQ,GNAS,GNAZ,KRAS,MAPK1,PDIA3,PRDX6,PRKCB,PRKCG,RALA,RAP1B,RAP2A
Phospholipase C Signaling	5.61	0.143	1.941	CALM1,CALM2,CALM3,CDC42,GNAQ,GNAS,GNB2,GNG2,ITGB1,KRAS,MAPK1,MARCKS,PEBP1,PRKCB,PRKCG,RAC1,RALA,RAP1B,RAP2A,RHOA
Epithelial Membrane Protein Signaling Pathway	1.77	0.0943	1.897	CD44,ITGB1,KRAS,MAPK1,RAC1,RALA,RAP1B,RAP2A,RHOA,YES1
Role of NFAT in Regulation of the Immune Response	6.17	0.177	1.897	CALM1,CALM2,CALM3,GNA11,GNAO1,GNAQ,GNAS,GNAZ,GNB2,GNG2,KPNA6,KRAS,MAPK1,RALA,RAP1B,RAP2A,XPO1
mTOR Signaling	2.16	0.0984	1.897	CDC42,KRAS,MAPK1,PPP2R1A,PRKCB,PRKCG,RAC1,RALA,RAP1B,RAP2A,RHOA,RPS7
Glioblastoma Multiforme Signaling	2.39	0.116	1.897	CDC42,CTNNB1,KRAS,MAPK1,PDIA3,RAC1,RALA,RAP1B,RAP2A,RHOA
Endocannabinoid Neuronal Synapse Pathway	2.35	0.109	1.897	CACNA2D1,GNA11,GNAO1,GNAQ,GNB2,GNG2,MAPK1,NDUFS2,PDIA3,PRKACB,PRKAR2B
Tumor Microenvironment Pathway	2.21	0.11	1.897	CD44,KRAS,MAPK1,RAC1,RALA,RAP1B,RAP2A,SLC1A4,SLC2A1,TNC
G alpha (i) signalling events	0.424	0.0519	1.89	APP,GNAS,GNAZ,GNB2,GNG2,GPR37L1,PSAP
Extra-nuclear estrogen signaling	2.02	0.127	1.89	CALM1,GNB2,GNG2,HSPB1,KRAS,MAPK1,XPO1
Chaperone Mediated Autophagy	5.87	0.467	1.89	EEF1A1,GFAP,HBB,HSP90AB1,HSPA8,LAMP2,PARK7
Renal Cell Carcinoma Signaling	3.57	0.18	1.89	CDC42,FH,KRAS,MAPK1,RAC1,RALA,RAP1B,RAP2A,SLC2A1
G Protein Signaling Mediated by Tubby	2.75	0.171	1.89	GNA11,GNAO1,GNAQ,GNAS,GNAZ,GNB2,GNG2
Glioma Invasiveness Signaling	4.28	0.22	1.89	CD44,CDC42,KRAS,MAPK1,RAC1,RALA,RAP1B,RAP2A,RHOA
Telomerase Signaling	1.58	0.104	1.89	HSP90AB1,KRAS,MAPK1,PPP2R1A,RALA,RAP1B,RAP2A
Apelin Adipocyte Signaling Pathway	3.2	0.178	1.89	CAT,GNA11,MAPK1,PRDX6,PRKACB,PRKAR2B,RAC1,SOD1
Synaptic Long Term Depression	4.31	0.136	1.807	CACNA2D1,GNA11,GNAO1,GNAQ,GNAS,GNAZ,KRAS,MAPK1,PDIA3,PPP2R1A,PRDX6,PRKCB,PRKCG,RALA,RAP1B,RAP2A
L1CAM interactions	5.55	0.179	1.807	ACTG1,ANK2,AP2A2,AP2S1,DNM1L,GAP43,HSPA8,ITGB1,L1CAM,MAPK1,NCAM1,NFASC,RAC1,SPTBN1,TUBB4A
Cardiac Hypertrophy Signaling	7.36	0.156	1.807	CACNA2D1,CALM1,CALM2,CALM3,CDC42,GNA11,GNAO1,GNAQ,GNAS,GNAZ,GNB2,GNG2,HSPB1,KRAS,MAP2K4,MAPK1,PDIA3,PRKACB,PRKAR2B,RAC1,RALA,RAP1B,RAP2A,RHOA
Role of Osteoclasts in Rheumatoid Arthritis Signaling Pathway	2.65	0.1	1.732	CALM1,CALM2,CALM3,CDC42,CTNNA1,CTNNB1,GSN,KRAS,MAP2K4,MAPK1,RAC1,RALA,RAP1B,RAP2A,RHOA
MHC class II antigen presentation	4.78	0.188	1.732	ACTR1A,AP2A2,AP2S1,ARF1,CANX,CAPZA2,DCTN2,DNM1L,DYNLL1,RAB7A,SEC31A,TUBB4A
Cilium Assembly	2.56	0.11	1.732	ACTR1A,CCT2,CCT3,CCT4,CCT5,CCT6A,CCT8,DCTN2,DYNLL1,PPP2R1A,PRKAR2B,TUBB4A
Sensory processing of sound by inner hair cells of the cochlea	7.56	0.324	1.732	ACTG1,ATP2B1,CAPZA2,DNAJC5,EPB41L1,EPB41L3,RAB3A,SNAP25,SPTBN1,SYN1,SYP,VAMP2
p70S6K Signaling	4.74	0.173	1.732	EEF2,GNAQ,KRAS,MAPK1,MAPT,PDIA3,PPP2R1A,PRKCB,PRKCG,RALA,RAP1B,RAP2A,YWHAZ
RAC Signaling	3.48	0.14	1.732	CD44,CDC42,ITGB1,KRAS,MAP2K4,MAPK1,PIP4K2B,RAC1,RALA,RAP1B,RAP2A,RHOA
P2Y Purinergic Receptor Signaling Pathway	4.37	0.16	1.732	GNAQ,GNB2,GNG2,KRAS,MAPK1,PDIA3,PRKACB,PRKAR2B,PRKCB,PRKCG,RALA,RAP1B,RAP2A
Glutaminergic Receptor Signaling Pathway (Enhanced)	5.11	0.115	1.706	CACNA2D1,CALM1,CALM2,CALM3,GABRG2,GLS,GLUD1,GLUL,GNAO1,GNAQ,GNAS,GOT1,GOT2,MAPK1,NSF,PDIA3,PRDX6,PRKACB,PRKAR2B,PRKCB,PRKCG,SLC1A2,SLC1A3,SNAP25,VAMP2
Ribosomal Quality Control Signaling Pathway	6.17	0.177	1.698	PSMA5,PSMA6,PSMB1,PSMB2,PSMB3,PSMB4,PSMB5,PSMB6,PSMC1,PSMC3,PSMC6,PSMD7,RPL19,RPL4,RPLP1,RPS7,VCP
G Beta Gamma Signaling	7.34	0.2	1.698	CACNA2D1,CDC42,GNA11,GNAO1,GNAQ,GNAS,GNAZ,GNB2,GNG2,KRAS,MAPK1,PRKACB,PRKAR2B,PRKCB,PRKCG,RALA,RAP1B,RAP2A
Protein Kinase A Signaling	4.36	0.109	1.698	ADD1,ADD2,CALM1,CALM2,CALM3,CTNNB1,GNAQ,GNAS,GNB2,GNG2,MAPK1,PDIA3,PPP1CA,PRKACB,PRKAR2B,PRKCB,PRKCG,PTPRN,PYGB,RAP1B,RHOA,SIRPA,YWHAZ
Phagosome Formation	0.697	0.0547	1.698	CDC42,GPR37L1,ITGB1,KRAS,MAP2K4,MAPK1,MARCKS,PIP4K2B,PRDX6,PRKCB,PRKCG,RAC1,RALA,RAP1B,RAP2A,RHOA,YES1
Huntington's Disease Signaling	12.9	0.178	1.667	AP2A2,ATP5F1B,ATP5F1C,ATP5F1D,ATP5PF,CLTB,DNAJC5,DNM1L,GLS,GNA11,GNAQ,GNB2,GNG2,HSPA8,HSPA9,HTT,MAP2K4,MAPK1,NSF,PRKCB,PRKCG,PSMA5,PSMA6,PSMB1,PSMB2,PSMB3,PSMB4,PSMB5,PSMB6,PSMC1,PSMC3,PSMC6,PSMD7,SDHA,SNAP25,SNCA,VAMP2
Processing of Capped Intron-Containing Pre-mRNA	0.464	0.052	1.667	DHX9,HNRNPA2B1,HNRNPA3,HNRNPH1,HNRNPK,HNRNPU,HSPA8,SNRPD1,SNRPD3
HMGB1 Signaling	2.33	0.122	1.667	CDC42,KRAS,MAP2K4,MAPK1,RAC1,RALA,RAP1B,RAP2A,RHOA
EIF2 Signaling	1.5	0.0855	1.667	KRAS,MAPK1,PPP1CA,RALA,RAP1B,RAP2A,RPL19,RPL4,RPLP1,RPS7
NGF Signaling	2.58	0.132	1.667	CDC42,KRAS,MAP2K4,MAPK1,RAC1,RALA,RAP1B,RAP2A,RHOA
Neuroinflammation Signaling Pathway	3.14	0.104	1.667	APP,CD200,CTNNB1,GABRG2,GLS,GLUL,MAP2K4,MAPK1,MAPT,PRKCG,RAC1,S100B,SLC1A2,SLC1A3,SLC6A1,SNCA,SOD2
Semaphorin Neuronal Repulsive Signaling Pathway	1.7	0.0968	1.667	CD44,ITGB1,MAP2K4,MAPT,PRKACB,PRKAR2B,RAC1,RHOA,VCAN
NAD Signaling Pathway	0.923	0.0779	1.633	CD38,GJA1,HSPD1,IDH2,LDHB,SOD2
Eukaryotic Translation Elongation	1.72	0.122	1.633	EEF1A1,EEF2,RPL19,RPL4,RPLP1,RPS7
Fcgamma receptor (FCGR) dependent phagocytosis	1.72	0.122	1.633	ACTG1,CDC42,HSP90AB1,MAPK1,RAC1,YES1
Regulation of Insulin-like Growth Factor (IGF) transport and uptake by IGFBPs	1.4	0.103	1.633	APOE,APP,CDH2,P4HB,TNC,VCAN
Post-translational protein phosphorylation	1.64	0.118	1.633	APOE,APP,CDH2,P4HB,TNC,VCAN
PKR-mediated signaling	2.57	0.182	1.633	DHX9,HSPA8,MAPT,PPP2R1A,SNCA,TUBB4A
ID3 Signaling Pathway	1.15	0.0896	1.633	KRAS,MAPK1,RAC1,RALA,RAP1B,RAP2A
Antiproliferative Role of Somatostatin Receptor 2	2.35	0.146	1.633	GNB2,GNG2,KRAS,MAPK1,RALA,RAP1B,RAP2A
Aldosterone Signaling in Epithelial Cells	5.05	0.163	1.633	CRYAB,DNAJC5,DNAJC6,HSP90AB1,HSPA8,HSPA9,HSPB1,HSPD1,HSPE1,KRAS,MAPK1,PDIA3,PIP4K2B,PRKCB,PRKCG
ERK5 Signaling	1.76	0.125	1.633	GNAQ,KRAS,RALA,RAP1B,RAP2A,YWHAZ
UVA-Induced MAPK Signaling	2.2	0.137	1.633	KRAS,MAP2K4,MAPK1,PDIA3,RALA,RAP1B,RAP2A
Estrogen Receptor Signaling	12.9	0.165	1.633	ATP5F1B,ATP5F1C,ATP5F1D,ATP5PF,CACNA2D1,CYC1,GNA11,GNAO1,GNAQ,GNAS,GNAZ,GNB2,GNG2,HSP90AB1,KRAS,MAPK1,MT-ATP6,NDUFA10,NDUFA8,NDUFB4,NDUFS1,NDUFS2,NDUFS3,NDUFS5,NDUFV1,NDUFV2,PDIA3,PRKACB,PRKAR2B,PRKCB,PRKCG,PRKDC,RALA,RAP1B,RAP2A,RHOA,SDHA,SOD2,UQCRC2,UQCRFS1
JAK/STAT Signaling	1.99	0.14	1.633	GNAQ,KRAS,MAPK1,RALA,RAP1B,RAP2A
WNT/β-catenin Signaling	1.01	0.0778	1.633	CD44,CDH2,CTNNB1,GJA1,GNAO1,GNAQ,PPP2R1A
Apelin Cardiomyocyte Signaling Pathway	1.6	0.115	1.633	CAT,GNA11,MAPK1,PDIA3,PRKCB,PRKCG
HIF1α Signaling	4.4	0.138	1.604	GPI,HSPA8,HSPA9,KRAS,LDHB,MAP2K4,MAPK1,PKM,PRKCB,PRKCG,RAC1,RALA,RAN,RAP1B,RAP2A,SLC2A1
Docosahexaenoic Acid (DHA) Signaling	2.14	0.0909	1.604	APP,CAT,GNAQ,GNAS,MAPK1,PDIA3,PRDX6,PRKACB,PRKAR2B,PRKCB,PRKCG,SPTBN1,STXBP1,SYT1
ERK/MAPK Signaling	3.71	0.126	1.604	HSPB1,ITGB1,KRAS,MAPK1,PPP1CA,PPP2R1A,PRKACB,PRKAR2B,PRKCB,PRKCG,RAC1,RALA,RAP1B,RAP2A,YWHAZ
G-Protein Coupled Receptor Signaling	1.46	0.0645	1.528	CALM1,CALM2,CALM3,CDC42,CTNNB1,GNA11,GNAO1,GNAQ,GNAS,GNAZ,GNB2,GNG2,GPR37L1,KRAS,MAP2K4,MAPK1,PRKACB,PRKAR2B,PRKCB,PRKCG,RAC1,RALA,RAP1B,RAP2A
Opioid Signaling Pathway	7.84	0.146	1.528	AP2A2,AP2S1,CACNA2D1,CALM1,CALM2,CALM3,CDC42,CLTB,CTNNB1,GNA11,GNAO1,GNAQ,GNAS,GNAZ,GNB2,GNG2,KRAS,MAP2K4,MAPK1,PRKACB,PRKAR2B,PRKCB,PRKCG,RAC1,RALA,RAP1B,RAP2A,YES1
fMLP Signaling in Neutrophils	9.57	0.253	1.508	CALM1,CALM2,CALM3,CDC42,GNA11,GNAO1,GNAQ,GNAS,GNAZ,GNB2,GNG2,KRAS,MAPK1,PRKCB,PRKCG,RAC1,RALA,RAP1B,RAP2A
Thrombin Signaling	5.57	0.154	1.508	CDC42,GNA11,GNAO1,GNAQ,GNAS,GNAZ,GNB2,GNG2,KRAS,MAPK1,PDIA3,PRKCB,PRKCG,RAC1,RALA,RAP1B,RAP2A,RHOA
Ephrin B Signaling	6.54	0.245	1.508	CDC42,CTNNB1,GNA11,GNAO1,GNAQ,GNAS,GNAZ,GNB2,GNG2,HNRNPK,MAPK1,RAC1,RHOA
Endocannabinoid Developing Neuron Pathway	4.74	0.163	1.508	CTNNB1,GNAO1,GNB2,GNG2,KRAS,MAP2K4,MAPK1,PRKACB,PRKAR2B,RAC1,RALA,RAP1B,RAP2A,RHOA
Regulation of mRNA stability by proteins that bind AU-rich elements	8.61	0.271	1.5	HSPA8,HSPB1,PSMA5,PSMA6,PSMB1,PSMB2,PSMB3,PSMB4,PSMB5,PSMB6,PSMC1,PSMC3,PSMC6,PSMD7,XPO1,YWHAZ
Mitochondrial Division Signaling Pathway	4.45	0.139	1.5	APP,CACNA2D1,DNM1L,GNA11,GNAQ,HTT,KRAS,MAPK1,P4HB,PPP2R1A,PRKACB,PRKAR2B,RALA,RAP1B,RAP2A,RHOA
Lung Ionic Balance Signaling Pathway	1.12	0.0645	1.5	ATP1A1,ATP1B1,ATP1B2,ATP1B3,GNAS,GPR37L1,MAPK1,PDIA3,PPP2R1A,PRKACB,PRKAR2B,PRKCB,PRKCG,RHOA,VDAC1,YES1
GNRH Signaling	7.01	0.167	1.5	CACNA2D1,CALM1,CALM2,CALM3,CDC42,GNA11,GNAQ,GNAS,GNB2,GNG2,KRAS,MAP2K4,MAPK1,PRKACB,PRKAR2B,PRKCB,PRKCG,RAC1,RALA,RAP1B,RAP2A
SNARE Signaling Pathway	9.89	0.236	1.414	CACNA2D1,CALM1,CALM2,CALM3,DNAJC5,HSPA8,NSF,PRKACB,PRKAR2B,RAB1A,RAB2A,RAB3A,RAB7A,SNAP25,SNAP91,SNCA,SNCG,STXBP1,SYN1,SYT1,VAMP2
Orexin Signaling Pathway	5.86	0.143	1.414	ATP6V0C,ATP6V0D1,ATP6V1A,ATP6V1B2,ATP6V1C1,ATP6V1G2,CACNA2D1,CALM1,CALM2,CALM3,GNAQ,GNAS,GNB2,GNG2,MAPK1,PDIA3,PIP4K2B,PRKACB,PRKAR2B,PRKCB,PRKCG
Sertoli Cell-Germ Cell Junction Signaling Pathway (Enhanced)	4.63	0.132	1.414	ACTG1,CDC42,CDH2,CLDN11,CTNNA1,CTNNB1,GJA1,ITGB1,KRAS,MAP2K4,MAPK1,PPP2R1A,PRKACB,PRKAR2B,RAC1,RALA,RAP1B,RAP2A
Class I MHC mediated antigen processing and presentation	2.2	0.0833	1.414	CALR,CANX,NPEPPS,PDIA3,PSMA5,PSMA6,PSMB1,PSMB2,PSMB3,PSMB4,PSMB5,PSMB6,PSMC1,PSMC3,PSMC6,PSMD7,SEC31A,UBA1
Signaling by Insulin receptor	4.29	0.25	1.414	ATP6V0C,ATP6V0D1,ATP6V1A,ATP6V1B2,ATP6V1C1,ATP6V1G2,KRAS,MAPK1
EPH-Ephrin signaling	2.37	0.133	1.414	ACTG1,AP2A2,AP2S1,CDC42,CLTB,RAC1,RHOA,YES1
Activation of NMDA receptors and postsynaptic events	2.37	0.133	1.414	CALM1,KRAS,MAPK1,MAPT,PRKACB,PRKAR2B,RAC1,TUBB4A
Iron uptake and transport	3.9	0.222	1.414	ATP6V0C,ATP6V0D1,ATP6V1A,ATP6V1B2,ATP6V1C1,ATP6V1G2,FTH1,HMOX2
Regulation of Actin-based Motility by Rho	2.77	0.141	1.414	ARHGDIA,CDC42,GSN,ITGB1,PFN1,PFN2,PIP4K2B,RAC1,RHOA
IL-3 Signaling	3.2	0.178	1.414	KRAS,MAPK1,PRKCB,PRKCG,RAC1,RALA,RAP1B,RAP2A
PI3K Signaling in B Lymphocytes	3.95	0.156	1.414	CALM1,CALM2,CALM3,CD81,KRAS,MAPK1,PDIA3,PRKCB,RAC1,RALA,RAP1B,RAP2A
Actin Nucleation by ARP-WASP Complex	2.46	0.138	1.414	CDC42,ITGB1,KRAS,RAC1,RALA,RAP1B,RAP2A,RHOA
GDNF Family Ligand-Receptor Interactions	3.2	0.178	1.414	CDC42,KRAS,MAP2K4,MAPK1,RAC1,RALA,RAP1B,RAP2A
Gαq Signaling	5.35	0.163	1.414	CALM1,CALM2,CALM3,CDC42,GNA11,GNAO1,GNAQ,GNAS,GNAZ,GNB2,GNG2,MAPK1,PRKCB,PRKCG,RAC1,RHOA
Chemokine Signaling	5.31	0.229	1.414	CALM1,CALM2,CALM3,GNAQ,KRAS,MAPK1,PRKCB,RALA,RAP1B,RAP2A,RHOA
Macropinocytosis Signaling	4.4	0.204	1.414	CDC42,ITGB1,KRAS,PRKCB,PRKCG,RAC1,RALA,RAP1B,RAP2A,RHOA
Cell surface interactions at the vascular wall	5.15	0.188	1.387	ATP1B1,ATP1B2,ATP1B3,BSG,CD44,ITGB1,KRAS,L1CAM,MAG,PPIA,SIRPA,SLC3A2,YES1
Immunogenic Cell Death Signaling Pathway	1.35	0.111	1.342	CALR,HSP90AB1,HSPA8,HSPA9,PDIA3
Plasma lipoprotein assembly, remodeling, and clearance	1.62	0.132	1.342	AP2A2,AP2S1,APOE,P4HB,PRKACB
p75 NTR receptor-mediated signalling	0.416	0.0538	1.342	ABR,ARHGDIA,MAG,RAC1,RHOA
Mitotic G2-G2/M phases	7.36	0.182	1.342	ACTR1A,DCTN2,DYNLL1,HSP90AB1,PPP2R1A,PRKAR2B,PSMA5,PSMA6,PSMB1,PSMB2,PSMB3,PSMB4,PSMB5,PSMB6,PSMC1,PSMC3,PSMC6,PSMD7,TUBB4A,XPO1
RHO GTPases Activate WASPs and WAVEs	2.05	0.167	1.342	ACTG1,CDC42,MAPK1,RAC1,YES1
Deubiquitination	5.56	0.142	1.342	OTUB1,PSMA5,PSMA6,PSMB1,PSMB2,PSMB3,PSMB4,PSMB5,PSMB6,PSMC1,PSMC3,PSMC6,PSMD7,RHOA,TOMM70,UCHL1,USP5,VCP,VDAC1,VDAC2
Nonsense-Mediated Decay (NMD)	0.966	0.0862	1.342	PPP2R1A,RPL19,RPL4,RPLP1,RPS7
Pancreatic Secretion Signaling Pathway	5.96	0.15	1.342	AQP1,ARHGDIA,ATP2B1,CD38,GNAQ,GNAS,MAPK1,NSF,PDIA3,PPP1CA,PRKACB,PRKAR2B,PRKCB,PRKCG,RAC1,RAP1B,RHOA,SNAP25,STXBP1,VAMP2
Malate-aspartate shuttle	6.05	0.833	1.342	GOT1,GOT2,MDH1,MDH2,SLC25A11
Oncostatin M Signaling	2.66	0.227	1.342	KRAS,MAPK1,RALA,RAP1B,RAP2A
IL-15 Signaling	1.58	0.128	1.342	KRAS,MAPK1,RALA,RAP1B,RAP2A
CNTF Signaling	2.05	0.167	1.342	KRAS,MAPK1,RALA,RAP1B,RAP2A
FLT3 Signaling in Hematopoietic Progenitor Cells	1.46	0.119	1.342	KRAS,MAPK1,RALA,RAP1B,RAP2A
Melanoma Signaling	1.93	0.156	1.342	KRAS,MAPK1,RALA,RAP1B,RAP2A
Role of JAK1 and JAK3 in γc Cytokine Signaling	2.18	0.179	1.342	KRAS,MAPK1,RALA,RAP1B,RAP2A
ERB2-ERBB3 Signaling	1.77	0.143	1.342	KRAS,MAPK1,RALA,RAP1B,RAP2A
Unfolded protein response	3.25	0.164	1.342	CALR,CANX,DNAJA2,DNAJC5,DNAJC6,HSPA8,HSPA9,P4HB,VCP
IL-2 Signaling	1.72	0.139	1.342	KRAS,MAPK1,RALA,RAP1B,RAP2A
IL-4 Signaling	0.624	0.0658	1.342	KRAS,MAPK1,RALA,RAP1B,RAP2A
Antigen Presentation Pathway	4.24	0.455	1.342	CALR,CANX,PDIA3,PSMB5,PSMB6
Inhibition of ARE-Mediated mRNA Degradation Pathway	6.23	0.179	1.342	MAPK1,PPP2R1A,PRKACB,PRKAR2B,PSMA5,PSMA6,PSMB1,PSMB2,PSMB3,PSMB4,PSMB5,PSMB6,PSMC1,PSMC3,PSMC6,PSMD7,YWHAZ
MSP-RON Signaling in Macrophages Pathway	1.15	0.098	1.342	KRAS,MAPK1,RALA,RAP1B,RAP2A
MicroRNA Biogenesis Signaling Pathway	1.72	0.0926	1.265	DNAJA2,HNRNPA2B1,HSP90AB1,HSPA8,KRAS,MAPK1,RALA,RAN,RAP1B,RAP2A
Natural Killer Cell Signaling	2.93	0.137	1.265	CDC42,HSPA8,HSPA9,ITGB1,KRAS,MAPK1,RAC1,RALA,RAP1B,RAP2A
Acetylcholine Receptor Signaling Pathway	2.45	0.102	1.265	CACNA2D1,CALM1,CALM2,CALM3,GNA11,GNAO1,GNAQ,MAPK1,PDIA3,PRKACB,PRKAR2B,PRKCB,PRKCG
Opioid Signalling	3.81	0.162	1.265	CALM1,GNA11,GNAQ,GNB2,GNG2,MAPK1,PPP1CA,PPP2R1A,PRKACB,PRKAR2B,PRKCG
Neurotransmitter release cycle	6.08	0.303	1.265	ARL6IP5,GLS,RAB3A,SLC1A2,SLC1A3,SNAP25,STXBP1,SYN1,SYT1,VAMP2
RAF/MAP kinase cascade	5.42	0.13	1.265	ACTG1,CALM1,KRAS,MAPK1,NCAM1,PEBP1,PHB1,PPP2R1A,PSMA5,PSMA6,PSMB1,PSMB2,PSMB3,PSMB4,PSMB5,PSMB6,PSMC1,PSMC3,PSMC6,PSMD7,RAP1B,SPTBN1
α-Adrenergic Signaling	11	0.282	1.265	CALM1,CALM2,CALM3,GNA11,GNAO1,GNAQ,GNAS,GNAZ,GNB2,GNG2,KRAS,MAPK1,PRKACB,PRKAR2B,PRKCB,PRKCG,PYGB,RALA,RAP1B,RAP2A
LPS-stimulated MAPK Signaling	4.24	0.196	1.265	CDC42,KRAS,MAP2K4,MAPK1,PRKCB,PRKCG,RAC1,RALA,RAP1B,RAP2A
Corticotropin Releasing Hormone Signaling	3.17	0.123	1.265	CACNA2D1,CALM1,CALM2,CALM3,GNAO1,GNAQ,GNAS,MAPK1,PRKACB,PRKAR2B,PRKCB,PRKCG,RAP1B
Cholecystokinin/Gastrin-mediated Signaling	4.24	0.167	1.265	CDC42,GNAQ,KRAS,MAP2K4,MAPK1,PRKCB,PRKCG,RAC1,RALA,RAP1B,RAP2A,RHOA
Production of Nitric Oxide and Reactive Oxygen Species in Macrophages	3.55	0.134	1.265	APOE,CAT,CDC42,MAP2K4,MAPK1,PPP1CA,PPP2R1A,PRKCB,PRKCG,RAC1,RAP1B,RHOA,SIRPA
PI3K/AKT Signaling	1.59	0.0885	1.265	CTNNB1,HSP90AB1,ITGB1,KRAS,MAPK1,PPP2R1A,RALA,RAP1B,RAP2A,YWHAZ
Insulin Receptor Signaling	2.93	0.137	1.265	ACLY,KRAS,MAPK1,PPP1CA,PRKACB,PRKAR2B,RALA,RAP1B,RAP2A,VAMP2
Systemic Lupus Erythematosus in B Cell Signaling Pathway	2.94	0.116	1.265	CALM1,CALM2,CALM3,CTNNB1,KRAS,MAPK1,PRKCB,PRKCG,RAC1,RALA,RAP1B,RAP2A,YES1
Regulation of the Epithelial Mesenchymal Transition by Growth Factors Pathway	1.77	0.0943	1.265	CDC42,CDH2,KRAS,MAP2K4,MAPK1,RAC1,RALA,RAP1B,RAP2A,RHOA
Protein Ubiquitination Pathway	6.72	0.145	1.225	CRYAB,DNAJC5,DNAJC6,HSP90AB1,HSPA8,HSPA9,HSPB1,HSPD1,HSPE1,PSMA5,PSMA6,PSMB1,PSMB2,PSMB3,PSMB4,PSMB5,PSMB6,PSMC1,PSMC3,PSMC6,PSMD7,UBA1,UCHL1,USP5
Microautophagy Signaling Pathway	6.66	0.191	1.213	DNM1L,HSPA8,LAMP2,PSMA5,PSMA6,PSMB1,PSMB2,PSMB3,PSMB4,PSMB5,PSMB6,PSMC1,PSMC3,PSMC6,PSMD7,RAB7A,SEC31A
Cell Cycle Checkpoints	4.52	0.135	1.213	DYNLL1,H2AX,PPP2R1A,PSMA5,PSMA6,PSMB1,PSMB2,PSMB3,PSMB4,PSMB5,PSMB6,PSMC1,PSMC3,PSMC6,PSMD7,XPO1,YWHAZ
Neurovascular Coupling Signaling Pathway	3.36	0.117	1.155	APP,CACNA2D1,CALM1,CALM2,CALM3,GABRG2,GJA1,GNAQ,MAPT,PRDX6,PRKACB,PRKAR2B,RHOA,SLC1A2,SLC1A3
IL-8 Signaling	5.62	0.155	1.155	CDC42,GNA11,GNAO1,GNAQ,GNAS,GNAZ,GNB2,GNG2,KRAS,MAP2K4,MAPK1,PRKCB,PRKCG,RAC1,RALA,RAP1B,RAP2A,RHOA
CXCR4 Signaling	6.82	0.186	1.155	CDC42,GNA11,GNAO1,GNAQ,GNAS,GNAZ,GNB2,GNG2,KRAS,MAP2K4,MAPK1,PRKCB,PRKCG,RAC1,RALA,RAP1B,RAP2A,RHOA
Renin-Angiotensin Signaling	4.24	0.167	1.155	GNAQ,KRAS,MAP2K4,MAPK1,PRKACB,PRKAR2B,PRKCB,PRKCG,RAC1,RALA,RAP1B,RAP2A
AMPK Signaling	4.38	0.123	1.155	AK1,EEF2,FASN,GNA11,GNAO1,GNAQ,GNAS,GNAZ,GNB2,GNG2,MAPK1,PPP2R1A,PRKACB,PRKAR2B,RAB1A,RAB2A,RAB3A,RAB7A,SLC2A1
Epithelial Adherens Junction Signaling	2.85	0.119	1.155	CDC42,CDH2,CTNNA1,CTNNB1,KRAS,PPP2R1A,RAC1,RALA,RAP1B,RAP2A,RHOA,YWHAZ
Adrenomedullin signaling pathway	3.97	0.133	1.155	CALM1,CALM2,CALM3,GNA11,GNAQ,GNAS,KRAS,MAP2K4,MAPK1,PDIA3,PRKACB,PRKAR2B,RALA,RAP1B,RAP2A
Role of MAPK Signaling in Promoting the Pathogenesis of Influenza	5.38	0.197	1.155	ATP6V0C,ATP6V0D1,ATP6V1A,ATP6V1B2,ATP6V1C1,ATP6V1G2,KRAS,MAP2K4,MAPK1,PRDX6,RALA,RAP1B,RAP2A
Cardiac Hypertrophy Signaling (Enhanced)	2.81	0.0839	1.147	CACNA2D1,CALM1,CALM2,CALM3,CTNNB1,GNA11,GNAQ,GNAS,GNB2,GNG2,HSPB1,ITGB1,KRAS,MAP2K4,MAPK1,PDIA3,PRKACB,PRKAR2B,PRKCB,PRKCG,RALA,RAP1B,RAP2A,RHOA
Neuregulin Signaling	2.25	0.118	1.134	HSP90AB1,ITGB1,KRAS,MAPK1,PRKCB,PRKCG,RALA,RAP1B,RAP2A
Cellular response to heat stress	2.08	0.119	1.134	CRYAB,EEF1A1,HSP90AB1,HSPA8,HSPA9,HSPB1,MAPK1,VCP
Vasopressin regulates renal water homeostasis via Aquaporins	3.71	0.241	1.134	AQP1,AQP4,GNAS,GNB2,GNG2,PRKACB,PRKAR2B
Mitotic Prometaphase	0.935	0.0745	1.134	ACTR1A,DCTN2,DYNLL1,PPP2R1A,PRKAR2B,TUBB4A,XPO1
CGAS-STING Signaling Pathway	2.02	0.127	1.134	ATP6V0C,ATP6V0D1,ATP6V1A,ATP6V1B2,ATP6V1C1,ATP6V1G2,GJA1
Fcγ Receptor-mediated Phagocytosis in Macrophages and Monocytes	2.11	0.132	1.134	ACTG1,CDC42,MAPK1,PRKCB,PRKCG,RAC1,YES1
IL-17 Signaling	1.49	0.1	1.134	HSP90AB1,KRAS,MAP2K4,MAPK1,RALA,RAP1B,RAP2A
Thrombopoietin Signaling	3.26	0.206	1.134	KRAS,MAPK1,PRKCB,PRKCG,RALA,RAP1B,RAP2A
Prolactin Signaling	2.35	0.146	1.134	KRAS,MAPK1,PRKCB,PRKCG,RALA,RAP1B,RAP2A
Glioma Signaling	3.58	0.143	1.134	CALM1,CALM2,CALM3,IDH2,IDH3G,KRAS,MAPK1,PRKCB,PRKCG,RALA,RAP1B,RAP2A
Regulation of eIF4 and p70S6K Signaling	1.09	0.0777	1.134	ITGB1,KRAS,MAPK1,PPP2R1A,RALA,RAP1B,RAP2A,RPS7
Regulation of IL-2 Expression in Activated and Anergic T Lymphocytes	4.09	0.189	1.134	CALM1,CALM2,CALM3,KRAS,MAP2K4,MAPK1,RAC1,RALA,RAP1B,RAP2A
PKCθ Signaling in T Lymphocytes	1.61	0.0988	1.134	CACNA2D1,KRAS,MAP2K4,MAPK1,RAC1,RALA,RAP1B,RAP2A
VEGF Family Ligand-Receptor Interactions	2.51	0.156	1.134	KRAS,MAPK1,PRKCB,PRKCG,RALA,RAP1B,RAP2A
ERBB4 Signaling	2.75	0.171	1.134	KRAS,MAPK1,PRKCB,PRKCG,RALA,RAP1B,RAP2A
Glycolysis I	6.94	0.5	1.134	ALDOA,ENO2,GAPDH,GPI,PGAM1,PGK1,PKM,TPI1
Gluconeogenesis I	7.22	0.533	1.134	ALDOA,ENO2,GAPDH,GPI,MDH1,MDH2,PGAM1,PGK1
STAT3 Pathway	1.4	0.0959	1.134	KRAS,MAP2K4,MAPK1,RAC1,RALA,RAP1B,RAP2A
Neurotrophin/TRK Signaling	2.25	0.14	1.134	CDC42,KRAS,MAP2K4,MAPK1,RALA,RAP1B,RAP2A
IGF-1 Signaling	1.89	0.111	1.134	KRAS,MAPK1,PRKACB,PRKAR2B,RALA,RAP1B,RAP2A,YWHAZ
TGF-β Signaling	2.11	0.132	1.134	CDC42,KRAS,MAP2K4,MAPK1,RALA,RAP1B,RAP2A
VEGF Signaling	1.86	0.119	1.134	ACTG1,KRAS,MAPK1,PRKCB,RALA,RAP1B,RAP2A
IL-6 Signaling	1.43	0.0972	1.134	HSPB1,KRAS,MAP2K4,MAPK1,RALA,RAP1B,RAP2A
Beta-catenin independent WNT signaling	11.2	0.217	1.069	AP2A2,AP2S1,CALM1,CLTB,CTNNB1,GNAO1,GNB2,GNG2,KRAS,PFN1,PRKCB,PRKCG,PSMA5,PSMA6,PSMB1,PSMB2,PSMB3,PSMB4,PSMB5,PSMB6,PSMC1,PSMC3,PSMC6,PSMD7,RAC1,RHOA
Hedgehog ligand biogenesis	8.47	0.311	1.069	P4HB,PSMA5,PSMA6,PSMB1,PSMB2,PSMB3,PSMB4,PSMB5,PSMB6,PSMC1,PSMC3,PSMC6,PSMD7,VCP
DNA Replication Pre-Initiation	7.11	0.25	1.069	H2AX,KPNA6,PSMA5,PSMA6,PSMB1,PSMB2,PSMB3,PSMB4,PSMB5,PSMB6,PSMC1,PSMC3,PSMC6,PSMD7
BBSome Signaling Pathway	0.726	0.0569	1.069	CCT2,CCT3,CCT4,CCT5,CCT6A,CCT8,DNM1L,GPR37L1,MAP2K4,MAPK1,PRKACB,PRKAR2B,RAB5B,RHOA
Nuclear Cytoskeleton Signaling Pathway	3.3	0.121	1.069	ACTG1,ACTR1A,CAPZA2,CDH2,CTNNB1,DCTN2,DYNLL1,H2AX,ITGB1,PRKDC,RHOA,TUBB4A,XRCC5,YES1
TRIM21 Intracellular Antibody Signaling Pathway	6.16	0.212	1.069	CTNNB1,PSMA5,PSMA6,PSMB1,PSMB2,PSMB3,PSMB4,PSMB5,PSMB6,PSMC1,PSMC3,PSMC6,PSMD7,VCP
Integrin Signaling	3.59	0.123	1.069	ACTG1,ARF1,CDC42,GSN,ITGB1,KRAS,MAP2K4,MAPK1,PFN1,PFN2,RAC1,RALA,RAP1B,RAP2A,RHOA
ID1 Signaling Pathway	1.09	0.0744	1	APP,CTNNB1,KRAS,MAPK1,PARK7,RALA,RAP1B,RAP2A,YES1
IL-13 Signaling Pathway	1.08	0.105	1	CTNNB1,MAPK1,RHOA,YES1
Fc Epsilon RI Signaling	3.25	0.164	1	KRAS,MAP2K4,MAPK1,PRKCB,PRKCG,RAC1,RALA,RAP1B,RAP2A
PIP3 activates AKT signaling	0.267	0.0455	1	MAPK1,PIP4K2B,PPP2R1A,RAC1
DDX58/IFIH1-mediated induction of interferon-alpha/beta	1.31	0.125	1	APP,HSP90AB1,S100B,TOMM70
Binding and Uptake of Ligands by Scavenger Receptors	2.6	0.286	1	APOE,CALR,FTH1,HBB
Oxidative Stress Induced Senescence	1.05	0.103	1	H2AX,MAP2K4,MAPK1,TXN
Semaphorin interactions	1.05	0.103	1	HSP90AB1,ITGB1,RAC1,RHOA
Costimulation by the CD28 family	0.624	0.0702	1	CDC42,PPP2R1A,RAC1,YES1
G alpha (12/13) signalling events	0.932	0.093	1	ABR,GNB2,GNG2,RHOA
G alpha (s) signalling events	0.315	0.0488	1	GNAS,GNAZ,GNB2,GNG2
Signaling by FGFR2	0.854	0.087	1	HNRNPH1,KRAS,MAPK1,PPP2R1A
Signaling by MET	0.961	0.0952	1	ITGB1,KRAS,RAC1,RAP1B
Signaling by PTK6	1.23	0.118	1	KRAS,RAC1,RHOA,SFPQ
TBC/RABGAPs	1.45	0.138	1	RAB35,RAB5B,RAB6B,RAB7A
mRNA 3 Prime End Processing Signaling Pathway	0.529	0.0635	1	CD44,HNRNPK,MAPK1,PPP1CA
Zn Homeostasis Signaling Pathway	0	0.0305	1	APP,GNA11,GNAQ,GPR37L1,MAPK1,PRKACB,PRKAR2B,PRKCB,PRKCG,RAC1
Erythropoietin Signaling Pathway	2.62	0.125	1	CTNNB1,HBB,KRAS,MAPK1,PRKCB,PRKCG,RAC1,RALA,RAP1B,RAP2A
CCR3 Signaling in Eosinophils	9.68	0.257	1	CALM1,CALM2,CALM3,GNA11,GNAO1,GNAQ,GNAS,GNAZ,GNB2,GNG2,KRAS,MAPK1,PRKCB,PRKCG,RAC1,RALA,RAP1B,RAP2A,RHOA
Melatonin Signaling	6.18	0.25	1	CALM1,CALM2,CALM3,GNAO1,GNAQ,MAP2K4,MAPK1,PDIA3,PRKACB,PRKAR2B,PRKCB,PRKCG
Angiopoietin Signaling	0.932	0.093	1	KRAS,RALA,RAP1B,RAP2A
RAN Signaling	2.87	0.333	1	CSE1L,KPNA6,RAN,XPO1
PAK Signaling	2.63	0.134	1	CDC42,ITGB1,KRAS,MAP2K4,MAPK1,RAC1,RALA,RAP1B,RAP2A
ERBB Signaling	3.02	0.153	1	CDC42,KRAS,MAP2K4,MAPK1,PRKCB,PRKCG,RALA,RAP1B,RAP2A
TCA Cycle II (Eukaryotic)	9.07	0.643	1	CS,DLD,FH,IDH3A,IDH3G,MDH1,MDH2,OGDH,SDHA
Gαi Signaling	4.09	0.143	1	GNA11,GNAO1,GNAQ,GNAS,GNAZ,GNB2,GNG2,KRAS,MAPK1,PRKACB,PRKAR2B,RALA,RAP1B,RAP2A
SAPK/JNK Signaling	3.62	0.167	1	CDC42,GNB2,GNG2,HNRNPK,KRAS,MAP2K4,RAC1,RALA,RAP1B,RAP2A
B Cell Receptor Signaling	3.04	0.125	1	CALM1,CALM2,CALM3,CDC42,KRAS,MAP2K4,MAPK1,PRKCB,RAC1,RALA,RAP1B,RAP2A
GP6 Signaling Pathway	2.11	0.132	1	CALM1,CALM2,CALM3,PRKCB,PRKCG,RAC1,RAP1B
Signaling by ROBO receptors	6.97	0.159	0.943	CDC42,PFN1,PFN2,PRKACB,PSMA5,PSMA6,PSMB1,PSMB2,PSMB3,PSMB4,PSMB5,PSMB6,PSMC1,PSMC3,PSMC6,PSMD7,RAC1,RHOA,RPL19,RPL4,RPLP1,RPS7
Hepatic Fibrosis Signaling Pathway	3.21	0.0932	0.943	CACNA2D1,CALM1,CALM2,CALM3,CDC42,CTNNB1,FTH1,ITGB1,KRAS,MAP2K4,MAPK1,PRKACB,PRKAR2B,PRKCB,PRKCG,RAC1,RALA,RAP1B,RAP2A,RHOA,SDHA,SOD2
RHO GTPases Activate Formins	4	0.169	0.905	ACTG1,CDC42,DYNLL1,ITGB1,PFN1,PFN2,PPP2R1A,RAC1,RHOA,TUBB4A,XPO1
Glucose metabolism	5.4	0.234	0.905	ALDOA,ENO2,GAPDH,GPI,PC,PGAM1,PGK1,PKM,PPP2R1A,PRKACB,TPI1
Clathrin-mediated endocytosis	2.92	0.128	0.905	ACTG1,AMPH,AP2A2,AP2S1,CLTB,DNAJC6,HSPA8,RAB5B,SNAP91,SYT1,VAMP2
Hepatitis B Chronic Liver Pathogenesis Signaling Pathway	2.42	0.111	0.905	CTNNB1,KRAS,MAP2K4,MAPK1,PRKCB,PRKCG,RALA,RAP1B,RAP2A,VDAC1,VDAC2
HGF Signaling	3.23	0.139	0.905	CDC42,ITGB1,KRAS,MAP2K4,MAPK1,PRKCB,PRKCG,RAC1,RALA,RAP1B,RAP2A
Signaling by Rho Family GTPases	3.74	0.117	0.905	ACTG1,CDC42,CDH2,GFAP,GNA11,GNAO1,GNAQ,GNAS,GNAZ,GNB2,GNG2,ITGB1,MAP2K4,MAPK1,PIP4K2B,RAC1,RHOA
Apelin Endothelial Signaling Pathway	7.11	0.194	0.905	CALM1,CALM2,CALM3,GNA11,GNAO1,GNAQ,GNAS,GNAZ,GNB2,GNG2,KRAS,MAP2K4,MAPK1,PRKCB,PRKCG,RALA,RAP1B,RAP2A
Chaperone Mediated Autophagy Signaling Pathway	13.8	0.225	0.898	APP,ATP6V0C,ATP6V0D1,ATP6V1A,ATP6V1B2,ATP6V1C1,ATP6V1G2,EEF1A1,GFAP,HSP90AB1,HSPA8,HSPA9,HTT,IDH2,LAMP2,MAP2K4,MAPK1,MAPT,PARK7,PSMA5,PSMA6,PSMB1,PSMB2,PSMB3,PSMB4,PSMB5,PSMB6,RAC1,SNCA,TPD52,UCHL1
Pulmonary Healing Signaling Pathway	3.51	0.133	0.832	CDC42,CTNNB1,IDH2,KRAS,MAP2K4,MAPK1,PRKCB,PRKCG,RAC1,RALA,RAP1B,RAP2A,YES1
Actin Cytoskeleton Signaling	2.51	0.104	0.832	ACTG1,CDC42,GSN,ITGB1,KRAS,MAPK1,PFN1,PFN2,RAC1,RALA,RAP1B,RAP2A,RHOA
Regulation of Apoptosis	8.31	0.333	0.832	OPA1,PSMA5,PSMA6,PSMB1,PSMB2,PSMB3,PSMB4,PSMB5,PSMB6,PSMC1,PSMC3,PSMC6,PSMD7
Neddylation	2.23	0.0963	0.832	PSMA5,PSMA6,PSMB1,PSMB2,PSMB3,PSMB4,PSMB5,PSMB6,PSMC1,PSMC3,PSMC6,PSMD7,VCP
Signaling by NOTCH4	3.88	0.144	0.832	PSMA5,PSMA6,PSMB1,PSMB2,PSMB3,PSMB4,PSMB5,PSMB6,PSMC1,PSMC3,PSMC6,PSMD7,YWHAZ
KEAP1-NFE2L2 pathway	3.64	0.137	0.832	PSMA5,PSMA6,PSMB1,PSMB2,PSMB3,PSMB4,PSMB5,PSMB6,PSMC1,PSMC3,PSMC6,PSMD7,VCP
Autism Signaling Pathway	1.65	0.0813	0.832	ALDH2,ALDH4A1,CACNA2D1,CTNNB1,DLD,HPRT1,KRAS,MAPK1,PRKACB,PRKAR2B,RALA,RAP1B,RAP2A
Virus Entry via Endocytic Pathways	5.08	0.186	0.832	ACTG1,AP2A2,AP2S1,CDC42,CLTB,ITGB1,KRAS,PRKCB,PRKCG,RAC1,RALA,RAP1B,RAP2A
CREB Signaling in Neurons	1.4	0.0649	0.832	CACNA2D1,CALM1,CALM2,CALM3,GNA11,GNAO1,GNAQ,GNAS,GNAZ,GNB2,GNG2,GPR37L1,KRAS,MAPK1,PDIA3,PRKACB,PRKAR2B,PRKCB,PRKCG,RALA,RAP1B,RAP2A
Netrin Signaling	2.67	0.108	0.832	CACNA2D1,CDC42,MAPK1,NSF,PGK1,PRKACB,PRKAR2B,PRKCB,PRKCG,RAC1,RHOA,SNAP25,VAMP2
G alpha (z) signalling events	2.64	0.188	0.816	GNAS,GNAZ,GNB2,GNG2,PRKCB,PRKCG
Cargo recognition for clathrin-mediated endocytosis	1.25	0.0952	0.816	AP2A2,AP2S1,CLTB,SNAP91,SYT1,VAMP2
Amino acids regulate mTORC1	2.71	0.194	0.816	ATP6V0C,ATP6V0D1,ATP6V1A,ATP6V1B2,ATP6V1C1,ATP6V1G2
Factors involved in megakaryocyte development and platelet production	1.89	0.133	0.816	CAPZA2,CDC42,HBB,PRKACB,PRKAR2B,RAC1
WNT/SHH Axonal Guidance Signaling Pathway	0.923	0.0779	0.816	CTNNB1,MAP2K4,PRKACB,PRKAR2B,YES1,YWHAZ
Proteasomal PSMD10 Signaling Pathway	2.7	0.128	0.816	CTNNB1,KRAS,MAPK1,PSMC1,PSMC3,PSMC6,PSMD7,RALA,RAP1B,RAP2A
Neuropathic Pain Signaling in Dorsal Horn Neurons	1.03	0.0833	0.816	MAPK1,PDIA3,PRKACB,PRKAR2B,PRKCB,PRKCG
Relaxin Signaling	2.53	0.115	0.816	GNA11,GNAO1,GNAQ,GNAS,GNAZ,GNB2,GNG2,MAPK1,PRKACB,PRKAR2B,RAP1B
Role of NANOG in Mammalian Embryonic Stem Cell Pluripotency	1.57	0.113	0.816	CTNNB1,KRAS,MAPK1,RALA,RAP1B,RAP2A
Acute Myeloid Leukemia Signaling	3.06	0.17	0.816	IDH2,IDH3G,KRAS,MAP2K4,MAPK1,RALA,RAP1B,RAP2A
Pancreatic Adenocarcinoma Signaling	1.01	0.0822	0.816	CDC42,KRAS,MAP2K4,MAPK1,RAC1,RALA
Mouse Embryonic Stem Cell Pluripotency	1.57	0.113	0.816	CTNNB1,KRAS,MAPK1,RALA,RAP1B,RAP2A
Regulation of Cellular Mechanics by Calpain Protease	1.57	0.113	0.816	ITGB1,KRAS,MAPK1,RALA,RAP1B,RAP2A
Nitric Oxide Signaling in the Cardiovascular System	2.54	0.122	0.816	CACNA2D1,CALM1,CALM2,CALM3,HSP90AB1,MAPK1,PRKACB,PRKAR2B,PRKCB,PRKCG
GM-CSF Signaling	2.14	0.15	0.816	KRAS,MAPK1,PRKCB,RALA,RAP1B,RAP2A
Role of NFAT in Cardiac Hypertrophy	4.54	0.126	0.775	CACNA2D1,CALM1,CALM2,CALM3,GNAQ,GNAS,GNB2,GNG2,KRAS,MAP2K4,MAPK1,PDIA3,PRKACB,PRKAR2B,PRKCB,PRKCG,RALA,RAP1B,RAP2A
TCF dependent signaling in response to WNT	5.6	0.162	0.728	CTNNB1,H2AX,PPP2R1A,PSMA5,PSMA6,PSMB1,PSMB2,PSMB3,PSMB4,PSMB5,PSMB6,PSMC1,PSMC3,PSMC6,PSMD7,XPO1,YWHAZ
Mitotic Metaphase and Anaphase	4.56	0.136	0.728	DYNLL1,PPP2R1A,PSMA5,PSMA6,PSMB1,PSMB2,PSMB3,PSMB4,PSMB5,PSMB6,PSMC1,PSMC3,PSMC6,PSMD7,RAN,TUBB4A,XPO1
Sertoli Cell-Sertoli Cell Junction Signaling	4.25	0.129	0.728	ACTG1,CDC42,CDH2,CLDN11,CTNNA1,CTNNB1,GJA1,ITGB1,KRAS,MAP2K4,MAPK1,RAC1,RALA,RAP1B,RAP2A,SPTBN1,TUBB4A
Wound Healing Signaling Pathway	0.935	0.0714	0.707	ITGB1,KRAS,MAP2K4,MAPK1,RAC1,RALA,RAP1B,RAP2A
trans-Golgi Network Vesicle Budding	2.88	0.16	0.707	APP,ARF1,CLTB,DNAJC6,FTH1,HSPA8,TPD52,VAMP2
Acute Phase Response Signaling	1.65	0.0947	0.707	HMOX2,HNRNPK,KRAS,MAP2K4,MAPK1,RALA,RAP1B,RAP2A,SOD2
NF-κB Activation by Viruses	3.2	0.178	0.707	ITGB1,KRAS,MAPK1,PRKCB,PRKCG,RALA,RAP1B,RAP2A
Melanocyte Development and Pigmentation Signaling	2.51	0.14	0.707	GNAS,KRAS,MAPK1,PRKACB,PRKAR2B,RALA,RAP1B,RAP2A
PEDF Signaling	2.77	0.154	0.707	KRAS,MAPK1,RAC1,RALA,RAP1B,RAP2A,RHOA,SOD2
UVC-Induced MAPK Signaling	3.81	0.216	0.707	KRAS,MAP2K4,MAPK1,PRKCB,PRKCG,RALA,RAP1B,RAP2A
BMP signaling pathway	2.82	0.157	0.707	KRAS,MAP2K4,MAPK1,PRKACB,PRKAR2B,RALA,RAP1B,RAP2A
Xenobiotic Metabolism General Signaling Pathway	2.28	0.129	0.707	KRAS,MAP2K4,MAPK1,PRKCB,PRKCG,RALA,RAP1B,RAP2A
S100 Family Signaling Pathway	1.29	0.0627	0.688	APP,ATP5F1B,ATP5F1C,ATP5F1D,BSG,CACNA2D1,CALM1,CALM2,CALM3,CTNNB1,GNA11,GPR37L1,MAP2K4,MAPK1,PDIA3,PRKACB,PRKAR2B,PRKCB,PRKCG,RAC1,RHOA,S100B,TPM1
Pulmonary Fibrosis Idiopathic Signaling Pathway	1.06	0.0692	0.632	ACTG1,CDH2,CTNNB1,ITGB1,KRAS,MAP2K4,MAPK1,RALA,RAP1B,RAP2A,RHOA
Intra-Golgi and retrograde Golgi-to-ER traffic	1.46	0.084	0.632	ACTR1A,ARF1,CAPZA2,DCTN2,DYNLL1,NSF,PAFAH1B2,RAB1A,RAB6B,TUBB4A
RAB geranylgeranylation	5.03	0.238	0.632	RAB10,RAB14,RAB15,RAB1A,RAB2A,RAB35,RAB3A,RAB5B,RAB6B,RAB7A
Complex I biogenesis	5.69	0.278	0.632	HSPA9,NDUFA10,NDUFA8,NDUFB4,NDUFS1,NDUFS2,NDUFS3,NDUFS5,NDUFV1,NDUFV2
Agrin Interactions at Neuromuscular Junction	4.48	0.208	0.632	ACTG1,CDC42,ITGB1,KRAS,MAP2K4,MAPK1,RAC1,RALA,RAP1B,RAP2A
Human Embryonic Stem Cell Pluripotency	1.74	0.0935	0.632	CTNNB1,HSP90AB1,KRAS,MAP2K4,MAPK1,PRKCB,PRKCG,RALA,RAP1B,RAP2A
Gα12/13 Signaling	3.02	0.141	0.632	CDC42,CDH2,CTNNB1,KRAS,MAP2K4,MAPK1,RALA,RAP1B,RAP2A,RHOA
GPCR-Mediated Nutrient Sensing in Enteroendocrine Cells	2.93	0.137	0.632	CACNA2D1,GNA11,GNAQ,GNAS,GNG2,PDIA3,PRKACB,PRKAR2B,PRKCB,PRKCG
Cachexia Signaling Pathway	4.77	0.116	0.626	GNAS,HSP90AB1,HSPA8,HSPA9,MAP2K4,MAPK1,P4HB,PRKACB,PRKAR2B,PRKCB,PRKCG,PSMA5,PSMA6,PSMB1,PSMB2,PSMB3,PSMB4,PSMB5,PSMB6,PSMC1,PSMC3,PSMC6,PSMD7
Cellular response to hypoxia	5.5	0.218	0.577	PSMA5,PSMA6,PSMB1,PSMB2,PSMB3,PSMB4,PSMB5,PSMB6,PSMC1,PSMC3,PSMC6,PSMD7
TCR signaling	4.43	0.174	0.577	PSMA5,PSMA6,PSMB1,PSMB2,PSMB3,PSMB4,PSMB5,PSMB6,PSMC1,PSMC3,PSMC6,PSMD7
Metabolism of polyamines	6.75	0.279	0.577	PSMA5,PSMA6,PSMB1,PSMB2,PSMB3,PSMB4,PSMB5,PSMB6,PSMC1,PSMC3,PSMC6,PSMD7
Regulation of mitotic cell cycle	5.77	0.231	0.577	PSMA5,PSMA6,PSMB1,PSMB2,PSMB3,PSMB4,PSMB5,PSMB6,PSMC1,PSMC3,PSMC6,PSMD7
Hedgehog 'on' state	3.44	0.138	0.577	PSMA5,PSMA6,PSMB1,PSMB2,PSMB3,PSMB4,PSMB5,PSMB6,PSMC1,PSMC3,PSMC6,PSMD7
TNFR2 non-canonical NF-kB pathway	6.75	0.279	0.577	PSMA5,PSMA6,PSMB1,PSMB2,PSMB3,PSMB4,PSMB5,PSMB6,PSMC1,PSMC3,PSMC6,PSMD7
NIK-->noncanonical NF-kB signaling	6.51	0.267	0.577	PSMA5,PSMA6,PSMB1,PSMB2,PSMB3,PSMB4,PSMB5,PSMB6,PSMC1,PSMC3,PSMC6,PSMD7
Synthesis of DNA	4.71	0.185	0.577	PSMA5,PSMA6,PSMB1,PSMB2,PSMB3,PSMB4,PSMB5,PSMB6,PSMC1,PSMC3,PSMC6,PSMD7
S Phase	4.57	0.179	0.577	PSMA5,PSMA6,PSMB1,PSMB2,PSMB3,PSMB4,PSMB5,PSMB6,PSMC1,PSMC3,PSMC6,PSMD7
Regulation of RUNX2 expression and activity	5.87	0.235	0.577	PSMA5,PSMA6,PSMB1,PSMB2,PSMB3,PSMB4,PSMB5,PSMB6,PSMC1,PSMC3,PSMC6,PSMD7
14-3-3-mediated Signaling	5.46	0.187	0.577	GFAP,KRAS,MAP2K4,MAPK1,MAPT,PDIA3,PRKCB,PRKCG,RALA,RAP1B,RAP2A,SNCA,TUBB4A,YWHAZ
Systemic Lupus Erythematosus in T Cell Signaling Pathway	2.43	0.106	0.577	CD44,CDC42,KRAS,MAP2K4,MAPK1,PPP2R1A,RAC1,RALA,RAP1B,RAP2A,RHOA,YES1
ABC-family proteins mediated transport	6.08	0.209	0.535	ERLIN2,PSMA5,PSMA6,PSMB1,PSMB2,PSMB3,PSMB4,PSMB5,PSMB6,PSMC1,PSMC3,PSMC6,PSMD7,VCP
Interleukin-1 family signaling	4.98	0.171	0.535	MAP2K4,PSMA5,PSMA6,PSMB1,PSMB2,PSMB3,PSMB4,PSMB5,PSMB6,PSMC1,PSMC3,PSMC6,PSMD7,TOLLIP
Response to elevated platelet cytosolic Ca2+	5.46	0.187	0.535	ALDOA,ANXA5,APP,CALM1,CD9,ENDOD1,LAMP2,PFN1,PPIA,PRKCB,PRKCG,PSAP,SOD1,WDR1
Transcriptional regulation by RUNX1	4.92	0.169	0.535	H2AX,PRKCB,PSMA5,PSMA6,PSMB1,PSMB2,PSMB3,PSMB4,PSMB5,PSMB6,PSMC1,PSMC3,PSMC6,PSMD7
Adrenergic Receptor Signaling Pathway (Enhanced)	4.59	0.143	0.5	ATP6V0C,ATP6V0D1,ATP6V1A,ATP6V1B2,ATP6V1C1,ATP6V1G2,CACNA2D1,GNAO1,GNAQ,GNAS,PDIA3,PRKACB,PRKAR2B,PRKCB,PRKCG,SLC1A2
Cyclophilin Signaling Pathway	3.76	0.122	0.5	APOE,APP,BSG,CALR,CD44,CTNNB1,CYC1,HSPA8,MAP2K4,MAPK1,PPIA,RHOA,SLC25A4,TOMM70,VDAC1,VDAC2
Pyroptosis Signaling Pathway	1.31	0.109	0.447	DHX9,MAPK1,PRKACB,PRKAR2B,RHOA
Amyotrophic Lateral Sclerosis Signaling	1.09	0.0814	0.447	CACNA2D1,CAT,GLUL,RAB5B,RAC1,SLC1A2,SOD1
Fc epsilon receptor (FCERI) signaling	6.81	0.195	0.447	CALM1,KRAS,MAP2K4,MAPK1,PSMA5,PSMA6,PSMB1,PSMB2,PSMB3,PSMB4,PSMB5,PSMB6,PSMC1,PSMC3,PSMC6,PSMD7,RAC1
Apoptotic execution phase	1.93	0.156	0.447	ADD1,CTNNB1,DNM1L,GSN,MAPT
Protein methylation	4.49	0.5	0.447	CALM1,EEF1A1,EEF2,HSPA8,VCP
Glutamate and glutamine metabolism	5.11	0.625	0.447	GLS,GLUD1,GLUL,GOT2,OAT
Sensory processing of sound by outer hair cells of the cochlea	2.66	0.227	0.447	ACTG1,EPB41L1,EPB41L3,GSN,SPTBN1
Complex III assembly	4.02	0.417	0.447	CYC1,HSPA9,UQCRC1,UQCRC2,UQCRFS1
FcγRIIB Signaling in B Lymphocytes	1.72	0.122	0.447	CACNA2D1,KRAS,MAP2K4,RALA,RAP1B,RAP2A
Type II Diabetes Mellitus Signaling	0.99	0.0769	0.447	ACSL4,CACNA2D1,MAP2K4,MAPK1,PKM,PRKCB,PRKCG
CDC42 Signaling	0.738	0.0725	0.447	CDC42,ITGB1,MAP2K4,MAPK1,RALA
RHOA Signaling	0.775	0.0746	0.447	ACTG1,PFN1,PFN2,PIP4K2B,RHOA
PCP (Planar Cell Polarity) Pathway	2.11	0.172	0.447	MAP2K4,PFN1,PFN2,RAC1,RHOA
Cardiac β-adrenergic Signaling	2.37	0.104	0.447	CACNA2D1,GNA11,GNAO1,GNAQ,GNAS,GNAZ,GNB2,GNG2,PPP1CA,PPP2R1A,PRKACB,PRKAR2B
ABRA Signaling Pathway	2.25	0.14	0.378	ACTG1,GSN,ITGB1,MAP2K4,PPP1CA,RHOA,TPM1
GPER1 signaling	1.75	0.113	0.378	GNAS,GNAZ,GNB2,GNG2,ITGB1,PRKACB,PRKAR2B
Transcriptional Regulatory Network in Embryonic Stem Cells	1.11	0.0824	0.378	CTNNB1,KRAS,L1CAM,MAPK1,RALA,RAP1B,RAP2A
Gαs Signaling	3.39	0.136	0.378	ADD1,ADD2,GNA11,GNAO1,GNAQ,GNAS,GNAZ,GNB2,GNG2,MAPK1,PRKACB,PRKAR2B
PDGF Signaling	2.25	0.14	0.378	KRAS,MAP2K4,MAPK1,PRKCB,RALA,RAP1B,RAP2A
DHCR24 Signaling Pathway	2.29	0.12	0.333	APOE,APP,KRAS,MAPT,PRKCB,PRKCG,RALA,RAP1B,RAP2A
Mitochondrial protein import	5.1	0.273	0.333	ATP5F1B,CS,CYC1,HSPA9,HSPD1,IDH3G,SLC25A4,TOMM70,VDAC1
Translocation of SLC2A4 (GLUT4) to the plasma membrane	4.19	0.214	0.333	ACTG1,CALM1,RAB10,RAB14,RAC1,RALA,TUBB4A,VAMP2,YWHAZ
RAB GEFs exchange GTP for GDP on RABs	3.02	0.153	0.333	GDI1,RAB10,RAB14,RAB1A,RAB35,RAB3A,RAB5B,RAB6B,RAB7A
Citric acid cycle (TCA cycle)	8.34	0.562	0.333	CS,DLD,FH,IDH2,IDH3A,IDH3G,MDH2,OGDH,SDHA
Dopamine-DARPP32 Feedback in cAMP Signaling	2.57	0.106	0.333	CACNA2D1,CALM1,CALM2,CALM3,GNAQ,GNAS,PDIA3,PPP1CA,PPP2R1A,PRKACB,PRKAR2B,PRKCB,PRKCG
Ephrin A Signaling	2.07	0.111	0.333	APP,CDC42,MAPK1,PRKACB,PRKAR2B,RAC1,RAP1B,RHOA,YES1
T Cell Receptor Signaling	3.48	0.14	0.333	CALM1,CALM2,CALM3,CTNNB1,ITGB1,KRAS,MAP2K4,MAPK1,RAC1,RALA,RAP1B,RAP2A
CDK5 Signaling	4.18	0.164	0.302	GNAS,ITGB1,KRAS,MAPK1,MAPT,PPP1CA,PPP2R1A,PRKACB,PRKAR2B,RALA,RAP1B,RAP2A
FAK Signaling	0	0.0347	0.302	CTNNB1,GPR37L1,ITGB1,KRAS,MAP2K4,MAPK1,RAC1,RALA,RAP1B,RAP2A,RHOA
Paxillin Signaling	3.93	0.167	0.302	ACTG1,ARF1,CDC42,ITGB1,KRAS,MAP2K4,MAPK1,RAC1,RALA,RAP1B,RAP2A
Leukocyte Extravasation Signaling	4.56	0.157	0.277	ACTG1,CD44,CDC42,CLDN11,CTNNA1,CTNNB1,ITGB1,MAP2K4,MAPK1,PRKCB,PRKCG,RAC1,RAP1B,RHOA
Mitotic G1 phase and G1/S transition	4.74	0.173	0.277	PPP2R1A,PSMA5,PSMA6,PSMB1,PSMB2,PSMB3,PSMB4,PSMB5,PSMB6,PSMC1,PSMC3,PSMC6,PSMD7
PTEN Regulation	3.29	0.126	0.277	MAPK1,PSMA5,PSMA6,PSMB1,PSMB2,PSMB3,PSMB4,PSMB5,PSMB6,PSMC1,PSMC3,PSMC6,PSMD7
Somitogenesis	8.47	0.342	0.277	CTNNB1,PSMA5,PSMA6,PSMB1,PSMB2,PSMB3,PSMB4,PSMB5,PSMB6,PSMC1,PSMC3,PSMC6,PSMD7
Senescence Pathway	3.2	0.106	0.277	CACNA2D1,CALM1,CALM2,CALM3,CAT,DLAT,DLD,KRAS,MAP2K4,MAPK1,PDHA1,PPP1CA,PPP2R1A,RALA,RAP1B,RAP2A,SOD2
Hedgehog 'off' state	7	0.213	0.258	GNAS,PRKACB,PRKAR2B,PSMA5,PSMA6,PSMB1,PSMB2,PSMB3,PSMB4,PSMB5,PSMB6,PSMC1,PSMC3,PSMC6,PSMD7,TUBB4A
C-type lectin receptors (CLRs)	5.76	0.185	0.258	CALM1,KRAS,PRKACB,PSMA5,PSMA6,PSMB1,PSMB2,PSMB3,PSMB4,PSMB5,PSMB6,PSMC1,PSMC3,PSMC6,PSMD7
Centrosomal KIAA0586 Signaling Pathway	7.46	0.215	0.243	CD44,MAPK1,PRKACB,PRKAR2B,PSMA5,PSMA6,PSMB1,PSMB2,PSMB3,PSMB4,PSMB5,PSMB6,PSMC1,PSMC3,PSMC6,PSMD7,VCAN
Gap Junction Signaling	5.84	0.13	0.218	ACTG1,CALM1,CALM2,CALM3,CDH2,CTNNB1,GJA1,GNAQ,GNAS,HSPA8,KRAS,MAP2K4,MAPK1,PDIA3,PRKACB,PRKAR2B,PRKCB,PRKCG,RALA,RAP1B,RAP2A,TUBB4A,VDAC1,VDAC2
IL-33 Signaling Pathway	0.541	0.061	0	H2AX,MAP2K4,MAPK1,PRKACB,PRKAR2B
NOD1/2 Signaling Pathway	1.07	0.0857	0	HSP90AB1,HSPA8,HSPA9,MAP2K4,MAPK1,RAC1
Activin Inhibin Signaling Pathway	0	0.0417	0	CTNNB1,MAP2K4,MAPK1,RHOA
Extracellular matrix organization	1.43	0.105	0	APP,HAPLN1,ITGB1,NCAM1,TNC,VCAN
DAG and IP3 signaling	1.23	0.118	0	CALM1,PRKACB,PRKAR2B,PRKCG
Gap junction trafficking and regulation	1.72	0.167	0	ACTG1,CLTB,GJA1,TUBB4A
Signaling by TGF-beta Receptor Complex	1.05	0.103	0	ITGB1,PPP1CA,RHOA,XPO1
Cytosolic sensors of pathogen-associated DNA	1.45	0.138	0	CTNNB1,DHX9,PRKDC,XRCC5
Degradation of beta-catenin by the destruction complex	6.61	0.23	0	CTNNB1,PPP2R1A,PSMA5,PSMA6,PSMB1,PSMB2,PSMB3,PSMB4,PSMB5,PSMB6,PSMC1,PSMC3,PSMC6,PSMD7
Integrin cell surface interactions	0.905	0.0909	0	BSG,CD44,ITGB1,TNC
Glyoxylate metabolism and glycine degradation	3.66	0.5	0	ALDH4A1,DLD,GOT2,OGDH
Glutamate binding, activation of AMPA receptors and synaptic plasticity	2.87	0.207	0	AP2A2,AP2S1,EPB41L1,NSF,PRKCB,PRKCG
Transport of inorganic cations/anions and amino acids/oligopeptides	1.4	0.103	0	CALM1,SLC1A2,SLC1A3,SLC1A4,SLC25A11,SLC3A2
Myogenesis	2.17	0.222	0	CDC42,CDH2,CTNNA1,CTNNB1
Neurexins and neuroligins	0.679	0.0741	0	EPB41L1,EPB41L3,STXBP1,SYT1
COPI-mediated anterograde transport	3.17	0.147	0	ACTR1A,ANK2,ARF1,CAPZA2,DCTN2,DYNLL1,NSF,RAB1A,SPTBN1,TUBB4A
Mitotic Prophase	1.85	0.13	0	H2AX,MAPK1,PPP2R1A,PRKCB,RAB1A,RAB2A
Signaling by the B Cell Receptor (BCR)	7.64	0.235	0	CALM1,KRAS,PPIA,PRKCB,PSMA5,PSMA6,PSMB1,PSMB2,PSMB3,PSMB4,PSMB5,PSMB6,PSMC1,PSMC3,PSMC6,PSMD7
Hepatic Cholestasis	1.36	0.0841	0	CALM1,CALM2,CALM3,MAP2K4,MAPK1,PRKACB,PRKAR2B,PRKCB,PRKCG
ROBO SLIT Signaling Pathway	2.46	0.119	0	APP,ARF1,CDC42,CDH2,CTNNB1,PRKACB,PRKAR2B,RAC1,RHOA,YES1
Histone Modification Signaling Pathway	0	0.0405	0	H2AX,MAP2K4,PRKCB,PRKDC,XRCC5,YWHAZ
Glycation Signaling Pathway	4.45	0.139	0	APP,CDC42,GPI,KRAS,MAP2K4,MAPK1,MAPT,PRKCB,PRKCG,RAC1,RALA,RAP1B,RAP2A,SNCA,SOD1,TXN
MITF-M-dependent gene expression	1.5	0.109	0	ATP6V0C,ATP6V0D1,ATP6V1A,ATP6V1B2,ATP6V1C1,CTNNB1
Formation of ATP by chemiosmotic coupling	6.68	0.471	0	ATP5F1B,ATP5F1C,ATP5F1D,ATP5MF,ATP5MG,ATP5PD,ATP5PF,MT-ATP6
NAP1L1 Transcription Regulation Signaling Pathway	1.85	0.13	0	CTNNB1,DLAT,DLD,MAPK1,PDHA1,TUBB4A
Cerebral Malformation Signaling Pathway	2.21	0.117	0	CDC42,CTNNA1,CTNNB1,ITGB1,MAP2K4,MAPK1,PPP2R1A,RHOA,SOD2
Tuberculosis Latent Signaling Pathway	1.89	0.133	0	DLD,GLUD1,OGDH,PRKACB,PRKAR2B,SLC2A1
ER-Mitochondrial Communication Signaling Pathway	1.53	0.111	0	APP,DNM1L,HSPA9,SOD1,TOMM70,VDAC1
Ceramide Signaling	1.31	0.0984	0	KRAS,MAP2K4,PPP2R1A,RALA,RAP1B,RAP2A
IL-12 Signaling and Production in Macrophages	2.35	0.109	0	APOE,CALM1,CALM2,CALM3,MAPK1,PRKCB,PRKCG,PRKDC,RAB7A,RAC1,XRCC5
Role of Pattern Recognition Receptors in Recognition of Bacteria and Viruses	0.679	0.0741	0	MAP2K4,MAPK1,PRKCB,PRKCG
Factors Promoting Cardiogenesis in Vertebrates	1.1	0.087	0	CTNNB1,MAP2K4,PDIA3,PRKCB,PRKCG,RHOA
ILK Signaling	1.5	0.0891	0	ACTG1,CDC42,CTNNB1,ITGB1,MAP2K4,MAPK1,PPP2R1A,RAC1,RHOA
IL-17A Signaling in Fibroblasts	1.12	0.108	0	MAP2K4,MAPK1,P4HB,PRKCB
eNOS Signaling	4.62	0.159	0	AQP1,AQP4,CALM1,CALM2,CALM3,GNAQ,GNAS,HSP90AB1,HSPA8,HSPA9,PRKACB,PRKAR2B,PRKCB,PRKCG
Superpathway of Inositol Phosphate Compounds	0.345	0.0488	0	ATP1A1,PIP4K2B,PPP1CA,PPP2R1A,PTPRN,SIRPA
3-phosphoinositide Biosynthesis	0.448	0.0541	0	ATP1A1,PIP4K2B,PPP1CA,PPP2R1A,PTPRN,SIRPA
Sperm Motility	4.72	0.134	0	CALM1,CALM2,CALM3,GNA11,GNAO1,GNAQ,GNAS,GNAZ,GNB2,GNG2,MAP2K4,PDIA3,PRDX6,PRKACB,PRKAR2B,PRKCB,PRKCG,YES1
UVB-Induced MAPK Signaling	1.35	0.129	0	MAP2K4,MAPK1,PRKCB,PRKCG
NF-κB Signaling	0.566	0.06	0	KRAS,PRKACB,PRKCB,RALA,RAP1B,RAP2A
Autophagy	2.1	0.0929	0	CALM1,CALM2,CALM3,LAMP1,LAMP2,MAP2K4,MAPK1,PPP2R1A,PRKACB,PRKAR2B,RAB7A,RALA,SLC3A2
White Adipose Tissue Browning Pathway	0.715	0.0674	0	CACNA2D1,GNAS,LDHB,MAPK1,PRKACB,PRKAR2B
Necroptosis Signaling Pathway	1.89	0.111	0	DNM1L,GLUD1,GLUL,SLC25A3,SLC25A4,TOMM70,VDAC1,VDAC2
Xenobiotic Metabolism CAR Signaling Pathway	1.79	0.107	0	ALDH2,ALDH4A1,HSP90AB1,MAP2K4,MAPK1,PPP2R1A,PRKCB,PRKCG
Ferroptosis Signaling Pathway	4.87	0.178	-0.277	ACSL4,ARF1,FTH1,H2AX,HSPB1,KRAS,MAPK1,PEBP1,RALA,RAP1B,RAP2A,SLC3A2,VDAC2
Signaling by VEGF	3.43	0.147	-0.302	ACTG1,CALM1,CDC42,CTNNA1,CTNNB1,HSPB1,KRAS,PRKACB,PRKCB,RAC1,RHOA
Cristae formation	6.08	0.346	-0.333	ATP5F1B,ATP5F1C,ATP5F1D,ATP5MF,ATP5MG,ATP5PD,ATP5PF,HSPA9,MT-ATP6
Gene and protein expression by JAK-STAT signaling after IL-12 stimulation	6.42	0.375	-0.333	ARF1,CDC42,HNRNPA2B1,HSPA9,PPIA,RALA,RAP1B,SOD1,SOD2
Protein Sorting Signaling Pathway	1.4	0.0857	-0.333	ARF1,CDC42,CLTB,GNAQ,GNAS,PRKACB,PRKAR2B,SEC31A,YES1
Xenobiotic Metabolism PXR Signaling Pathway	2.29	0.12	-0.333	ALDH2,ALDH4A1,CAT,HSP90AB1,PPP1CA,PRKACB,PRKAR2B,PRKCB,PRKCG
RHO GTPases activate IQGAPs	6.12	0.5	-0.378	ACTG1,CALM1,CDC42,CTNNA1,CTNNB1,RAC1,TUBB4A
Calcium Signaling	1.88	0.0902	-0.378	ATP2B1,CACNA2D1,CALM1,CALM2,CALM3,CALR,MAPK1,PRKACB,PRKAR2B,RAP1B,RAP2A,TPM1
Dilated Cardiomyopathy Signaling Pathway	1.09	0.0814	-0.447	ACTG1,CACNA2D1,GNAS,MAPK1,PRKACB,PRKAR2B,TPM1
Signaling by ERBB4	1.42	0.116	-0.447	APOE,GABRG2,GFAP,KRAS,S100B
Mitochondrial biogenesis	1.62	0.132	-0.447	ATP5F1B,CALM1,GLUD1,IDH2,SOD2
Role of PKR in Interferon Induction and Antiviral Response	1.34	0.1	-0.447	CYC1,HSP90AB1,HSPA8,HSPA9,MAP2K4,MAPK1
CCR5 Signaling in Macrophages	6.71	0.217	-0.447	CACNA2D1,CALM1,CALM2,CALM3,GNA11,GNAO1,GNAQ,GNAS,GNAZ,GNB2,GNG2,MAP2K4,MAPK1,PRKCB,PRKCG
cAMP-mediated signaling	0.406	0.0503	-0.447	CALM1,CALM2,CALM3,GNAO1,GNAS,MAPK1,PRKACB,PRKAR2B
PFKFB4 Signaling Pathway	2.87	0.207	-0.447	GNAS,GPI,MAP2K4,MAPK1,PRKACB,PRKAR2B
BEX2 Signaling Pathway	1.04	0.0909	-0.447	CDH2,CTNNB1,MAP2,MAP2K4,PPP2R1A
Coronavirus Pathogenesis Pathway	0.787	0.068	-0.447	ATP6V1A,EEF1A1,MAP2K4,MAPK1,RAB7A,RPS7,TOMM70
Ion channel transport	2.77	0.117	-0.577	ATP1A1,ATP1B1,ATP1B2,ATP1B3,ATP2B1,ATP6V0C,ATP6V0D1,ATP6V1A,ATP6V1B2,ATP6V1C1,ATP6V1G2,CALM1
Sleep NREM Signaling Pathway	3.58	0.143	-0.577	GABRG2,GNAS,KRAS,MAP2K4,MAPK1,PRKACB,PRKAR2B,RALA,RAP1B,RAP2A,XRCC5,YWHAZ
Tuberculosis Active Signaling Pathway	2.81	0.118	-0.577	ATP6V0C,ATP6V0D1,ATP6V1A,ATP6V1B2,ATP6V1C1,ATP6V1G2,CORO1A,HSPA9,MAP2K4,MAPK1,RAB14,RAC1
RHOGDI Signaling	4.17	0.132	-0.632	ACTG1,ARHGDIA,CD44,CDC42,CDH2,GNA11,GNAO1,GNAQ,GNAS,GNAZ,GNB2,GNG2,ITGB1,PIP4K2B,RAC1,RHOA
Androgen Signaling	5.72	0.165	-0.707	CACNA2D1,CALM1,CALM2,CALM3,CALR,GNA11,GNAO1,GNAQ,GNAS,GNAZ,GNB2,GNG2,MAPK1,PRKACB,PRKAR2B,PRKCB,PRKCG
TEC Kinase Signaling	5.41	0.165	-0.707	ACTG1,CDC42,GNA11,GNAO1,GNAQ,GNAS,GNAZ,GNB2,GNG2,ITGB1,MAP2K4,PRKCB,PRKCG,RAC1,RHOA,YES1
PPARα/RXRα Activation	5.85	0.161	-0.775	AP2A2,FASN,GNA11,GNAQ,GNAS,GOT2,GPD2,HSP90AB1,KRAS,MAP2K4,MAPK1,PDIA3,PRKACB,PRKAR2B,PRKCB,RALA,RAP1B,RAP2A
Platelet homeostasis	1.5	0.109	-0.816	ATP2B1,CALM1,GNAS,GNB2,GNG2,PPP2R1A
Cardiac conduction	0.812	0.0723	-0.816	ATP1A1,ATP1B1,ATP1B2,ATP1B3,ATP2B1,CALM1
Sheddase Signaling Pathway	0.657	0.0645	-0.816	BSG,CD44,CDH2,ITGB1,MAP2K4,MAPK1
IL-1 Signaling	4.85	0.19	-0.816	GNA11,GNAO1,GNAQ,GNAS,GNAZ,GNB2,GNG2,MAP2K4,MAPK1,PRKACB,PRKAR2B,TOLLIP
CLEAR Signaling Pathway	2.83	0.0952	-0.943	ATP6V0C,ATP6V0D1,ATP6V1A,ATP6V1B2,ATP6V1C1,ATP6V1G2,KRAS,LAMP1,MAPK1,PPP2R1A,PRKCB,PRKCG,PSAP,RAB7A,RALA,RAP1B,RAP2A,YWHAZ
Ribonucleotide Reductase Signaling Pathway	0.26	0.0449	-1	CTNNB1,KRAS,MAP2K4,MAPK1
Gustation Pathway	0	0.0388	-1	CACNA2D1,GABRG2,PRKACB,PRKAR2B
BAG2 Signaling Pathway	8.5	0.267	-1	HSPA8,HSPA9,MAPK1,MAPT,PSMA5,PSMA6,PSMB1,PSMB2,PSMB3,PSMB4,PSMB5,PSMB6,PSMC1,PSMC3,PSMC6,PSMD7
CTLA4 Signaling in Cytotoxic T Lymphocytes	4.92	0.169	-1.069	AP2A2,AP2S1,ARF1,CLTB,ITGB1,KRAS,MAP2K4,MAPK1,PPP2R1A,RAC1,RALA,RAP1B,RAP2A,YES1
Cilia Biogenesis Signaling Pathway	3.97	0.133	-1.291	CALM1,CALM2,CALM3,GNA11,GNAO1,GNAQ,GNAS,GNAZ,GNB2,GNG2,HTT,MAPK1,PPP1CA,TUBB4A,YWHAZ
Cellular Effects of Sildenafil (Viagra)	0.539	0.0507	-1.291	ACTG1,CACNA2D1,CALM1,CALM2,CALM3,GNAQ,GNB2,GNG2,GPR37L1,HSP90AB1,KRAS,MAP2K4,MAPK1,PPP1CA,PPP2R1A,PRKACB,PRKAR2B,SOD2
PTEN Signaling	1.15	0.08	-1.414	CDC42,ITGB1,KRAS,MAPK1,RAC1,RALA,RAP1B,RAP2A
Parkinson's Signaling Pathway	9.37	0.17	-1.46	ACTG1,ALDH2,ALDH4A1,ATP6V0C,ATP6V0D1,ATP6V1A,ATP6V1B2,ATP6V1C1,ATP6V1G2,CACNA2D1,CALM1,CALM2,CALM3,MAPK1,NDUFA10,NDUFA8,NDUFB4,NDUFS1,NDUFS2,NDUFS3,NDUFS5,NDUFV1,NDUFV2,PARK7,SLC1A2,SNCA,TUBB4A,UCHL1
Cell junction organization	2.04	0.143	-1.633	ACTG1,CDH2,CLDN11,CTNNA1,CTNNB1,ITGB1
PPAR Signaling	1.2	0.0923	-1.633	HSP90AB1,KRAS,MAPK1,RALA,RAP1B,RAP2A
Apoptosis Signaling	1.75	0.113	-1.633	CYC1,KRAS,MAP2K4,MAPK1,RALA,RAP1B,RAP2A
GPCR-Mediated Integration of Enteroendocrine Signaling Exemplified by an L Cell	1.8	0.128	-1.633	GNA11,GNAQ,GNAS,PDIA3,PRKACB,PRKAR2B
Mitochondrial Dysfunction	31.2	0.273	-1.664	APP,ATP1A1,ATP1B1,ATP1B2,ATP1B3,ATP5F1B,ATP5F1C,ATP5F1D,ATP5MF,ATP5MG,ATP5PD,ATP5PF,CACNA2D1,CALM1,CALM2,CALM3,COX4I1,COX5A,COX5B,COX6A1,COX6C,COX7A2,COX7A2L,CYC1,DLAT,DLD,DNM1L,GPD2,HTT,IDH2,MAP2K4,MAPT,MT-ATP6,NDUFA10,NDUFA8,NDUFB4,NDUFS1,NDUFS2,NDUFS3,NDUFS5,NDUFV1,NDUFV2,OGDH,OPA1,PARK7,PDHA1,PRDX6,PRKACB,PRKAR2B,SDHA,SNCA,SOD1,SOD2,TOMM70,UQCRC1,UQCRC2,UQCRFS1,VDAC1,VDAC2
Macrophage Classical Activation Signaling Pathway	1.71	0.111	-1.89	DLAT,DLD,NDUFS1,PDHA1,PKM,SDHA,UQCRC2
Sumoylation Pathway	1.68	0.109	-2	ARHGDIA,CDC42,MAP2K4,RAC1,RAN,RHOA,SNCA
Granzyme A Signaling	5.24	0.25	-2.121	MBP,NDUFA10,NDUFA8,NDUFB4,NDUFS1,NDUFS2,NDUFS3,NDUFS5,NDUFV1,NDUFV2
Sirtuin Signaling Pathway	17.3	0.232	-2.132	ACLY,APP,ATP5F1B,ATP5F1C,ATP5F1D,ATP5PF,CYC1,GLS,GLUD1,GOT2,IDH2,LDHB,MAPK1,MT-ATP6,NDUFA10,NDUFA8,NDUFB4,NDUFS1,NDUFS2,NDUFS3,NDUFS5,NDUFV1,NDUFV2,PDHA1,PGAM1,PGK1,PRKDC,SDHA,SLC25A4,SLC2A1,SOD1,SOD2,TOMM70,UQCRC2,UQCRFS1,VDAC1,VDAC2,XRCC5
Bone Mineralization Signaling Pathway	1.02	0.0893	-2.236	ATP2B1,CTNNB1,GNA11,GNAQ,PDIA3
CSDE1 Signaling Pathway	0.684	0.0833	No changes	CTNNB1,RAC1,TNC
Oxytocin in Spinal Neurons Signaling Pathway	0.203	0.0455	No changes	GNA11
Multiple Sclerosis Signaling Pathway	0	0.0337	No changes	MAPK1,MBP,PLP1
Pathogen Induced Cytokine Storm Signaling Pathway	0	0.0254	No changes	FTH1,MAPK1,SLC2A1
Role of Chondrocytes in Rheumatoid Arthritis Signaling Pathway	0	0.039	No changes	ITGB1,MAP2K4,MAPK1
Role of Osteoblasts in Rheumatoid Arthritis Signaling Pathway	0	0.0238	No changes	CTNNB1,MAPK1
Glucocorticoid Receptor Signaling	7.79	0.132	No changes	ATP5F1B,ATP5F1C,ATP5F1D,ATP5PF,CYC1,GJA1,HSP90AB1,HSPA8,HSPA9,KRAS,KRT10,MAP2K4,MAPK1,MT-ATP6,NDUFA10,NDUFA8,NDUFB4,NDUFS1,NDUFS2,NDUFS3,NDUFS5,NDUFV1,NDUFV2,PC,PRKACB,RAC1,RALA,RAP1B,RAP2A,SDHA,UQCRC2,UQCRFS1
IL-10 Signaling	0	0.0411	No changes	MAP2K4,MAPK1,PKM
Macrophage Alternative Activation Signaling Pathway	0	0.0267	No changes	ACLY,MAPK1
Circadian Rhythm Signaling	3.1	0.101	No changes	CACNA2D1,GNA11,GNAQ,GNAS,GNB2,GNG2,KRAS,MAP2K4,MAPK1,PDIA3,PRKACB,PRKAR2B,PRKCB,PRKCG,RALA,RAP1B,RAP2A,YES1
Axonal Guidance Signaling	4.15	0.0992	No changes	CDC42,GNA11,GNAO1,GNAQ,GNAS,GNAZ,GNB2,GNG2,ITGB1,KRAS,L1CAM,MAG,MAPK1,PDIA3,PFN1,PFN2,PRKACB,PRKAR2B,PRKCB,PRKCG,RAC1,RALA,RAP1B,RAP2A,RHOA,TUBB4A
WNK Renal Signaling Pathway	0.814	0.0769	No changes	CALM1,CALM2,CALM3,PRKCB,PRKCG
ISGylation Signaling Pathway	0.538	0.0698	No changes	ITGB1,KRAS,MAP2K4
Aryl Hydrocarbon Receptor Signaling	0.814	0.0769	No changes	ALDH2,ALDH4A1,HSP90AB1,HSPB1,MAPK1
LPS/IL-1 Mediated Inhibition of RXR Function	0.917	0.0737	No changes	ACSL4,ALDH2,ALDH4A1,APOE,CAT,MAP2K4,XPO1
p53 Signaling	0	0.0351	No changes	CTNNB1,PRKDC
Intrinsic Pathway for Apoptosis	0.617	0.0769	No changes	DYNLL1,MAPK1,YWHAZ
Presynaptic depolarization and calcium channel opening	0.411	0.0909	No changes	CACNA2D1
Neurotransmitter clearance	0.698	0.2	No changes	ALDH2
Neurotransmitter uptake and metabolism In glial cells	3.49	0.75	No changes	GLUL,SLC1A2,SLC1A3
RAF-independent MAPK1/3 activation	0.382	0.0833	No changes	MAPK1
GPVI-mediated activation cascade	1.59	0.2	No changes	CDC42,RAC1,RHOA
Signaling by NODAL	0.411	0.0909	No changes	MAPK1
Fertilization	0.698	0.2	No changes	CD9
Meiotic synapsis	0.257	0.0556	No changes	H2AX
Signaling by ERBB2	0.709	0.0857	No changes	KRAS,RHOA,YES1
Erythrocytes take up carbon dioxide and release oxygen	1.76	0.4	No changes	AQP1,HBB
Erythrocytes take up oxygen and release carbon dioxide	1.97	0.5	No changes	AQP1,HBB
Potassium Channels	0.299	0.0492	No changes	GNB2,GNG2,KCNA3
Circadian Clock	0	0.0238	No changes	PPP1CA
Signaling by SCF-KIT	1.16	0.136	No changes	KRAS,RAC1,YES1
Degradation of the extracellular matrix	0.479	0.0741	No changes	BSG,CD44
Glycerophospholipid biosynthesis	0	0.0328	No changes	GPD2,HADHB
PI Metabolism	0.487	0.0652	No changes	ARF1,PIP4K2B,RAB14
Signaling by Activin	0.382	0.0833	No changes	MAPK1
Phase II - Conjugation of compounds	0.386	0.0625	No changes	AKR1A1,MAT2A
Elastic fibre formation	0.311	0.0667	No changes	ITGB1
Telomere Maintenance	0	0.027	No changes	H2AX
Sulfur amino acid metabolism	1.25	0.222	No changes	GOT1,GOT2
Glycosaminoglycan metabolism	0	0.0303	No changes	CD44,VCAN
Macroautophagy	0	0.0244	No changes	DYNLL1
Gamma carboxylation, hypusinylation, hydroxylation, and arylsulfatase activation	0	0.04	No changes	EEF2
Collagen biosynthesis and modifying enzymes	0	0.0417	No changes	P4HB
Regulation of cholesterol biosynthesis by SREBP (SREBF)	0.411	0.0909	No changes	RAN
Toll-like Receptor Cascades	0.356	0.0769	No changes	DNM1L
Complement cascade	0.228	0.05	No changes	CD81
NLR signaling pathways	0.761	0.0909	No changes	APP,HSP90AB1,TXN
Signaling by EGFR	0.459	0.0714	No changes	CDC42,KRAS
Signaling by PDGF	0	0.0333	No changes	KRAS
Cellular hexose transport	0.698	0.2	No changes	SLC2A1
Metabolism of porphyrins	0.411	0.0909	No changes	HMOX2
Pre-NOTCH Expression and Processing	0	0.0323	No changes	H2AX
Metabolism of non-coding RNA	0.459	0.0714	No changes	SNRPD1,SNRPD3
Nicotinate metabolism	0.443	0.1	No changes	CD38
Immunoregulatory interactions between a Lymphoid and a non-Lymphoid cell	0.819	0.0968	No changes	CD200,CD81,ITGB1
Metabolism of nitric oxide: NOS3 activation and regulation	1.35	0.25	No changes	CALM1,DDAH1
RNA Polymerase II Transcription	0	0.0118	No changes	SNRPD3
COPII-mediated vesicle transport	0.487	0.0652	No changes	NSF,RAB1A,SEC31A
Gene Silencing by RNA	0.228	0.0444	No changes	H2AX,RAN
Phase I - Functionalization of compounds	0.341	0.0571	No changes	ALDH2,POR
PRC2 methylates histones and DNA	0.382	0.0833	No changes	H2AX
Synthesis of Prostaglandins (PG) and Thromboxanes (TX)	0.443	0.1	No changes	CBR1
DAP12 interactions	0.773	0.118	No changes	KRAS,RAC1
Transcriptional activity of SMAD2/SMAD3:SMAD4 heterotrimer	0	0.027	No changes	MAPK1
Visual phototransduction	0.215	0.0476	No changes	CALM1
Signaling by Type 1 Insulin-like Growth Factor 1 Receptor (IGF1R)	0.382	0.0833	No changes	KRAS
Activation of gene expression by SREBF (SREBP)	0	0.037	No changes	FASN
Senescence-Associated Secretory Phenotype (SASP)	0.421	0.0667	No changes	H2AX,MAPK1
Oncogene Induced Senescence	0.274	0.0588	No changes	MAPK1
DNA Damage/Telomere Stress Induced Senescence	0.292	0.0625	No changes	H2AX
Insulin processing	0.698	0.105	No changes	P4HB,VAMP2
Syndecan interactions	0.664	0.1	No changes	ITGB1,TNC
Integrin signaling	0.311	0.0667	No changes	RAP1B
Class A/1 (Rhodopsin-like receptors)	0	0.0176	No changes	APP,GPR37L1,PSAP
Class B/2 (Secretin family receptors)	0.503	0.0667	No changes	GNAS,GNB2,GNG2
Netrin-1 signaling	0.403	0.0645	No changes	CDC42,RAC1
Nephrin family interactions	0.311	0.0667	No changes	SPTBN1
XBP1(S) activates chaperone genes	1.11	0.13	No changes	ADD1,ATP6V0D1,SEC31A
ATF6 (ATF6-alpha) activates chaperone genes	0.522	0.125	No changes	CALR
SUMOylation of transcription cofactors	0	0.037	No changes	PARK7
Striated Muscle Contraction	0.411	0.0909	No changes	TPM1
Signal regulatory protein family interactions	0.522	0.125	No changes	SIRPA
Rap1 signalling	1.87	0.25	No changes	PRKACB,RAP1B,YWHAZ
Incretin synthesis, secretion, and inactivation	0.311	0.0667	No changes	CTNNB1
Transport of bile salts and organic acids, metal ions and amine compounds	0.301	0.0526	No changes	BSG,SLC6A1
Transport of vitamins, nucleosides, and related molecules	0.274	0.0588	No changes	SLC25A4
SIRT1 negatively regulates rRNA expression	0.698	0.2	No changes	H2AX
ERCC6 (CSB) and EHMT2 (G9a) positively regulate rRNA expression	0.332	0.0714	No changes	H2AX
NoRC negatively regulates rRNA expression	0.203	0.0455	No changes	H2AX
Sphingolipid metabolism	0	0.0179	No changes	PSAP
GP1b-IX-V activation signalling	0.629	0.167	No changes	YWHAZ
Passive transport by Aquaporins	2.26	0.667	No changes	AQP1,AQP4
Smooth Muscle Contraction	1.11	0.13	No changes	ALDH2,CALM1,TPM1
TAK1-dependent IKK and NF-kappa-B activation	0.603	0.0909	No changes	APP,S100B
Interleukin-12 family signaling	1.6	0.333	No changes	CANX,P4HB
Other interleukin signaling	0.966	0.154	No changes	SNAP25,VAMP2
MAPK targets/ Nuclear events mediated by MAP kinases	1.16	0.136	No changes	MAP2K4,MAPK1,PPP2R1A
MAP kinase activation	0	0.04	No changes	MAP2K4
Activation of kainate receptors upon glutamate binding	1.21	0.143	No changes	CALM1,GNB2,GNG2
SUMOylation of RNA binding proteins	0	0.0417	No changes	HNRNPK
Interconversion of nucleotide di- and triphosphates	0.861	0.133	No changes	AK1,TXN
Interleukin-3, Interleukin-5 and GM-CSF signaling	0.524	0.08	No changes	YES1,YWHAZ
Mitophagy	0.989	0.115	No changes	TOMM70,VDAC1,VDAC2
RIPK1-mediated regulated necrosis	0.292	0.0625	No changes	FLOT1
Miscellaneous transport and binding events	0.911	0.143	No changes	ADD1,ADD2
B-WICH complex positively regulates rRNA expression	0.274	0.0588	No changes	H2AX
DNA methylation	0.629	0.167	No changes	H2AX
Signaling by Retinoic Acid	1.32	0.158	No changes	DLAT,DLD,PDHA1
Mitochondrial translation	0	0.0213	No changes	TUFM
Activation of anterior HOX genes in hindbrain during early embryogenesis	0	0.0238	No changes	H2AX
RHO GTPases activate PKNs	1.59	0.2	No changes	RAC1,RHOA,YWHAZ
Activated PKN1 stimulates transcription of AR regulated genes KLK2 and KLK3	0.571	0.143	No changes	H2AX
RHO GTPases activate CIT	1.46	0.286	No changes	RAC1,RHOA
RHO GTPases activate KTN1	2.6	0.429	No changes	CDC42,RAC1,RHOA
RHO GTPases Activate ROCKs	0.571	0.143	No changes	RHOA
RHO GTPases activate PAKs	1.98	0.273	No changes	CALM1,CDC42,RAC1
Lactose synthesis	0.902	0.333	No changes	SLC2A1
Signaling by FGFR1	0.789	0.0938	No changes	KRAS,MAPK1,PPP2R1A
Signaling by FGFR3	1.07	0.125	No changes	KRAS,MAPK1,PPP2R1A
Signaling by FGFR4	1.16	0.136	No changes	KRAS,MAPK1,PPP2R1A
MTF1 activates gene expression	1.07	0.5	No changes	CSRP1
Formation of xylulose-5-phosphate	1.36	1	No changes	AKR1A1
RHO GTPases Activate Rhotekin and Rhophilins	0.786	0.25	No changes	RHOA
RHO GTPases Activate NADPH Oxidases	1.98	0.273	No changes	MAPK1,PRKCB,RAC1
MAPK6/MAPK4 signaling	9.2	0.274	No changes	CDC42,HSPB1,PRKACB,PSMA5,PSMA6,PSMB1,PSMB2,PSMB3,PSMB4,PSMB5,PSMB6,PSMC1,PSMC3,PSMC6,PSMD7,RAC1,XPO1
HDR through Homologous Recombination (HRR) or Single Strand Annealing (SSA)	0	0.0278	No changes	H2AX
Nonhomologous End-Joining (NHEJ)	1.59	0.2	No changes	H2AX,PRKDC,XRCC5
DNA Double Strand Break Response	0	0.04	No changes	H2AX
tRNA processing in the mitochondrion	0.902	0.333	No changes	MT-ATP6
Interleukin-4 and Interleukin-13 signaling	0	0.0333	No changes	HSPA8,ITGB1
rRNA processing	0.902	0.333	No changes	MT-ATP6
Regulation of TP53 Activity through Acetylation	0.203	0.0455	No changes	PIP4K2B
Keratinization	0.311	0.0667	No changes	KRT10
Regulation of TP53 Expression and Degradation	0	0.0417	No changes	PPP2R1A
Galactose catabolism	0.902	0.333	No changes	PGM1
Proline catabolism	1.07	0.5	No changes	ALDH4A1
Branched-chain amino acid catabolism	0.522	0.125	No changes	DLD
Lysine catabolism	0.786	0.25	No changes	DLD
Tryptophan catabolism	1.07	0.5	No changes	SLC3A2
Creatine metabolism	0.698	0.2	No changes	CKB
RNA Polymerase I Transcription	0	0.0333	No changes	H2AX
DNA Damage Bypass	0.228	0.05	No changes	VCP
Ketone body metabolism	0.698	0.2	No changes	OXCT1
Processing of Capped Intronless Pre-mRNA	0.257	0.0556	No changes	SNRPD3
Fatty acyl-CoA biosynthesis	1.21	0.143	No changes	ACLY,ACSL4,FASN
Platelet Adhesion to exposed collagen	0.571	0.143	No changes	ITGB1
Mitochondrial Fatty Acid Beta-Oxidation	0.292	0.0625	No changes	HADHB
Nucleosome assembly	0.382	0.0833	No changes	H2AX
Interferon gamma signaling	0.85	0.1	No changes	CD44,MAPK1,NCAM1
Gastrin-CREB signalling pathway via PKC and MAPK	1.09	0.182	No changes	KRAS,MAPK1
Synaptic adhesion-like molecules	0.816	0.125	No changes	FLOT1,RTN3
Protein ubiquitination	0.734	0.111	No changes	UBA1,USP5
RET signaling	0	0.0417	No changes	PRKACB
Transcriptional Regulation by VENTX	0	0.0417	No changes	CTNNB1
Transcriptional regulation by the AP-2 (TFAP2) family of transcription factors	0.664	0.1	No changes	APOE,HSPD1
E3 ubiquitin ligases ubiquitinate target proteins	0.421	0.0667	No changes	PRKDC,VCP
Transcriptional regulation by RUNX3	5.91	0.203	No changes	CTNNB1,KRAS,PSMA5,PSMA6,PSMB1,PSMB2,PSMB3,PSMB4,PSMB5,PSMB6,PSMC1,PSMC3,PSMC6,PSMD7
Transcriptional regulation by RUNX2	0.386	0.0625	No changes	MAPK1,YES1
RUNX1 regulates megakaryocyte differentiation and platelet function	0.203	0.0455	No changes	H2AX
Aryl hydrocarbon receptor signalling	0.698	0.2	No changes	HSP90AB1
ESR-mediated signaling	0	0.0417	No changes	H2AX,HSP90AB1,MAPK1
Mitochondrial calcium ion transport	1.6	0.333	No changes	VDAC1,VDAC2
Processing of SMDT1	0.629	0.167	No changes	PHB1
Carboxyterminal post-translational modifications of tubulin	0.292	0.0625	No changes	TUBB4A
Nucleotide salvage	0.411	0.0909	No changes	HPRT1
Phenylalanine and tyrosine metabolism	0.786	0.25	No changes	QDPR
Aspartate and asparagine metabolism	1.35	0.25	No changes	GOT1,GOT2
Metabolism of cofactors	0.48	0.111	No changes	CALM1
Triglyceride metabolism	1.77	0.231	No changes	GPD2,PPP1CA,PRKACB
Glycogen metabolism	1.77	0.231	No changes	CALM1,PGM1,PYGB
Transcriptional Regulation by MECP2	0	0.0408	No changes	CALM1,HTT
Signaling by NTRK2 (TRKB)	0.632	0.0952	No changes	KRAS,RAC1
Signaling by Erythropoietin	0.443	0.1	No changes	KRAS
NR1H2 and NR1H3-mediated signaling	0.501	0.0769	No changes	APOE,FASN
Peroxisomal protein import	0	0.0286	No changes	CAT
Signaling by NTRK3 (TRKC)	0.203	0.0455	No changes	KRAS
Meiotic recombination	0.411	0.0909	No changes	H2AX
FLT3 Signaling	0.203	0.0455	No changes	KRAS
Insertion of tail-anchored proteins into the endoplasmic reticulum membrane	1.45	0.176	No changes	APP,PRNP,VAMP2
Assembly and cell surface presentation of NMDA receptors	0	0.0357	No changes	TUBB4A
Lipophagy	0.786	0.25	No changes	HSPA8
FOXO-mediated transcription	0.861	0.133	No changes	TXN,YWHAZ
FOXO-mediated transcription of oxidative stress, metabolic and neuronal genes	0.632	0.0952	No changes	CAT,SOD2
Late endosomal microautophagy	1.21	0.143	No changes	HBB,HSPA8,PARK7
Transcriptional regulation of granulopoiesis	0.311	0.0667	No changes	H2AX
EGR2 and SOX10-mediated initiation of Schwann cell myelination	0.575	0.087	No changes	MAG,MBP
Transcriptional Regulation by NPAS4	0.439	0.069	No changes	MAPK1,XPO1
RAS processing	0.816	0.125	No changes	CALM1,KRAS
Signaling by CSF3 (G-CSF)	0.311	0.0667	No changes	KRAS
Signaling by CSF1 (M-CSF) in myeloid cells	0.664	0.1	No changes	KRAS,YES1
Heme signaling	0.403	0.0645	No changes	HBB,XPO1
Miro GTPase Cycle	0.698	0.2	No changes	RAP1GDS1
Azathioprine ADME	1.46	0.286	No changes	HPRT1,RAC1
Aspirin ADME	0.698	0.2	No changes	BSG
Germ layer formation at gastrulation	0.571	0.143	No changes	CTNNB1
Retinoid metabolism and transport	0.203	0.0455	No changes	APOE
GABA receptor activation	0.617	0.0769	No changes	GABRG2,GNB2,GNG2
Formation of paraxial mesoderm	0.522	0.125	No changes	CTNNB1
Formation of axial mesoderm	0.698	0.2	No changes	CTNNB1
NFE2L2 regulating anti-oxidant/detoxification enzymes	0.411	0.0909	No changes	TXN
Growth hormone receptor signaling	0.48	0.111	No changes	MAPK1
Kinesins	0.215	0.0476	No changes	TUBB4A
Formation of definitive endoderm	0.522	0.125	No changes	CTNNB1
LXR/RXR Activation	0	0.0357	No changes	APOE,FASN
NAFLD Signaling Pathway	0	0.0263	No changes	FASN,MAP2K4,PPP2R1A
VDR/RXR Activation	0.341	0.0571	No changes	PRKCB,PRKCG
FXR/RXR Activation	0.29	0.0484	No changes	APOE,FASN,MAP2K4
Folate Signaling Pathway	0.632	0.0952	No changes	MAPK1,MAT2A
IL-27 Signaling Pathway	0	0.0169	No changes	MAPK1
Sleep REM Signaling Pathway	0.441	0.0612	No changes	MAPK1,PRKACB,PRKAR2B
Cohesin Chromatin Regulation Pathway	0	0.0294	No changes	H2AX,HBB,PPP2R1A
Inositol phosphate metabolism	0	0.0417	No changes	CALM1
Post-translational modification: synthesis of GPI-anchored proteins	0	0.0385	No changes	LSAMP
Chromatin organization	0	0.00862	No changes	H2AX
Protein repair	0.786	0.25	No changes	TXN
rRNA modification in the nucleus and cytosol	0.242	0.0526	No changes	RPS7
Cardiogenesis	0.382	0.0833	No changes	CTNNB1
Regulation of CDH11 Expression and Function	0.911	0.143	No changes	CTNNA1,CTNNB1
Regulation of CDH19 Expression and Function	2.26	0.667	No changes	CTNNA1,CTNNB1
Chromatin modifications during the maternal to zygotic transition (MZT)	0.571	0.143	No changes	H2AX
Replacement of protamines by nucleosomes in the male pronucleus	0.786	0.25	No changes	H2AX
Formation of the nephric duct	0.571	0.143	No changes	CTNNB1
Formation of the ureteric bud	0.443	0.1	No changes	ITGB1
Specification of the neural plate border	0.629	0.167	No changes	CTNNB1
Mitochondrial RNA degradation	1.6	0.333	No changes	LRPPRC,MT-ATP6
Transcriptional regulation of brown and beige adipocyte differentiation	0.215	0.0476	No changes	HNRNPU
Maturation of TCA enzymes and regulation of TCA cycle	1.68	0.214	No changes	CS,IDH2,SDHA
Transcriptional and post-translational regulation of MITF-M expression and activity	0.638	0.0789	No changes	CTNNB1,MAPK1,XPO1
Protein lipoylation	0.786	0.25	No changes	DLAT
Mitochondrial Uncoupling	0.786	0.25	No changes	SLC25A4
Regulation of endogenous retroelements	0	0.0256	No changes	H2AX
Irritable Bowel Syndrome Signaling Pathway	0	0.033	No changes	CDC42,RAC1,RHOA
Preeclampsia Signaling Pathway	0	0.039	No changes	CTNNB1,MAP2K4,RHOA
PXR/RXR Activation	0.459	0.0714	No changes	PRKACB,PRKAR2B
Tight Junction Signaling	3.29	0.126	No changes	ACTG1,CDC42,CLDN11,CTNNA1,CTNNB1,NSF,PPP2R1A,PRKACB,PRKAR2B,RAC1,RHOA,SNAP25,VAMP2
TR/RXR Activation	0	0.0375	No changes	FASN,MBP,SLC2A1
Activation of IRF by Cytosolic Pattern Recognition Receptors	0	0.0385	No changes	MAP2K4
Caveolar-mediated Endocytosis Signaling	0.829	0.0851	No changes	ACTG1,FLOT1,ITGB1,RAB5B
Clathrin-mediated Endocytosis Signaling	3.08	0.115	No changes	ACTG1,AMPH,AP2A2,AP2S1,APOE,CDC42,CLTB,DNM1L,HSPA8,ITGB1,RAB5B,RAB7A,RAC1,SNAP91
TREM1 Signaling	0.459	0.0714	No changes	ITGB1,MAPK1
MIF Regulation of Innate Immunity	0.664	0.1	No changes	MAP2K4,MAPK1
IL-22 Signaling	1.03	0.167	No changes	MAP2K4,MAPK1
CD40 Signaling	0.386	0.0625	No changes	MAP2K4,MAPK1
Calcium-induced T Lymphocyte Apoptosis	2.05	0.167	No changes	CALM1,CALM2,CALM3,PRKCB,PRKCG
Cytotoxic T Lymphocyte-mediated Apoptosis of Target Cells	0.311	0.0667	No changes	CYC1
CD27 Signaling in Lymphocytes	0.459	0.0714	No changes	CYC1,MAP2K4
Lymphotoxin β Receptor Signaling	0.403	0.0645	No changes	CYC1,MAPK1
4-1BB Signaling in T Lymphocytes	0.698	0.105	No changes	MAP2K4,MAPK1
Induction of Apoptosis by HIV1	1.05	0.103	No changes	CYC1,MAP2K4,SLC25A3,SLC25A4
B Cell Activating Factor Signaling	0.603	0.0909	No changes	MAP2K4,MAPK1
IL-15 Production	0	0.0339	No changes	MAP2K4,YES1
CD28 Signaling in T Helper Cells	1.46	0.107	No changes	CALM1,CALM2,CALM3,CDC42,MAP2K4,RAC1
Dendritic Cell Maturation	0.239	0.0441	No changes	MAP2K4,MAPK1,PDIA3
Mechanisms of Viral Exit from Host Cells	1.55	0.148	No changes	ACTG1,PRKCB,PRKCG,XPO1
Semaphorin Signaling in Neurons	1.67	0.135	No changes	CDC42,ITGB1,MAPK1,RAC1,RHOA
ICOS-ICOSL Signaling in T Helper Cells	0.829	0.0851	No changes	CALM1,CALM2,CALM3,RAC1
Cell Cycle Regulation by BTG Family Proteins	0	0.0417	No changes	PPP2R1A
Mitotic Roles of Polo-Like Kinase	0.355	0.0588	No changes	HSP90AB1,PPP2R1A
Maturity Onset Diabetes of Young (MODY) Signaling	1.05	0.103	No changes	APOE,CACNA2D1,GAPDH,OGDH
Role of CHK Proteins in Cell Cycle Checkpoint Control	0	0.0385	No changes	PPP2R1A
ATM Signaling	0.4	0.0577	No changes	H2AX,MAP2K4,PPP2R1A
Role of OCT4 in Mammalian Embryonic Stem Cell Pluripotency	0	0.0435	No changes	PHB1
Germ Cell-Sertoli Cell Junction Signaling	5.35	0.163	No changes	ACTG1,CDC42,CDH2,CTNNA1,CTNNB1,GSN,ITGB1,KRAS,MAP2K4,MAPK1,RAC1,RALA,RAP1B,RAP2A,RHOA,TUBB4A
Growth Hormone Signaling	0.709	0.0857	No changes	MAPK1,PRKCB,PRKCG
Type I Diabetes Mellitus Signaling	1.18	0.1	No changes	CYC1,HSPD1,MAP2K4,MAPK1,PTPRN
Basal Cell Carcinoma Signaling	0	0.0435	No changes	CTNNB1
MYC Mediated Apoptosis Signaling	0.314	0.0541	No changes	PRKACB,PRKAR2B
Crosstalk between Dendritic Cells and Natural Killer Cells	0	0.0312	No changes	ACTG1
Systemic Lupus Erythematosus Signaling	1.55	0.0964	No changes	HNRNPA2B1,KRAS,MAPK1,RALA,RAP1B,RAP2A,SNRPD1,SNRPD3
April Mediated Signaling	0.603	0.0909	No changes	MAP2K4,MAPK1
Role of Osteoblasts, Osteoclasts and Chondrocytes in Rheumatoid Arthritis	0.715	0.0648	No changes	CALM1,CALM2,CALM3,CTNNB1,GSN,MAP2K4,MAPK1
Atherosclerosis Signaling	0	0.0435	No changes	APOE,PRDX6
Leptin Signaling in Obesity	0.854	0.087	No changes	MAPK1,PDIA3,PRKACB,PRKAR2B
Granzyme B Signaling	0.48	0.111	No changes	PRKDC
RANK Signaling in Osteoclasts	1.72	0.122	No changes	CALM1,CALM2,CALM3,GSN,MAP2K4,MAPK1
Neuroprotective Role of THOP1 in Alzheimer's Disease	0.932	0.093	No changes	APP,MAPT,PRKACB,PRKAR2B
Role of WNT/GSK-3β Signaling in the Pathogenesis of Influenza	0	0.037	No changes	CTNNB1
NUR77 Signaling in T Lymphocytes	1.99	0.14	No changes	CALM1,CALM2,CALM3,MAPK1,PRKCB,PRKCG
TNFR1 Signaling	0.403	0.0645	No changes	CDC42,MAP2K4
Role of MAPK Signaling in the Pathogenesis of Influenza	2.57	0.159	No changes	KRAS,MAP2K4,MAPK1,PRDX6,RALA,RAP1B,RAP2A
TNFR2 Signaling	0.292	0.0625	No changes	MAP2K4
Role of PI3K/AKT Signaling in the Pathogenesis of Influenza	0.203	0.0455	No changes	MAPK1
Antiproliferative Role of TOB in T Cell Signaling	0.257	0.0556	No changes	MAPK1
MSP-RON Signaling Pathway	0	0.037	No changes	ACTG1
OX40 Signaling Pathway	0.311	0.0667	No changes	MAP2K4
Inhibition of Angiogenesis by TSP1	0.501	0.0769	No changes	MAP2K4,MAPK1
MIF-mediated Glucocorticoid Regulation	0.332	0.0714	No changes	MAPK1
Cyclins and Cell Cycle Regulation	0	0.02	No changes	PPP2R1A
DNA Double-Strand Break Repair by Non-Homologous End Joining	1.6	0.333	No changes	PRKDC,XRCC5
Spliceosomal Cycle	0	0.04	No changes	HSPA8
IL-17A Signaling in Airway Cells	0.439	0.069	No changes	MAP2K4,MAPK1
Role of IL-17A in Arthritis	0.575	0.087	No changes	MAP2K4,MAPK1
IL-17A Signaling in Gastric Cells	1.03	0.167	No changes	MAP2K4,MAPK1
Role of IL-17F in Allergic Inflammatory Airway Diseases	0.242	0.0526	No changes	MAPK1
Role of JAK2 in Hormone-like Cytokine Signaling	0	0.0323	No changes	SIRPA
Role of JAK family kinases in IL-6-type Cytokine Signaling	0.617	0.0769	No changes	HSP90AB1,MAP2K4,MAPK1
Telomere Extension by Telomerase	1.35	0.25	No changes	HNRNPA2B1,XRCC5
iNOS Signaling	1.72	0.167	No changes	CALM1,CALM2,CALM3,MAPK1
nNOS Signaling in Neurons	1.82	0.147	No changes	CALM1,CALM2,CALM3,PRKCB,PRKCG
nNOS Signaling in Skeletal Muscle Cells	1.31	0.125	No changes	CACNA2D1,CALM1,CALM2,CALM3
GADD45 Signaling	0.314	0.0541	No changes	MAP2K4,MAPK1
Heparan Sulfate Biosynthesis	0.459	0.0714	No changes	ALDH2,PRDX6
Fatty Acid Activation	0.571	0.143	No changes	ACSL4
Bupropion Degradation	0.571	0.143	No changes	POR
Glucose and Glucose-1-phosphate Degradation	0.902	0.333	No changes	PGM1
Nicotine Degradation III	0.443	0.1	No changes	POR
Dopamine Degradation	1.09	0.182	No changes	ALDH2,ALDH4A1
Arginine Biosynthesis IV	2.26	0.667	No changes	GLUD1,OAT
Heparan Sulfate Biosynthesis (Late Stages)	0.501	0.0769	No changes	ALDH2,PRDX6
Pyrimidine Ribonucleotides De Novo Biosynthesis	0.664	0.1	No changes	AK1,DHX9
Glutaryl-CoA Degradation	1.35	0.25	No changes	HADHB,PARK7
Isoleucine Degradation I	1.35	0.25	No changes	DLD,HADHB
Diphthamide Biosynthesis	1.07	0.5	No changes	EEF2
Proline Biosynthesis II (from Arginine)	1.07	0.5	No changes	OAT
Glutathione Redox Reactions I	0.522	0.125	No changes	PRDX6
Creatine-phosphate Biosynthesis	1.07	0.5	No changes	CKB
Superpathway of Citrulline Metabolism	1.17	0.2	No changes	GLS,OAT
Pyruvate Fermentation to Lactate	1.07	0.5	No changes	LDHB
Ketogenesis	0.629	0.167	No changes	HADHB
2-ketoglutarate Dehydrogenase Complex	2.72	1	No changes	DLD,OGDH
Heme Degradation	1.07	0.5	No changes	HMOX2
D-myo-inositol-5-phosphate Metabolism	0.312	0.0476	No changes	ATP1A1,PPP1CA,PPP2R1A,PTPRN,SIRPA
Sucrose Degradation V (Mammalian)	1.76	0.4	No changes	ALDOA,TPI1
Melatonin Degradation I	0.382	0.0833	No changes	POR
NADH Repair	0.902	0.333	No changes	GAPDH
γ-linolenate Biosynthesis II (Animals)	0.411	0.0909	No changes	ACSL4
Pyridoxal 5'-phosphate Salvage Pathway	0.684	0.0833	No changes	MAP2K4,MAPK1,PDXK
Pyrimidine Deoxyribonucleotides De Novo Biosynthesis I	0.48	0.111	No changes	AK1
Triacylglycerol Degradation	0.664	0.1	No changes	ALDH2,PRDX6
Branched-chain α-keto acid Dehydrogenase Complex	1.36	1	No changes	DLD
D-myo-inositol (1,4,5)-Trisphosphate Biosynthesis	0.48	0.111	No changes	PIP4K2B
Guanine and Guanosine Salvage I	1.36	1	No changes	HPRT1
Phospholipases	0.603	0.0909	No changes	PDIA3,PRDX6
Estrogen Biosynthesis	0.311	0.0667	No changes	POR
Arginine Degradation VI (Arginase 2 Pathway)	1.07	0.5	No changes	OAT
Tryptophan Degradation X (Mammalian, via Tryptamine)	2.1	0.3	No changes	AKR1A1,ALDH2,ALDH4A1
Thioredoxin Pathway	0.698	0.2	No changes	TXN
Proline Degradation	1.07	0.5	No changes	ALDH4A1
Acetyl-CoA Biosynthesis III (from Citrate)	1.36	1	No changes	ACLY
Glycogen Degradation III	1.76	0.4	No changes	PGM1,PYGB
Phenylethylamine Degradation I	1.36	1	No changes	ALDH2
Glycerol Degradation I	1.07	0.5	No changes	GPD2
tRNA Charging	0.257	0.0556	No changes	GARS1
1,25-dihydroxyvitamin D3 Biosynthesis	1.36	1	No changes	POR
Calcium Transport I	1.35	0.25	No changes	ANXA5,ATP2B1
Glutamine Biosynthesis I	1.36	1	No changes	GLUL
Acetyl-CoA Biosynthesis I (Pyruvate Dehydrogenase Complex)	4.08	1	No changes	DLAT,DLD,PDHA1
Glycine Cleavage Complex	1.07	0.5	No changes	DLD
Glycogen Degradation II	1.97	0.5	No changes	PGM1,PYGB
D-myo-inositol (1,4,5,6)-Tetrakisphosphate Biosynthesis	0.36	0.0505	No changes	ATP1A1,PPP1CA,PPP2R1A,PTPRN,SIRPA
Nicotine Degradation II	0.382	0.0833	No changes	POR
Citrulline Biosynthesis	1.76	0.4	No changes	GLS,OAT
Mevalonate Pathway I	0.571	0.143	No changes	HADHB
Palmitate Biosynthesis I (Animals)	1.07	0.5	No changes	FASN
Valine Degradation I	1.6	0.333	No changes	DLD,HADHB
Mitochondrial L-carnitine Shuttle Pathway	0.48	0.111	No changes	ACSL4
Superoxide Radicals Degradation	3.11	0.6	No changes	CAT,SOD1,SOD2
Glutathione Redox Reactions II	0.902	0.333	No changes	PDIA3
L-cysteine Degradation III	1.07	0.5	No changes	GOT1
Serotonin Degradation	1.38	0.167	No changes	AKR1A1,ALDH2,ALDH4A1
D-myo-inositol (3,4,5,6)-tetrakisphosphate Biosynthesis	0.36	0.0505	No changes	ATP1A1,PPP1CA,PPP2R1A,PTPRN,SIRPA
D-glucuronate Degradation I	1.07	0.5	No changes	AKR1A1
3-phosphoinositide Degradation	0.312	0.0476	No changes	ATP1A1,PPP1CA,PPP2R1A,PTPRN,SIRPA
Phenylalanine Degradation IV (Mammalian, via Side Chain)	2.82	0.5	No changes	ALDH2,GOT1,GOT2
Adenine and Adenosine Salvage III	1.36	1	No changes	HPRT1
Colanic Acid Building Blocks Biosynthesis	0.522	0.125	No changes	GPI
4-hydroxyproline Degradation I	1.36	1	No changes	ALDH4A1
Tryptophan Degradation III (Eukaryotic)	1.35	0.25	No changes	HADHB,PARK7
Ketolysis	1.97	0.5	No changes	HADHB,OXCT1
Salvage Pathways of Pyrimidine Ribonucleotides	0.503	0.0667	No changes	AK1,MAP2K4,MAPK1
Pyrimidine Ribonucleotides Interconversion	0.664	0.1	No changes	AK1,DHX9
Methylglyoxal Degradation III	0.522	0.125	No changes	AKR1A1
Histamine Degradation	1.6	0.333	No changes	ALDH2,ALDH4A1
2-oxobutanoate Degradation I	0.902	0.333	No changes	DLD
Glycerol-3-phosphate Shuttle	1.07	0.5	No changes	GPD2
Fatty Acid Biosynthesis Initiation II	1.36	1	No changes	FASN
Superpathway of Melatonin Degradation	0.311	0.0667	No changes	POR
Stearate Biosynthesis I (Animals)	0.575	0.087	No changes	ACSL4,FASN
Noradrenaline and Adrenaline Degradation	1.68	0.214	No changes	AKR1A1,ALDH2,ALDH4A1
Arginine Degradation I (Arginase Pathway)	2.72	1	No changes	ALDH4A1,OAT
Acetone Degradation I (to Methylglyoxal)	0.48	0.111	No changes	POR
Rapoport-Luebering Glycolytic Shunt	0.902	0.333	No changes	PGAM1
Putrescine Degradation III	1.35	0.25	No changes	ALDH2,ALDH4A1
GDP-glucose Biosynthesis	1.07	0.5	No changes	PGM1
Fatty Acid α-oxidation	1.35	0.25	No changes	ALDH2,ALDH4A1
L-cysteine Degradation I	2.26	0.667	No changes	GOT1,GOT2
UDP-N-acetyl-D-galactosamine Biosynthesis II	0.786	0.25	No changes	GPI
Oxidative Ethanol Degradation III	1.25	0.222	No changes	ALDH2,ALDH4A1
Ethanol Degradation IV	2.24	0.333	No changes	ALDH2,ALDH4A1,CAT
Ethanol Degradation II	1.87	0.25	No changes	AKR1A1,ALDH2,ALDH4A1
Fatty Acid β-oxidation I	0.861	0.133	No changes	ACSL4,HADHB
Phenylalanine Degradation I (Aerobic)	1.07	0.5	No changes	QDPR
Glutamate Degradation II	2.72	1	No changes	GOT1,GOT2
Methionine Degradation I (to Homocysteine)	0.48	0.111	No changes	MAT2A
Superpathway of Geranylgeranyldiphosphate Biosynthesis I (via Mevalonate)	0.522	0.125	No changes	HADHB
GDP-mannose Biosynthesis	0.786	0.25	No changes	GPI
S-adenosyl-L-methionine Biosynthesis	1.07	0.5	No changes	MAT2A
Superpathway of Cholesterol Biosynthesis	0.242	0.0526	No changes	HADHB
Antioxidant Action of Vitamin C	1.85	0.13	No changes	MAP2K4,MAPK1,PDIA3,PRDX6,SLC2A1,TXN
Remodeling of Epithelial Adherens Junctions	3.41	0.19	No changes	ACTG1,CTNNA1,CTNNB1,DNM1L,RAB5B,RAB7A,RALA,TUBB4A
Cysteine Biosynthesis III (mammalia)	0.443	0.1	No changes	MAT2A
Glutamine Degradation I	1.07	0.5	No changes	GLS
Glutamate Biosynthesis II	1.36	1	No changes	GLUD1
Glutamate Degradation X	1.36	1	No changes	GLUD1
Aspartate Biosynthesis	2.72	1	No changes	GOT1,GOT2
Agranulocyte Adhesion and Diapedesis	0	0.0435	No changes	ACTG1,CLDN11,ITGB1
Granulocyte Adhesion and Diapedesis	0	0.0299	No changes	CLDN11,ITGB1
Regulation of the Epithelial-Mesenchymal Transition Pathway	1.76	0.0989	No changes	CDH2,CTNNB1,KRAS,MAP2K4,MAPK1,RALA,RAP1B,RAP2A,RHOA
Role of p14/p19ARF in Tumor Suppression	0.332	0.0714	No changes	RAC1
Vitamin-C Transport	0.861	0.133	No changes	SLC2A1,TXN
Adipogenesis pathway	0	0.0125	No changes	CTNNB1
BER (Base Excision Repair) Pathway	1.32	0.158	No changes	ARL6IP5,MAP2K4,MAPK1
HIPPO signaling	0.679	0.0741	No changes	CD44,PPP1CA,PPP2R1A,YWHAZ
WNT/Ca+ pathway	0	0.0333	No changes	PDIA3
Toll-like Receptor Signaling	0.638	0.0789	No changes	MAP2K4,MAPK1,TOLLIP
EGF Signaling	0.341	0.0571	No changes	MAP2K4,MAPK1
Amyloid Processing	1.72	0.139	No changes	APP,MAPK1,MAPT,PRKACB,PRKAR2B
FGF Signaling	0	0.0435	No changes	MAPK1,RAC1
Endoplasmic Reticulum Stress Pathway	0.356	0.0769	No changes	CALR
Cell Cycle: G2/M DNA Damage Checkpoint Regulation	0.459	0.0714	No changes	PRKDC,YWHAZ
GABA Receptor Signaling	3.69	0.138	No changes	AP2A2,AP2S1,CACNA2D1,GABRG2,GNA11,GNAO1,GNAQ,GNAS,GNAZ,GNB2,GNG2,NSF,SLC6A1
Xenobiotic Metabolism Signaling	2.31	0.0985	No changes	ALDH2,ALDH4A1,CAT,HSP90AB1,KRAS,MAP2K4,MAPK1,PPP2R1A,PRKCB,PRKCG,RALA,RAP1B,RAP2A
Phototransduction Pathway	0.575	0.087	No changes	PRKACB,PRKAR2B
Sonic Hedgehog Signaling	0.861	0.133	No changes	PRKACB,PRKAR2B
Death Receptor Signaling	0.783	0.0816	No changes	ACTG1,CYC1,HSPB1,MAP2K4
Dopamine Receptor Signaling	1.21	0.102	No changes	PPP1CA,PPP2R1A,PRKACB,PRKAR2B,QDPR
p38 MAPK Signaling	0.309	0.05	No changes	HSPB1,MAP2K4,MAPT
Glutamate Receptor Signaling	3.82	0.175	No changes	CALM1,CALM2,CALM3,GLS,GLUL,GNB2,GNG2,SLC1A2,SLC1A3,SLC1A4
Notch Signaling	0.274	0.0588	No changes	MAG
Hypoxia Signaling in the Cardiovascular System	0	0.037	No changes	HSP90AB1,P4HB
Phagosome Maturation	9.72	0.244	No changes	ATP6V0C,ATP6V0D1,ATP6V1A,ATP6V1B2,ATP6V1C1,ATP6V1G2,CALR,CANX,DYNLL1,LAMP1,LAMP2,NSF,PRDX5,PRDX6,RAB5B,RAB7A,RAC1,SNAP25,TUBB4A,VAMP2
Osteoarthritis Pathway	0	0.0379	No changes	ANXA5,CTNNA1,CTNNB1,ITGB1,RAC1
IL-7 Signaling Pathway	0.37	0.0606	No changes	MAPK1,SLC2A1
Iron homeostasis signaling pathway	3.53	0.151	No changes	ATP6V0C,ATP6V0D1,ATP6V1A,ATP6V1B2,ATP6V1C1,ATP6V1G2,FTH1,HBB,HMOX2,HSPA9,MAPK1
Th17 Activation Pathway	0	0.0385	No changes	HSP90AB1
Apelin Pancreas Signaling Pathway	0.989	0.115	No changes	MAP2K4,PRKACB,PRKAR2B
Apelin Liver Signaling Pathway	0.411	0.0909	No changes	MAP2K4
Apelin Muscle Signaling Pathway	3.18	0.2	No changes	GNA11,GNAO1,GNAQ,GNAS,GNAZ,GNB2,GNG2
FAT10 Signaling Pathway	8.91	0.333	No changes	HTT,PSMA5,PSMA6,PSMB1,PSMB2,PSMB3,PSMB4,PSMB5,PSMB6,PSMC1,PSMC3,PSMC6,PSMD7,UBA1
T Cell Exhaustion Signaling Pathway	1.27	0.0897	No changes	KRAS,MAP2K4,MAPK1,PPP2R1A,RALA,RAP1B,RAP2A
HOTAIR Regulatory Pathway	0	0.0263	No changes	CD44,CTNNB1
Xenobiotic Metabolism AHR Signaling Pathway	0.85	0.1	No changes	ALDH2,ALDH4A1,HSP90AB1
Regulation of the Epithelial Mesenchymal Transition in Development Pathway	0	0.0333	No changes	CTNNB1
Kinetochore Metaphase Signaling Pathway	0.327	0.0556	No changes	H2AX,PPP1CA
Coronavirus Replication Pathway	0.919	0.0833	No changes	RPL19,RPL4,RPLP1,RPS7,TUBB4A
Role of MAPK Signaling in Inhibiting the Pathogenesis of Influenza	0.661	0.0811	No changes	MAP2K4,MAPK1,PRDX6
Role of JAK2 in Hormone-like Cytokine Signaling	0	0.0323	No changes	SIRPA
Agranulocyte Adhesion and Diapedesis	0	0.0441	No changes	ACTG1,CLDN11,ITGB1
Granulocyte Adhesion and Diapedesis	0	0.0299	No changes	CLDN11,ITGB1
Adipogenesis pathway	0	0.0125	No changes	CTNNB1
WNT/Ca+ pathway	0	0.0333	No changes	PDIA3
Hypoxia Signaling in the Cardiovascular System	0	0.037	No changes	HSP90AB1,P4HB
Gustation Pathway	0	0.0392	-1	CACNA2D1,GABRG2,PRKACB,PRKAR2B
Osteoarthritis Pathway	0	0.0379	No changes	ANXA5,CTNNA1,CTNNB1,ITGB1,RAC1
Th17 Activation Pathway	0	0.0385	No changes	HSP90AB1
HOTAIR Regulatory Pathway	0	0.0263	No changes	CD44,CTNNB1
Regulation of the Epithelial Mesenchymal Transition in Development Pathway	0	0.0333	No changes	CTNNB1

## Sheet: DSAD vs CTRO
Supplementary table 5: List of Canonical Pathway identified by IPA software Excel sheet with DSAD vs. CTRO comparison group
© 2000-2025 QIAGEN. All rights reserved.
Ingenuity Canonical Pathways	-log(p-value)	Ratio	z-score	Molecules
RHO GTPase cycle	1.29	0.0476	2.714	ABR,ARHGDIA,CKB,FLOT1,GJA1,HSP90AB1,NCKAP1,RAB7A,RAC1,SPTBN1,VCP
p75 NTR receptor-mediated signalling	0.606	0.043	2	ABR,ARHGDIA,MAG,RAC1
G alpha (12/13) signalling events	0.484	0.0465	No changes!	ABR,GNG2
Acetyl-CoA Biosynthesis III (from Citrate)	1.56	1	No changes!	ACLY
Fatty acyl-CoA biosynthesis	0.356	0.0476	No changes!	ACLY
Macrophage Alternative Activation Signaling Pathway	0	0.0133	No changes!	ACLY
Neutrophil degranulation	15.2	0.148	1.915	ACLY,ANXA2,ATP6V0A1,ATP8A1,CD44,CD47,DNAJC5,EEF1A1,EEF2,HSP90AB1,HSPA8,LAMP1,LAMP2,PADI2,PAFAH1B2,PDXK,PGAM1,PGM1,PGRMC1,PKM,PSAP,PSMB1,PSMC3,PSMD7,PYGB,RAB10,RAB14,RAB3A,RAB5B,RAB7A,RAC1,VCP,XRCC5
Sirtuin Signaling Pathway	5.69	0.104	1.508	ACLY,ATP5F1B,ATP5PF,CYC1,GLUD1,LDHB,NDUFA8,NDUFB10,NDUFS5,NDUFV2,PDHA1,PGAM1,SLC25A4,SLC2A1,VDAC1,VDAC3,XRCC5
Warburg Effect Signaling Pathway	2.77	0.0976	0	ACLY,GLUD1,GOT1,PC,PDHA1,PKM,SLC2A1,TXN
Integration of energy metabolism	2.38	0.0933	0.378	ACLY,GNG2,MARCKS,PPP2R1A,PRKACB,PRKAR2B,SLC2A1
Insulin Receptor Signaling	1.85	0.0822	-0.816	ACLY,MAP2K1,PRKACB,PRKAR2B,RALA,RAP2A
Glutaminergic Receptor Signaling Pathway (Enhanced)	3.08	0.0691	1.155	AGK,CACNA2D1,CALM1,CALM2,CALM3,CAMK2A,GABBR1,GABRG2,GLUD1,GLUL,GNAO1,GOT1,PRKACB,PRKAR2B,SLC1A3
Glycerophospholipid biosynthesis	0.636	0.0492	No changes!	AGK,CDIPT,HADHB
Formation of xylulose-5-phosphate	1.56	1	No changes!	AKR1A1
D-glucuronate Degradation I	1.27	0.5	No changes!	AKR1A1
Methylglyoxal Degradation III	0.702	0.125	No changes!	AKR1A1
Tryptophan Degradation X (Mammalian, via Tryptamine)	0.617	0.1	No changes!	AKR1A1
Ethanol Degradation II	0.549	0.0833	No changes!	AKR1A1
Noradrenaline and Adrenaline Degradation	0.493	0.0714	No changes!	AKR1A1
Serotonin Degradation	0.406	0.0556	No changes!	AKR1A1
Phase II - Conjugation of compounds	0.231	0.0312	No changes!	AKR1A1
NRF2-mediated Oxidative Stress Response	2.32	0.0763	-0.378	AKR1A1,CBR1,DNAJC5,HSP90AB1,MAP2K1,RALA,RAP2A,TXN,VCP
Dissolution of Fibrin Clot	0.816	0.167	No changes!	ANXA2
Osteoarthritis Pathway	0	0.0227	No changes!	ANXA2,ANXA5,RAC1
S100 Family Signaling Pathway	0.895	0.0381	2.111	ANXA2,ATP5F1B,BSG,CACNA2D1,CALM1,CALM2,CALM3,CAMK2A,GABBR1,MAP2K1,PRKACB,PRKAR2B,RAC1,TPM1
Smooth Muscle Contraction	1.63	0.13	No changes!	ANXA2,CALM1,TPM1
BAG2 Signaling Pathway	2.94	0.117	No changes!	ANXA2,HSPA8,MAPT,PSMB1,PSMC1,PSMC3,PSMD7
TRIM21 Intracellular Antibody Signaling Pathway	2.05	0.0909	0.816	ANXA2,PSMB1,PSMC1,PSMC3,PSMD7,VCP
Gene and protein expression by JAK-STAT signaling after IL-12 stimulation	0.86	0.0833	No changes!	ANXA2,RALA
Calcium Transport I	1.73	0.25	No changes!	ANXA5,ATP2B1
Response to elevated platelet cytosolic Ca2+	1.79	0.08	0	ANXA5,CALM1,CD9,LAMP2,PFN1,PSAP
Synaptogenesis Signaling Pathway	6.18	0.0938	0.258	AP2S1,CACNA2D1,CALM1,CALM2,CALM3,CAMK2A,CDH2,DNAJC5,HSPA8,MAPT,MARCKS,NAP1L1,PRKACB,PRKAR2B,RAB3A,RAB5B,RAC1,RALA,RAP2A,SYN1,YES1
Opioid Signaling Pathway	4.76	0.0885	0.832	AP2S1,CACNA2D1,CALM1,CALM2,CALM3,CAMK2A,CLTB,GNAO1,GNAZ,GNG2,MAP2K1,PRKACB,PRKAR2B,RAC1,RALA,RAP2A,YES1
GABA Receptor Signaling	1.85	0.0745	No changes!	AP2S1,CACNA2D1,GABBR1,GABRG2,GNAO1,GNAZ,GNG2
Beta-catenin independent WNT signaling	4.01	0.1	0	AP2S1,CALM1,CAMK2A,CLTB,GNAO1,GNG2,PFN1,PSMB1,PSMC1,PSMC3,PSMD7,RAC1
Glutamate binding, activation of AMPA receptors and synaptic plasticity	0.729	0.069	No changes!	AP2S1,CAMK2A
MHC class II antigen presentation	2.77	0.109	0.378	AP2S1,CAPZA2,DCTN2,DNM1L,KIF3A,RAB7A,SH3GL2
Clathrin-mediated Endocytosis Signaling	1.74	0.0656	No changes!	AP2S1,CLTB,DNM1L,HSPA8,RAB5B,RAB7A,RAC1,SH3GL2
Clathrin-mediated endocytosis	1.53	0.0698	-0.816	AP2S1,CLTB,HSPA8,PACSIN1,RAB5B,SH3GL2
CTLA4 Signaling in Cytotoxic T Lymphocytes	2.74	0.0964	-0.707	AP2S1,CLTB,PPP2R1A,PPP2R2D,RAC1,RALA,RAP2A,YES1
Virus Entry via Endocytic Pathways	1.38	0.0714	-0.447	AP2S1,CLTB,RAC1,RALA,RAP2A
EPH-Ephrin signaling	1.1	0.0667	1	AP2S1,CLTB,RAC1,YES1
Cargo recognition for clathrin-mediated endocytosis	0.609	0.0476	No changes!	AP2S1,CLTB,SH3GL2
L1CAM interactions	3.36	0.107	0.333	AP2S1,DNM1L,GAP43,HSPA8,MAP2K1,NCAM1,RAC1,SH3GL2,SPTBN1
Signaling by NTRK1 (TRKA)	2.32	0.103	-0.816	AP2S1,DNM1L,MAP2K1,PPP2R1A,RALA,SH3GL2
Plasma lipoprotein assembly, remodeling, and clearance	1.72	0.105	0	AP2S1,NCEH1,P4HB,PRKACB
Lipid Antigen Presentation by CD1	1.46	0.182	No changes!	AP2S1,PSAP
Passive transport by Aquaporins	1.1	0.333	No changes!	AQP4
eNOS Signaling	2.58	0.0909	No changes!	AQP4,CALM1,CALM2,CALM3,HSP90AB1,HSPA8,PRKACB,PRKAR2B
Vasopressin regulates renal water homeostasis via Aquaporins	2.13	0.138	1	AQP4,GNG2,PRKACB,PRKAR2B
Pancreatic Secretion Signaling Pathway	0.81	0.0451	0	ARHGDIA,ATP2B1,CD38,PRKACB,PRKAR2B,RAC1
RHOGDI Signaling	1.33	0.0579	-1	ARHGDIA,CD44,CDH2,GNAO1,GNAZ,GNG2,RAC1
Regulation of Actin-based Motility by Rho	0.596	0.0469	No changes!	ARHGDIA,PFN1,RAC1
Sumoylation Pathway	0.28	0.0312	No changes!	ARHGDIA,RAC1
Ion channel transport	2.16	0.0777	0.707	ATP1B2,ATP1B3,ATP2B1,ATP6V0A1,ATP6V1G2,ATP8A1,CALM1,CAMK2A
Cardiac conduction	1.6	0.0723	0	ATP1B2,ATP1B3,ATP2B1,CALM1,CAMK2A,SLC8A2
Mitochondrial Dysfunction	14.7	0.148	-1.512	ATP1B2,ATP1B3,ATP5F1B,ATP5MF,ATP5PF,CACNA2D1,CALM1,CALM2,CALM3,CAMK2A,COX4I1,COX5A,COX5B,COX6A1,COX6C,COX7A2,CYC1,DLAT,DLD,DNM1L,MAPT,NDUFA8,NDUFB10,NDUFS5,NDUFV2,OGDH,PARK7,PDHA1,PRKACB,PRKAR2B,VDAC1,VDAC3
Cell surface interactions at the vascular wall	3.27	0.116	0.707	ATP1B2,ATP1B3,BSG,CD44,CD47,MAG,SLC3A2,YES1
Lung Ionic Balance Signaling Pathway	0.628	0.0363	2.333	ATP1B2,ATP1B3,GABBR1,PPP2R1A,PPP2R2D,PRKACB,PRKAR2B,VDAC1,YES1
Bone Mineralization Signaling Pathway	0	0.0179	No changes!	ATP2B1
Calcium Signaling	3.01	0.0827	1.134	ATP2B1,CACNA2D1,CALM1,CALM2,CALM3,CAMK2A,PRKACB,PRKAR2B,RAP2A,SLC8A2,TPM1
Oxytocin Signaling Pathway	4.17	0.0915	0.905	ATP2B1,CACNA2D1,CALM1,CALM2,CALM3,EEF2,GJA1,GNAO1,GNG2,HSPB1,PRKACB,PRKAR2B,RALA,RAP2A
Platelet homeostasis	2.44	0.109	-1.633	ATP2B1,CALM1,GNG2,PDE2A,PPP2R1A,SLC8A2
Sensory processing of sound by inner hair cells of the cochlea	5.28	0.216	1.414	ATP2B1,CAPZA2,DNAJC5,EPB41L3,RAB3A,SPTBN1,SYN1,SYP
Formation of ATP by chemiosmotic coupling	1.99	0.176	No changes!	ATP5F1B,ATP5MF,ATP5PF
Cristae formation	1.49	0.115	No changes!	ATP5F1B,ATP5MF,ATP5PF
Oxidative Phosphorylation	8.14	0.192	0.832	ATP5F1B,ATP5MF,ATP5PF,COX4I1,COX5A,COX5B,COX6A1,COX6C,COX7A2,CYC1,NDUFA8,NDUFB10,NDUFS5,NDUFV2
Estrogen Receptor Signaling	3.51	0.0702	1	ATP5F1B,ATP5PF,CACNA2D1,CYC1,GNAO1,GNAZ,GNG2,HSP90AB1,MAP2K1,NDUFA8,NDUFB10,NDUFS5,NDUFV2,PRKACB,PRKAR2B,RALA,RAP2A
Huntington's Disease Signaling	1.95	0.0577	No changes!	ATP5F1B,ATP5PF,CLTB,DNAJC5,DNM1L,GNG2,HSPA8,PACSIN1,PSMB1,PSMC1,PSMC3,PSMD7
Mitochondrial protein degradation	7.1	0.194	1.732	ATP5F1B,ATP5PF,COX4I1,COX5A,COX5B,DLD,FH,GLUD1,HSPD1,OGDH,OXCT1,PDHA1
Glucocorticoid Receptor Signaling	3.49	0.07	0	ATP5F1B,ATP5PF,CYC1,GJA1,HSP90AB1,HSPA8,KRT10,MAP2K1,NDUFA8,NDUFB10,NDUFS5,NDUFV2,PC,PRKACB,RAC1,RALA,RAP2A
Neutrophil Extracellular Trap Signaling Pathway	3.65	0.0819	0.832	ATP5F1B,ATP5PF,CYC1,MAP2K1,NDUFA8,NDUFB10,NDUFS5,NDUFV2,RAC1,SLC25A4,SLC2A1,VDAC1,VDAC3,YES1
Mitochondrial biogenesis	1.08	0.0789	No changes!	ATP5F1B,CALM1,GLUD1
Mitochondrial protein import	2.74	0.152	1.342	ATP5F1B,CYC1,HSPD1,SLC25A4,VDAC1
Signaling by Insulin receptor	0.664	0.0625	No changes!	ATP6V0A1,ATP6V1G2
Iron uptake and transport	0.59	0.0556	No changes!	ATP6V0A1,ATP6V1G2
Parkinson's Signaling Pathway	3.26	0.0788	0	ATP6V0A1,ATP6V1G2,CACNA2D1,CALM1,CALM2,CALM3,CAMK2A,NDUFA8,NDUFB10,NDUFS5,NDUFV2,PARK7,UCHL1
Orexin Signaling Pathway	2.17	0.068	1.89	ATP6V0A1,ATP6V1G2,CACNA2D1,CALM1,CALM2,CALM3,GNG2,PRKACB,PRKAR2B,SLC8A2
Adrenergic Receptor Signaling Pathway (Enhanced)	1.07	0.0536	2.449	ATP6V0A1,ATP6V1G2,CACNA2D1,GNAO1,PRKACB,PRKAR2B
Chaperone Mediated Autophagy Signaling Pathway	4.67	0.101	0.535	ATP6V0A1,ATP6V1G2,EEF1A1,GFAP,HSP90AB1,HSPA8,LAMP2,MAPT,PARK7,PEA15,PSMB1,RAC1,TPD52,UCHL1
CGAS-STING Signaling Pathway	0.724	0.0545	No changes!	ATP6V0A1,ATP6V1G2,GJA1
Phagosome Maturation	2.17	0.0854	No changes!	ATP6V0A1,ATP6V1G2,LAMP1,LAMP2,RAB5B,RAB7A,RAC1
CLEAR Signaling Pathway	1.14	0.0476	0	ATP6V0A1,ATP6V1G2,LAMP1,PPP2R1A,PPP2R2D,PSAP,RAB7A,RALA,RAP2A
Role of MAPK Signaling in Promoting the Pathogenesis of Influenza	1.48	0.0758	0.447	ATP6V0A1,ATP6V1G2,MAP2K1,RALA,RAP2A
Iron homeostasis signaling pathway	0.494	0.0411	No changes!	ATP6V0A1,ATP6V1G2,PCBP1
Tuberculosis Active Signaling Pathway	0.519	0.0392	-2	ATP6V0A1,ATP6V1G2,RAB14,RAC1
MITF-M-dependent gene expression	0.352	0.0364	No changes!	ATP6V0A1,MYO5A
Amino acids regulate mTORC1	0.239	0.0323	No changes!	ATP6V1G2
Aspirin ADME	0.889	0.2	No changes!	BSG
Transport of bile salts and organic acids, metal ions and amine compounds	0	0.0263	No changes!	BSG
Degradation of the extracellular matrix	0.778	0.0741	No changes!	BSG,CD44
Cyclophilin Signaling Pathway	2.03	0.0687	0.333	BSG,CD44,CD47,CYC1,HSPA8,MAP2K1,SLC25A4,VDAC1,VDAC3
Integrin cell surface interactions	2.18	0.114	1.342	BSG,CD44,CD47,ICAM5,TNC
Sheddase Signaling Pathway	0.33	0.0323	No changes!	BSG,CD44,CDH2
Presynaptic depolarization and calcium channel opening	0.581	0.0909	No changes!	CACNA2D1
nNOS Signaling in Skeletal Muscle Cells	1.97	0.125	No changes!	CACNA2D1,CALM1,CALM2,CALM3
Serotonin Receptor Signaling	3.96	0.0692	0.728	CACNA2D1,CALM1,CALM2,CALM3,CAMK2A,CD38,CD44,GAP43,GNAO1,GNG2,MAP2K1,MAPT,PRKACB,PRKAR2B,QDPR,RAB3A,RAC1,RALA,RAP2A,YES1
SNARE Signaling Pathway	7	0.157	1.508	CACNA2D1,CALM1,CALM2,CALM3,CAMK2A,DNAJC5,HSPA8,PRKACB,PRKAR2B,RAB1A,RAB2A,RAB3A,RAB7A,SYN1
CREB Signaling in Neurons	1.1	0.0413	1.414	CACNA2D1,CALM1,CALM2,CALM3,CAMK2A,GABBR1,GNAO1,GNAZ,GNG2,MAP2K1,PRKACB,PRKAR2B,RALA,RAP2A
Acetylcholine Receptor Signaling Pathway	1.65	0.063	2.236	CACNA2D1,CALM1,CALM2,CALM3,CAMK2A,GNAO1,PRKACB,PRKAR2B
Cardiac Hypertrophy Signaling (Enhanced)	1.31	0.0455	-0.333	CACNA2D1,CALM1,CALM2,CALM3,CAMK2A,GNG2,HSPB1,MAP2K1,PDE2A,PRKACB,PRKAR2B,RALA,RAP2A
GNRH Signaling	3.81	0.0952	0.707	CACNA2D1,CALM1,CALM2,CALM3,CAMK2A,GNG2,MAP2K1,PRKACB,PRKAR2B,RAC1,RALA,RAP2A
Role of NFAT in Cardiac Hypertrophy	3.09	0.0795	1	CACNA2D1,CALM1,CALM2,CALM3,CAMK2A,GNG2,MAP2K1,PRKACB,PRKAR2B,RALA,RAP2A,SLC8A2
Senescence Pathway	2.84	0.0745	0.378	CACNA2D1,CALM1,CALM2,CALM3,DLAT,DLD,MAP2K1,PDHA1,PPP2R1A,PPP2R2D,RALA,RAP2A
Neurovascular Coupling Signaling Pathway	3.15	0.0859	1.414	CACNA2D1,CALM1,CALM2,CALM3,GABBR1,GABRG2,GJA1,MAPT,PRKACB,PRKAR2B,SLC1A3
Cellular Effects of Sildenafil (Viagra)	0.426	0.031	-1.414	CACNA2D1,CALM1,CALM2,CALM3,GABBR1,GNG2,HSP90AB1,PPP2R1A,PPP2R2D,PRKACB,PRKAR2B
CCR5 Signaling in Macrophages	2.58	0.101	No changes!	CACNA2D1,CALM1,CALM2,CALM3,GNAO1,GNAZ,GNG2
Cardiac Hypertrophy Signaling	4.14	0.0909	-0.378	CACNA2D1,CALM1,CALM2,CALM3,GNAO1,GNAZ,GNG2,HSPB1,MAP2K1,PRKACB,PRKAR2B,RAC1,RALA,RAP2A
Androgen Signaling	2.72	0.0874	No changes!	CACNA2D1,CALM1,CALM2,CALM3,GNAO1,GNAZ,GNG2,PRKACB,PRKAR2B
Oxytocin in Brain Signaling Pathway	2.3	0.0756	0	CACNA2D1,CALM1,CALM2,CALM3,GNAO1,GNG2,MAP2K1,RALA,RAP2A
Corticotropin Releasing Hormone Signaling	2.09	0.0755	1.342	CACNA2D1,CALM1,CALM2,CALM3,GNAO1,MAP2K1,PRKACB,PRKAR2B
Nitric Oxide Signaling in the Cardiovascular System	3.44	0.11	2.236	CACNA2D1,CALM1,CALM2,CALM3,HSP90AB1,MAP2K1,PDE2A,PRKACB,PRKAR2B
Hepatic Fibrosis Signaling Pathway	0.957	0.0424	-0.816	CACNA2D1,CALM1,CALM2,CALM3,MAP2K1,PRKACB,PRKAR2B,RAC1,RALA,RAP2A
Dopamine-DARPP32 Feedback in cAMP Signaling	1.72	0.065	No changes!	CACNA2D1,CALM1,CALM2,CALM3,PPP2R1A,PPP2R2D,PRKACB,PRKAR2B
Insulin Secretion Signaling Pathway	1.75	0.0588	1.667	CACNA2D1,CAMK2A,DLAT,DLD,PC,PDHA1,PRKACB,PRKAR2B,SLC2A1,YES1
Autism Signaling Pathway	1.15	0.05	-0.707	CACNA2D1,CAMK2A,DLD,MAP2K1,PRKACB,PRKAR2B,RALA,RAP2A
Mitochondrial Division Signaling Pathway	2.95	0.087	-1.265	CACNA2D1,CAMK2A,DNM1L,P4HB,PPP2R1A,PPP2R2D,PRKACB,PRKAR2B,RALA,RAP2A
Circadian Rhythm Signaling	1.25	0.0503	No changes!	CACNA2D1,CAMK2A,GNG2,MAP2K1,PRKACB,PRKAR2B,RALA,RAP2A,YES1
Netrin Signaling	0.962	0.05	2.449	CACNA2D1,CAMK2A,MAP2K1,PRKACB,PRKAR2B,RAC1
Dilated Cardiomyopathy Signaling Pathway	1.53	0.0698	1.342	CACNA2D1,CAMK2A,PDE2A,PRKACB,PRKAR2B,TPM1
PKCθ Signaling in T Lymphocytes	1.16	0.0617	0	CACNA2D1,CAMK2A,RAC1,RALA,RAP2A
GABAergic Receptor Signaling Pathway (Enhanced)	3.23	0.0943	-0.632	CACNA2D1,GABBR1,GABRG2,GLUD1,GLUL,GNAO1,GNG2,GOT1,PRKACB,PRKAR2B
Gustation Pathway	0.51	0.0388	2	CACNA2D1,GABRG2,PRKACB,PRKAR2B
Amyotrophic Lateral Sclerosis Signaling	0.684	0.0465	No changes!	CACNA2D1,GLUL,RAB5B,RAC1
Cardiac β-adrenergic Signaling	2.95	0.087	1	CACNA2D1,GNAO1,GNAZ,GNG2,PDE2A,PPP2R1A,PPP2R2D,PRKACB,PRKAR2B,SLC8A2
G Beta Gamma Signaling	2.52	0.0889	0.707	CACNA2D1,GNAO1,GNAZ,GNG2,PRKACB,PRKAR2B,RALA,RAP2A
Synaptic Long Term Depression	1.82	0.0678	1.134	CACNA2D1,GNAO1,GNAZ,MAP2K1,PPP2R1A,PPP2R2D,RALA,RAP2A
Endocannabinoid Neuronal Synapse Pathway	0.85	0.0495	-0.447	CACNA2D1,GNAO1,GNG2,PRKACB,PRKAR2B
GPCR-Mediated Nutrient Sensing in Enteroendocrine Cells	0.861	0.0548	1	CACNA2D1,GNG2,PRKACB,PRKAR2B
White Adipose Tissue Browning Pathway	0.649	0.0449	1	CACNA2D1,LDHB,PRKACB,PRKAR2B
Maturity Onset Diabetes of Young (MODY) Signaling	0.541	0.0513	No changes!	CACNA2D1,OGDH
Type II Diabetes Mellitus Signaling	0	0.022	No changes!	CACNA2D1,PKM
FcγRIIB Signaling in B Lymphocytes	0.828	0.0612	No changes!	CACNA2D1,RALA,RAP2A
Cell junction organization	0.497	0.0476	No changes!	CADM3,CDH2
Metabolism of cofactors	0.657	0.111	No changes!	CALM1
RAS processing	0.447	0.0625	No changes!	CALM1
Visual phototransduction	0.356	0.0476	No changes!	CALM1
Inositol phosphate metabolism	0.314	0.0417	No changes!	CALM1
iNOS Signaling	1.58	0.125	No changes!	CALM1,CALM2,CALM3
Calcium-induced T Lymphocyte Apoptosis	1.33	0.1	No changes!	CALM1,CALM2,CALM3
WNK Renal Signaling Pathway	0.584	0.0462	No changes!	CALM1,CALM2,CALM3
Role of Osteoblasts, Osteoclasts and Chondrocytes in Rheumatoid Arthritis	0.245	0.0278	No changes!	CALM1,CALM2,CALM3
nNOS Signaling in Neurons	1.88	0.118	No changes!	CALM1,CALM2,CALM3,CAMK2A
PI3K Signaling in B Lymphocytes	3.65	0.117	0.447	CALM1,CALM2,CALM3,CAMK2A,CD81,MAP2K1,RAC1,RALA,RAP2A
G-Protein Coupled Receptor Signaling	1.08	0.0403	1.155	CALM1,CALM2,CALM3,CAMK2A,GABBR1,GNAO1,GNAZ,GNG2,MAP2K1,PDE2A,PRKACB,PRKAR2B,RAC1,RALA,RAP2A
cAMP-mediated signaling	1.94	0.0629	1.134	CALM1,CALM2,CALM3,CAMK2A,GABBR1,GNAO1,MAP2K1,PDE2A,PRKACB,PRKAR2B
Melatonin Signaling	4.41	0.167	1.342	CALM1,CALM2,CALM3,CAMK2A,GNAO1,MAP2K1,PRKACB,PRKAR2B
Role of Macrophages, Fibroblasts and Endothelial Cells in Rheumatoid Arthritis	1.55	0.057	0.816	CALM1,CALM2,CALM3,CAMK2A,GNAO1,MAP2K1,RAC1,RALA,RAP2A
Protein Kinase A Signaling	1.54	0.0521	0.707	CALM1,CALM2,CALM3,CAMK2A,GNG2,MAP2K1,PDE2A,PRKACB,PRKAR2B,PTPRN,PYGB
Synaptic Long Term Potentiation	3.4	0.108	0.816	CALM1,CALM2,CALM3,CAMK2A,MAP2K1,PRKACB,PRKAR2B,RALA,RAP2A
B Cell Receptor Signaling	2.34	0.0833	0.447	CALM1,CALM2,CALM3,CAMK2A,MAP2K1,RAC1,RALA,RAP2A
Chemokine Signaling	3.54	0.146	0	CALM1,CALM2,CALM3,CAMK2A,MAP2K1,RALA,RAP2A
Glioma Signaling	2.11	0.0833	0	CALM1,CALM2,CALM3,CAMK2A,MAP2K1,RALA,RAP2A
ICOS-ICOSL Signaling in T Helper Cells	2.06	0.106	No changes!	CALM1,CALM2,CALM3,CAMK2A,RAC1
IL-12 Signaling and Production in Macrophages	2.21	0.0792	0	CALM1,CALM2,CALM3,CD47,MAP2K1,RAB7A,RAC1,XRCC5
Gap Junction Signaling	2.8	0.0703	1.265	CALM1,CALM2,CALM3,CDH2,GJA1,HSPA8,MAP2K1,PRKACB,PRKAR2B,RALA,RAP2A,VDAC1,VDAC3
Myelination Signaling Pathway	3.41	0.0743	1.155	CALM1,CALM2,CALM3,CNP,MAG,MAP2K1,PLP1,PRKACB,PRKAR2B,RAB35,RAC1,RALA,RAP2A,SLC2A1,YES1
Glutamate Receptor Signaling	2.36	0.105	No changes!	CALM1,CALM2,CALM3,GLUL,GNG2,SLC1A3
Cilia Biogenesis Signaling Pathway	1.93	0.0708	0	CALM1,CALM2,CALM3,GNAO1,GNAZ,GNG2,KIF3A,MYO5A
Sperm Motility	2.99	0.0821	No changes!	CALM1,CALM2,CALM3,GNAO1,GNAZ,GNG2,MAP2K1,PDE2A,PRKACB,PRKAR2B,YES1
α-Adrenergic Signaling	7.34	0.183	0.447	CALM1,CALM2,CALM3,GNAO1,GNAZ,GNG2,MAP2K1,PRKACB,PRKAR2B,PYGB,RALA,RAP2A,SLC8A2
Gαq Signaling	2.29	0.0816	No changes!	CALM1,CALM2,CALM3,GNAO1,GNAZ,GNG2,MAP2K1,RAC1
CCR3 Signaling in Eosinophils	4.55	0.135	0	CALM1,CALM2,CALM3,GNAO1,GNAZ,GNG2,MAP2K1,RAC1,RALA,RAP2A
fMLP Signaling in Neutrophils	4.49	0.133	-0.447	CALM1,CALM2,CALM3,GNAO1,GNAZ,GNG2,MAP2K1,RAC1,RALA,RAP2A
Apelin Endothelial Signaling Pathway	3.03	0.0968	0	CALM1,CALM2,CALM3,GNAO1,GNAZ,GNG2,MAP2K1,RALA,RAP2A
Role of NFAT in Regulation of the Immune Response	3.58	0.104	0.447	CALM1,CALM2,CALM3,GNAO1,GNAZ,GNG2,MAP2K1,RALA,RAP2A,XPO1
Phospholipase C Signaling	1.85	0.0643	0	CALM1,CALM2,CALM3,GNG2,MAP2K1,MARCKS,RAC1,RALA,RAP2A
Chronic Myeloid Leukemia Signaling	1.25	0.0526	0.447	CALM1,CALM2,CALM3,HSP90AB1,MAP2K1,RAC1,RALA,RAP2A
Autophagy	3.97	0.0929	1.134	CALM1,CALM2,CALM3,LAMP1,LAMP2,MAP2K1,PPP2R1A,PPP2R2D,PRKACB,PRKAR2B,RAB7A,RALA,SLC3A2
NUR77 Signaling in T Lymphocytes	1.54	0.093	No changes!	CALM1,CALM2,CALM3,MAP2K1
RANK Signaling in Osteoclasts	1.36	0.0816	No changes!	CALM1,CALM2,CALM3,MAP2K1
Hepatic Cholestasis	1.15	0.0561	No changes!	CALM1,CALM2,CALM3,MAP2K1,PRKACB,PRKAR2B
Adrenomedullin signaling pathway	1.93	0.0708	0.447	CALM1,CALM2,CALM3,MAP2K1,PRKACB,PRKAR2B,RALA,RAP2A
CD28 Signaling in T Helper Cells	1.75	0.0893	No changes!	CALM1,CALM2,CALM3,MAP2K1,RAC1
Regulation of IL-2 Expression in Activated and Anergic T Lymphocytes	3.27	0.132	0	CALM1,CALM2,CALM3,MAP2K1,RAC1,RALA,RAP2A
T Cell Receptor Signaling	2.06	0.0814	0	CALM1,CALM2,CALM3,MAP2K1,RAC1,RALA,RAP2A
Role of Osteoclasts in Rheumatoid Arthritis Signaling Pathway	0.939	0.0467	0	CALM1,CALM2,CALM3,MAP2K1,RAC1,RALA,RAP2A
Systemic Lupus Erythematosus in B Cell Signaling Pathway	1.95	0.0714	0.447	CALM1,CALM2,CALM3,MAP2K1,RAC1,RALA,RAP2A,YES1
GP6 Signaling Pathway	1.25	0.0755	No changes!	CALM1,CALM2,CALM3,RAC1
Transcriptional Regulation by MECP2	0.411	0.0408	No changes!	CALM1,CAMK2A
Opioid Signalling	1.99	0.0882	-0.447	CALM1,CAMK2A,GNG2,PPP2R1A,PRKACB,PRKAR2B
RAF/MAP kinase cascade	2.66	0.071	0	CALM1,CAMK2A,MAP2K1,NCAM1,PEA15,PHB1,PPP2R1A,PSMB1,PSMC1,PSMC3,PSMD7,SPTBN1
Activation of NMDA receptors and postsynaptic events	2.25	0.1	0.816	CALM1,CAMK2A,MAPT,PRKACB,PRKAR2B,RAC1
DAG and IP3 signaling	1.88	0.118	No changes!	CALM1,CAMK2A,PRKACB,PRKAR2B
Metabolism of nitric oxide: NOS3 activation and regulation	1.73	0.25	No changes!	CALM1,DDAH1
Protein methylation	5.49	0.5	-0.447	CALM1,EEF1A1,EEF2,HSPA8,VCP
Activation of kainate receptors upon glutamate binding	0.956	0.0952	No changes!	CALM1,GNG2
Extra-nuclear estrogen signaling	1.21	0.0727	-2	CALM1,GNG2,HSPB1,XPO1
Signaling by VEGF	1.27	0.0667	-0.447	CALM1,HSPB1,NCKAP1,PRKACB,RAC1
Translocation of SLC2A4 (GLUT4) to the plasma membrane	3.92	0.167	-0.378	CALM1,KIF3A,MYO5A,RAB10,RAB14,RAC1,RALA
Glycogen metabolism	2.33	0.231	No changes!	CALM1,PGM1,PYGB
C-type lectin receptors (CLRs)	1.64	0.0741	0.816	CALM1,PRKACB,PSMB1,PSMC1,PSMC3,PSMD7
Signaling by the B Cell Receptor (BCR)	1.43	0.0735	0.447	CALM1,PSMB1,PSMC1,PSMC3,PSMD7
Fc epsilon receptor (FCERI) signaling	1.51	0.069	No changes!	CALM1,PSMB1,PSMC1,PSMC3,PSMD7,RAC1
RHO GTPases activate PAKs	1.46	0.182	No changes!	CALM1,RAC1
RHO GTPases activate IQGAPs	1.27	0.143	No changes!	CALM1,RAC1
Transport of inorganic cations/anions and amino acids/oligopeptides	1.69	0.0862	0.447	CALM1,SLC1A3,SLC25A11,SLC3A2,SLC8A2
Assembly and cell surface presentation of NMDA receptors	0.268	0.0357	No changes!	CAMK2A
WNT/Ca+ pathway	0.249	0.0333	No changes!	CAMK2A
Crosstalk between Dendritic Cells and Natural Killer Cells	0.231	0.0312	No changes!	CAMK2A
Factors Promoting Cardiogenesis in Vertebrates	0	0.0145	No changes!	CAMK2A
Interferon gamma signaling	1.33	0.1	No changes!	CAMK2A,CD44,NCAM1
Reelin Signaling in Neurons	1.93	0.0769	1.633	CAMK2A,CDH2,MAP2K1,MAPT,PAFAH1B2,RAC1,YES1
Necroptosis Signaling Pathway	3.15	0.111	0	CAMK2A,DNM1L,GLUD1,GLUL,SLC25A3,SLC25A4,VDAC1,VDAC3
Cellular response to heat stress	2.02	0.0896	-0.447	CAMK2A,EEF1A1,HSP90AB1,HSPA8,HSPB1,VCP
Molecular Mechanisms of Cancer	0	0.0256	1.508	CAMK2A,GABBR1,GNAO1,GNAZ,GNG2,MAP2K1,PRKACB,PRKAR2B,RAC1,RALA,RAP2A
Breast Cancer Regulation by Stathmin1	0.505	0.033	-1.897	CAMK2A,GABBR1,GNG2,MAP2K1,PPP2R1A,PRKACB,PRKAR2B,RAC1,RALA,RAP2A
Sleep NREM Signaling Pathway	2.71	0.0952	0.707	CAMK2A,GABRG2,MAP2K1,PRKACB,PRKAR2B,RALA,RAP2A,XRCC5
Thrombin Signaling	1.84	0.0684	0	CAMK2A,GNAO1,GNAZ,GNG2,MAP2K1,RAC1,RALA,RAP2A
Xenobiotic Metabolism Signaling	1.16	0.053	No changes!	CAMK2A,HSP90AB1,MAP2K1,PPP2R1A,PPP2R2D,RALA,RAP2A
Xenobiotic Metabolism PXR Signaling Pathway	0.831	0.0533	0	CAMK2A,HSP90AB1,PRKACB,PRKAR2B
HIF1α Signaling	2.37	0.0776	0	CAMK2A,HSPA8,LDHB,MAP2K1,PKM,RAC1,RALA,RAP2A,SLC2A1
RAR Activation	0.328	0.0299	1.633	CAMK2A,MAP2K1,PDE2A,PRKACB,PRKAR2B,RAC1
GM-CSF Signaling	1.64	0.1	0	CAMK2A,MAP2K1,RALA,RAP2A
Neuropathic Pain Signaling in Dorsal Horn Neurons	0.505	0.0417	No changes!	CAMK2A,PRKACB,PRKAR2B
WNT/SHH Axonal Guidance Signaling Pathway	0.802	0.0519	0	CAMK2A,PRKACB,PRKAR2B,YES1
Advanced glycosylation endproduct receptor signaling	0.702	0.125	No changes!	CAPZA2
Nuclear Cytoskeleton Signaling Pathway	1.86	0.069	2.121	CAPZA2,CDH2,DCTN2,H2AX,KIF21A,KIF3A,XRCC5,YES1
HSP90 chaperone cycle for steroid hormone receptors in the presence of ligand	1.76	0.108	0	CAPZA2,DCTN2,HSP90AB1,HSPA8
Intra-Golgi and retrograde Golgi-to-ER traffic	1.36	0.0588	1.134	CAPZA2,DCTN2,KIF21A,KIF3A,PAFAH1B2,RAB1A,RAB6B
COPI-mediated anterograde transport	0.943	0.0588	1	CAPZA2,DCTN2,RAB1A,SPTBN1
Factors involved in megakaryocyte development and platelet production	1.48	0.0889	2	CAPZA2,PRKACB,PRKAR2B,RAC1
Synthesis of Prostaglandins (PG) and Thromboxanes (TX)	0.617	0.1	No changes!	CBR1
Cilium Assembly	1.11	0.055	0.816	CCT3,CCT5,DCTN2,KIF3A,PPP2R1A,PRKAR2B
BBSome Signaling Pathway	0.293	0.0285	1.89	CCT3,CCT5,DNM1L,GABBR1,PRKACB,PRKAR2B,RAB5B
Protein folding	0.74	0.0556	No changes!	CCT3,CCT5,GNG2
Nicotinate metabolism	0.617	0.1	No changes!	CD38
NAD Signaling Pathway	0.802	0.0519	0	CD38,GJA1,HSPD1,LDHB
HOTAIR Regulatory Pathway	0	0.0132	No changes!	CD44
WNT/β-catenin Signaling	1.45	0.0667	2	CD44,CDH2,GJA1,GNAO1,PPP2R1A,PPP2R2D
Ovarian Cancer Signaling	1.95	0.0778	0	CD44,GJA1,MAP2K1,PRKACB,PRKAR2B,RALA,RAP2A
Semaphorin Neuronal Repulsive Signaling Pathway	1.88	0.0753	0.378	CD44,MAP2K1,MAPT,PRKACB,PRKAR2B,RAC1,VCAN
RAC Signaling	1.53	0.0698	0	CD44,MAP2K1,NCKAP1,RAC1,RALA,RAP2A
Systemic Lupus Erythematosus in T Cell Signaling Pathway	1.93	0.0708	1.134	CD44,MAP2K1,PPP2R1A,PPP2R2D,RAC1,RALA,RAP2A,YES1
Tumor Microenvironment Pathway	1.93	0.0769	0.378	CD44,MAP2K1,RAC1,RALA,RAP2A,SLC2A1,TNC
Epithelial Membrane Protein Signaling Pathway	1.16	0.0566	0.816	CD44,MAP2K1,RAC1,RALA,RAP2A,YES1
mRNA 3 Prime End Processing Signaling Pathway	0.287	0.0317	No changes!	CD44,PCBP1
HIPPO signaling	0.74	0.0556	No changes!	CD44,PPP2R1A,PPP2R2D
Centrosomal KIAA0586 Signaling Pathway	2.88	0.101	0.707	CD44,PRKACB,PRKAR2B,PSMB1,PSMC1,PSMC3,PSMD7,VCAN
Leukocyte Extravasation Signaling	0	0.0225	No changes!	CD44,RAC1
Glioma Invasiveness Signaling	1.61	0.0976	No changes!	CD44,RAC1,RALA,RAP2A
Glycosaminoglycan metabolism	0.267	0.0303	No changes!	CD44,VCAN
Signal regulatory protein family interactions	0.702	0.125	No changes!	CD47
Inhibition of Angiogenesis by TSP1	0.29	0.0385	No changes!	CD47
Hematoma Resolution Signaling Pathway	0.669	0.0427	-1	CD47,NDUFA8,NDUFB10,NDUFS5,NDUFV2
Complement cascade	0.372	0.05	No changes!	CD81
Immunoregulatory interactions between a Lymphoid and a non-Lymphoid cell	0.685	0.0645	No changes!	CD81,ICAM5
Fertilization	0.889	0.2	No changes!	CD9
Myogenesis	0.406	0.0556	No changes!	CDH2
Signaling by Rho Family GTPases	0.996	0.0483	2	CDH2,GFAP,GNAO1,GNAZ,GNG2,MAP2K1,RAC1
Sertoli Cell-Germ Cell Junction Signaling Pathway (Enhanced)	2.41	0.0735	0.632	CDH2,GJA1,MAP2K1,PPP2R1A,PPP2R2D,PRKACB,PRKAR2B,RAC1,RALA,RAP2A
Sertoli Cell-Sertoli Cell Junction Signaling	1.16	0.053	1.134	CDH2,GJA1,MAP2K1,RAC1,RALA,RAP2A,SPTBN1
BEX2 Signaling Pathway	1.21	0.0727	No changes!	CDH2,MAP2,PPP2R1A,PPP2R2D
Germ Cell-Sertoli Cell Junction Signaling	0.89	0.051	No changes!	CDH2,MAP2K1,RAC1,RALA,RAP2A
Regulation of the Epithelial Mesenchymal Transition by Growth Factors Pathway	0.789	0.0472	0.447	CDH2,MAP2K1,RAC1,RALA,RAP2A
Gα12/13 Signaling	0.893	0.0563	-1	CDH2,MAP2K1,RALA,RAP2A
Regulation of the Epithelial-Mesenchymal Transition Pathway	0.627	0.044	No changes!	CDH2,MAP2K1,RALA,RAP2A
Pulmonary Fibrosis Idiopathic Signaling Pathway	0	0.0252	0	CDH2,MAP2K1,RALA,RAP2A
Post-translational protein phosphorylation	1.31	0.0784	2	CDH2,P4HB,TNC,VCAN
Regulation of Insulin-like Growth Factor (IGF) transport and uptake by IGFBPs	1.14	0.069	2	CDH2,P4HB,TNC,VCAN
Epithelial Adherens Junction Signaling	1.24	0.0594	2.236	CDH2,PPP2R1A,PPP2R2D,RAC1,RALA,RAP2A
ROBO SLIT Signaling Pathway	1.1	0.0595	-0.447	CDH2,PRKACB,PRKAR2B,RAC1,YES1
D-myo-inositol (1,4,5)-Trisphosphate Biosynthesis	0.657	0.111	No changes!	CDIPT
Superpathway of Inositol Phosphate Compounds	0	0.0244	No changes!	CDIPT,PPP2R1A,PTPRN
3-phosphoinositide Biosynthesis	0	0.027	No changes!	CDIPT,PPP2R1A,PTPRN
Creatine-phosphate Biosynthesis	1.27	0.5	No changes!	CKB
Creatine metabolism	0.889	0.2	No changes!	CKB
Gap junction trafficking and regulation	0.86	0.0833	No changes!	CLTB,GJA1
trans-Golgi Network Vesicle Budding	1.33	0.08	0	CLTB,HSPA8,SH3GL2,TPD52
Protein Sorting Signaling Pathway	0.493	0.0381	2	CLTB,PRKACB,PRKAR2B,YES1
Complex IV assembly	4.16	0.222	2.449	COX4I1,COX5A,COX5B,COX6A1,COX6C,COX7A2
Cytoprotection by HMOX1	3.36	0.162	2.449	COX4I1,COX5A,COX5B,COX6A1,COX6C,COX7A2
Respiratory electron transport	6.46	0.19	1.508	COX4I1,COX5A,COX5B,COX6A1,COX6C,COX7A2,CYC1,NDUFA8,NDUFB10,NDUFS5,NDUFV2
HER-2 Signaling in Breast Cancer	2.41	0.0735	-1.667	COX4I1,COX5A,COX5B,COX6A1,COX6C,COX7A2,MAP2K1,RALA,RAP2A,YES1
TP53 Regulates Metabolic Genes	2.9	0.115	2.646	COX4I1,COX5A,COX5B,COX6A1,COX6C,COX7A2,TXN
RAN Signaling	1.39	0.167	No changes!	CSE1L,XPO1
Complex III assembly	0.549	0.0833	No changes!	CYC1
Cytotoxic T Lymphocyte-mediated Apoptosis of Target Cells	0.469	0.0667	No changes!	CYC1
Lymphotoxin β Receptor Signaling	0.239	0.0323	No changes!	CYC1
Small Cell Lung Cancer Signaling	0	0.0182	No changes!	CYC1
Role of PKR in Interferon Induction and Antiviral Response	0.65	0.05	No changes!	CYC1,HSP90AB1,HSPA8
Death Receptor Signaling	0.411	0.0408	No changes!	CYC1,HSPB1
Type I Diabetes Mellitus Signaling	0.81	0.06	No changes!	CYC1,HSPD1,PTPRN
CD27 Signaling in Lymphocytes	0.753	0.0714	No changes!	CYC1,MAP2K1
Apoptosis Signaling	1.05	0.0645	No changes!	CYC1,MAP2K1,RALA,RAP2A
Induction of Apoptosis by HIV1	1.05	0.0769	No changes!	CYC1,SLC25A3,SLC25A4
Mitotic G2-G2/M phases	2.52	0.0818	0.333	DCTN2,HSP90AB1,PPP2R1A,PRKAR2B,PSMB1,PSMC1,PSMC3,PSMD7,XPO1
Mitotic Prometaphase	0.595	0.0426	-1	DCTN2,PPP2R1A,PRKAR2B,XPO1
Coronavirus Replication Pathway	0	0.0167	No changes!	DDX1
MicroRNA Biogenesis Signaling Pathway	0.765	0.0463	-0.447	DDX1,HSP90AB1,HSPA8,RALA,RAP2A
Pyrimidine Ribonucleotides De Novo Biosynthesis	0.372	0.05	No changes!	DHX9
Pyrimidine Ribonucleotides Interconversion	0.372	0.05	No changes!	DHX9
Processing of Capped Intron-Containing Pre-mRNA	0	0.0231	-1	DHX9,HNRNPA3,HSPA8,PCBP1
PKR-mediated signaling	1.93	0.121	-2	DHX9,HSPA8,MAPT,PPP2R1A
Pyroptosis Signaling Pathway	0.888	0.0652	No changes!	DHX9,PRKACB,PRKAR2B
Cytosolic sensors of pathogen-associated DNA	0.729	0.069	No changes!	DHX9,XRCC5
Protein lipoylation	0.98	0.25	No changes!	DLAT
Pyruvate metabolism	5.8	0.25	1.414	DLAT,DLD,LDHB,ME3,PC,PDHA1,PKM,VDAC1
NAP1L1 Transcription Regulation Signaling Pathway	1.45	0.087	No changes!	DLAT,DLD,NAP1L1,PDHA1
Acetyl-CoA Biosynthesis I (Pyruvate Dehydrogenase Complex)	4.7	1	0	DLAT,DLD,PDHA1
Signaling by Retinoic Acid	1.85	0.158	No changes!	DLAT,DLD,PDHA1
Macrophage Classical Activation Signaling Pathway	1.04	0.0635	-1	DLAT,DLD,PDHA1,PKM
Branched-chain α-keto acid Dehydrogenase Complex	1.56	1	No changes!	DLD
Glycine Cleavage Complex	1.27	0.5	No changes!	DLD
2-oxobutanoate Degradation I	1.1	0.333	No changes!	DLD
Lysine catabolism	0.98	0.25	No changes!	DLD
Branched-chain amino acid catabolism	0.702	0.125	No changes!	DLD
TCA Cycle II (Eukaryotic)	3.36	0.286	2	DLD,FH,OGDH,SUCLA2
Citric acid cycle (TCA cycle)	3.12	0.25	2	DLD,FH,OGDH,SUCLA2
Tuberculosis Latent Signaling Pathway	2.89	0.133	-0.816	DLD,GLUD1,OGDH,PRKACB,PRKAR2B,SLC2A1
Superpathway of Methionine Degradation	1.11	0.118	No changes!	DLD,GOT1
Valine Degradation I	1.99	0.333	No changes!	DLD,HADHB
Isoleucine Degradation I	1.73	0.25	No changes!	DLD,HADHB
2-ketoglutarate Dehydrogenase Complex	3.13	1	No changes!	DLD,OGDH
Glyoxylate metabolism and glycine degradation	1.73	0.25	No changes!	DLD,OGDH
Aldosterone Signaling in Epithelial Cells	1.41	0.0652	No changes!	DNAJC5,HSP90AB1,HSPA8,HSPB1,HSPD1,MAP2K1
Protein Ubiquitination Pathway	1.82	0.0602	1.265	DNAJC5,HSP90AB1,HSPA8,HSPB1,HSPD1,PSMB1,PSMC1,PSMC3,PSMD7,UCHL1
Unfolded protein response	1.21	0.0727	No changes!	DNAJC5,HSPA8,P4HB,VCP
GABA synthesis, release, reuptake and degradation	2.15	0.2	No changes!	DNAJC5,HSPA8,RAB3A
Toll-like Receptor Cascades	0.52	0.0769	No changes!	DNM1L
Microautophagy Signaling Pathway	2.55	0.0899	0.707	DNM1L,HSPA8,LAMP2,PSMB1,PSMC1,PSMC3,PSMD7,RAB7A
Remodeling of Epithelial Adherens Junctions	2.27	0.119	No changes!	DNM1L,MAPRE3,RAB5B,RAB7A,RALA
Apoptotic execution phase	0.664	0.0625	No changes!	DNM1L,MAPT
ER-Mitochondrial Communication Signaling Pathway	0.361	0.037	No changes!	DNM1L,VDAC1
FAT10 Cancer Signaling Pathway	0	0.027	No changes!	EEF1A1
Eukaryotic Translation Elongation	0.411	0.0408	No changes!	EEF1A1,EEF2
Chaperone Mediated Autophagy	5.81	0.4	0	EEF1A1,GFAP,HSP90AB1,HSPA8,LAMP2,PARK7
Coronavirus Pathogenesis Pathway	0	0.0194	No changes!	EEF1A1,RAB7A
Diphthamide Biosynthesis	1.27	0.5	No changes!	EEF2
Gamma carboxylation, hypusinylation, hydroxylation, and arylsulfatase activation	0.302	0.04	No changes!	EEF2
AMPK Signaling	3.53	0.0839	1	EEF2,GNAO1,GNAZ,GNG2,PPP2R1A,PPP2R2D,PRKACB,PRKAR2B,RAB1A,RAB2A,RAB3A,RAB7A,SLC2A1
p70S6K Signaling	2.38	0.0933	0	EEF2,MAP2K1,MAPT,PPP2R1A,PPP2R2D,RALA,RAP2A
Gluconeogenesis I	2.15	0.2	No changes!	ENO2,ME3,PGAM1
Glucose metabolism	3.6	0.149	1.134	ENO2,PC,PGAM1,PKM,PPP2R1A,PRKACB,TPI1
Glycolysis I	3.12	0.25	2	ENO2,PGAM1,PKM,TPI1
Neurexins and neuroligins	0	0.0185	No changes!	EPB41L3
Sensory processing of sound by outer hair cells of the cochlea	0.922	0.0909	No changes!	EPB41L3,SPTBN1
CDC42 Signaling	0.248	0.029	No changes!	EXOC6B,RALA
Renal Cell Carcinoma Signaling	2.65	0.12	0	FH,MAP2K1,RAC1,RALA,RAP2A,SLC2A1
RIPK1-mediated regulated necrosis	0.447	0.0625	No changes!	FLOT1
Synaptic adhesion-like molecules	0.447	0.0625	No changes!	FLOT1
Caveolar-mediated Endocytosis Signaling	0.434	0.0426	No changes!	FLOT1,RAB5B
Ribosomal Quality Control Signaling Pathway	1.33	0.0625	1.342	G3BP2,PSMB1,PSMC1,PSMC3,PSMD7,VCP
Class C/3 (Metabotropic glutamate/pheromone receptors)	0.657	0.111	No changes!	GABBR1
Neuroinflammation Signaling Pathway	0.545	0.0368	No changes!	GABBR1,GABRG2,GLUL,MAPT,RAC1,SLC1A3
GABA receptor activation	1.05	0.0769	No changes!	GABBR1,GABRG2,GNG2
Gαi Signaling	2.29	0.0816	-1.633	GABBR1,GNAO1,GNAZ,GNG2,PRKACB,PRKAR2B,RALA,RAP2A
G alpha (i) signalling events	0.297	0.0296	1	GABBR1,GNAZ,GNG2,PSAP
Potassium Channels	0.302	0.0328	No changes!	GABBR1,GNG2
Phagosome Formation	0	0.0225	0.378	GABBR1,MAP2K1,MARCKS,RAC1,RALA,RAP2A,YES1
FAK Signaling	0	0.0158	0.447	GABBR1,MAP2K1,RAC1,RALA,RAP2A
Zn Homeostasis Signaling Pathway	0	0.0152	2	GABBR1,PDE2A,PRKACB,PRKAR2B,RAC1
Signaling by ERBB4	0.484	0.0465	No changes!	GABRG2,GFAP
14-3-3-mediated Signaling	1.27	0.0667	0	GFAP,MAP2K1,MAPT,RALA,RAP2A
Glutamate Biosynthesis II	1.56	1	No changes!	GLUD1
Glutamate Degradation X	1.56	1	No changes!	GLUD1
Arginine Biosynthesis IV	1.1	0.333	No changes!	GLUD1
Glutamate and glutamine metabolism	1.73	0.25	No changes!	GLUD1,GLUL
Glutamine Biosynthesis I	1.56	1	No changes!	GLUL
Neurotransmitter uptake and metabolism In glial cells	2.37	0.5	No changes!	GLUL,SLC1A3
Apelin Muscle Signaling Pathway	1.16	0.0857	No changes!	GNAO1,GNAZ,GNG2
G Protein Signaling Mediated by Tubby	0.999	0.0732	No changes!	GNAO1,GNAZ,GNG2
Axonal Guidance Signaling	0.991	0.042	No changes!	GNAO1,GNAZ,GNG2,MAG,MAP2K1,PFN1,PRKACB,PRKAR2B,RAC1,RALA,RAP2A
Relaxin Signaling	1.81	0.0729	1	GNAO1,GNAZ,GNG2,MAP2K1,PDE2A,PRKACB,PRKAR2B
Gαs Signaling	1.49	0.0682	1	GNAO1,GNAZ,GNG2,MAP2K1,PRKACB,PRKAR2B
Colorectal Cancer Metastasis Signaling	1.85	0.0643	0.378	GNAO1,GNAZ,GNG2,MAP2K1,PRKACB,PRKAR2B,RAC1,RALA,RAP2A
CXCR4 Signaling	1.79	0.0722	-0.447	GNAO1,GNAZ,GNG2,MAP2K1,RAC1,RALA,RAP2A
IL-8 Signaling	1.41	0.0603	-0.447	GNAO1,GNAZ,GNG2,MAP2K1,RAC1,RALA,RAP2A
Ephrin Receptor Signaling	1.11	0.0515	0.378	GNAO1,GNAZ,GNG2,MAP2K1,RAC1,RALA,RAP2A
IL-1 Signaling	1.55	0.0794	No changes!	GNAO1,GNAZ,GNG2,PRKACB,PRKAR2B
Ephrin B Signaling	1.25	0.0755	No changes!	GNAO1,GNAZ,GNG2,RAC1
TEC Kinase Signaling	0.904	0.0515	No changes!	GNAO1,GNAZ,GNG2,RAC1,YES1
Endothelin-1 Signaling	0.537	0.04	0	GNAO1,GNAZ,RALA,RAP2A
Eicosanoid Signaling	1.31	0.0541	0	GNAO1,GNG2,HSPB1,MAP2K1,PRKACB,PRKAR2B,RALA,RAP2A
Endocannabinoid Developing Neuron Pathway	2.64	0.093	0	GNAO1,GNG2,MAP2K1,PRKACB,PRKAR2B,RAC1,RALA,RAP2A
Endocannabinoid Cancer Inhibition Pathway	0.556	0.0408	0	GNAO1,MAP2K1,PRKACB,PRKAR2B
G alpha (z) signalling events	0.664	0.0625	No changes!	GNAZ,GNG2
G alpha (s) signalling events	0.411	0.0366	No changes!	GNAZ,GNG2,PDE2A
GPER1 signaling	1.05	0.0645	1	GNAZ,GNG2,PRKACB,PRKAR2B
G-protein beta:gamma signalling	0.388	0.0526	No changes!	GNG2
Thrombin signalling through proteinase activated receptors (PARs)	0.372	0.05	No changes!	GNG2
Signal amplification	0.356	0.0476	No changes!	GNG2
Class B/2 (Secretin family receptors)	0	0.0222	No changes!	GNG2
G alpha (q) signalling events	0	0.0115	No changes!	GNG2
P2Y Purinergic Receptor Signaling Pathway	1.64	0.0741	0	GNG2,MAP2K1,PRKACB,PRKAR2B,RALA,RAP2A
Antiproliferative Role of Somatostatin Receptor 2	1.39	0.0833	-1	GNG2,MAP2K1,RALA,RAP2A
SAPK/JNK Signaling	1.1	0.0667	-1	GNG2,RAC1,RALA,RAP2A
L-cysteine Degradation III	1.27	0.5	No changes!	GOT1
Glutamate Degradation II	1.27	0.5	No changes!	GOT1
Aspartate Biosynthesis	1.27	0.5	No changes!	GOT1
L-cysteine Degradation I	1.1	0.333	No changes!	GOT1
Aspartate Degradation II	0.98	0.25	No changes!	GOT1
Phenylalanine Degradation IV (Mammalian, via Side Chain)	0.816	0.167	No changes!	GOT1
Aspartate and asparagine metabolism	0.702	0.125	No changes!	GOT1
Sulfur amino acid metabolism	0.657	0.111	No changes!	GOT1
Malate-aspartate shuttle	1.99	0.333	No changes!	GOT1,SLC25A11
Replacement of protamines by nucleosomes in the male pronucleus	0.98	0.25	No changes!	H2AX
SIRT1 negatively regulates rRNA expression	0.889	0.2	No changes!	H2AX
DNA methylation	0.816	0.167	No changes!	H2AX
Activated PKN1 stimulates transcription of AR regulated genes KLK2 and KLK3	0.755	0.143	No changes!	H2AX
Chromatin modifications during the maternal to zygotic transition (MZT)	0.755	0.143	No changes!	H2AX
Meiotic recombination	0.581	0.0909	No changes!	H2AX
PRC2 methylates histones and DNA	0.549	0.0833	No changes!	H2AX
Nucleosome assembly	0.549	0.0833	No changes!	H2AX
ERCC6 (CSB) and EHMT2 (G9a) positively regulate rRNA expression	0.493	0.0714	No changes!	H2AX
Transcriptional regulation of granulopoiesis	0.469	0.0667	No changes!	H2AX
DNA Damage/Telomere Stress Induced Senescence	0.447	0.0625	No changes!	H2AX
B-WICH complex positively regulates rRNA expression	0.426	0.0588	No changes!	H2AX
Meiotic synapsis	0.406	0.0556	No changes!	H2AX
NoRC negatively regulates rRNA expression	0.341	0.0455	No changes!	H2AX
RUNX1 regulates megakaryocyte differentiation and platelet function	0.341	0.0455	No changes!	H2AX
DNA Double Strand Break Response	0.302	0.04	No changes!	H2AX
Amyloid fiber formation	0.258	0.0345	No changes!	H2AX
Senescence-Associated Secretory Phenotype (SASP)	0.249	0.0333	No changes!	H2AX
RNA Polymerase I Transcription	0.249	0.0333	No changes!	H2AX
Pre-NOTCH Expression and Processing	0.239	0.0323	No changes!	H2AX
HDR through Homologous Recombination (HRR) or Single Strand Annealing (SSA)	0.2	0.0278	No changes!	H2AX
Kinetochore Metaphase Signaling Pathway	0.2	0.0278	No changes!	H2AX
Telomere Maintenance	0	0.027	No changes!	H2AX
Gene Silencing by RNA	0	0.0222	No changes!	H2AX
Activation of anterior HOX genes in hindbrain during early embryogenesis	0	0.0238	No changes!	H2AX
Regulation of endogenous retroelements	0	0.0256	No changes!	H2AX
ATM Signaling	1.28	0.0769	No changes!	H2AX,HP1BP3,PPP2R1A,PPP2R2D
Cohesin Chromatin Regulation Pathway	0.519	0.0392	0	H2AX,HP1BP3,PPP2R1A,PPP2R2D
Histone Modification Signaling Pathway	0	0.0203	No changes!	H2AX,HP1BP3,XRCC5
ESR-mediated signaling	0.23	0.0278	No changes!	H2AX,HSP90AB1
Ferroptosis Signaling Pathway	1.85	0.0822	0	H2AX,HSPB1,MAP2K1,RALA,RAP2A,SLC3A2
IL-33 Signaling Pathway	1.14	0.061	No changes!	H2AX,ICAM5,MAP2K1,PRKACB,PRKAR2B
Chromatin organization	0	0.0172	No changes!	H2AX,PADI2
Mitotic Prophase	2.1	0.109	0.447	H2AX,PPP2R1A,PPP2R2D,RAB1A,RAB2A
TCF dependent signaling in response to WNT	1.62	0.0667	0.378	H2AX,PPP2R1A,PSMB1,PSMC1,PSMC3,PSMD7,XPO1
Cell Cycle Checkpoints	1.25	0.0556	0.378	H2AX,PPP2R1A,PSMB1,PSMC1,PSMC3,PSMD7,XPO1
DNA Replication Pre-Initiation	1.75	0.0893	1.342	H2AX,PSMB1,PSMC1,PSMC3,PSMD7
Transcriptional regulation by RUNX1	1.12	0.0602	1.342	H2AX,PSMB1,PSMC1,PSMC3,PSMD7
Hereditary Breast Cancer Signaling	0.484	0.0405	No changes!	H2AX,RALA,RAP2A
Oxidative Stress Induced Senescence	0.541	0.0513	No changes!	H2AX,TXN
Nonhomologous End-Joining (NHEJ)	1.21	0.133	No changes!	H2AX,XRCC5
Ketogenesis	0.816	0.167	No changes!	HADHB
Mevalonate Pathway I	0.755	0.143	No changes!	HADHB
Superpathway of Geranylgeranyldiphosphate Biosynthesis I (via Mevalonate)	0.702	0.125	No changes!	HADHB
Fatty Acid β-oxidation I	0.469	0.0667	No changes!	HADHB
Mitochondrial Fatty Acid Beta-Oxidation	0.447	0.0625	No changes!	HADHB
Superpathway of Cholesterol Biosynthesis	0.388	0.0526	No changes!	HADHB
Ketolysis	2.37	0.5	No changes!	HADHB,OXCT1
Glutaryl-CoA Degradation	1.73	0.25	No changes!	HADHB,PARK7
Tryptophan Degradation III (Eukaryotic)	1.73	0.25	No changes!	HADHB,PARK7
Extracellular matrix organization	1.16	0.0702	0	HAPLN1,NCAM1,TNC,VCAN
Aryl hydrocarbon receptor signalling	0.889	0.2	No changes!	HSP90AB1
Th17 Activation Pathway	0.29	0.0385	No changes!	HSP90AB1
Xenobiotic Metabolism AHR Signaling Pathway	0.249	0.0333	No changes!	HSP90AB1
DDX58/IFIH1-mediated induction of interferon-alpha/beta	0.231	0.0312	No changes!	HSP90AB1
Role of JAK family kinases in IL-6-type Cytokine Signaling	0	0.0256	No changes!	HSP90AB1
Immunogenic Cell Death Signaling Pathway	0.458	0.0444	No changes!	HSP90AB1,HSPA8
NOD1/2 Signaling Pathway	0.91	0.0571	0	HSP90AB1,HSPA8,MAP2K1,RAC1
Cachexia Signaling Pathway	1.03	0.0452	1.667	HSP90AB1,HSPA8,P4HB,PRKACB,PRKAR2B,PSMB1,PSMC1,PSMC3,PSMD7
Aryl Hydrocarbon Receptor Signaling	0.273	0.0308	No changes!	HSP90AB1,HSPB1
Xenobiotic Metabolism CAR Signaling Pathway	0.831	0.0533	No changes!	HSP90AB1,MAP2K1,PPP2R1A,PPP2R2D
Telomerase Signaling	2.02	0.0896	0.447	HSP90AB1,MAP2K1,PPP2R1A,PPP2R2D,RALA,RAP2A
PI3K/AKT Signaling	1.06	0.0531	0.447	HSP90AB1,MAP2K1,PPP2R1A,PPP2R2D,RALA,RAP2A
PPARα/RXRα Activation	1.07	0.0536	0.816	HSP90AB1,MAP2K1,PRKACB,PRKAR2B,RALA,RAP2A
PPAR Signaling	0.997	0.0615	0	HSP90AB1,MAP2K1,RALA,RAP2A
Prostate Cancer Signaling	0.861	0.0548	0	HSP90AB1,MAP2K1,RALA,RAP2A
Neuregulin Signaling	0.816	0.0526	No changes!	HSP90AB1,MAP2K1,RALA,RAP2A
Human Embryonic Stem Cell Pluripotency	0.477	0.0374	0	HSP90AB1,MAP2K1,RALA,RAP2A
Fcgamma receptor (FCGR) dependent phagocytosis	1.99	0.102	0.447	HSP90AB1,MYO5A,NCKAP1,RAC1,YES1
Hypoxia Signaling in the Cardiovascular System	0.361	0.037	No changes!	HSP90AB1,P4HB
Mitotic Roles of Polo-Like Kinase	1.19	0.0882	No changes!	HSP90AB1,PPP2R1A,PPP2R2D
Semaphorin interactions	0.541	0.0513	No changes!	HSP90AB1,RAC1
IL-17 Signaling	0.526	0.0429	No changes!	HSP90AB1,RALA,RAP2A
NLR signaling pathways	0.645	0.0606	No changes!	HSP90AB1,TXN
Lipophagy	0.98	0.25	No changes!	HSPA8
Spliceosomal Cycle	0.302	0.04	No changes!	HSPA8
Interleukin-4 and Interleukin-13 signaling	0	0.0167	No changes!	HSPA8
Regulation of mRNA stability by proteins that bind AU-rich elements	2.99	0.119	-0.378	HSPA8,HSPB1,PSMB1,PSMC1,PSMC3,PSMD7,XPO1
Natural Killer Cell Signaling	1.32	0.0685	-0.447	HSPA8,MAP2K1,RAC1,RALA,RAP2A
Late endosomal microautophagy	0.956	0.0952	No changes!	HSPA8,PARK7
ERK/MAPK Signaling	1.8	0.0672	0.707	HSPB1,MAP2K1,PPP2R1A,PRKACB,PRKAR2B,RAC1,RALA,RAP2A
IL-6 Signaling	0.877	0.0556	-1	HSPB1,MAP2K1,RALA,RAP2A
p38 MAPK Signaling	0.31	0.0333	No changes!	HSPB1,MAPT
MAPK6/MAPK4 signaling	3.6	0.129	0	HSPB1,PRKACB,PSMB1,PSMC1,PSMC3,PSMD7,RAC1,XPO1
Transcriptional regulation by the AP-2 (TFAP2) family of transcription factors	0.372	0.05	No changes!	HSPD1
Glycation Signaling Pathway	1.03	0.0522	0	ICAM5,MAPT,RAC1,RALA,RAP2A,TXN
Kinesins	0.956	0.0952	No changes!	KIF21A,KIF3A
Hedgehog 'off' state	2.38	0.0933	1.633	KIF3A,PRKACB,PRKAR2B,PSMB1,PSMC1,PSMC3,PSMD7
Hedgehog 'on' state	1.05	0.0575	1.342	KIF3A,PSMB1,PSMC1,PSMC3,PSMD7
Keratinization	0.469	0.0667	No changes!	KRT10
Pyruvate Fermentation to Lactate	1.27	0.5	No changes!	LDHB
Post-translational modification: synthesis of GPI-anchored proteins	0.804	0.0769	No changes!	LSAMP,NEGR1
Notch Signaling	0.426	0.0588	No changes!	MAG
EGR2 and SOX10-mediated initiation of Schwann cell myelination	0.327	0.0435	No changes!	MAG
4-1BB Signaling in T Lymphocytes	0.388	0.0526	No changes!	MAP2K1
Role of IL-17F in Allergic Inflammatory Airway Diseases	0.388	0.0526	No changes!	MAP2K1
BER (Base Excision Repair) Pathway	0.388	0.0526	No changes!	MAP2K1
Role of PI3K/AKT Signaling in the Pathogenesis of Influenza	0.341	0.0455	No changes!	MAP2K1
Role of IL-17A in Arthritis	0.327	0.0435	No changes!	MAP2K1
MAP kinase activation	0.302	0.04	No changes!	MAP2K1
IL-17A Signaling in Airway Cells	0.258	0.0345	No changes!	MAP2K1
UVB-Induced MAPK Signaling	0.239	0.0323	No changes!	MAP2K1
CD40 Signaling	0.231	0.0312	No changes!	MAP2K1
EGF Signaling	0.207	0.0286	No changes!	MAP2K1
Activin Inhibin Signaling Pathway	0	0.0104	No changes!	MAP2K1
Salvage Pathways of Pyrimidine Ribonucleotides	0	0.0222	No changes!	MAP2K1
Role of MAPK Signaling in Inhibiting the Pathogenesis of Influenza	0	0.027	No changes!	MAP2K1
CDK5 Signaling	3.11	0.11	-0.378	MAP2K1,MAPT,PPP2R1A,PPP2R2D,PRKACB,PRKAR2B,RALA,RAP2A
Actin Cytoskeleton Signaling	0.9	0.048	-0.447	MAP2K1,NCKAP1,PFN1,RAC1,RALA,RAP2A
Role of Tissue Factor in Cancer	1.78	0.0667	1.414	MAP2K1,P4HB,PPP2R1A,PPP2R2D,RAC1,RALA,RAP2A,YES1
Pyridoxal 5'-phosphate Salvage Pathway	0.59	0.0556	No changes!	MAP2K1,PDXK
RAF-independent MAPK1/3 activation	1.39	0.167	No changes!	MAP2K1,PEA15
Integrin Signaling	0.621	0.041	-0.447	MAP2K1,PFN1,RAC1,RALA,RAP2A
Ceramide Signaling	1.61	0.082	-1	MAP2K1,PPP2R1A,PPP2R2D,RALA,RAP2A
Regulation of eIF4 and p70S6K Signaling	0.825	0.0485	0	MAP2K1,PPP2R1A,PPP2R2D,RALA,RAP2A
Production of Nitric Oxide and Reactive Oxygen Species in Macrophages	0.305	0.0309	No changes!	MAP2K1,PPP2R1A,RAC1
PFKFB4 Signaling Pathway	1.36	0.103	No changes!	MAP2K1,PRKACB,PRKAR2B
Leptin Signaling in Obesity	0.888	0.0652	No changes!	MAP2K1,PRKACB,PRKAR2B
Renin-Angiotensin Signaling	1.87	0.0833	0.816	MAP2K1,PRKACB,PRKAR2B,RAC1,RALA,RAP2A
Ephrin A Signaling	1.16	0.0617	-0.447	MAP2K1,PRKACB,PRKAR2B,RAC1,YES1
BMP signaling pathway	1.91	0.098	0.447	MAP2K1,PRKACB,PRKAR2B,RALA,RAP2A
Melanocyte Development and Pigmentation Signaling	1.72	0.0877	0.447	MAP2K1,PRKACB,PRKAR2B,RALA,RAP2A
IGF-1 Signaling	1.34	0.0694	0.447	MAP2K1,PRKACB,PRKAR2B,RALA,RAP2A
Docosahexaenoic Acid (DHA) Signaling	0	0.026	2	MAP2K1,PRKACB,PRKAR2B,SPTBN1
Interleukin-1 family signaling	1.14	0.061	1.342	MAP2K1,PSMB1,PSMC1,PSMC3,PSMD7
FGF Signaling	0.446	0.0435	No changes!	MAP2K1,RAC1
CDX Gastrointestinal Cancer Signaling Pathway	0.236	0.0282	No changes!	MAP2K1,RAC1
Pancreatic Adenocarcinoma Signaling	0.494	0.0411	No changes!	MAP2K1,RAC1,RALA
IL-3 Signaling	1.48	0.0889	0	MAP2K1,RAC1,RALA,RAP2A
GDNF Family Ligand-Receptor Interactions	1.48	0.0889	0	MAP2K1,RAC1,RALA,RAP2A
LPS-stimulated MAPK Signaling	1.31	0.0784	0	MAP2K1,RAC1,RALA,RAP2A
Fc Epsilon RI Signaling	1.21	0.0727	0	MAP2K1,RAC1,RALA,RAP2A
PAK Signaling	0.961	0.0597	0	MAP2K1,RAC1,RALA,RAP2A
NGF Signaling	0.943	0.0588	0	MAP2K1,RAC1,RALA,RAP2A
Cholecystokinin/Gastrin-mediated Signaling	0.877	0.0556	No changes!	MAP2K1,RAC1,RALA,RAP2A
STAT3 Pathway	0.861	0.0548	0	MAP2K1,RAC1,RALA,RAP2A
HMGB1 Signaling	0.846	0.0541	0	MAP2K1,RAC1,RALA,RAP2A
HGF Signaling	0.774	0.0506	0	MAP2K1,RAC1,RALA,RAP2A
Erythropoietin Signaling Pathway	0.76	0.05	0	MAP2K1,RAC1,RALA,RAP2A
Glioblastoma Multiforme Signaling	0.684	0.0465	0	MAP2K1,RAC1,RALA,RAP2A
PTEN Signaling	0.537	0.04	0	MAP2K1,RAC1,RALA,RAP2A
Wound Healing Signaling Pathway	0.438	0.0357	0	MAP2K1,RAC1,RALA,RAP2A
Oncostatin M Signaling	1.68	0.136	No changes!	MAP2K1,RALA,RAP2A
SPINK1 General Cancer Pathway	1.36	0.103	No changes!	MAP2K1,RALA,RAP2A
CNTF Signaling	1.33	0.1	No changes!	MAP2K1,RALA,RAP2A
Melanoma Signaling	1.26	0.0938	No changes!	MAP2K1,RALA,RAP2A
Thrombopoietin Signaling	1.19	0.0882	No changes!	MAP2K1,RALA,RAP2A
ERB2-ERBB3 Signaling	1.16	0.0857	No changes!	MAP2K1,RALA,RAP2A
IL-2 Signaling	1.13	0.0833	No changes!	MAP2K1,RALA,RAP2A
UVC-Induced MAPK Signaling	1.1	0.0811	No changes!	MAP2K1,RALA,RAP2A
Endometrial Cancer Signaling	1.08	0.0789	No changes!	MAP2K1,RALA,RAP2A
IL-15 Signaling	1.05	0.0769	No changes!	MAP2K1,RALA,RAP2A
ERBB4 Signaling	0.999	0.0732	No changes!	MAP2K1,RALA,RAP2A
FLT3 Signaling in Hematopoietic Progenitor Cells	0.976	0.0714	No changes!	MAP2K1,RALA,RAP2A
JAK/STAT Signaling	0.953	0.0698	No changes!	MAP2K1,RALA,RAP2A
Role of MAPK Signaling in the Pathogenesis of Influenza	0.93	0.0682	No changes!	MAP2K1,RALA,RAP2A
VEGF Family Ligand-Receptor Interactions	0.909	0.0667	No changes!	MAP2K1,RALA,RAP2A
Cancer Drug Resistance by Drug Efflux	0.888	0.0652	No changes!	MAP2K1,RALA,RAP2A
Acute Myeloid Leukemia Signaling	0.867	0.0638	No changes!	MAP2K1,RALA,RAP2A
Prolactin Signaling	0.848	0.0625	No changes!	MAP2K1,RALA,RAP2A
Neurotrophin/TRK Signaling	0.81	0.06	No changes!	MAP2K1,RALA,RAP2A
PDGF Signaling	0.81	0.06	No changes!	MAP2K1,RALA,RAP2A
Role of NANOG in Mammalian Embryonic Stem Cell Pluripotency	0.757	0.0566	No changes!	MAP2K1,RALA,RAP2A
Thyroid Cancer Signaling	0.757	0.0566	No changes!	MAP2K1,RALA,RAP2A
Mouse Embryonic Stem Cell Pluripotency	0.757	0.0566	No changes!	MAP2K1,RALA,RAP2A
TGF-β Signaling	0.757	0.0566	No changes!	MAP2K1,RALA,RAP2A
Non-Small Cell Lung Cancer Signaling	0.664	0.0508	No changes!	MAP2K1,RALA,RAP2A
ERBB Signaling	0.664	0.0508	No changes!	MAP2K1,RALA,RAP2A
VEGF Signaling	0.664	0.0508	No changes!	MAP2K1,RALA,RAP2A
Bladder Cancer Signaling	0.65	0.05	No changes!	MAP2K1,RALA,RAP2A
Xenobiotic Metabolism General Signaling Pathway	0.622	0.0484	No changes!	MAP2K1,RALA,RAP2A
MSP-RON Signaling in Cancer Cells Pathway	0.411	0.0366	No changes!	MAP2K1,RALA,RAP2A
Transcriptional Regulatory Network in Embryonic Stem Cells	0.387	0.0353	No changes!	MAP2K1,RALA,RAP2A
Acute Phase Response Signaling	0.317	0.0316	No changes!	MAP2K1,RALA,RAP2A
EIF2 Signaling	0	0.0256	No changes!	MAP2K1,RALA,RAP2A
Hepatitis B Chronic Liver Pathogenesis Signaling Pathway	0.877	0.0505	0.447	MAP2K1,RALA,RAP2A,VDAC1,VDAC3
Polyamine Regulation in Colon Cancer	0.526	0.05	No changes!	MAP2K1,SLC3A2
IL-15 Production	0.318	0.0339	No changes!	MAP2K1,YES1
Amyloid Processing	1.13	0.0833	No changes!	MAPT,PRKACB,PRKAR2B
Neuroprotective Role of THOP1 in Alzheimer's Disease	0.953	0.0698	No changes!	MAPT,PRKACB,PRKAR2B
DHCR24 Signaling Pathway	0.474	0.04	No changes!	MAPT,RALA,RAP2A
Insulin processing	1.03	0.105	No changes!	MYO5A,P4HB
Fcγ Receptor-mediated Phagocytosis in Macrophages and Monocytes	0.757	0.0566	No changes!	MYO5A,RAC1,YES1
NCAM signaling for neurite out-growth	0.867	0.0638	No changes!	NCAM1,PRNP,SPTBN1
RHO GTPases Activate WASPs and WAVEs	1.33	0.1	No changes!	NCKAP1,RAC1,YES1
Complex I biogenesis	1.8	0.111	-1	NDUFA8,NDUFB10,NDUFS5,NDUFV2
Granzyme A Signaling	1.64	0.1	1	NDUFA8,NDUFB10,NDUFS5,NDUFV2
Class I MHC mediated antigen processing and presentation	0	0.0231	1.342	NPEPPS,PSMB1,PSMC1,PSMC3,PSMD7
Deubiquitination	1.83	0.0638	1.667	OTUB1,PSMB1,PSMC1,PSMC3,PSMD7,UCHL1,VCP,VDAC1,VDAC3
Ketone body metabolism	0.889	0.2	No changes!	OXCT1
Interleukin-12 family signaling	0.816	0.167	No changes!	P4HB
Collagen biosynthesis and modifying enzymes	0.314	0.0417	No changes!	P4HB
IL-17A Signaling in Fibroblasts	0	0.027	No changes!	P4HB
Hedgehog ligand biogenesis	2.89	0.133	1.633	P4HB,PSMB1,PSMC1,PSMC3,PSMD7,VCP
Detoxification of Reactive Oxygen Species	1.03	0.105	No changes!	P4HB,TXN
Protein Citrullination	1.56	1	No changes!	PADI2
SUMOylation of transcription cofactors	0.279	0.037	No changes!	PARK7
ID1 Signaling Pathway	0.376	0.0331	0	PARK7,RALA,RAP2A,YES1
Aggrephagy	0.831	0.08	No changes!	PARK7,VCP
Metabolism of water-soluble vitamins and cofactors	1.13	0.0833	No changes!	PC,PDXK,SLC2A1
tRNA Splicing	0.341	0.0455	No changes!	PDE2A
RHOA Signaling	0	0.0149	No changes!	PFN1
RHO GTPases Activate Formins	0.997	0.0615	-1	PFN1,PPP2R1A,RAC1,XPO1
Signaling by ROBO receptors	1.08	0.0507	1.134	PFN1,PRKACB,PSMB1,PSMC1,PSMC3,PSMD7,RAC1
PCP (Planar Cell Polarity) Pathway	0.729	0.069	No changes!	PFN1,RAC1
Rapoport-Luebering Glycolytic Shunt	1.1	0.333	No changes!	PGAM1
GDP-glucose Biosynthesis	1.27	0.5	No changes!	PGM1
Galactose catabolism	1.1	0.333	No changes!	PGM1
Glucose and Glucose-1-phosphate Degradation	1.1	0.333	No changes!	PGM1
Glycogen Degradation II	2.37	0.5	No changes!	PGM1,PYGB
Glycogen Degradation III	2.15	0.4	No changes!	PGM1,PYGB
Processing of SMDT1	0.816	0.167	No changes!	PHB1
Role of OCT4 in Mammalian Embryonic Stem Cell Pluripotency	0.327	0.0435	No changes!	PHB1
IL-10 Signaling	0	0.0137	No changes!	PKM
Multiple Sclerosis Signaling Pathway	0	0.0225	No changes!	PLP1,SLC8A2
1,25-dihydroxyvitamin D3 Biosynthesis	1.56	1	No changes!	POR
Bupropion Degradation	0.755	0.143	No changes!	POR
Acetone Degradation I (to Methylglyoxal)	0.657	0.111	No changes!	POR
Nicotine Degradation III	0.617	0.1	No changes!	POR
Melatonin Degradation I	0.549	0.0833	No changes!	POR
Nicotine Degradation II	0.549	0.0833	No changes!	POR
Estrogen Biosynthesis	0.469	0.0667	No changes!	POR
Superpathway of Melatonin Degradation	0.469	0.0667	No changes!	POR
Phase I - Functionalization of compounds	0.207	0.0286	No changes!	POR
MAPK targets/ Nuclear events mediated by MAP kinases	0.341	0.0455	No changes!	PPP2R1A
Signaling by FGFR4	0.341	0.0455	No changes!	PPP2R1A
Signaling by FGFR3	0.314	0.0417	No changes!	PPP2R1A
Regulation of TP53 Expression and Degradation	0.314	0.0417	No changes!	PPP2R1A
Signaling by FGFR1	0.231	0.0312	No changes!	PPP2R1A
Signaling by FGFR2	0	0.0217	No changes!	PPP2R1A
Nonsense-Mediated Decay (NMD)	0	0.0172	No changes!	PPP2R1A
Cerebral Malformation Signaling Pathway	0	0.013	No changes!	PPP2R1A
Cell Cycle Regulation by BTG Family Proteins	0.86	0.0833	No changes!	PPP2R1A,PPP2R2D
Role of CHK Proteins in Cell Cycle Checkpoint Control	0.804	0.0769	No changes!	PPP2R1A,PPP2R2D
Cyclins and Cell Cycle Regulation	0.401	0.04	No changes!	PPP2R1A,PPP2R2D
NAFLD Signaling Pathway	0	0.0175	No changes!	PPP2R1A,PPP2R2D
Inhibition of ARE-Mediated mRNA Degradation Pathway	2.37	0.0842	No changes!	PPP2R1A,PPP2R2D,PRKACB,PRKAR2B,PSMB1,PSMC1,PSMC3,PSMD7
Dopamine Receptor Signaling	1.99	0.102	No changes!	PPP2R1A,PPP2R2D,PRKACB,PRKAR2B,QDPR
Tight Junction Signaling	0.825	0.0485	No changes!	PPP2R1A,PPP2R2D,PRKACB,PRKAR2B,RAC1
ILK Signaling	0.281	0.0297	No changes!	PPP2R1A,PPP2R2D,RAC1
mTOR Signaling	0.621	0.041	0	PPP2R1A,PPP2R2D,RAC1,RALA,RAP2A
T Cell Exhaustion Signaling Pathway	0.788	0.0513	No changes!	PPP2R1A,PPP2R2D,RALA,RAP2A
Degradation of beta-catenin by the destruction complex	1.61	0.082	0.447	PPP2R1A,PSMB1,PSMC1,PSMC3,PSMD7
Mitotic G1 phase and G1/S transition	1.27	0.0667	0.447	PPP2R1A,PSMB1,PSMC1,PSMC3,PSMD7
Mitotic Metaphase and Anaphase	0.9	0.048	0	PPP2R1A,PSMB1,PSMC1,PSMC3,PSMD7,XPO1
D-myo-inositol-5-phosphate Metabolism	0	0.019	No changes!	PPP2R1A,PTPRN
D-myo-inositol (1,4,5,6)-Tetrakisphosphate Biosynthesis	0	0.0202	No changes!	PPP2R1A,PTPRN
D-myo-inositol (3,4,5,6)-tetrakisphosphate Biosynthesis	0	0.0202	No changes!	PPP2R1A,PTPRN
3-phosphoinositide Degradation	0	0.019	No changes!	PPP2R1A,PTPRN
PIP3 activates AKT signaling	0	0.0227	No changes!	PPP2R1A,RAC1
Costimulation by the CD28 family	0.693	0.0526	No changes!	PPP2R1A,RAC1,YES1
Rap1 signalling	0.549	0.0833	No changes!	PRKACB
Triglyceride metabolism	0.52	0.0769	No changes!	PRKACB
RET signaling	0.314	0.0417	No changes!	PRKACB
Sonic Hedgehog Signaling	1.21	0.133	No changes!	PRKACB,PRKAR2B
Phototransduction Pathway	0.89	0.087	No changes!	PRKACB,PRKAR2B
Apelin Pancreas Signaling Pathway	0.804	0.0769	No changes!	PRKACB,PRKAR2B
PXR/RXR Activation	0.753	0.0714	No changes!	PRKACB,PRKAR2B
MYC Mediated Apoptosis Signaling	0.573	0.0541	No changes!	PRKACB,PRKAR2B
GPCR-Mediated Integration of Enteroendocrine Signaling Exemplified by an L Cell	0.434	0.0426	No changes!	PRKACB,PRKAR2B
Sleep REM Signaling Pathway	0.411	0.0408	No changes!	PRKACB,PRKAR2B
Apelin Adipocyte Signaling Pathway	0.909	0.0667	No changes!	PRKACB,PRKAR2B,RAC1
NF-κB Signaling	0.287	0.03	No changes!	PRKACB,RALA,RAP2A
Insertion of tail-anchored proteins into the endoplasmic reticulum membrane	0.426	0.0588	No changes!	PRNP
Class A/1 (Rhodopsin-like receptors)	0	0.00588	No changes!	PSAP
Sphingolipid metabolism	0	0.0179	No changes!	PSAP
Somitogenesis	1.72	0.105	1	PSMB1,PSMC1,PSMC3,PSMD7
Regulation of Apoptosis	1.68	0.103	1	PSMB1,PSMC1,PSMC3,PSMD7
FAT10 Signaling Pathway	1.57	0.0952	No changes!	PSMB1,PSMC1,PSMC3,PSMD7
Metabolism of polyamines	1.54	0.093	1	PSMB1,PSMC1,PSMC3,PSMD7
TNFR2 non-canonical NF-kB pathway	1.54	0.093	1	PSMB1,PSMC1,PSMC3,PSMD7
NIK-->noncanonical NF-kB signaling	1.48	0.0889	1	PSMB1,PSMC1,PSMC3,PSMD7
Regulation of RUNX2 expression and activity	1.31	0.0784	1	PSMB1,PSMC1,PSMC3,PSMD7
Regulation of mitotic cell cycle	1.28	0.0769	1	PSMB1,PSMC1,PSMC3,PSMD7
Cellular response to hypoxia	1.21	0.0727	1	PSMB1,PSMC1,PSMC3,PSMD7
Synthesis of DNA	0.997	0.0615	1	PSMB1,PSMC1,PSMC3,PSMD7
S Phase	0.961	0.0597	1	PSMB1,PSMC1,PSMC3,PSMD7
TCR signaling	0.926	0.058	1	PSMB1,PSMC1,PSMC3,PSMD7
Transcriptional regulation by RUNX3	0.926	0.058	No changes!	PSMB1,PSMC1,PSMC3,PSMD7
Signaling by NOTCH4	0.638	0.0444	1	PSMB1,PSMC1,PSMC3,PSMD7
PTEN Regulation	0.51	0.0388	1	PSMB1,PSMC1,PSMC3,PSMD7
ABC-family proteins mediated transport	1.45	0.0746	1.342	PSMB1,PSMC1,PSMC3,PSMD7,VCP
KEAP1-NFE2L2 pathway	0.932	0.0526	1.342	PSMB1,PSMC1,PSMC3,PSMD7,VCP
Neddylation	0.512	0.037	1.342	PSMB1,PSMC1,PSMC3,PSMD7,VCP
Proteasomal PSMD10 Signaling Pathway	1.21	0.0641	No changes!	PSMC1,PSMC3,PSMD7,RALA,RAP2A
Asparagine N-linked glycosylation	0.287	0.0317	No changes!	PSMC1,VCP
Phenylalanine Degradation I (Aerobic)	1.27	0.5	No changes!	QDPR
Phenylalanine and tyrosine metabolism	0.98	0.25	No changes!	QDPR
RAB geranylgeranylation	6.9	0.238	1.897	RAB10,RAB14,RAB15,RAB1A,RAB2A,RAB35,RAB3A,RAB5B,RAB6B,RAB7A
RAB GEFs exchange GTP for GDP on RABs	3.75	0.136	1.414	RAB10,RAB14,RAB1A,RAB35,RAB3A,RAB5B,RAB6B,RAB7A
PI Metabolism	0	0.0217	No changes!	RAB14
COPII-mediated vesicle transport	0	0.0217	No changes!	RAB1A
TBC/RABGAPs	2.13	0.138	2	RAB35,RAB5B,RAB6B,RAB7A
Neurotransmitter release cycle	1.22	0.0909	No changes!	RAB3A,SLC1A3,SYN1
RHO GTPases activate CIT	0.755	0.143	No changes!	RAC1
RHO GTPases activate KTN1	0.755	0.143	No changes!	RAC1
Azathioprine ADME	0.755	0.143	No changes!	RAC1
RHO GTPases Activate NADPH Oxidases	0.581	0.0909	No changes!	RAC1
Role of p14/p19ARF in Tumor Suppression	0.493	0.0714	No changes!	RAC1
GPVI-mediated activation cascade	0.469	0.0667	No changes!	RAC1
RHO GTPases activate PKNs	0.469	0.0667	No changes!	RAC1
DAP12 interactions	0.426	0.0588	No changes!	RAC1
Signaling by NTRK2 (TRKB)	0.356	0.0476	No changes!	RAC1
Netrin-1 signaling	0.239	0.0323	No changes!	RAC1
Irritable Bowel Syndrome Signaling Pathway	0	0.011	No changes!	RAC1
Semaphorin Signaling in Neurons	0	0.027	No changes!	RAC1
Sphingosine-1-phosphate Signaling	0	0.0147	No changes!	RAC1
Agrin Interactions at Neuromuscular Junction	0.848	0.0625	No changes!	RAC1,RALA,RAP2A
Macropinocytosis Signaling	0.828	0.0612	No changes!	RAC1,RALA,RAP2A
PEDF Signaling	0.774	0.0577	No changes!	RAC1,RALA,RAP2A
Actin Nucleation by ARP-WASP Complex	0.678	0.0517	No changes!	RAC1,RALA,RAP2A
Paxillin Signaling	0.572	0.0455	No changes!	RAC1,RALA,RAP2A
ID3 Signaling Pathway	0.56	0.0448	No changes!	RAC1,RALA,RAP2A
Pulmonary Healing Signaling Pathway	0.556	0.0408	0	RAC1,RALA,RAP2A,YES1
Signaling by PTK6	0.626	0.0588	No changes!	RAC1,SFPQ
Signaling by MET	0.497	0.0476	No changes!	RAC1,SH3GL2
CSDE1 Signaling Pathway	0.59	0.0556	No changes!	RAC1,TNC
Signaling by SCF-KIT	0.922	0.0909	No changes!	RAC1,YES1
Role of JAK1 and JAK3 in γc Cytokine Signaling	0.753	0.0714	No changes!	RALA,RAP2A
Angiopoietin Signaling	0.484	0.0465	No changes!	RALA,RAP2A
NF-κB Activation by Viruses	0.458	0.0444	No changes!	RALA,RAP2A
Estrogen-Dependent Breast Cancer Signaling	0.434	0.0426	No changes!	RALA,RAP2A
ERK5 Signaling	0.423	0.0417	No changes!	RALA,RAP2A
UVA-Induced MAPK Signaling	0.39	0.0392	No changes!	RALA,RAP2A
MSP-RON Signaling in Macrophages Pathway	0.39	0.0392	No changes!	RALA,RAP2A
Regulation of Cellular Mechanics by Calpain Protease	0.37	0.0377	No changes!	RALA,RAP2A
Systemic Lupus Erythematosus Signaling	0	0.0241	No changes!	RALA,RAP2A
IL-4 Signaling	0	0.0263	No changes!	RALA,RAP2A
Miro GTPase Cycle	0.889	0.2	No changes!	RAP1GDS1
Signaling by EGFR	0.268	0.0357	No changes!	SH3GL2
Mechanisms of Viral Exit from Host Cells	0.778	0.0741	No changes!	SH3GL2,XPO1
Mitochondrial Uncoupling	0.98	0.25	No changes!	SLC25A4
Transport of vitamins, nucleosides, and related molecules	0.426	0.0588	No changes!	SLC25A4
Lactose synthesis	1.1	0.333	No changes!	SLC2A1
Cellular hexose transport	0.889	0.2	No changes!	SLC2A1
IL-7 Signaling Pathway	0.223	0.0303	No changes!	SLC2A1
Pathogen Induced Cytokine Storm Signaling Pathway	0	0.00847	No changes!	SLC2A1
TR/RXR Activation	0	0.0125	No changes!	SLC2A1
Vitamin-C Transport	1.21	0.133	No changes!	SLC2A1,TXN
Antioxidant Action of Vitamin C	0.446	0.0435	No changes!	SLC2A1,TXN
Tryptophan catabolism	1.27	0.5	No changes!	SLC3A2
Apelin Cardiomyocyte Signaling Pathway	0	0.0192	No changes!	SLC8A2
Nephrin family interactions	0.469	0.0667	No changes!	SPTBN1
Syndecan interactions	0.372	0.05	No changes!	TNC
Sucrose Degradation V (Mammalian)	0.889	0.2	No changes!	TPI1
Striated Muscle Contraction	0.581	0.0909	No changes!	TPM1
ABRA Signaling Pathway	0	0.02	No changes!	TPM1
Protein repair	0.98	0.25	No changes!	TXN
Thioredoxin Pathway	0.889	0.2	No changes!	TXN
NFE2L2 regulating anti-oxidant/detoxification enzymes	0.581	0.0909	No changes!	TXN
Interconversion of nucleotide di- and triphosphates	0.469	0.0667	No changes!	TXN
FOXO-mediated transcription	0.469	0.0667	No changes!	TXN
DNA Damage Bypass	0.372	0.05	No changes!	VCP
E3 ubiquitin ligases ubiquitinate target proteins	0.249	0.0333	No changes!	VCP
Mitochondrial calcium ion transport	1.99	0.333	No changes!	VDAC1,VDAC3
Mitophagy	0.804	0.0769	No changes!	VDAC1,VDAC3
Transcriptional Regulation by NPAS4	0.258	0.0345	No changes!	XPO1
Heme signaling	0.239	0.0323	No changes!	XPO1
LPS/IL-1 Mediated Inhibition of RXR Function	0	0.0105	No changes!	XPO1
Signaling by TGF-beta Receptor Complex	0	0.0256	No changes!	XPO1
Transcriptional and post-translational regulation of MITF-M expression and activity	0	0.0263	No changes!	XPO1
DNA Double-Strand Break Repair by Non-Homologous End Joining	0.816	0.167	No changes!	XRCC5
Telomere Extension by Telomerase	0.702	0.125	No changes!	XRCC5
Signaling by CSF1 (M-CSF) in myeloid cells	0.372	0.05	No changes!	YES1
Interleukin-3, Interleukin-5 and GM-CSF signaling	0.302	0.04	No changes!	YES1
Transcriptional regulation by RUNX2	0.231	0.0312	No changes!	YES1
Signaling by ERBB2	0.207	0.0286	No changes!	YES1
IL-13 Signaling Pathway	0	0.0263	No changes!	YES1

## Sheet: DSAD vs DS
Supplementary table 5: List of Canonical Pathway identified by IPA software Excel sheet with DSAD vs. DS comparison group
© 2000-2025 QIAGEN. All rights reserved.
Ingenuity Canonical Pathways	-log(p-value)	Ratio	z-score	Molecules
Phagosome Maturation	10.3	0.317	No changes!	ATP6V0A1,ATP6V0C,ATP6V0D1,ATP6V1B2,ATP6V1C1,ATP6V1D,ATP6V1G2,CALR,CANX,DYNC1H1,DYNLL1,DYNLRB1,LAMP1,LAMP2,NAPB,NSF,PRDX1,PRDX5,PRDX6,RAB5B,RAB7A,RAC1,SNAP25,STX16,TUBB4A,VAMP2
Glucocorticoid Receptor Signaling	7.93	0.181	No changes!	ATP5F1A,ATP5F1B,ATP5F1C,ATP5F1D,ATP5PB,ATP5PF,CYC1,GJA1,HSP90AB1,HSPA8,KRAS,KRT10,MAP2K1,MAP2K4,MAPK1,MT-ATP6,NDUFA10,NDUFA12,NDUFA13,NDUFA2,NDUFA5,NDUFA8,NDUFA9,NDUFB10,NDUFB4,NDUFS1,NDUFS2,NDUFS3,NDUFS4,NDUFS5,NDUFS8,NDUFV1,NDUFV2,PC,PPP3CA,PRKACB,PTGES3,RAC1,RALA,RAP1B,RAP2A,SDHA,UQCRC2,UQCRFS1
FAT10 Signaling Pathway	7.83	0.381	No changes!	HTT,PSMA1,PSMA2,PSMA3,PSMA4,PSMA6,PSMA7,PSMB1,PSMB2,PSMB3,PSMB6,PSMC1,PSMC3,PSMC6,PSMD7,UBA1
BAG2 Signaling Pathway	6.12	0.283	No changes!	HSPA8,MAPK1,MAPT,PSMA1,PSMA2,PSMA3,PSMA4,PSMA6,PSMA7,PSMB1,PSMB2,PSMB3,PSMB6,PSMC1,PSMC3,PSMC6,PSMD7
Remodeling of Epithelial Adherens Junctions	4.53	0.286	No changes!	ACTG1,ACTN4,CTNNA1,CTNNA2,DNM1,DNM1L,MAPRE2,MAPRE3,RAB5B,RAB7A,RALA,TUBB4A
GABA Receptor Signaling	4.42	0.202	No changes!	AP2A2,AP2M1,AP2S1,CACNA2D1,DNM1,GABBR1,GABRG2,GNA11,GNA13,GNAO1,GNAQ,GNAS,GNAZ,GNB2,GNG12,GNG7,NSF,SLC32A1,SLC6A1
Transcriptional regulation by RUNX3	3.98	0.217	No changes!	KRAS,PSMA1,PSMA2,PSMA3,PSMA4,PSMA6,PSMA7,PSMB1,PSMB2,PSMB3,PSMB6,PSMC1,PSMC3,PSMC6,PSMD7
Tight Junction Signaling	3.85	0.184	No changes!	ACTG1,CDC42,CLDN11,CTNNA1,LLGL1,NAPB,NSF,PPP2R1A,PPP2R2D,PRKACB,PRKAR2B,PTPA,RAC1,RHOA,SNAP25,SPTAN1,STX16,VAMP2,VAPA
Axonal Guidance Signaling	3.81	0.137	No changes!	ADAM22,CDC42,CRKL,EIF3F,GNA11,GNA13,GNAO1,GNAQ,GNAS,GNAZ,GNB2,GNG12,GNG7,ITGB1,KLC1,KRAS,L1CAM,MAG,MAP2K1,MAPK1,PDIA3,PFN1,PFN2,PLCB1,PPP3CA,PRKACB,PRKAR2B,PRKCB,PRKCG,RAC1,RALA,RAP1B,RAP2A,RHOA,RTN4,TUBB4A
Clathrin-mediated Endocytosis Signaling	3.75	0.172	No changes!	ACTG1,AMPH,AP2A2,AP2M1,AP2S1,APOE,CDC42,CLTB,CLTC,DNM1,DNM1L,HSPA8,ITGB1,PPP3CA,RAB11B,RAB5B,RAB7A,RAC1,SH3GL2,SNAP91,SYNJ1
Germ Cell-Sertoli Cell Junction Signaling	3.65	0.184	No changes!	ACTG1,ACTN4,CDC42,CDH2,CTNNA1,CTNNA2,GSN,ITGB1,KRAS,MAP2K1,MAP2K4,MAPK1,RAC1,RALA,RAP1B,RAP2A,RHOA,TUBB4A
Acetyl-CoA Biosynthesis I (Pyruvate Dehydrogenase Complex)	3.41	1	No changes!	DLAT,DLD,PDHA1
Xenobiotic Metabolism Signaling	3.27	0.159	No changes!	ALDH2,ALDH4A1,CAMK2A,CAMK4,CAT,HSP90AB1,KRAS,MAOB,MAP2K1,MAP2K4,MAPK1,MGST3,PPP2R1A,PPP2R2D,PRKCB,PRKCG,PTGES3,PTPA,RALA,RAP1B,RAP2A
Glutamate Receptor Signaling	3.16	0.211	No changes!	CALM1,CALM2,CALM3,GLS,GLUL,GNB2,GNG12,GNG7,SLC17A7,SLC1A2,SLC1A3,SLC1A4
Iron homeostasis signaling pathway	3.16	0.192	No changes!	ACO2,ATP6V0A1,ATP6V0C,ATP6V0D1,ATP6V1B2,ATP6V1C1,ATP6V1D,ATP6V1G2,FTH1,HBB,HMOX2,MAPK1,NFS1,PCBP1
Apelin Muscle Signaling Pathway	3.15	0.257	No changes!	GNA11,GNA13,GNAO1,GNAQ,GNAS,GNAZ,GNB2,GNG12,GNG7
Neurotransmitter uptake and metabolism In glial cells	2.83	0.75	No changes!	GLUL,SLC1A2,SLC1A3
Ketolysis	2.83	0.75	No changes!	ACAT1,HADHB,OXCT1
Circadian Rhythm Signaling	2.58	0.134	No changes!	CACNA2D1,CAMK2A,GNA11,GNAQ,GNAS,GNB2,GNG12,GNG7,KRAS,MAP2K1,MAP2K4,MAPK1,PDIA3,PLCB1,PRKACB,PRKAR2B,PRKCB,PRKCG,PTGDS,RALA,RAP1B,RAP2A,RYR2,YES1
Superoxide Radicals Degradation	2.46	0.6	No changes!	CAT,SOD1,SOD2
Role of MAPK Signaling in the Pathogenesis of Influenza	2.41	0.205	No changes!	KRAS,MAP2K1,MAP2K4,MAPK1,PRDX6,RABGEF1,RALA,RAP1B,RAP2A
Pyruvate Fermentation to Lactate	2.27	1	No changes!	LDHA,LDHB
2-ketoglutarate Dehydrogenase Complex	2.27	1	No changes!	DLD,OGDH
Arginine Degradation I (Arginase Pathway)	2.27	1	No changes!	ALDH4A1,OAT
Glutamate Degradation II	2.27	1	No changes!	GOT1,GOT2
Aspartate Biosynthesis	2.27	1	No changes!	GOT1,GOT2
Mitochondrial calcium ion transport	2.18	0.5	No changes!	VDAC1,VDAC2,VDAC3
nNOS Signaling in Neurons	1.99	0.206	No changes!	CALM1,CALM2,CALM3,CAMK2A,PPP3CA,PRKCB,PRKCG
Passive transport by Aquaporins	1.82	0.667	No changes!	AQP1,AQP4
Arginine Biosynthesis IV	1.82	0.667	No changes!	GLUD1,OAT
L-cysteine Degradation I	1.82	0.667	No changes!	GOT1,GOT2
Glutaryl-CoA Degradation	1.78	0.375	No changes!	ACAT1,HADHB,PARK7
Isoleucine Degradation I	1.78	0.375	No changes!	ACAT1,DLD,HADHB
Tryptophan Degradation III (Eukaryotic)	1.78	0.375	No changes!	ACAT1,HADHB,PARK7
Putrescine Degradation III	1.78	0.375	No changes!	ALDH2,ALDH4A1,MAOB
Calcium-induced T Lymphocyte Apoptosis	1.71	0.2	No changes!	CALM1,CALM2,CALM3,PPP3CA,PRKCB,PRKCG
Sulfur amino acid metabolism	1.63	0.333	No changes!	ENOPH1,GOT1,GOT2
D-myo-inositol (1,4,5)-Trisphosphate Biosynthesis	1.63	0.333	No changes!	CDIPT,PIP4K2B,PLCB1
Ethanol Degradation IV	1.63	0.333	No changes!	ALDH2,ALDH4A1,CAT
Dopamine Receptor Signaling	1.61	0.163	No changes!	MAOB,PPP1CA,PPP2R1A,PPP2R2D,PRKACB,PRKAR2B,PTPA,QDPR
Erythrocytes take up oxygen and release carbon dioxide	1.54	0.5	No changes!	AQP1,HBB
Lysine catabolism	1.54	0.5	No changes!	CRYM,DLD
Glycogen Degradation II	1.54	0.5	No changes!	PGM1,PYGB
Synthesis of Prostaglandins (PG) and Thromboxanes (TX)	1.5	0.3	No changes!	CBR1,PTGDS,PTGES3
Striated Muscle Contraction	1.39	0.273	No changes!	TMOD2,TPM1,TTN
RHO GTPases activate PAKs	1.39	0.273	No changes!	CALM1,CDC42,RAC1
RHO GTPases Activate NADPH Oxidases	1.39	0.273	No changes!	MAPK1,PRKCB,RAC1
Dopamine Degradation	1.39	0.273	No changes!	ALDH2,ALDH4A1,MAOB
γ-linolenate Biosynthesis II (Animals)	1.39	0.273	No changes!	ACSL4,ACSL6,CYB5R3
Mechanisms of Viral Exit from Host Cells	1.36	0.185	No changes!	ACTG1,PRKCB,PRKCG,SH3GL2,XPO1
Erythrocytes take up carbon dioxide and release oxygen	1.34	0.4	No changes!	AQP1,HBB
Ketone body metabolism	1.34	0.4	No changes!	ACAT1,OXCT1
Aryl hydrocarbon receptor signalling	1.34	0.4	No changes!	HSP90AB1,PTGES3
Sucrose Degradation V (Mammalian)	1.34	0.4	No changes!	ALDOA,TPI1
Glycogen Degradation III	1.34	0.4	No changes!	PGM1,PYGB
Citrulline Biosynthesis	1.34	0.4	No changes!	GLS,OAT
RAF-independent MAPK1/3 activation	1.28	0.25	No changes!	MAP2K1,MAPK1,PEA15
Rap1 signalling	1.28	0.25	No changes!	PRKACB,RAP1B,YWHAZ
Ethanol Degradation II	1.28	0.25	No changes!	AKR1A1,ALDH2,ALDH4A1
Interleukin-12 family signaling	1.18	0.333	No changes!	CANX,P4HB
Mitochondrial RNA degradation	1.18	0.333	No changes!	LRPPRC,MT-ATP6
DNA Double-Strand Break Repair by Non-Homologous End Joining	1.18	0.333	No changes!	PRKDC,XRCC5
Ketogenesis	1.18	0.333	No changes!	ACAT1,HADHB
Valine Degradation I	1.18	0.333	No changes!	DLD,HADHB
Histamine Degradation	1.18	0.333	No changes!	ALDH2,ALDH4A1
Coronavirus Replication Pathway	1.16	0.133	No changes!	DDX1,RPL18,RPL19,RPL4,RPLP1,RPS3,RPS7,TUBB4A
Formation of xylulose-5-phosphate	1.14	1	No changes!	AKR1A1
Choline catabolism	1.14	1	No changes!	SLC44A1
Lipid particle organization	1.14	1	No changes!	FITM2
Protein Citrullination	1.14	1	No changes!	PADI2
Branched-chain α-keto acid Dehydrogenase Complex	1.14	1	No changes!	DLD
Guanine and Guanosine Salvage I	1.14	1	No changes!	HPRT1
Acetyl-CoA Biosynthesis III (from Citrate)	1.14	1	No changes!	ACLY
Phenylethylamine Degradation I	1.14	1	No changes!	ALDH2
1,25-dihydroxyvitamin D3 Biosynthesis	1.14	1	No changes!	POR
Glutamine Biosynthesis I	1.14	1	No changes!	GLUL
Adenine and Adenosine Salvage III	1.14	1	No changes!	HPRT1
4-hydroxyproline Degradation I	1.14	1	No changes!	ALDH4A1
Fatty Acid Biosynthesis Initiation II	1.14	1	No changes!	FASN
Alanine Biosynthesis III	1.14	1	No changes!	NFS1
Glutamate Biosynthesis II	1.14	1	No changes!	GLUD1
Glutamate Degradation X	1.14	1	No changes!	GLUD1
Miscellaneous transport and binding events	1.11	0.214	No changes!	ADD1,ADD2,ADD3
nNOS Signaling in Skeletal Muscle Cells	1.1	0.156	No changes!	CACNA2D1,CALM1,CALM2,CALM3,RYR2
RHO GTPases activate CIT	1.06	0.286	No changes!	RAC1,RHOA
Azathioprine ADME	1.06	0.286	No changes!	HPRT1,RAC1
Fatty Acid Activation	1.06	0.286	No changes!	ACSL4,ACSL6
Prostanoid Biosynthesis	1.06	0.286	No changes!	PTGDS,PTGES3
Mevalonate Pathway I	1.06	0.286	No changes!	ACAT1,HADHB
GPVI-mediated activation cascade	1.04	0.2	No changes!	CDC42,RAC1,RHOA
Nephrin family interactions	1.04	0.2	No changes!	ACTN4,SPTAN1,SPTBN1
Interconversion of nucleotide di- and triphosphates	1.04	0.2	No changes!	AK1,AK5,TXN
RHO GTPases activate PKNs	1.04	0.2	No changes!	RAC1,RHOA,YWHAZ
Nonhomologous End-Joining (NHEJ)	1.04	0.2	No changes!	H2AX,PRKDC,XRCC5
Fatty Acid β-oxidation I	1.04	0.2	No changes!	ACSL4,ACSL6,HADHB
iNOS Signaling	1.03	0.167	No changes!	CALM1,CALM2,CALM3,MAPK1
Metabolism of nitric oxide: NOS3 activation and regulation	0.953	0.25	No changes!	CALM1,DDAH1
Signal regulatory protein family interactions	0.953	0.25	No changes!	CD47,SIRPA
Branched-chain amino acid catabolism	0.953	0.25	No changes!	ACAT1,DLD
Aspartate and asparagine metabolism	0.953	0.25	No changes!	GOT1,GOT2
Telomere Extension by Telomerase	0.953	0.25	No changes!	HNRNPA2B1,XRCC5
Glutathione Redox Reactions I	0.953	0.25	No changes!	MGST3,PRDX6
Calcium Transport I	0.953	0.25	No changes!	ANXA5,ATP2B1
Colanic Acid Building Blocks Biosynthesis	0.953	0.25	No changes!	GPI,UGP2
Methylglyoxal Degradation III	0.953	0.25	No changes!	AKR1A1,HSD17B12
Fatty Acid α-oxidation	0.953	0.25	No changes!	ALDH2,ALDH4A1
Superpathway of Geranylgeranyldiphosphate Biosynthesis I (via Mevalonate)	0.953	0.25	No changes!	ACAT1,HADHB
T Cell Exhaustion Signaling Pathway	0.942	0.115	No changes!	KRAS,MAP2K4,MAPK1,PPP2R1A,PPP2R2D,PTPA,RALA,RAP1B,RAP2A
Leptin Signaling in Obesity	0.935	0.13	No changes!	MAP2K1,MAPK1,PDIA3,PLCB1,PRKACB,PRKAR2B
Amyloid Processing	0.925	0.139	No changes!	APP,MAPK1,MAPT,PRKACB,PRKAR2B
ICOS-ICOSL Signaling in T Helper Cells	0.901	0.128	No changes!	CALM1,CALM2,CALM3,CAMK2A,PPP3CA,RAC1
Semaphorin Signaling in Neurons	0.887	0.135	No changes!	CDC42,ITGB1,MAPK1,RAC1,RHOA
Pyrimidine Deoxyribonucleotides De Novo Biosynthesis I	0.865	0.222	No changes!	AK1,AK5
Mitochondrial L-carnitine Shuttle Pathway	0.865	0.222	No changes!	ACSL4,ACSL6
Acetone Degradation I (to Methylglyoxal)	0.865	0.222	No changes!	HSD17B12,POR
Oxidative Ethanol Degradation III	0.865	0.222	No changes!	ALDH2,ALDH4A1
MTF1 activates gene expression	0.851	0.5	No changes!	CSRP1
Proline catabolism	0.851	0.5	No changes!	ALDH4A1
Tryptophan catabolism	0.851	0.5	No changes!	SLC3A2
Diphthamide Biosynthesis	0.851	0.5	No changes!	EEF2
Proline Biosynthesis II (from Arginine)	0.851	0.5	No changes!	OAT
Creatine-phosphate Biosynthesis	0.851	0.5	No changes!	CKB
Acyl-CoA Hydrolysis	0.851	0.5	No changes!	ACOT7
Superpathway of Serine and Glycine Biosynthesis I	0.851	0.5	No changes!	PHGDH
Heme Degradation	0.851	0.5	No changes!	HMOX2
Serine Biosynthesis	0.851	0.5	No changes!	PHGDH
Arginine Degradation VI (Arginase 2 Pathway)	0.851	0.5	No changes!	OAT
Proline Degradation	0.851	0.5	No changes!	ALDH4A1
Glycerol Degradation I	0.851	0.5	No changes!	GPD2
Glycine Cleavage Complex	0.851	0.5	No changes!	DLD
Palmitate Biosynthesis I (Animals)	0.851	0.5	No changes!	FASN
L-cysteine Degradation III	0.851	0.5	No changes!	GOT1
D-glucuronate Degradation I	0.851	0.5	No changes!	AKR1A1
Glycerol-3-phosphate Shuttle	0.851	0.5	No changes!	GPD2
Cardiolipin Biosynthesis II	0.851	0.5	No changes!	PTPMT1
GDP-glucose Biosynthesis	0.851	0.5	No changes!	PGM1
Phenylalanine Degradation I (Aerobic)	0.851	0.5	No changes!	QDPR
S-adenosyl-L-methionine Biosynthesis	0.851	0.5	No changes!	MAT2A
Glutamine Degradation I	0.851	0.5	No changes!	GLS
Systemic Lupus Erythematosus Signaling	0.822	0.108	No changes!	CAMK4,HNRNPA2B1,KRAS,MAPK1,RALA,RAP1B,RAP2A,SNRPD1,SNRPD3
Maturity Onset Diabetes of Young (MODY) Signaling	0.816	0.128	No changes!	APOE,APOO,CACNA2D1,GAPDH,OGDH
LPS/IL-1 Mediated Inhibition of RXR Function	0.811	0.105	No changes!	ACSL4,ACSL6,ALDH2,ALDH4A1,APOE,CAT,MAOB,MAP2K4,MGST3,XPO1
Signaling by Retinoic Acid	0.802	0.158	No changes!	DLAT,DLD,PDHA1
4-1BB Signaling in T Lymphocytes	0.802	0.158	No changes!	MAP2K1,MAP2K4,MAPK1
Signaling by Erythropoietin	0.789	0.2	No changes!	CRKL,KRAS
Superpathway of Citrulline Metabolism	0.789	0.2	No changes!	GLS,OAT
Pyrimidine Ribonucleotides De Novo Biosynthesis	0.754	0.15	No changes!	AK1,AK5,DHX9
Triacylglycerol Degradation	0.754	0.15	No changes!	ALDH2,MGLL,PRDX6
Pyrimidine Ribonucleotides Interconversion	0.754	0.15	No changes!	AK1,AK5,DHX9
Regulation of cholesterol biosynthesis by SREBP (SREBF)	0.722	0.182	No changes!	KPNB1,RAN
Gastrin-CREB signalling pathway via PKC and MAPK	0.722	0.182	No changes!	KRAS,MAPK1
NFE2L2 regulating anti-oxidant/detoxification enzymes	0.722	0.182	No changes!	PRDX1,TXN
Aryl Hydrocarbon Receptor Signaling	0.71	0.108	No changes!	ALDH2,ALDH4A1,HSP90AB1,HSPB1,MAPK1,MGST3,PTGES3
Late endosomal microautophagy	0.71	0.143	No changes!	HBB,HSPA8,PARK7
Crosstalk between Dendritic Cells and Natural Killer Cells	0.693	0.125	No changes!	ACTG1,CAMK2A,FSCN1,TLN2
Lactose synthesis	0.691	0.333	No changes!	SLC2A1
tRNA processing in the mitochondrion	0.691	0.333	No changes!	MT-ATP6
rRNA processing	0.691	0.333	No changes!	MT-ATP6
Galactose catabolism	0.691	0.333	No changes!	PGM1
Regulation of CDH19 Expression and Function	0.691	0.333	No changes!	CTNNA1
Glucose and Glucose-1-phosphate Degradation	0.691	0.333	No changes!	PGM1
NADH Repair	0.691	0.333	No changes!	GAPDH
Methylglyoxal Degradation I	0.691	0.333	No changes!	GLO1
Glutathione Redox Reactions II	0.691	0.333	No changes!	PDIA3
2-oxobutanoate Degradation I	0.691	0.333	No changes!	DLD
Melatonin Degradation II	0.691	0.333	No changes!	MAOB
Glycogen Biosynthesis II (from UDP-D-Glucose)	0.691	0.333	No changes!	UGP2
Rapoport-Luebering Glycolytic Shunt	0.691	0.333	No changes!	PGAM1
Molybdenum Cofactor Biosynthesis	0.691	0.333	No changes!	NFS1
Signaling by SCF-KIT	0.669	0.136	No changes!	KRAS,RAC1,YES1
MAPK targets/ Nuclear events mediated by MAP kinases	0.669	0.136	No changes!	MAP2K4,MAPK1,PPP2R1A
Signaling by FGFR4	0.669	0.136	No changes!	KRAS,MAPK1,PPP2R1A
Role of PI3K/AKT Signaling in the Pathogenesis of Influenza	0.669	0.136	No changes!	CRKL,MAP2K1,MAPK1
Phospholipases	0.669	0.136	No changes!	PDIA3,PLCB1,PRDX6
IL-22 Signaling	0.663	0.167	No changes!	MAP2K4,MAPK1
IL-17A Signaling in Gastric Cells	0.663	0.167	No changes!	MAP2K4,MAPK1
Regulation of the Epithelial-Mesenchymal Transition Pathway	0.659	0.0989	No changes!	CDH2,KRAS,MAP2K1,MAP2K4,MAPK1,RALA,RAP1B,RAP2A,RHOA
Smooth Muscle Contraction	0.63	0.13	No changes!	ALDH2,CALM1,TPM1
Role of IL-17A in Arthritis	0.63	0.13	No changes!	MAP2K1,MAP2K4,MAPK1
Mitotic Roles of Polo-Like Kinase	0.63	0.118	No changes!	HSP90AB1,PPP2R1A,PPP2R2D,PTPA
Toll-like Receptor Cascades	0.611	0.154	No changes!	DNM1,DNM1L
Other interleukin signaling	0.611	0.154	No changes!	SNAP25,VAMP2
Class I peroxisomal membrane protein import	0.611	0.154	No changes!	ATAD1,GDAP1
Signaling by FGFR3	0.595	0.125	No changes!	KRAS,MAPK1,PPP2R1A
Inositol phosphate metabolism	0.595	0.125	No changes!	CALM1,PLCB1,SYNJ1
Cell Cycle Regulation by BTG Family Proteins	0.595	0.125	No changes!	PPP2R1A,PPP2R2D,PTPA
RHO GTPases Activate Rhotekin and Rhophilins	0.582	0.25	No changes!	RHOA
Phenylalanine and tyrosine metabolism	0.582	0.25	No changes!	QDPR
Lipophagy	0.582	0.25	No changes!	HSPA8
Protein repair	0.582	0.25	No changes!	TXN
Replacement of protamines by nucleosomes in the male pronucleus	0.582	0.25	No changes!	H2AX
Protein lipoylation	0.582	0.25	No changes!	DLAT
Mitochondrial Uncoupling	0.582	0.25	No changes!	SLC25A4
UDP-N-acetyl-D-galactosamine Biosynthesis II	0.582	0.25	No changes!	GPI
GDP-mannose Biosynthesis	0.582	0.25	No changes!	GPI
Phosphatidylglycerol Biosynthesis II (Non-plastidic)	0.564	0.143	No changes!	CDS2,PTPMT1
Role of MAPK Signaling in Inhibiting the Pathogenesis of Influenza	0.547	0.108	No changes!	MAP2K1,MAP2K4,MAPK1,PRDX6
Post-translational modification: synthesis of GPI-anchored proteins	0.53	0.115	No changes!	LSAMP,NEGR1,NTM
Role of CHK Proteins in Cell Cycle Checkpoint Control	0.53	0.115	No changes!	PPP2R1A,PPP2R2D,PTPA
Inhibition of Angiogenesis by TSP1	0.53	0.115	No changes!	CD47,MAP2K4,MAPK1
Apelin Pancreas Signaling Pathway	0.53	0.115	No changes!	MAP2K4,PRKACB,PRKAR2B
FOXO-mediated transcription	0.522	0.133	No changes!	TXN,YWHAZ
Estrogen Biosynthesis	0.522	0.133	No changes!	HSD17B12,POR
Superpathway of Melatonin Degradation	0.522	0.133	No changes!	MAOB,POR
Vitamin-C Transport	0.522	0.133	No changes!	SLC2A1,TXN
Sonic Hedgehog Signaling	0.522	0.133	No changes!	PRKACB,PRKAR2B
Type I Diabetes Mellitus Signaling	0.521	0.1	No changes!	CYC1,HSPD1,MAP2K4,MAPK1,PTPRN
Neurotransmitter clearance	0.501	0.2	No changes!	ALDH2
Fertilization	0.501	0.2	No changes!	CD9
Cellular hexose transport	0.501	0.2	No changes!	SLC2A1
SIRT1 negatively regulates rRNA expression	0.501	0.2	No changes!	H2AX
Creatine metabolism	0.501	0.2	No changes!	CKB
Transcriptional regulation of testis differentiation	0.501	0.2	No changes!	PTGDS
Miro GTPase Cycle	0.501	0.2	No changes!	RAP1GDS1
Aspirin ADME	0.501	0.2	No changes!	BSG
Leukotriene Biosynthesis	0.501	0.2	No changes!	MGST3
Thioredoxin Pathway	0.501	0.2	No changes!	TXN
Induction of Apoptosis by HIV1	0.498	0.103	No changes!	CYC1,MAP2K4,SLC25A3,SLC25A4
Mitochondrial Fatty Acid Beta-Oxidation	0.483	0.125	No changes!	ACOT7,HADHB
Synaptic adhesion-like molecules	0.483	0.125	No changes!	FLOT1,RTN3
RAS processing	0.483	0.125	No changes!	CALM1,KRAS
Signaling by EGFR	0.473	0.107	No changes!	CDC42,KRAS,SH3GL2
CD27 Signaling in Lymphocytes	0.473	0.107	No changes!	CYC1,MAP2K1,MAP2K4
Cell Cycle: G2/M DNA Damage Checkpoint Regulation	0.473	0.107	No changes!	PRKDC,PTPMT1,YWHAZ
WNK Renal Signaling Pathway	0.471	0.0923	No changes!	CALM1,CALM2,CALM3,PRKCB,PRKCG,SLC12A5
DAP12 interactions	0.449	0.118	No changes!	KRAS,RAC1
Notch Signaling	0.449	0.118	No changes!	CNTN1,MAG
Cytosolic sensors of pathogen-associated DNA	0.448	0.103	No changes!	DHX9,PRKDC,XRCC5
IL-17A Signaling in Airway Cells	0.448	0.103	No changes!	MAP2K1,MAP2K4,MAPK1
GP1b-IX-V activation signalling	0.437	0.167	No changes!	YWHAZ
DNA methylation	0.437	0.167	No changes!	H2AX
Processing of SMDT1	0.437	0.167	No changes!	PHB1
Protein ubiquitination	0.417	0.111	No changes!	UBA1,USP5
tRNA Charging	0.417	0.111	No changes!	FARSB,GARS1
TNFR1 Signaling	0.401	0.0968	No changes!	CDC42,MADD,MAP2K4
Role of IL-17F in Allergic Inflammatory Airway Diseases	0.388	0.105	No changes!	MAP2K1,MAPK1
Superpathway of Cholesterol Biosynthesis	0.388	0.105	No changes!	ACAT1,HADHB
Mitochondrial iron-sulfur cluster biogenesis	0.385	0.143	No changes!	NFS1
Activated PKN1 stimulates transcription of AR regulated genes KLK2 and KLK3	0.385	0.143	No changes!	H2AX
RHO GTPases Activate ROCKs	0.385	0.143	No changes!	RHOA
Platelet Adhesion to exposed collagen	0.385	0.143	No changes!	ITGB1
Serine biosynthesis	0.385	0.143	No changes!	PHGDH
Chromatin modifications during the maternal to zygotic transition (MZT)	0.385	0.143	No changes!	H2AX
Bupropion Degradation	0.385	0.143	No changes!	POR
Glutathione-mediated Detoxification	0.385	0.143	No changes!	MGST3
Signaling by FGFR1	0.379	0.0938	No changes!	KRAS,MAPK1,PPP2R1A
CD40 Signaling	0.379	0.0938	No changes!	MAP2K1,MAP2K4,MAPK1
Syndecan interactions	0.361	0.1	No changes!	ITGB1,TNC
Transcriptional regulation by the AP-2 (TFAP2) family of transcription factors	0.361	0.1	No changes!	APOE,HSPD1
Signaling by CSF1 (M-CSF) in myeloid cells	0.361	0.1	No changes!	KRAS,YES1
MIF Regulation of Innate Immunity	0.361	0.1	No changes!	MAP2K4,MAPK1
NLR signaling pathways	0.359	0.0909	No changes!	APP,HSP90AB1,TXN
Caveolar-mediated Endocytosis Signaling	0.344	0.0851	No changes!	ACTG1,FLOT1,ITGB1,RAB5B
ATF6 (ATF6-alpha) activates chaperone genes	0.342	0.125	No changes!	CALR
Signaling by NTRK2 (TRKB)	0.337	0.0952	No changes!	KRAS,RAC1
FOXO-mediated transcription of oxidative stress, metabolic and neuronal genes	0.337	0.0952	No changes!	CAT,SOD2
Folate Signaling Pathway	0.337	0.0952	No changes!	MAPK1,MAT2A
Signaling by ERBB2	0.322	0.0857	No changes!	KRAS,RHOA,YES1
Growth Hormone Signaling	0.322	0.0857	No changes!	MAPK1,PRKCB,PRKCG
EGF Signaling	0.322	0.0857	No changes!	MAP2K1,MAP2K4,MAPK1
TAK1-dependent IKK and NF-kappa-B activation	0.314	0.0909	No changes!	APP,S100B
RUNX1 regulates megakaryocyte differentiation and platelet function	0.314	0.0909	No changes!	DPY30,H2AX
B Cell Activating Factor Signaling	0.314	0.0909	No changes!	MAP2K4,MAPK1
April Mediated Signaling	0.314	0.0909	No changes!	MAP2K4,MAPK1
Class C/3 (Metabotropic glutamate/pheromone receptors)	0.305	0.111	No changes!	GABBR1
Regulation of TLR by endogenous ligand	0.305	0.111	No changes!	S100A1
Metabolism of cofactors	0.305	0.111	No changes!	CALM1
Growth hormone receptor signaling	0.305	0.111	No changes!	MAPK1
Granzyme B Signaling	0.305	0.111	No changes!	PRKDC
Methionine Degradation I (to Homocysteine)	0.305	0.111	No changes!	MAT2A
EGR2 and SOX10-mediated initiation of Schwann cell myelination	0.293	0.087	No changes!	MAG,MBP
Phototransduction Pathway	0.293	0.087	No changes!	PRKACB,PRKAR2B
Nicotinate metabolism	0.274	0.1	No changes!	CD38
WNT ligand biogenesis and trafficking	0.274	0.1	No changes!	VPS35
Formation of the ureteric bud	0.274	0.1	No changes!	ITGB1
Nicotine Degradation III	0.274	0.1	No changes!	POR
1D-myo-inositol Hexakisphosphate Biosynthesis II (Mammalian)	0.274	0.1	No changes!	SYNJ1
D-myo-inositol (1,4,5)-trisphosphate Degradation	0.274	0.1	No changes!	SYNJ1
Cysteine Biosynthesis III (mammalia)	0.274	0.1	No changes!	MAT2A
Collagen biosynthesis and modifying enzymes	0.274	0.0833	No changes!	COL25A1,P4HB
IL-13 Signaling Pathway	0.274	0.0789	No changes!	MAPK1,RHOA,YES1
Toll-like Receptor Signaling	0.274	0.0789	No changes!	MAP2K4,MAPK1,TOLLIP
Role of JAK family kinases in IL-6-type Cytokine Signaling	0.259	0.0769	No changes!	HSP90AB1,MAP2K4,MAPK1
MAP kinase activation	0.256	0.08	No changes!	MAP2K1,MAP2K4
Presynaptic depolarization and calcium channel opening	0.247	0.0909	No changes!	CACNA2D1
Signaling by NODAL	0.247	0.0909	No changes!	MAPK1
Metabolism of porphyrins	0.247	0.0909	No changes!	HMOX2
Nucleotide salvage	0.247	0.0909	No changes!	HPRT1
Meiotic recombination	0.247	0.0909	No changes!	H2AX
Paracetamol ADME	0.247	0.0909	No changes!	CNDP2
D-myo-inositol (1,3,4)-trisphosphate Biosynthesis	0.247	0.0909	No changes!	SYNJ1
Apelin Liver Signaling Pathway	0.247	0.0909	No changes!	MAP2K4
NR1H2 and NR1H3-mediated signaling	0.239	0.0769	No changes!	APOE,FASN
Heparan Sulfate Biosynthesis (Late Stages)	0.239	0.0769	No changes!	ALDH2,PRDX6
Degradation of the extracellular matrix	0.224	0.0741	No changes!	BSG,CD44
Signaling by Activin	0.223	0.0833	No changes!	MAPK1
PRC2 methylates histones and DNA	0.223	0.0833	No changes!	H2AX
Signaling by Type 1 Insulin-like Growth Factor 1 Receptor (IGF1R)	0.223	0.0833	No changes!	KRAS
LGI-ADAM interactions	0.223	0.0833	No changes!	ADAM22
Nucleosome assembly	0.223	0.0833	No changes!	H2AX
CDP-diacylglycerol Biosynthesis I	0.223	0.0833	No changes!	CDS2
Melatonin Degradation I	0.223	0.0833	No changes!	POR
Nicotine Degradation II	0.223	0.0833	No changes!	POR
Formation of Fibrin Clot (Clotting Cascade)	0.202	0.0769	No changes!	C1QBP
Endoplasmic Reticulum Stress Pathway	0.202	0.0769	No changes!	CALR
Complement System	0.202	0.0769	No changes!	C1QBP
CSDE1 Signaling Pathway	0	0.0556	No changes!	RAC1,TNC
Oxytocin in Spinal Neurons Signaling Pathway	0	0.0455	No changes!	GNA11
CDX Gastrointestinal Cancer Signaling Pathway	0	0.0423	No changes!	MAP2K1,MAPK1,RAC1
Role of Osteoblasts in Rheumatoid Arthritis Signaling Pathway	0	0.0119	No changes!	MAPK1
Ribonucleotide Reductase Signaling Pathway	0	0.0337	No changes!	KRAS,MAP2K4,MAPK1
IL-10 Signaling	0	0.0411	No changes!	MAP2K4,MAPK1,PKM
Macrophage Alternative Activation Signaling Pathway	0	0.04	No changes!	ACLY,LLGL1,MAPK1
p53 Signaling	0	0.0175	No changes!	PRKDC
Effects of PIP2 hydrolysis	0	0.0556	No changes!	MGLL
ISG15 antiviral mechanism	0	0.0286	No changes!	KPNB1
Meiotic synapsis	0	0.0556	No changes!	H2AX
Circadian Clock	0	0.0238	No changes!	PPP1CA
Collagen degradation	0	0.0556	No changes!	COL25A1
Elastic fibre formation	0	0.0667	No changes!	ITGB1
Telomere Maintenance	0	0.027	No changes!	H2AX
Glycosaminoglycan metabolism	0	0.0455	No changes!	CD44,NCAN,VCAN
Macroautophagy	0	0.0488	No changes!	DYNLL1,RRAGC
Gamma carboxylation, hypusinylation, hydroxylation, and arylsulfatase activation	0	0.04	No changes!	EEF2
MTOR signalling	0	0.0455	No changes!	RRAGC
MyD88:MAL(TIRAP) cascade initiated on plasma membrane	0	0.0385	No changes!	S100A1
Complement cascade	0	0.05	No changes!	CD81
Signaling by PDGF	0	0.0667	No changes!	CRKL,KRAS
Pre-NOTCH Expression and Processing	0	0.0323	No changes!	H2AX
Metabolism of non-coding RNA	0	0.0714	No changes!	SNRPD1,SNRPD3
Metabolism of steroid hormones	0	0.0476	No changes!	HSD17B12
Signaling by NOTCH1	0	0.0182	No changes!	CNTN1
Signaling by NOTCH2	0	0.05	No changes!	CNTN1
Assembly of collagen fibrils and other multimeric structures	0	0.05	No changes!	PLEC
RNA Polymerase II Transcription	0	0.0118	No changes!	SNRPD3
Gene Silencing by RNA	0	0.0444	No changes!	H2AX,RAN
Transcriptional activity of SMAD2/SMAD3:SMAD4 heterotrimer	0	0.027	No changes!	MAPK1
Visual phototransduction	0	0.0476	No changes!	CALM1
Activation of gene expression by SREBF (SREBP)	0	0.037	No changes!	FASN
Senescence-Associated Secretory Phenotype (SASP)	0	0.0667	No changes!	H2AX,MAPK1
Oncogene Induced Senescence	0	0.0588	No changes!	MAPK1
DNA Damage/Telomere Stress Induced Senescence	0	0.0625	No changes!	H2AX
Integrin signaling	0	0.0667	No changes!	RAP1B
Class A/1 (Rhodopsin-like receptors)	0	0.0176	No changes!	APP,GPR37L1,PSAP
Netrin-1 signaling	0	0.0645	No changes!	CDC42,RAC1
Energy dependent regulation of mTOR by LKB1-AMPK	0	0.0435	No changes!	RRAGC
SUMOylation of transcription cofactors	0	0.037	No changes!	PARK7
Transport of vitamins, nucleosides, and related molecules	0	0.0588	No changes!	SLC25A4
ERCC6 (CSB) and EHMT2 (G9a) positively regulate rRNA expression	0	0.0714	No changes!	H2AX
NoRC negatively regulates rRNA expression	0	0.0455	No changes!	H2AX
Sphingolipid metabolism	0	0.0714	No changes!	CYB5B,PLPP3,PSAP,VAPA
Interleukin-2 family signaling	0	0.0526	No changes!	SYNJ1
SUMOylation of RNA binding proteins	0	0.0417	No changes!	HNRNPK
RIPK1-mediated regulated necrosis	0	0.0625	No changes!	FLOT1
B-WICH complex positively regulates rRNA expression	0	0.0588	No changes!	H2AX
Mitochondrial translation	0	0.0213	No changes!	TUFM
Activation of anterior HOX genes in hindbrain during early embryogenesis	0	0.0476	No changes!	DPY30,H2AX
Signaling by FGFR2	0	0.0652	No changes!	KRAS,MAPK1,PPP2R1A
HDR through Homologous Recombination (HRR) or Single Strand Annealing (SSA)	0	0.0278	No changes!	H2AX
DNA Double Strand Break Response	0	0.04	No changes!	H2AX
Interleukin-4 and Interleukin-13 signaling	0	0.05	No changes!	FSCN1,HSPA8,ITGB1
Neurexins and neuroligins	0	0.0556	No changes!	EPB41L1,STXBP1,SYT1
Regulation of TP53 Activity through Acetylation	0	0.0455	No changes!	PIP4K2B
Keratinization	0	0.0667	No changes!	KRT10
Regulation of TP53 Expression and Degradation	0	0.0417	No changes!	PPP2R1A
RNA Polymerase I Transcription	0	0.0333	No changes!	H2AX
DNA Damage Bypass	0	0.05	No changes!	VCP
Processing of Capped Intronless Pre-mRNA	0	0.0556	No changes!	SNRPD3
TNF signaling	0	0.0312	No changes!	MADD
RET signaling	0	0.0417	No changes!	PRKACB
E3 ubiquitin ligases ubiquitinate target proteins	0	0.0667	No changes!	PRKDC,VCP
Transcriptional regulation by RUNX2	0	0.0625	No changes!	MAPK1,YES1
Collagen chain trimerization	0	0.0625	No changes!	COL25A1
Carboxyterminal post-translational modifications of tubulin	0	0.0625	No changes!	TUBB4A
NGF-stimulated transcription	0	0.0333	No changes!	VGF
Peroxisomal protein import	0	0.0286	No changes!	CAT
Signaling by NTRK3 (TRKC)	0	0.0455	No changes!	KRAS
Interferon alpha/beta signaling	0	0.05	No changes!	KPNB1
FLT3 Signaling	0	0.0455	No changes!	KRAS
Assembly and cell surface presentation of NMDA receptors	0	0.0714	No changes!	CAMK2A,TUBB4A
Transcriptional regulation of granulopoiesis	0	0.0667	No changes!	H2AX
Transcriptional Regulation by NPAS4	0	0.069	No changes!	MAPK1,XPO1
Signaling by CSF3 (G-CSF)	0	0.0667	No changes!	KRAS
Heme signaling	0	0.0645	No changes!	HBB,XPO1
Retinoid metabolism and transport	0	0.0455	No changes!	APOE
Formation of WDR5-containing histone-modifying complexes	0	0.0435	No changes!	DPY30
LXR/RXR Activation	0	0.0357	No changes!	APOE,FASN
Hepatic Fibrosis / Hepatic Stellate Cell Activation	0	0.011	No changes!	COL25A1
VDR/RXR Activation	0	0.0571	No changes!	PRKCB,PRKCG
IL-27 Signaling Pathway	0	0.0169	No changes!	MAPK1
Sleep REM Signaling Pathway	0	0.0612	No changes!	MAPK1,PRKACB,PRKAR2B
Chromatin organization	0	0.0259	No changes!	DPY30,H2AX,PADI2
rRNA modification in the nucleus and cytosol	0	0.0526	No changes!	RPS7
Regulation of CDH11 Expression and Function	0	0.0714	No changes!	CTNNA1
Transcriptional regulation of brown and beige adipocyte differentiation	0	0.0476	No changes!	HNRNPU
Transcriptional and post-translational regulation of MITF-M expression and activity	0	0.0526	No changes!	MAPK1,XPO1
Regulation of endogenous retroelements	0	0.0256	No changes!	H2AX
Irritable Bowel Syndrome Signaling Pathway	0	0.033	No changes!	CDC42,RAC1,RHOA
Preeclampsia Signaling Pathway	0	0.026	No changes!	MAP2K4,RHOA
PXR/RXR Activation	0	0.0714	No changes!	PRKACB,PRKAR2B
Activation of IRF by Cytosolic Pattern Recognition Receptors	0	0.0385	No changes!	MAP2K4
TREM1 Signaling	0	0.0714	No changes!	ITGB1,MAPK1
Cytotoxic T Lymphocyte-mediated Apoptosis of Target Cells	0	0.0667	No changes!	CYC1
Lymphotoxin β Receptor Signaling	0	0.0645	No changes!	CYC1,MAPK1
Airway Pathology in Chronic Obstructive Pulmonary Disease	0	0.0323	No changes!	PTGDS
IL-15 Production	0	0.0508	No changes!	MAP2K1,MAP2K4,YES1
Role of OCT4 in Mammalian Embryonic Stem Cell Pluripotency	0	0.0435	No changes!	PHB1
Small Cell Lung Cancer Signaling	0	0.0182	No changes!	CYC1
MYC Mediated Apoptosis Signaling	0	0.0541	No changes!	PRKACB,PRKAR2B
Role of Osteoblasts, Osteoclasts and Chondrocytes in Rheumatoid Arthritis	0	0.0648	No changes!	CALM1,CALM2,CALM3,GSN,MAP2K4,MAPK1,PPP3CA
Atherosclerosis Signaling	0	0.0435	No changes!	APOE,PRDX6
TNFR2 Signaling	0	0.0625	No changes!	MAP2K4
Antiproliferative Role of TOB in T Cell Signaling	0	0.0556	No changes!	MAPK1
MSP-RON Signaling Pathway	0	0.037	No changes!	ACTG1
OX40 Signaling Pathway	0	0.0667	No changes!	MAP2K4
MIF-mediated Glucocorticoid Regulation	0	0.0714	No changes!	MAPK1
Cyclins and Cell Cycle Regulation	0	0.06	No changes!	PPP2R1A,PPP2R2D,PTPA
Spliceosomal Cycle	0	0.04	No changes!	HSPA8
Role of JAK2 in Hormone-like Cytokine Signaling	0	0.0323	No changes!	SIRPA
GADD45 Signaling	0	0.0541	No changes!	MAP2K4,MAPK1
Heparan Sulfate Biosynthesis	0	0.0714	No changes!	ALDH2,PRDX6
tRNA Splicing	0	0.0455	No changes!	PDE2A
Superpathway of D-myo-inositol (1,4,5)-trisphosphate Metabolism	0	0.0667	No changes!	SYNJ1
Triacylglycerol Biosynthesis	0	0.0417	No changes!	PLPP3
Agranulocyte Adhesion and Diapedesis	0	0.0435	No changes!	ACTG1,CLDN11,ITGB1
Granulocyte Adhesion and Diapedesis	0	0.0299	No changes!	CLDN11,ITGB1
Role of p14/p19ARF in Tumor Suppression	0	0.0714	No changes!	RAC1
p38 MAPK Signaling	0	0.05	No changes!	HSPB1,MAP2K4,MAPT
Hypoxia Signaling in the Cardiovascular System	0	0.0556	No changes!	HSP90AB1,LDHA,P4HB
Osteoarthritis Pathway	0	0.0379	No changes!	ANXA5,CTNNA1,CTNNA2,ITGB1,RAC1
IL-7 Signaling Pathway	0	0.0606	No changes!	MAPK1,SLC2A1
Th17 Activation Pathway	0	0.0385	No changes!	HSP90AB1
FAT10 Cancer Signaling Pathway	0	0.027	No changes!	EEF1A1
HOTAIR Regulatory Pathway	0	0.0132	No changes!	CD44
Kinetochore Metaphase Signaling Pathway	0	0.0556	No changes!	H2AX,PPP1CA
mRNA 3 Prime End Processing Signaling Pathway	0.308	0.0794	2.236	CD44,HNRNPK,MAPK1,PCBP1,PPP1CA
Protein folding	4.65	0.259	2.138	CCT2,CCT3,CCT4,CCT5,CCT6A,CCT7,CCT8,GNA11,GNAQ,GNB2,GNG12,GNG7,TCP1,TUBB4A
Thrombin signalling through proteinase activated receptors (PARs)	3.45	0.35	1.89	GNA11,GNA13,GNAQ,GNB2,GNG12,GNG7,MAPK1
Glioma Invasiveness Signaling	2.63	0.22	1.89	CD44,CDC42,KRAS,MAPK1,RAC1,RALA,RAP1B,RAP2A,RHOA
ERK5 Signaling	1.24	0.146	1.89	GNA13,GNAQ,KRAS,RALA,RAP1B,RAP2A,YWHAZ
Signal amplification	2.51	0.286	1.633	GNA11,GNA13,GNAQ,GNB2,GNG12,GNG7
Huntington's Disease Signaling	12.5	0.231	1.508	AP2A2,ATP5F1A,ATP5F1B,ATP5F1C,ATP5F1D,ATP5PB,ATP5PF,CLTB,CLTC,DCTN1,DNAJC5,DNM1,DNM1L,GLS,GNA11,GNAQ,GNB2,GNG12,GNG7,HSPA8,HTT,MAP2K4,MAPK1,NAPB,NSF,PACSIN1,PLCB1,PRKCB,PRKCG,PSMA1,PSMA2,PSMA3,PSMA4,PSMA6,PSMA7,PSMB1,PSMB2,PSMB3,PSMB6,PSMC1,PSMC3,PSMC6,PSMD7,SDHA,SNAP25,SNCA,STX16,VAMP2
Semaphorin Neuronal Repulsive Signaling Pathway	1.12	0.118	1.508	CD44,ITGB1,MAP2K1,MAP2K4,MAPT,NCAN,PRKACB,PRKAR2B,RAC1,RHOA,VCAN
Granzyme A Signaling	10.2	0.45	1.5	MBP,NDUFA10,NDUFA12,NDUFA13,NDUFA2,NDUFA5,NDUFA8,NDUFA9,NDUFB10,NDUFB4,NDUFS1,NDUFS2,NDUFS3,NDUFS4,NDUFS5,NDUFS8,NDUFV1,NDUFV2
Apelin Adipocyte Signaling Pathway	2.34	0.2	1.414	CAT,GNA11,MAPK1,MGST3,PRDX6,PRKACB,PRKAR2B,RAC1,SOD1
Extra-nuclear estrogen signaling	1.35	0.145	1.414	CALM1,GNB2,GNG12,GNG7,HSPB1,KRAS,MAPK1,XPO1
Macrophage Classical Activation Signaling Pathway	1.06	0.127	1.414	ACO2,DLAT,DLD,NDUFS1,PDHA1,PKM,SDHA,UQCRC2
Breast Cancer Regulation by Stathmin1	0.789	0.0891	1.4	ADGRL3,CAMK2A,CAMK4,GABBR1,GNA13,GNAQ,GNB2,GNG12,GNG7,GPR37L1,KRAS,MAP2K1,MAPK1,PLCB1,PPP1CA,PPP2R1A,PRKACB,PRKAR2B,PRKCB,PRKCG,PTPA,RAC1,RALA,RAP1B,RAP2A,RHOA,TUBB4A
Glycation Signaling Pathway	3.66	0.174	1.342	APP,CDC42,GLO1,GPI,ICAM5,KRAS,MAOB,MAP2K4,MAPK1,MAPT,PFKP,PRKCB,PRKCG,RAC1,RALA,RAP1B,RAP2A,SNCA,SOD1,TXN
Role of JAK1 and JAK3 in γc Cytokine Signaling	1.3	0.179	1.342	KRAS,MAPK1,RALA,RAP1B,RAP2A
Proteasomal PSMD10 Signaling Pathway	0.942	0.115	1.342	KRAS,MAPK1,PSMC1,PSMC3,PSMC6,PSMD7,RALA,RAP1B,RAP2A
Estrogen-Dependent Breast Cancer Signaling	0.901	0.128	1.342	HSD17B12,KRAS,MAPK1,RALA,RAP1B,RAP2A
MSP-RON Signaling in Macrophages Pathway	0.501	0.098	1.342	KRAS,MAPK1,RALA,RAP1B,RAP2A
Hereditary Breast Cancer Signaling	0	0.0676	1.342	H2AX,KRAS,RALA,RAP1B,RAP2A
Ferroptosis Signaling Pathway	3.69	0.205	1.291	ACSL4,ARF1,FTH1,H2AX,HSPB1,KRAS,MAP2K1,MAPK1,NFS1,PEBP1,RALA,RAP1B,RAP2A,SLC3A2,VDAC2
Formation of ATP by chemiosmotic coupling	7.31	0.588	1.265	ATP5F1A,ATP5F1B,ATP5F1C,ATP5F1D,ATP5MF,ATP5MG,ATP5PB,ATP5PD,ATP5PF,MT-ATP6
Gαi Signaling	3.18	0.173	1.265	GABBR1,GNA11,GNA13,GNAO1,GNAQ,GNAS,GNAZ,GNB2,GNG12,GNG7,KRAS,MAPK1,PRKACB,PRKAR2B,RALA,RAP1B,RAP2A
Xenobiotic Metabolism PXR Signaling Pathway	2.11	0.16	1.155	ALDH2,ALDH4A1,CAMK2A,CAT,HSP90AB1,MAOB,MGST3,PPP1CA,PRKACB,PRKAR2B,PRKCB,PRKCG
HER-2 Signaling in Breast Cancer	2.71	0.147	1.147	ARF1,CDC42,COX4I1,COX5A,COX5B,COX6A1,COX6C,COX7A2,COX7A2L,ITGB1,KPNB1,KRAS,MAP2K1,MAPK1,PRKCB,PRKCG,RALA,RAP1B,RAP2A,YES1
Amino acids regulate mTORC1	2.22	0.226	1.134	ATP6V0C,ATP6V0D1,ATP6V1B2,ATP6V1C1,ATP6V1D,ATP6V1G2,RRAGC
Antiproliferative Role of Somatostatin Receptor 2	2.15	0.188	1.134	GNB2,GNG12,GNG7,KRAS,MAP2K1,MAPK1,RALA,RAP1B,RAP2A
JAK/STAT Signaling	1.46	0.163	1.134	GNAQ,KRAS,MAP2K1,MAPK1,RALA,RAP1B,RAP2A
Tuberculosis Latent Signaling Pathway	1.37	0.156	1.134	ACAT1,DLD,GLUD1,OGDH,PRKACB,PRKAR2B,SLC2A1
MITF-M-dependent gene expression	0.983	0.127	1.134	ATP6V0A1,ATP6V0C,ATP6V0D1,ATP6V1B2,ATP6V1C1,ATP6V1D,MYO5A
Transcriptional Regulatory Network in Embryonic Stem Cells	0.367	0.0824	1.134	KRAS,L1CAM,MAP2K1,MAPK1,RALA,RAP1B,RAP2A
Mitochondrial Division Signaling Pathway	4.13	0.183	1.091	APP,CACNA2D1,CAMK2A,DNM1L,GDAP1,GNA11,GNAQ,HTT,KRAS,MAPK1,P4HB,PPP2R1A,PPP2R2D,PPP3CA,PRKACB,PRKAR2B,PTPA,RALA,RAP1B,RAP2A,RHOA
Signaling by NTRK1 (TRKA)	4.28	0.241	1.069	AP2A2,AP2M1,AP2S1,CLTC,CRKL,DNM1,DNM1L,KRAS,MAP2K1,MAPK1,PPP2R1A,RALA,RHOA,SH3GL2
Signaling by Insulin receptor	3.47	0.281	1	ATP6V0A1,ATP6V0C,ATP6V0D1,ATP6V1B2,ATP6V1C1,ATP6V1D,ATP6V1G2,KRAS,MAPK1
VEGF Signaling	1.58	0.153	1	ACTG1,ACTN4,KRAS,MAP2K1,MAPK1,PRKCB,RALA,RAP1B,RAP2A
Myogenesis	1.42	0.222	1	CDC42,CDH2,CTNNA1,CTNNA2
Insulin processing	1.34	0.211	1	KIF5A,MYO5A,P4HB,VAMP2
Antioxidant Action of Vitamin C	1.32	0.152	1	MAP2K4,MAPK1,PDIA3,PLCB1,PRDX6,SLC2A1,TXN
NAP1L1 Transcription Regulation Signaling Pathway	0.935	0.13	1	DLAT,DLD,MAPK1,NAP1L1,PDHA1,TUBB4A
Neuroprotective Role of THOP1 in Alzheimer's Disease	0.693	0.116	1	APP,MAPT,PRKACB,PRKAR2B,TPP1
Signaling by TGF-beta Receptor Complex	0.498	0.103	1	ITGB1,PPP1CA,RHOA,XPO1
ISGylation Signaling Pathway	0.414	0.093	1	ITGB1,KRAS,MAP2K4,RTN4
Angiopoietin Signaling	0.414	0.093	1	KRAS,RALA,RAP1B,RAP2A
Role of PKR in Interferon Induction and Antiviral Response	0.348	0.0833	1	CYC1,HSP90AB1,HSPA8,MAP2K4,MAPK1
Transcriptional Regulation by MECP2	0.313	0.0816	1	CALM1,CAMK2A,CAMK4,HTT
Mitochondrial Dysfunction	33.8	0.356	0.956	ACO2,APP,ATP1A1,ATP1B1,ATP1B2,ATP1B3,ATP5F1A,ATP5F1B,ATP5F1C,ATP5F1D,ATP5MF,ATP5MG,ATP5PB,ATP5PD,ATP5PF,CACNA2D1,CALM1,CALM2,CALM3,CAMK2A,COX4I1,COX5A,COX5B,COX6A1,COX6C,COX7A2,COX7A2L,CYB5B,CYB5R3,CYC1,DLAT,DLD,DNM1L,GPD2,HTT,IDH2,MAOB,MAP2K4,MAPT,MGST3,MT-ATP6,NDUFA10,NDUFA12,NDUFA13,NDUFA2,NDUFA5,NDUFA8,NDUFA9,NDUFB10,NDUFB4,NDUFS1,NDUFS2,NDUFS3,NDUFS4,NDUFS5,NDUFS8,NDUFV1,NDUFV2,OGDH,OPA1,PAR…
Xenobiotic Metabolism CAR Signaling Pathway	2.11	0.16	0.905	ALDH2,ALDH4A1,HSP90AB1,MAP2K1,MAP2K4,MAPK1,MGST3,PPP2R1A,PPP2R2D,PRKCB,PRKCG,PTPA
Gα12/13 Signaling	1.88	0.155	0.905	CDC42,CDH2,GNA13,KRAS,MAP2K1,MAP2K4,MAPK1,RALA,RAP1B,RAP2A,RHOA
EIF2 Signaling	1.64	0.128	0.905	EIF3A,EIF3F,KRAS,MAP2K1,MAPK1,PPP1CA,RALA,RAP1B,RAP2A,RPL18,RPL19,RPL4,RPLP1,RPS3,RPS7
Tumor Microenvironment Pathway	1.18	0.121	0.905	CD44,KRAS,MAP2K1,MAPK1,RAC1,RALA,RAP1B,RAP2A,SLC1A4,SLC2A1,TNC
Opioid Signalling	4.66	0.235	0.832	CALM1,CAMK2A,CAMK4,GNA11,GNAQ,GNB2,GNG12,GNG7,MAPK1,PLCB1,PPP1CA,PPP2R1A,PPP3CA,PRKACB,PRKAR2B,PRKCG
Insulin Receptor Signaling	2.66	0.178	0.832	ACLY,CRKL,KRAS,MAP2K1,MAPK1,PPP1CA,PRKACB,PRKAR2B,RALA,RAP1B,RAP2A,SYNJ1,VAMP2
G-protein beta:gamma signalling	2.75	0.316	0.816	CDC42,GNB2,GNG12,GNG7,PLCB1,RHOA
Oncostatin M Signaling	2.4	0.273	0.816	KRAS,MAP2K1,MAPK1,RALA,RAP1B,RAP2A
SPINK1 General Cancer Pathway	1.78	0.207	0.816	KRAS,MAP2K1,MAPK1,RALA,RAP1B,RAP2A
CNTF Signaling	1.71	0.2	0.816	KRAS,MAP2K1,MAPK1,RALA,RAP1B,RAP2A
Melanoma Signaling	1.58	0.188	0.816	KRAS,MAP2K1,MAPK1,RALA,RAP1B,RAP2A
Regulation of Cellular Mechanics by Calpain Protease	1.43	0.151	0.816	ACTN4,ITGB1,KRAS,MAPK1,RALA,RAP1B,RAP2A,TLN2
ERB2-ERBB3 Signaling	1.41	0.171	0.816	KRAS,MAP2K1,MAPK1,RALA,RAP1B,RAP2A
IL-2 Signaling	1.35	0.167	0.816	KRAS,MAP2K1,MAPK1,RALA,RAP1B,RAP2A
IL-15 Signaling	1.21	0.154	0.816	KRAS,MAP2K1,MAPK1,RALA,RAP1B,RAP2A
FLT3 Signaling in Hematopoietic Progenitor Cells	1.08	0.143	0.816	KRAS,MAP2K1,MAPK1,RALA,RAP1B,RAP2A
G alpha (12/13) signalling events	1.04	0.14	0.816	ABR,GNA13,GNB2,GNG12,GNG7,RHOA
Cancer Drug Resistance by Drug Efflux	0.935	0.13	0.816	KRAS,MAP2K1,MAPK1,RALA,RAP1B,RAP2A
Role of NANOG in Mammalian Embryonic Stem Cell Pluripotency	0.725	0.113	0.816	KRAS,MAP2K1,MAPK1,RALA,RAP1B,RAP2A
Thyroid Cancer Signaling	0.725	0.113	0.816	KRAS,MAP2K1,MAPK1,RALA,RAP1B,RAP2A
Mouse Embryonic Stem Cell Pluripotency	0.725	0.113	0.816	KRAS,MAP2K1,MAPK1,RALA,RAP1B,RAP2A
Non-Small Cell Lung Cancer Signaling	0.584	0.102	0.816	KRAS,MAP2K1,MAPK1,RALA,RAP1B,RAP2A
Bladder Cancer Signaling	0.564	0.1	0.816	KRAS,MAP2K1,MAPK1,RALA,RAP1B,RAP2A
ID3 Signaling Pathway	0.438	0.0896	0.816	KRAS,MAPK1,RAC1,RALA,RAP1B,RAP2A
IL-4 Signaling	0.315	0.0789	0.816	COL25A1,KRAS,MAPK1,RALA,RAP1B,RAP2A
Systemic Lupus Erythematosus in T Cell Signaling Pathway	2.89	0.159	0.728	CAMK4,CD44,CDC42,GNA13,KRAS,MAP2K1,MAP2K4,MAPK1,PPP2R1A,PPP2R2D,PPP3CA,PTPA,RAC1,RALA,RAP1B,RAP2A,RHOA,YES1
Renal Cell Carcinoma Signaling	2.54	0.2	0.707	CDC42,FH,KRAS,MAP2K1,MAPK1,RAC1,RALA,RAP1B,RAP2A,SLC2A1
Plasma lipoprotein assembly, remodeling, and clearance	2.27	0.211	0.707	AP2A2,AP2M1,AP2S1,APOE,CLTC,NCEH1,P4HB,PRKACB
Endometrial Cancer Signaling	2.27	0.211	0.707	CTNNA1,CTNNA2,KRAS,MAP2K1,MAPK1,RALA,RAP1B,RAP2A
Neurotrophin/TRK Signaling	1.57	0.16	0.707	CDC42,KRAS,MAP2K1,MAP2K4,MAPK1,RALA,RAP1B,RAP2A
Ceramide Signaling	1.5	0.148	0.707	KRAS,MAP2K1,MAP2K4,PPP2R1A,PPP2R2D,PTPA,RALA,RAP1B,RAP2A
TGF-β Signaling	1.43	0.151	0.707	CDC42,KRAS,MAP2K1,MAP2K4,MAPK1,RALA,RAP1B,RAP2A
Actin Nucleation by ARP-WASP Complex	1.23	0.138	0.707	CDC42,ITGB1,KRAS,RAC1,RALA,RAP1B,RAP2A,RHOA
MSP-RON Signaling in Cancer Cells Pathway	0.604	0.0976	0.707	ITGB1,KRAS,MAP2K1,MAPK1,RALA,RAP1B,RAP2A,YWHAZ
Cellular Effects of Sildenafil (Viagra)	0	0.0676	0.655	ACTG1,ADGRL3,CACNA2D1,CALM1,CALM2,CALM3,GABBR1,GNAQ,GNB2,GNG12,GNG7,GPR37L1,HSP90AB1,KRAS,MAP2K4,MAPK1,PPP1CA,PPP2R1A,PPP2R2D,PPP3CA,PRKACB,PRKAR2B,PTPA,SOD2
Activation of NMDA receptors and postsynaptic events	1.96	0.167	0.632	CALM1,CAMK2A,CAMK4,KRAS,MAPK1,MAPT,PRKACB,PRKAR2B,RAC1,TUBB4A
NGF Signaling	1.6	0.147	0.632	CDC42,KRAS,MAP2K1,MAP2K4,MAPK1,RAC1,RALA,RAP1B,RAP2A,RHOA
HMGB1 Signaling	1.38	0.135	0.632	CDC42,KRAS,MAP2K1,MAP2K4,MAPK1,RAC1,RALA,RAP1B,RAP2A,RHOA
Cristae formation	7.11	0.462	0.577	APOO,ATP5F1A,ATP5F1B,ATP5F1C,ATP5F1D,ATP5MF,ATP5MG,ATP5PB,ATP5PD,ATP5PF,IMMT,MT-ATP6
Chemokine Signaling	6.07	0.312	0.577	CALM1,CALM2,CALM3,CAMK2A,CAMK4,GNAQ,KRAS,MAP2K1,MAPK1,PLCB1,PRKCB,RALA,RAP1B,RAP2A,RHOA
Glucose metabolism	4	0.255	0.577	ALDOA,ENO2,GAPDH,GPI,PC,PFKP,PGAM1,PGK1,PKM,PPP2R1A,PRKACB,TPI1
Endocannabinoid Developing Neuron Pathway	3.37	0.186	0.577	GNAO1,GNB2,GNG12,GNG7,KRAS,MAP2K1,MAP2K4,MAPK1,MGLL,PRKACB,PRKAR2B,RAC1,RALA,RAP1B,RAP2A,RHOA
Endocannabinoid Neuronal Synapse Pathway	2.2	0.149	0.577	CACNA2D1,GNA11,GNAO1,GNAQ,GNB2,GNG12,GNG7,MAPK1,MGLL,NDUFS2,PDIA3,PLCB1,PPP3CA,PRKACB,PRKAR2B
Pulmonary Fibrosis Idiopathic Signaling Pathway	0.422	0.0818	0.577	ACTG1,CDH2,COL25A1,GNA13,ITGB1,KRAS,MAP2K1,MAP2K4,MAPK1,RALA,RAP1B,RAP2A,RHOA
RAC Signaling	2.45	0.163	0.535	CD44,CDC42,CYFIP2,ITGB1,KRAS,MAP2K1,MAP2K4,MAPK1,PIP4K2B,RAC1,RALA,RAP1B,RAP2A,RHOA
Role of Osteoclasts in Rheumatoid Arthritis Signaling Pathway	2.21	0.133	0.5	ADAM22,CALM1,CALM2,CALM3,CAMK4,CDC42,COL25A1,CTNNA1,CTNNA2,GSN,KRAS,MAP2K1,MAP2K4,MAPK1,PPP3CA,RAC1,RALA,RAP1B,RAP2A,RHOA
Phospholipase C Signaling	5.11	0.186	0.471	CALM1,CALM2,CALM3,CAMK4,CDC42,GNA13,GNAQ,GNAS,GNB2,GNG12,GNG7,ITGB1,KRAS,MAP2K1,MAPK1,MARCKS,PEBP1,PLCB1,PPP3CA,PRKCB,PRKCG,RAC1,RALA,RAP1B,RAP2A,RHOA
CTLA4 Signaling in Cytotoxic T Lymphocytes	4.65	0.217	0.471	AP2A2,AP2M1,AP2S1,ARF1,CLTB,CLTC,ITGB1,KRAS,MAP2K4,MAPK1,PPP2R1A,PPP2R2D,PTPA,RAC1,RALA,RAP1B,RAP2A,YES1
RHO GTPases activate KTN1	4.42	0.714	0.447	CDC42,KIF5A,KLC1,RAC1,RHOA
Ephrin Receptor Signaling	2.71	0.147	0.447	CDC42,CRKL,GNA11,GNA13,GNAO1,GNAQ,GNAS,GNAZ,GNB2,GNG12,GNG7,ITGB1,KRAS,MAP2K1,MAPK1,RAC1,RALA,RAP1B,RAP2A,RHOA
Activation of kainate receptors upon glutamate binding	1.81	0.238	0.447	CALM1,GNB2,GNG12,GNG7,PLCB1
Kinesins	1.81	0.238	0.447	KIF21A,KIF3A,KIF5A,KLC1,TUBB4A
Interferon gamma signaling	1.19	0.167	0.447	CAMK2A,CD44,MAPK1,NCAM1,TRIM2
Phase I - Functionalization of compounds	0.964	0.143	0.447	ALDH2,CYB5B,CYB5R3,MAOB,POR
FcγRIIB Signaling in B Lymphocytes	0.838	0.122	0.447	CACNA2D1,KRAS,MAP2K4,RALA,RAP1B,RAP2A
Signaling by ERBB4	0.693	0.116	0.447	APOE,GABRG2,GFAP,KRAS,S100B
Pyroptosis Signaling Pathway	0.613	0.109	0.447	DHX9,MAPK1,PRKACB,PRKAR2B,RHOA
CDC42 Signaling	0.407	0.087	0.447	CDC42,ITGB1,LLGL1,MAP2K4,MAPK1,RALA
NAFLD Signaling Pathway	0	0.0439	0.447	FASN,MAP2K4,PPP2R1A,PPP2R2D,PTPA
Cohesin Chromatin Regulation Pathway	0	0.0588	0.447	H2AX,HBB,HP1BP3,PPP2R1A,PPP2R2D,PTPA
TR/RXR Activation	0	0.0625	0.447	CAMK4,FASN,MBP,PFKP,SLC2A1
Acute Myeloid Leukemia Signaling	2.76	0.213	0.378	IDH2,IDH3B,IDH3G,KRAS,MAP2K1,MAP2K4,MAPK1,RALA,RAP1B,RAP2A
Apoptotic execution phase	2.14	0.219	0.378	ADD1,DNM1L,GSN,KPNB1,MAPT,PLEC,SPTAN1
UVA-Induced MAPK Signaling	1.52	0.157	0.378	KRAS,MAP2K4,MAPK1,PDIA3,PLCB1,RALA,RAP1B,RAP2A
Mitotic Prophase	1.32	0.152	0.378	H2AX,MAPK1,PPP2R1A,PPP2R2D,PRKCB,RAB1A,RAB2A
Sphingosine-1-phosphate Signaling	0.916	0.118	0.378	CDC42,GNA13,GNAQ,MAPK1,PDIA3,PLCB1,RAC1,RHOA
IL-17 Signaling	0.604	0.1	0.378	HSP90AB1,KRAS,MAP2K4,MAPK1,RALA,RAP1B,RAP2A
Prostate Cancer Signaling	0.547	0.0959	0.378	HSP90AB1,KRAS,MAP2K1,MAPK1,RALA,RAP1B,RAP2A
G alpha (q) signalling events	0.343	0.0805	0.378	APP,GNA11,GNAQ,GNB2,GNG12,GNG7,PLCB1
Parkinson's Signaling Pathway	10.6	0.236	0.343	ACTG1,ALDH2,ALDH4A1,ATP6V0A1,ATP6V0C,ATP6V0D1,ATP6V1B2,ATP6V1C1,ATP6V1D,ATP6V1G2,CACNA2D1,CALM1,CALM2,CALM3,CAMK2A,MAOB,MAPK1,NDUFA10,NDUFA12,NDUFA13,NDUFA2,NDUFA5,NDUFA8,NDUFA9,NDUFB10,NDUFB4,NDUFS1,NDUFS2,NDUFS3,NDUFS4,NDUFS5,NDUFS8,NDUFV1,NDUFV2,PARK7,SLC1A2,SNCA,TUBB4A,UCHL1
Chaperone Mediated Autophagy Signaling Pathway	11.2	0.261	0.333	APP,ATP6V0A1,ATP6V0C,ATP6V0D1,ATP6V1B2,ATP6V1C1,ATP6V1D,ATP6V1G2,EEF1A1,GFAP,HSP90AB1,HSPA8,HTT,IDH2,LAMP2,MAP2K4,MAPK1,MAPT,PARK7,PEA15,PPP3CA,PSMA1,PSMA2,PSMA3,PSMA4,PSMA6,PSMA7,PSMB1,PSMB2,PSMB3,PSMB6,RAB11B,RAC1,SNCA,TPD52,UCHL1
GDNF Family Ligand-Receptor Interactions	2.34	0.2	0.333	CDC42,KRAS,MAP2K1,MAP2K4,MAPK1,RAC1,RALA,RAP1B,RAP2A
Platelet homeostasis	1.76	0.164	0.333	ATP2B1,CALM1,GNAS,GNB2,GNG12,GNG7,PDE2A,PPP2R1A,SLC8A2
STAT3 Pathway	1.08	0.123	0.333	KRAS,MAP2K1,MAP2K4,MAPK1,NDUFA13,RAC1,RALA,RAP1B,RAP2A
Ovarian Cancer Signaling	0.921	0.111	0.333	CD44,GJA1,KRAS,MAP2K1,MAPK1,PRKACB,PRKAR2B,RALA,RAP1B,RAP2A
Acute Phase Response Signaling	0.811	0.105	0.333	HMOX2,HNRNPK,KRAS,MAP2K1,MAP2K4,MAPK1,RALA,RAP1B,RAP2A,SOD2
Mitotic Prometaphase	0.606	0.0957	0.333	ACTR1A,DCTN1,DCTN2,DYNC1H1,DYNLL1,PPP2R1A,PRKAR2B,TUBB4A,XPO1
SAPK/JNK Signaling	3.51	0.217	0.302	CDC42,CRKL,GNA13,GNB2,GNG12,GNG7,HNRNPK,KRAS,MAP2K4,RAC1,RALA,RAP1B,RAP2A
Transport of inorganic cations/anions and amino acids/oligopeptides	2.55	0.19	0.302	CALM1,SLC12A5,SLC17A7,SLC1A2,SLC1A3,SLC1A4,SLC25A11,SLC32A1,SLC3A2,SLC4A4,SLC8A2
EPH-Ephrin signaling	2.43	0.183	0.302	ACTG1,AP2A2,AP2M1,AP2S1,CDC42,CLTB,CLTC,DNM1,RAC1,RHOA,YES1
RHOA Signaling	2.06	0.164	0.302	ACTG1,GNA13,PFN1,PFN2,PIP4K2B,RHOA,SEPTIN11,SEPTIN2,SEPTIN4,SEPTIN7,TTN
Glioblastoma Multiforme Signaling	1.32	0.128	0.302	CDC42,KRAS,MAP2K1,MAPK1,PDIA3,PLCB1,RAC1,RALA,RAP1B,RAP2A,RHOA
Epithelial Membrane Protein Signaling Pathway	0.823	0.104	0.302	CD44,ITGB1,KRAS,MAP2K1,MAPK1,RAC1,RALA,RAP1B,RAP2A,RHOA,YES1
Regulation of the Epithelial Mesenchymal Transition by Growth Factors Pathway	0.823	0.104	0.302	CDC42,CDH2,KRAS,MAP2K1,MAP2K4,MAPK1,RAC1,RALA,RAP1B,RAP2A,RHOA
Cholecystokinin/Gastrin-mediated Signaling	3.76	0.208	0.277	CDC42,GNA13,GNAQ,KRAS,MAP2K1,MAP2K4,MAPK1,PLCB1,PRKCB,PRKCG,RAC1,RALA,RAP1B,RAP2A,RHOA
Paxillin Signaling	3.08	0.197	0.277	ACTG1,ACTN4,ARF1,CDC42,ITGB1,KRAS,MAP2K4,MAPK1,RAC1,RALA,RAP1B,RAP2A,TLN2
Tuberculosis Active Signaling Pathway	1.47	0.127	0.277	ATP6V0A1,ATP6V0C,ATP6V0D1,ATP6V1B2,ATP6V1C1,ATP6V1D,ATP6V1G2,CORO1A,MAP2K4,MAPK1,PPP3CA,RAB14,RAC1
Role of MAPK Signaling in Promoting the Pathogenesis of Influenza	4.83	0.242	0.258	ATP6V0A1,ATP6V0C,ATP6V0D1,ATP6V1B2,ATP6V1C1,ATP6V1D,ATP6V1G2,KRAS,MAP2K1,MAP2K4,MAPK1,PRDX6,RABGEF1,RALA,RAP1B,RAP2A
Oxytocin in Brain Signaling Pathway	3.46	0.168	0.243	CACNA2D1,CALM1,CALM2,CALM3,GNA11,GNAO1,GNAQ,GNB2,GNG12,GNG7,KRAS,MAP2K1,MAPK1,PRDX6,PRKCB,PRKCG,RALA,RAP1B,RAP2A,SLC12A5
G Beta Gamma Signaling	5.27	0.222	0.229	CACNA2D1,CDC42,GNA11,GNA13,GNAO1,GNAQ,GNAS,GNAZ,GNB2,GNG12,GNG7,KRAS,MAPK1,PRKACB,PRKAR2B,PRKCB,PRKCG,RALA,RAP1B,RAP2A
Actin Cytoskeleton Signaling	3.6	0.168	0.229	ACTG1,ACTN4,CDC42,CRKL,CYFIP2,GNA13,GNG12,GSN,ITGB1,KRAS,MAP2K1,MAPK1,PFN1,PFN2,RAC1,RALA,RAP1B,RAP2A,RHOA,TLN2,TTN
Cilium Assembly	3.52	0.174	0.229	ACTR1A,CCT2,CCT3,CCT4,CCT5,CCT6A,CCT7,CCT8,DCTN1,DCTN2,DYNC1H1,DYNLL1,DYNLRB1,KIF3A,PPP2R1A,PRKAR2B,SEPTIN2,TCP1,TUBB4A
Beta-catenin independent WNT signaling	11	0.275	0	AP2A2,AP2M1,AP2S1,CALM1,CAMK2A,CLTB,CLTC,GNAO1,GNB2,GNG12,GNG7,KRAS,PFN1,PLCB1,PPP3CA,PRKCB,PRKCG,PSMA1,PSMA2,PSMA3,PSMA4,PSMA6,PSMA7,PSMB1,PSMB2,PSMB3,PSMB6,PSMC1,PSMC3,PSMC6,PSMD7,RAC1,RHOA
MAPK6/MAPK4 signaling	8.17	0.323	0	CDC42,HSPB1,PRKACB,PSMA1,PSMA2,PSMA3,PSMA4,PSMA6,PSMA7,PSMB1,PSMB2,PSMB3,PSMB6,PSMC1,PSMC3,PSMC6,PSMD7,RAC1,SEPTIN7,XPO1
Gluconeogenesis I	6.73	0.6	0	ALDOA,ENO2,GAPDH,GPI,MDH1,MDH2,ME3,PGAM1,PGK1
Role of NFAT in Regulation of the Immune Response	6.59	0.24	0	CALM1,CALM2,CALM3,GNA11,GNA13,GNAO1,GNAQ,GNAS,GNAZ,GNB2,GNG12,GNG7,KPNA6,KPNB1,KRAS,MAP2K1,MAPK1,PLCB1,PPP3CA,RALA,RAP1B,RAP2A,XPO1
Glycolysis I	6.4	0.562	0	ALDOA,ENO2,GAPDH,GPI,PFKP,PGAM1,PGK1,PKM,TPI1
Thrombin Signaling	5.54	0.205	0	CAMK2A,CAMK4,CDC42,GNA11,GNA13,GNAO1,GNAQ,GNAS,GNAZ,GNB2,GNG12,GNG7,KRAS,MAP2K1,MAPK1,PDIA3,PLCB1,PRKCB,PRKCG,RAC1,RALA,RAP1B,RAP2A,RHOA
Fc epsilon receptor (FCERI) signaling	5.51	0.23	0	CALM1,KRAS,MAP2K4,MAPK1,PPP3CA,PSMA1,PSMA2,PSMA3,PSMA4,PSMA6,PSMA7,PSMB1,PSMB2,PSMB3,PSMB6,PSMC1,PSMC3,PSMC6,PSMD7,RAC1
Ephrin B Signaling	5.46	0.283	0	CAP1,CDC42,GNA11,GNA13,GNAO1,GNAQ,GNAS,GNAZ,GNB2,GNG12,GNG7,HNRNPK,MAPK1,RAC1,RHOA
Integration of energy metabolism	5.3	0.24	0	ACLY,ACSL4,FASN,GNA11,GNAQ,GNAS,GNB2,GNG12,GNG7,MARCKS,PLCB1,PPP2R1A,PRKACB,PRKAR2B,SLC2A1,SNAP25,STXBP1,VAMP2
Virus Entry via Endocytic Pathways	4.49	0.229	0	ACTG1,AP2A2,AP2M1,AP2S1,CDC42,CLTB,CLTC,DNM1,ITGB1,KRAS,PRKCB,PRKCG,RAC1,RALA,RAP1B,RAP2A
Mitochondrial protein import	4.1	0.303	0	ACO2,ATP5F1A,ATP5F1B,CS,CYC1,HSPD1,IDH3G,SLC25A4,TOMM70,VDAC1
IL-8 Signaling	4.07	0.181	0	CDC42,GNA11,GNA13,GNAO1,GNAQ,GNAS,GNAZ,GNB2,GNG12,GNG7,KRAS,MAP2K1,MAP2K4,MAPK1,PRKCB,PRKCG,RAC1,RALA,RAP1B,RAP2A,RHOA
AMPK Signaling	3.88	0.161	-0.276	AK1,AK5,EEF2,FASN,GNA11,GNA13,GNAO1,GNAQ,GNAS,GNAZ,GNB2,GNG12,GNG7,MAPK1,PFKP,PPP2R1A,PPP2R2D,PRKACB,PRKAR2B,PTPA,RAB1A,RAB2A,RAB3A,RAB7A,SLC2A1
Cilia Biogenesis Signaling Pathway	3.77	0.177	0	CALM1,CALM2,CALM3,DCTN1,GNA11,GNA13,GNAO1,GNAQ,GNAS,GNAZ,GNB2,GNG12,GNG7,HTT,KIF3A,MAPK1,MYO5A,PPP1CA,TUBB4A,YWHAZ
RHO GTPases activate IQGAPs	3.57	0.429	0	ACTG1,CALM1,CDC42,CTNNA1,RAC1,TUBB4A
Maturation of TCA enzymes and regulation of TCA cycle	3.57	0.429	0	ACAT1,ACO2,CS,IDH2,NFS1,SDHA
Glioma Signaling	3.5	0.19	0	CALM1,CALM2,CALM3,CAMK2A,CAMK4,IDH2,IDH3B,IDH3G,KRAS,MAP2K1,MAPK1,PRKCB,PRKCG,RALA,RAP1B,RAP2A
COPI-mediated anterograde transport	3.49	0.206	0	ACTR1A,ANK2,ARF1,CAPZA2,DCTN1,DCTN2,DYNC1H1,DYNLL1,NAPB,NSF,RAB1A,SPTAN1,SPTBN1,TUBB4A
G Protein Signaling Mediated by Tubby	3.25	0.244	0	GNA11,GNA13,GNAO1,GNAQ,GNAS,GNAZ,GNB2,GNG12,GNG7,PLCB1
Macropinocytosis Signaling	3.19	0.224	0	ACTN4,CDC42,ITGB1,KRAS,PRKCB,PRKCG,RAC1,RALA,RAP1B,RAP2A,RHOA
Glutamate binding, activation of AMPA receptors and synaptic plasticity	3.08	0.276	0	AP2A2,AP2M1,AP2S1,CAMK2A,EPB41L1,NSF,PRKCB,PRKCG
GM-CSF Signaling	2.71	0.225	0	CAMK2A,KRAS,MAP2K1,MAPK1,PPP3CA,PRKCB,RALA,RAP1B,RAP2A
Agrin Interactions at Neuromuscular Junction	2.68	0.208	0	ACTG1,CDC42,ITGB1,KRAS,MAP2K4,MAPK1,RAC1,RALA,RAP1B,RAP2A
RHO GTPases Activate Formins	2.64	0.185	0	ACTG1,CDC42,DYNC1H1,DYNLL1,ITGB1,PFN1,PFN2,PPP2R1A,RAC1,RHOA,TUBB4A,XPO1
Thrombopoietin Signaling	2.59	0.235	0	KRAS,MAP2K1,MAPK1,PRKCB,PRKCG,RALA,RAP1B,RAP2A
RHOGDI Signaling	2.54	0.149	0	ACTG1,ARHGDIA,CD44,CDC42,CDH2,GNA11,GNA13,GNAO1,GNAQ,GNAS,GNAZ,GNB2,GNG12,GNG7,ITGB1,PIP4K2B,RAC1,RHOA
Fatty acyl-CoA biosynthesis	2.51	0.286	0	ACLY,ACSL4,ACSL6,FASN,HSD17B12,TECR
BMP signaling pathway	2.48	0.196	0	CAMK4,KRAS,MAP2K1,MAP2K4,MAPK1,PRKACB,PRKAR2B,RALA,RAP1B,RAP2A
Stearate Biosynthesis I (Animals)	2.29	0.261	0	ACOT7,ACSL4,ACSL6,FASN,HSD17B12,TECR
Senescence Pathway	2.18	0.13	0	CACNA2D1,CALM1,CALM2,CALM3,CAT,DLAT,DLD,KRAS,MAP2K1,MAP2K4,MAPK1,PDHA1,PPP1CA,PPP2R1A,PPP2R2D,PPP3CA,PTPA,RALA,RAP1B,RAP2A,SOD2
ERBB4 Signaling	2.07	0.195	0	KRAS,MAP2K1,MAPK1,PRKCB,PRKCG,RALA,RAP1B,RAP2A
RAN Signaling	2.06	0.333	0	KPNA6,KPNB1,RAN,XPO1
ERBB Signaling	2.01	0.169	0	CDC42,KRAS,MAP2K1,MAP2K4,MAPK1,PRKCB,PRKCG,RALA,RAP1B,RAP2A
Cell junction organization	2	0.19	0	ACTG1,CADM2,CADM3,CDH2,CLDN11,CTNNA1,ITGB1,PLEC
Xenobiotic Metabolism General Signaling Pathway	1.87	0.161	0	KRAS,MAP2K1,MAP2K4,MAPK1,MGST3,PRKCB,PRKCG,RALA,RAP1B,RAP2A
NF-κB Activation by Viruses	1.82	0.178	0	ITGB1,KRAS,MAPK1,PRKCB,PRKCG,RALA,RAP1B,RAP2A
VEGF Family Ligand-Receptor Interactions	1.82	0.178	0	KRAS,MAP2K1,MAPK1,PRKCB,PRKCG,RALA,RAP1B,RAP2A
RHO GTPases Activate WASPs and WAVEs	1.71	0.2	0	ACTG1,CDC42,CYFIP2,MAPK1,RAC1,YES1
Neuregulin Signaling	1.67	0.145	0	CRKL,HSP90AB1,ITGB1,KRAS,MAP2K1,MAPK1,PRKCB,PRKCG,RALA,RAP1B,RAP2A
Prolactin Signaling	1.66	0.167	0	KRAS,MAP2K1,MAPK1,PRKCB,PRKCG,RALA,RAP1B,RAP2A
PAK Signaling	1.64	0.149	0	CDC42,ITGB1,KRAS,MAP2K1,MAP2K4,MAPK1,RAC1,RALA,RAP1B,RAP2A
Fcgamma receptor (FCGR) dependent phagocytosis	1.61	0.163	0	ACTG1,CDC42,CYFIP2,HSP90AB1,MAPK1,MYO5A,RAC1,YES1
PKR-mediated signaling	1.52	0.182	0	DHX9,HSPA8,MAPT,PPP2R1A,SNCA,TUBB4A
PEDF Signaling	1.47	0.154	0	KRAS,MAPK1,RAC1,RALA,RAP1B,RAP2A,RHOA,SOD2
Natural Killer Cell Signaling	1.41	0.137	0	CDC42,HSPA8,ITGB1,KRAS,MAP2K1,MAPK1,RAC1,RALA,RAP1B,RAP2A
Metabolism of water-soluble vitamins and cofactors	1.35	0.167	0	CYB5R3,FASN,NFS1,PC,PDXK,SLC2A1
CGAS-STING Signaling Pathway	1.35	0.145	0	ATP6V0A1,ATP6V0C,ATP6V0D1,ATP6V1B2,ATP6V1C1,ATP6V1D,ATP6V1G2,GJA1
Unfolded protein response	1.35	0.145	0	CALR,CANX,DNAJA2,DNAJC5,DNAJC6,HSPA8,P4HB,VCP
Mitochondrial biogenesis	1.26	0.158	0	ATP5F1B,CALM1,CAMK4,GLUD1,IDH2,SOD2
Xenobiotic Metabolism AHR Signaling Pathway	1.19	0.167	0	ALDH2,ALDH4A1,HSP90AB1,MGST3,PTGES3
PI3K/AKT Signaling	1.17	0.115	0	HSP90AB1,ITGB1,KRAS,MAP2K1,MAPK1,PPP2R1A,PPP2R2D,PTPA,RALA,RAP1B,RAP2A,SYNJ1,YWHAZ
Polyamine Regulation in Colon Cancer	1.17	0.15	0	KRAS,MAP2K1,MAP2K4,MAPK1,RHOA,SLC3A2
Ephrin A Signaling	1.16	0.123	0	APP,CDC42,MAP2K1,MAPK1,PRKACB,PRKAR2B,RAC1,RAP1B,RHOA,YES1
IGF-1 Signaling	1.11	0.125	0	KRAS,MAP2K1,MAPK1,PRKACB,PRKAR2B,RALA,RAP1B,RAP2A,YWHAZ
Eukaryotic Translation Initiation	1.03	0.125	0	EIF3A,EIF3F,RPL18,RPL19,RPL4,RPLP1,RPS3,RPS7
IL-6 Signaling	0.814	0.111	0	HSPB1,KRAS,MAP2K1,MAP2K4,MAPK1,RALA,RAP1B,RAP2A
Sumoylation Pathway	0.734	0.109	0	ARHGDIA,CDC42,MAP2K4,RAC1,RAN,RHOA,SNCA
Bone Mineralization Signaling Pathway	0.651	0.107	0	ATP2B1,GNA11,GNAQ,NHERF1,PDIA3,PLCB1
Signaling by PTK6	0.63	0.118	0	KRAS,RAC1,RHOA,SFPQ
3-phosphoinositide Degradation	0.626	0.0952	0	ATP1A1,PDXP,PPP1CA,PPP2R1A,PPP3CA,PTPA,PTPMT1,PTPRN,SIRPA,SYNJ1
IL-17A Signaling in Fibroblasts	0.547	0.108	0	MAP2K4,MAPK1,P4HB,PRKCB
Amyotrophic Lateral Sclerosis Signaling	0.535	0.093	0	CACNA2D1,CAT,GLUL,PPP3CA,RAB5B,RAC1,SLC1A2,SOD1
Class B/2 (Secretin family receptors)	0.377	0.0889	0	GNAS,GNB2,GNG12,GNG7
COPII-mediated vesicle transport	0.36	0.087	0	NAPB,NSF,RAB1A,SEC31A
Coronavirus Pathogenesis Pathway	0.316	0.0777	0	EEF1A1,KPNB1,MAP2K4,MAPK1,RAB7A,RPS3,RPS7,TOMM70
WNT/SHH Axonal Guidance Signaling Pathway	0.303	0.0779	0	CAMK2A,MAP2K4,PRKACB,PRKAR2B,YES1,YWHAZ
BBSome Signaling Pathway	0.272	0.0732	0	ADGRL3,CCT2,CCT3,CCT4,CCT5,CCT6A,CCT7,CCT8,DNM1L,GABBR1,GPR37L1,MAP2K4,MAPK1,PRKACB,PRKAR2B,RAB5B,RHOA,TCP1
Activin Inhibin Signaling Pathway	0	0.0417	0	MAP2K1,MAP2K4,MAPK1,RHOA
PIP3 activates AKT signaling	0	0.0455	0	MAPK1,PIP4K2B,PPP2R1A,RAC1
Costimulation by the CD28 family	0	0.0702	0	CDC42,PPP2R1A,RAC1,YES1
RAR Activation	0	0.0597	0	CAMK2A,CDC42,GNA11,GNAQ,MAP2K1,MAP2K4,MAPK1,PDE2A,PRKACB,PRKAR2B,RAC1,RHOA
NF-κB Signaling	0	0.06	0	KRAS,PRKACB,PRKCB,RALA,RAP1B,RAP2A
Sirtuin Signaling Pathway	18.5	0.305	-0.18	ACLY,APP,ATP5F1A,ATP5F1B,ATP5F1C,ATP5F1D,ATP5PB,ATP5PF,CYC1,GLS,GLUD1,GOT2,IDH2,LDHA,LDHB,MAPK1,MT-ATP6,NDUFA10,NDUFA12,NDUFA13,NDUFA2,NDUFA5,NDUFA8,NDUFA9,NDUFB10,NDUFB4,NDUFS1,NDUFS2,NDUFS3,NDUFS4,NDUFS5,NDUFS8,NDUFV1,NDUFV2,PDHA1,PGAM1,PGK1,PRKDC,SDHA,SLC25A4,SLC2A1,SOD1,SOD2,TOMM70,UQCRC2,UQCRFS1,VDAC1,VDAC2,VDAC3,XRCC5
MHC class II antigen presentation	8.7	0.328	-0.218	ACTR1A,AP2A2,AP2M1,AP2S1,ARF1,CANX,CAPZA2,CLTC,DCTN1,DCTN2,DNM1,DNM1L,DYNC1H1,DYNLL1,KIF3A,KIF5A,KLC1,RAB7A,SEC31A,SH3GL2,TUBB4A
Role of Tissue Factor in Cancer	2.98	0.158	-0.229	GNA11,GNA13,GNAQ,ITGB1,KRAS,MAP2K1,MAP2K4,MAPK1,P4HB,PDXP,PLCB1,PPP2R1A,PPP2R2D,PTPA,RAC1,RALA,RAP1B,RAP2A,YES1
Zn Homeostasis Signaling Pathway	0	0.0549	-0.243	ADGRL3,APP,GABBR1,GNA11,GNAQ,GPR37L1,MAPK1,PDE2A,PLCB1,PPP3CA,PRKACB,PRKAR2B,PRKCB,PRKCG,RAC1,RYR2,SLC12A5,SLC30A3
CXCR4 Signaling	5.9	0.227	-0.258	CDC42,GNA11,GNA13,GNAO1,GNAQ,GNAS,GNAZ,GNB2,GNG12,GNG7,KRAS,MAP2K1,MAP2K4,MAPK1,PLCB1,PRKCB,PRKCG,RAC1,RALA,RAP1B,RAP2A,RHOA
Endothelin-1 Signaling	2.65	0.16	-0.258	GNA11,GNA13,GNAO1,GNAQ,GNAS,GNAZ,KRAS,MAPK1,PDIA3,PLCB1,PRDX6,PRKCB,PRKCG,RALA,RAP1B,RAP2A
Autism Signaling Pathway	0.719	0.0938	-0.258	ALDH2,ALDH4A1,CACNA2D1,CAMK2A,CNTNAP2,DLD,HPRT1,KRAS,MAP2K1,MAPK1,PRKACB,PRKAR2B,RALA,RAP1B,RAP2A
α-Adrenergic Signaling	11	0.352	-0.277	CALM1,CALM2,CALM3,CAMK4,GNA11,GNA13,GNAO1,GNAQ,GNAS,GNAZ,GNB2,GNG12,GNG7,KRAS,MAP2K1,MAPK1,PRKACB,PRKAR2B,PRKCB,PRKCG,PYGB,RALA,RAP1B,RAP2A,SLC8A2
CDK5 Signaling	3.69	0.205	-0.277	GNAS,ITGB1,KRAS,MAP2K1,MAPK1,MAPT,PPP1CA,PPP2R1A,PPP2R2D,PRKACB,PRKAR2B,PTPA,RALA,RAP1B,RAP2A
Colorectal Cancer Metastasis Signaling	2.93	0.15	-0.277	CDC42,GNA11,GNA13,GNAO1,GNAQ,GNAS,GNAZ,GNB2,GNG12,GNG7,KRAS,MAP2K1,MAP2K4,MAPK1,PRKACB,PRKAR2B,RAC1,RALA,RAP1B,RAP2A,RHOA
B Cell Receptor Signaling	2.83	0.167	-0.277	CALM1,CALM2,CALM3,CAMK2A,CDC42,KRAS,MAP2K1,MAP2K4,MAPK1,PPP3CA,PRKCB,RAC1,RALA,RAP1B,RAP2A,SYNJ1
Protein Sorting Signaling Pathway	1.38	0.124	-0.277	ARF1,CDC42,CLTB,CLTC,GNAQ,GNAS,PLPP3,PRKACB,PRKAR2B,RAB11B,SEC31A,VPS35,YES1
Gαq Signaling	5.24	0.214	-0.302	CALM1,CALM2,CALM3,CDC42,GNA11,GNA13,GNAO1,GNAQ,GNAS,GNAZ,GNB2,GNG12,GNG7,MAP2K1,MAPK1,PLCB1,PPP3CA,PRKCB,PRKCG,RAC1,RHOA
Translocation of SLC2A4 (GLUT4) to the plasma membrane	3.82	0.262	-0.302	ACTG1,CALM1,KIF3A,MYO5A,RAB10,RAB14,RAC1,RALA,TUBB4A,VAMP2,YWHAZ
LPS-stimulated MAPK Signaling	3.03	0.216	-0.302	CDC42,KRAS,MAP2K1,MAP2K4,MAPK1,PRKCB,PRKCG,RAC1,RALA,RAP1B,RAP2A
Fc Epsilon RI Signaling	2.75	0.2	-0.302	KRAS,MAP2K1,MAP2K4,MAPK1,PRKCB,PRKCG,RAC1,RALA,RAP1B,RAP2A,SYNJ1
mTOR Signaling	2.14	0.139	-0.302	CDC42,EIF3A,EIF3F,KRAS,MAPK1,PPP2R1A,PPP2R2D,PRKCB,PRKCG,PTPA,RAC1,RALA,RAP1B,RAP2A,RHOA,RPS3,RPS7
Signaling by VEGF	1.71	0.147	-0.302	ACTG1,CALM1,CDC42,CTNNA1,CYFIP2,HSPB1,KRAS,PRKACB,PRKCB,RAC1,RHOA
Regulation of IL-2 Expression in Activated and Anergic T Lymphocytes	3.47	0.226	-0.333	CALM1,CALM2,CALM3,KRAS,MAP2K1,MAP2K4,MAPK1,PPP3CA,RAC1,RALA,RAP1B,RAP2A
Iron uptake and transport	3.06	0.25	-0.333	ATP6V0A1,ATP6V0C,ATP6V0D1,ATP6V1B2,ATP6V1C1,ATP6V1D,ATP6V1G2,FTH1,HMOX2
UVC-Induced MAPK Signaling	2.96	0.243	-0.333	KRAS,MAP2K1,MAP2K4,MAPK1,PRKCB,PRKCG,RALA,RAP1B,RAP2A
Telomerase Signaling	2.52	0.179	-0.333	HSP90AB1,KRAS,MAP2K1,MAPK1,PPP2R1A,PPP2R2D,PTGES3,PTPA,RALA,RAP1B,RAP2A,TPP1
Regulation of eIF4 and p70S6K Signaling	1.76	0.136	-0.333	EIF3A,EIF3F,ITGB1,KRAS,MAP2K1,MAPK1,PPP2R1A,PPP2R2D,PTPA,RALA,RAP1B,RAP2A,RPS3,RPS7
Melanocyte Development and Pigmentation Signaling	1.67	0.158	-0.333	GNAS,KRAS,MAP2K1,MAPK1,PRKACB,PRKAR2B,RALA,RAP1B,RAP2A
IL-12 Signaling and Production in Macrophages	1.5	0.129	-0.333	APOE,CALM1,CALM2,CALM3,CD47,MAP2K1,MAPK1,PRKCB,PRKCG,PRKDC,RAB7A,RAC1,XRCC5
Cargo recognition for clathrin-mediated endocytosis	1.42	0.143	-0.333	AP2A2,AP2M1,AP2S1,CLTB,CLTC,SH3GL2,SNAP91,SYT1,VAMP2
Erythropoietin Signaling Pathway	1.19	0.125	-0.333	HBB,KRAS,MAP2K1,MAPK1,PRKCB,PRKCG,RAC1,RALA,RAP1B,RAP2A
PKCθ Signaling in T Lymphocytes	1.16	0.123	-0.333	CACNA2D1,CAMK2A,KRAS,MAP2K4,MAPK1,PPP3CA,RAC1,RALA,RAP1B,RAP2A
DHCR24 Signaling Pathway	1.02	0.12	-0.333	APOE,APP,KRAS,MAPT,PRKCB,PRKCG,RALA,RAP1B,RAP2A
ILK Signaling	0.928	0.109	-0.333	ACTG1,ACTN4,CDC42,ITGB1,MAP2K4,MAPK1,PPP2R1A,PPP2R2D,PTPA,RAC1,RHOA
3-phosphoinositide Biosynthesis	0.729	0.0991	-0.333	ATP1A1,CDIPT,PDXP,PIP4K2B,PPP1CA,PPP2R1A,PPP3CA,PTPA,PTPRN,SIRPA,SYNJ1
Endocannabinoid Cancer Inhibition Pathway	0.542	0.0918	-0.333	GNA13,GNAO1,GNAQ,MAP2K1,MAP2K4,MAPK1,PRKACB,PRKAR2B,RHOA
Lipid Antigen Presentation by CD1	5.56	0.636	-0.378	AP2A2,AP2M1,AP2S1,CALR,CANX,PDIA3,PSAP
Gap junction trafficking and regulation	2.91	0.292	-0.378	ACTG1,AP2M1,CLTB,CLTC,DNM1,GJA1,TUBB4A
NCAM signaling for neurite out-growth	1.28	0.149	-0.378	KRAS,MAPK1,NCAM1,NCAN,PRNP,SPTAN1,SPTBN1
Cerebral Malformation Signaling Pathway	0.968	0.117	-0.378	CDC42,CTNNA1,ITGB1,MAP2K4,MAPK1,PPP2R1A,PTPA,RHOA,SOD2
Nonsense-Mediated Decay (NMD)	0.892	0.121	-0.378	PPP2R1A,RPL18,RPL19,RPL4,RPLP1,RPS3,RPS7
PPAR Signaling	0.71	0.108	-0.378	HSP90AB1,KRAS,MAP2K1,MAPK1,RALA,RAP1B,RAP2A
Pancreatic Adenocarcinoma Signaling	0.547	0.0959	-0.378	CDC42,KRAS,MAP2K1,MAP2K4,MAPK1,RAC1,RALA
D-myo-inositol (1,4,5,6)-Tetrakisphosphate Biosynthesis	0.527	0.0909	-0.378	ATP1A1,PDXP,PPP1CA,PPP2R1A,PPP3CA,PTPA,PTPRN,SIRPA,SYNJ1
D-myo-inositol (3,4,5,6)-tetrakisphosphate Biosynthesis	0.527	0.0909	-0.378	ATP1A1,PDXP,PPP1CA,PPP2R1A,PPP3CA,PTPA,PTPRN,SIRPA,SYNJ1
Gap Junction Signaling	3.41	0.146	-0.408	ACTG1,CALM1,CALM2,CALM3,CDH2,GJA1,GNAQ,GNAS,HSPA8,KRAS,MAP2K1,MAP2K4,MAPK1,PDIA3,PLCB1,PPP3CA,PRKACB,PRKAR2B,PRKCB,PRKCG,RALA,RAP1B,RAP2A,TUBB4A,VDAC1,VDAC2,VDAC3
Sertoli Cell-Sertoli Cell Junction Signaling	2.87	0.152	-0.447	ACTG1,ACTN4,CDC42,CDH2,CLDN11,CTNNA1,CTNNA2,GJA1,ITGB1,KRAS,MAP2K1,MAP2K4,MAPK1,RAC1,RALA,RAP1B,RAP2A,SPTAN1,SPTBN1,TUBB4A
Sensory processing of sound by outer hair cells of the cochlea	1.72	0.227	-0.447	ACTG1,EPB41L1,GSN,SPTAN1,SPTBN1
RANK Signaling in Osteoclasts	1.61	0.163	-0.447	CALM1,CALM2,CALM3,GSN,MAP2K1,MAP2K4,MAPK1,PPP3CA
DAG and IP3 signaling	1.46	0.176	-0.447	CALM1,CAMK2A,CAMK4,PRKACB,PRKAR2B,PRKCG
PCP (Planar Cell Polarity) Pathway	1.25	0.172	-0.447	MAP2K4,PFN1,PFN2,RAC1,RHOA
Phase II - Conjugation of compounds	1.1	0.156	-0.447	AKR1A1,CNDP2,MAT2A,MGST3,UGP2
Intrinsic Pathway for Apoptosis	0.816	0.128	-0.447	C1QBP,DYNLL1,MAPK1,SEPTIN4,YWHAZ
GABA receptor activation	0.816	0.128	-0.447	GABBR1,GABRG2,GNB2,GNG12,GNG7
Dendritic Cell Maturation	0.251	0.0735	-0.447	FSCN1,MAP2K4,MAPK1,PDIA3,PLCB1
Pathogen Induced Cytokine Storm Signaling Pathway	0	0.0424	-0.447	COL25A1,FTH1,MAPK1,RYR2,SLC2A1
Cardiac Hypertrophy Signaling	5.77	0.188	-0.471	CACNA2D1,CALM1,CALM2,CALM3,CDC42,GNA11,GNA13,GNAO1,GNAQ,GNAS,GNAZ,GNB2,GNG12,GNG7,HSPB1,KRAS,MAP2K1,MAP2K4,MAPK1,PDIA3,PLCB1,PPP3CA,PRKACB,PRKAR2B,RAC1,RALA,RAP1B,RAP2A,RHOA
HIF1α Signaling	3.61	0.172	-0.471	CAMK2A,CAMK4,GPI,HSPA8,KRAS,LDHA,LDHB,MAP2K1,MAP2K4,MAPK1,PKM,PPP3CA,PRKCB,PRKCG,RAC1,RALA,RAN,RAP1B,RAP2A,SLC2A1
Ion channel transport	3.38	0.175	-0.471	ATP1A1,ATP1B1,ATP1B2,ATP1B3,ATP2B1,ATP6V0A1,ATP6V0C,ATP6V0D1,ATP6V1B2,ATP6V1C1,ATP6V1D,ATP6V1G2,ATP8A1,CALM1,CAMK2A,FXYD6,RYR2,TTYH1
TCF dependent signaling in response to WNT	3.27	0.171	-0.471	H2AX,PPP2R1A,PSMA1,PSMA2,PSMA3,PSMA4,PSMA6,PSMA7,PSMB1,PSMB2,PSMB3,PSMB6,PSMC1,PSMC3,PSMC6,PSMD7,XPO1,YWHAZ
Intra-Golgi and retrograde Golgi-to-ER traffic	2.63	0.151	-0.471	ACTR1A,ARF1,CAPZA2,DCTN1,DCTN2,DYNC1H1,DYNLL1,KIF21A,KIF3A,KIF5A,KLC1,NAPB,NSF,PAFAH1B2,RAB1A,RAB6B,STX16,TUBB4A
fMLP Signaling in Neutrophils	9.61	0.32	-0.535	CALM1,CALM2,CALM3,CDC42,GNA11,GNA13,GNAO1,GNAQ,GNAS,GNAZ,GNB2,GNG12,GNG7,KRAS,MAP2K1,MAPK1,PLCB1,PPP3CA,PRKCB,PRKCG,RAC1,RALA,RAP1B,RAP2A
Apelin Endothelial Signaling Pathway	6.23	0.237	-0.535	CALM1,CALM2,CALM3,GNA11,GNA13,GNAO1,GNAQ,GNAS,GNAZ,GNB2,GNG12,GNG7,KRAS,MAP2K1,MAP2K4,MAPK1,PLCB1,PRKCB,PRKCG,RALA,RAP1B,RAP2A
14-3-3-mediated Signaling	4.1	0.213	-0.535	GFAP,KRAS,MAP2K1,MAP2K4,MAPK1,MAPT,PDIA3,PLCB1,PRKCB,PRKCG,RALA,RAP1B,RAP2A,SNCA,TUBB4A,YWHAZ
P2Y Purinergic Receptor Signaling Pathway	3.69	0.198	-0.535	GNAQ,GNB2,GNG12,GNG7,KRAS,MAP2K1,MAPK1,PDIA3,PLCB1,PRKACB,PRKAR2B,PRKCB,PRKCG,RALA,RAP1B,RAP2A
Adrenomedullin signaling pathway	2.89	0.159	-0.535	CALM1,CALM2,CALM3,GNA11,GNAQ,GNAS,KRAS,MAP2K1,MAP2K4,MAPK1,PDIA3,PLCB1,PRKACB,PRKAR2B,RALA,RAP1B,RAP2A,TTN
Sleep NREM Signaling Pathway	2.55	0.167	-0.535	CAMK2A,GABRG2,GNAS,KRAS,MAP2K1,MAP2K4,MAPK1,PRKACB,PRKAR2B,RALA,RAP1B,RAP2A,XRCC5,YWHAZ
Chronic Myeloid Leukemia Signaling	1.29	0.112	-0.535	CALM1,CALM2,CALM3,CRKL,HSP90AB1,ITGB1,KRAS,MAP2K1,MAPK1,PDIA3,PLCB1,PPP3CA,RAC1,RALA,RAN,RAP1B,RAP2A
G-Protein Coupled Receptor Signaling	0.995	0.0914	-0.539	ADGRL3,CALM1,CALM2,CALM3,CAMK2A,CAMK4,CDC42,GABBR1,GNA11,GNA13,GNAO1,GNAQ,GNAS,GNAZ,GNB2,GNG12,GNG7,GPR37L1,KRAS,MAP2K1,MAP2K4,MAPK1,PDE2A,PLCB1,PPP3CA,PRKACB,PRKAR2B,PRKCB,PRKCG,RAC1,RALA,RAP1B,RAP2A,TTN
Estrogen Receptor Signaling	13.4	0.223	-0.557	ATP5F1A,ATP5F1B,ATP5F1C,ATP5F1D,ATP5PB,ATP5PF,CACNA2D1,CYC1,GNA11,GNA13,GNAO1,GNAQ,GNAS,GNAZ,GNB2,GNG12,GNG7,HSP90AB1,KRAS,MAP2K1,MAPK1,MT-ATP6,NDUFA10,NDUFA12,NDUFA13,NDUFA2,NDUFA5,NDUFA8,NDUFA9,NDUFB10,NDUFB4,NDUFS1,NDUFS2,NDUFS3,NDUFS4,NDUFS5,NDUFS8,NDUFV1,NDUFV2,PDIA3,PLCB1,PRKACB,PRKAR2B,PRKCB,PRKCG,PRKDC,RALA,RAP1B,RAP2A,RHOA,SDHA,SOD2,UQCRC2,UQCRFS1
Autophagy	1.88	0.129	-0.577	ARL8B,CALM1,CALM2,CALM3,LAMP1,LAMP2,MAP2K1,MAP2K4,MAPK1,PPP2R1A,PPP2R2D,PPP3CA,PRKACB,PRKAR2B,PTPA,RAB7A,RALA,SLC3A2
Systemic Lupus Erythematosus in B Cell Signaling Pathway	1.8	0.134	-0.577	CALM1,CALM2,CALM3,KRAS,MAP2K1,MAPK1,PPP3CA,PRKCB,PRKCG,RAC1,RALA,RAP1B,RAP2A,SYNJ1,YES1
Pulmonary Healing Signaling Pathway	1.28	0.122	-0.577	CDC42,IDH2,KRAS,MAP2K4,MAPK1,PRKCB,PRKCG,RAC1,RALA,RAP1B,RAP2A,YES1
Gαs Signaling	3.76	0.193	-0.632	ADD1,ADD2,ADD3,GNA11,GNA13,GNAO1,GNAQ,GNAS,GNAZ,GNB2,GNG12,GNG7,MAP2K1,MAPK1,PRKACB,PRKAR2B,RYR2
PDGF Signaling	2.54	0.2	-0.632	CRKL,KRAS,MAP2K1,MAP2K4,MAPK1,PRKCB,RALA,RAP1B,RAP2A,SYNJ1
Fcγ Receptor-mediated Phagocytosis in Macrophages and Monocytes	2.35	0.189	-0.632	ACTG1,CDC42,MAPK1,MYO5A,PRKCB,PRKCG,RAB11B,RAC1,TLN2,YES1
T Cell Receptor Signaling	2.04	0.151	-0.632	CALM1,CALM2,CALM3,ITGB1,KRAS,MAP2K1,MAP2K4,MAPK1,PPP3CA,RAC1,RALA,RAP1B,RAP2A
Dilated Cardiomyopathy Signaling Pathway	1.66	0.14	-0.632	ACTG1,CACNA2D1,CAMK2A,CAMK4,GNAS,MAPK1,PDE2A,PRKACB,PRKAR2B,RYR2,TPM1,TTN
Neuroinflammation Signaling Pathway	1.55	0.117	-0.632	APP,CD200,GABBR1,GABRG2,GLS,GLUL,MAP2K4,MAPK1,MAPT,MFGE8,PPP3CA,PRKCG,RAC1,S100B,SLC1A2,SLC1A3,SLC6A1,SNCA,SOD2
Superpathway of Inositol Phosphate Compounds	0.729	0.0976	-0.632	ATP1A1,CDIPT,PDXP,PIP4K2B,PLCB1,PPP1CA,PPP2R1A,PPP3CA,PTPA,PTPRN,SIRPA,SYNJ1
PTEN Signaling	0.713	0.1	-0.632	CDC42,ITGB1,KRAS,MAP2K1,MAPK1,RAC1,RALA,RAP1B,RAP2A,SYNJ1
Human Embryonic Stem Cell Pluripotency	0.594	0.0935	-0.632	HSP90AB1,KRAS,MAP2K1,MAP2K4,MAPK1,PRKCB,PRKCG,RALA,RAP1B,RAP2A
Wound Healing Signaling Pathway	0.52	0.0893	-0.632	COL25A1,ITGB1,KRAS,MAP2K1,MAP2K4,MAPK1,RAC1,RALA,RAP1B,RAP2A
Signaling by ROBO receptors	5.74	0.196	-0.655	CAP1,CDC42,PFN1,PFN2,PRKACB,PSMA1,PSMA2,PSMA3,PSMA4,PSMA6,PSMA7,PSMB1,PSMB2,PSMB3,PSMB6,PSMC1,PSMC3,PSMC6,PSMD7,RAC1,RHOA,RPL18,RPL19,RPL4,RPLP1,RPS3,RPS7
Nuclear Cytoskeleton Signaling Pathway	4.07	0.181	-0.655	ACTG1,ACTR1A,CAPZA2,CDH2,DCTN1,DCTN2,DYNC1H1,DYNLL1,H2AX,ITGB1,KIF21A,KIF3A,KIF5A,KLC1,PLEC,PRKDC,RHOA,TMX4,TUBB4A,XRCC5,YES1
Mitotic Metaphase and Anaphase	3.6	0.168	-0.655	DYNC1H1,DYNLL1,KPNB1,PPP2R1A,PSMA1,PSMA2,PSMA3,PSMA4,PSMA6,PSMA7,PSMB1,PSMB2,PSMB3,PSMB6,PSMC1,PSMC3,PSMC6,PSMD7,RAN,TUBB4A,XPO1
Sertoli Cell-Germ Cell Junction Signaling Pathway (Enhanced)	3.09	0.154	-0.655	ACTG1,CDC42,CDH2,CLDN11,CTNNA1,CTNNA2,GJA1,ITGB1,KRAS,MAP2K1,MAP2K4,MAPK1,PPP2R1A,PPP2R2D,PRKACB,PRKAR2B,PTPA,RAC1,RALA,RAP1B,RAP2A
GNRH Signaling	5.47	0.198	-0.688	CACNA2D1,CALM1,CALM2,CALM3,CAMK2A,CDC42,GNA11,GNAQ,GNAS,GNB2,GNG12,GNG7,KRAS,MAP2K1,MAP2K4,MAPK1,PLCB1,PRKACB,PRKAR2B,PRKCB,PRKCG,RAC1,RALA,RAP1B,RAP2A
Integrin Signaling	3.31	0.164	-0.688	ACTG1,ACTN4,ARF1,CDC42,CRKL,GSN,ITGB1,KRAS,MAP2K1,MAP2K4,MAPK1,PFN1,PFN2,RAC1,RALA,RAP1B,RAP2A,RHOA,TLN2,TTN
Hepatic Fibrosis Signaling Pathway	1.02	0.0975	-0.688	CACNA2D1,CALM1,CALM2,CALM3,CDC42,FTH1,ITGB1,KRAS,MAP2K1,MAP2K4,MAPK1,PRKACB,PRKAR2B,PRKCB,PRKCG,RAC1,RALA,RAP1B,RAP2A,RHOA,SDHA,SOD2,TTN
Detoxification of Reactive Oxygen Species	4.55	0.421	-0.707	CAT,P4HB,PRDX1,PRDX5,PRDX6,SOD1,SOD2,TXN
Apelin Cardiomyocyte Signaling Pathway	1.47	0.154	-0.707	CAT,GNA11,MAPK1,PDIA3,PLCB1,PRKCB,PRKCG,SLC8A2
ER-Mitochondrial Communication Signaling Pathway	1.39	0.148	-0.707	APP,DNM1L,ESYT1,IMMT,RMDN3,SOD1,TOMM70,VDAC1
Regulation of Actin-based Motility by Rho	1.38	0.141	-0.707	ARHGDIA,CDC42,GSN,ITGB1,PFN1,PFN2,PIP4K2B,RAC1,RHOA
D-myo-inositol-5-phosphate Metabolism	0.626	0.0952	-0.707	ATP1A1,PDXP,PLCB1,PPP1CA,PPP2R1A,PPP3CA,PTPA,PTPRN,SIRPA,SYNJ1
Molecular Mechanisms of Cancer	0.314	0.0744	-0.707	ADGRL3,CAMK2A,CDC42,CTNNA1,CTNNA2,GABBR1,GNA11,GNA13,GNAO1,GNAQ,GNAS,GNAZ,GNB2,GNG12,GNG7,GPR37L1,ITGB1,KRAS,MAP2K1,MAP2K4,MAPK1,PLCB1,PRKACB,PRKAR2B,PRKCB,PRKCG,PRKDC,RAC1,RALA,RAP1B,RAP2A,RHOA
ID1 Signaling Pathway	0	0.0661	-0.707	APP,KRAS,MAPK1,PARK7,RALA,RAP1B,RAP2A,YES1
PTEN Regulation	2.93	0.165	-0.728	MAPK1,PSMA1,PSMA2,PSMA3,PSMA4,PSMA6,PSMA7,PSMB1,PSMB2,PSMB3,PSMB6,PSMC1,PSMC3,PSMC6,PSMD7,RRAGC,VAPA
NRF2-mediated Oxidative Stress Response	6.02	0.212	-0.775	ACTG1,AKR1A1,CAT,CBR1,CCT7,DNAJA2,DNAJC5,DNAJC6,FTH1,HSP90AB1,KRAS,MAP2K1,MAP2K4,MAPK1,MGST3,PRDX1,PRKCB,PRKCG,RALA,RAP1B,RAP2A,SOD1,SOD2,TXN,VCP
p70S6K Signaling	4.68	0.227	-0.775	EEF2,GNAQ,KRAS,MAP2K1,MAPK1,MAPT,PDIA3,PLCB1,PPP2R1A,PPP2R2D,PRKCB,PRKCG,PTPA,RALA,RAP1B,RAP2A,YWHAZ
Degradation of beta-catenin by the destruction complex	4.65	0.246	-0.775	PPP2R1A,PSMA1,PSMA2,PSMA3,PSMA4,PSMA6,PSMA7,PSMB1,PSMB2,PSMB3,PSMB6,PSMC1,PSMC3,PSMC6,PSMD7
Mitotic G1 phase and G1/S transition	3.55	0.2	-0.775	PPP2R1A,PSMA1,PSMA2,PSMA3,PSMA4,PSMA6,PSMA7,PSMB1,PSMB2,PSMB3,PSMB6,PSMC1,PSMC3,PSMC6,PSMD7
Leukocyte Extravasation Signaling	3.2	0.18	-0.775	ACTG1,ACTN4,CD44,CDC42,CLDN11,CRKL,CTNNA1,CTNNA2,ITGB1,MAP2K4,MAPK1,PRKCB,PRKCG,RAC1,RAP1B,RHOA
Signaling by NOTCH4	2.69	0.167	-0.775	PSMA1,PSMA2,PSMA3,PSMA4,PSMA6,PSMA7,PSMB1,PSMB2,PSMB3,PSMB6,PSMC1,PSMC3,PSMC6,PSMD7,YWHAZ
Pancreatic Secretion Signaling Pathway	5.54	0.195	-0.784	AQP1,ARHGDIA,ATP2B1,CD38,GNA13,GNAQ,GNAS,MAPK1,NAPB,NSF,PDIA3,PLCB1,PPP1CA,PRKACB,PRKAR2B,PRKCB,PRKCG,RAC1,RAP1B,RHOA,RYR2,SLC4A4,SNAP25,STX16,STXBP1,VAMP2
Mitotic G2-G2/M phases	6.05	0.218	-0.816	ACTR1A,DCTN1,DCTN2,DYNC1H1,DYNLL1,HSP90AB1,PPP2R1A,PRKAR2B,PSMA1,PSMA2,PSMA3,PSMA4,PSMA6,PSMA7,PSMB1,PSMB2,PSMB3,PSMB6,PSMC1,PSMC3,PSMC6,PSMD7,TUBB4A,XPO1
Inhibition of ARE-Mediated mRNA Degradation Pathway	5.46	0.221	-0.816	MAPK1,PPP2R1A,PPP2R2D,PRKACB,PRKAR2B,PSMA1,PSMA2,PSMA3,PSMA4,PSMA6,PSMA7,PSMB1,PSMB2,PSMB3,PSMB6,PSMC1,PSMC3,PSMC6,PSMD7,PTPA,YWHAZ
Integrin cell surface interactions	1.01	0.136	-0.816	BSG,CD44,CD47,ICAM5,ITGB1,TNC
Eukaryotic Translation Termination	0.869	0.125	-0.816	RPL18,RPL19,RPL4,RPLP1,RPS3,RPS7
Response of EIF2AK4 (GCN2) to amino acid deficiency	0.675	0.109	-0.816	RPL18,RPL19,RPL4,RPLP1,RPS3,RPS7
Potassium Channels	0.544	0.0984	-0.816	GABBR1,GNB2,GNG12,GNG7,KCNA3,KCNAB2
Selenoamino acid metabolism	0.544	0.0984	-0.816	RPL18,RPL19,RPL4,RPLP1,RPS3,RPS7
SRP-dependent cotranslational protein targeting to membrane	0.525	0.0968	-0.816	RPL18,RPL19,RPL4,RPLP1,RPS3,RPS7
WNT/β-catenin Signaling	0.474	0.0889	-0.816	CD44,CDH2,GJA1,GNAO1,GNAQ,PPP2R1A,PPP2R2D,PTPA
NOD1/2 Signaling Pathway	0.392	0.0857	-0.816	HSP90AB1,HSPA8,MAP2K1,MAP2K4,MAPK1,RAC1
Major pathway of rRNA processing in the nucleolus and cytosol	0.315	0.0789	-0.816	RPL18,RPL19,RPL4,RPLP1,RPS3,RPS7
G alpha (s) signalling events	0.252	0.0732	-0.816	GNAS,GNAZ,GNB2,GNG12,GNG7,PDE2A
Sheddase Signaling Pathway	0	0.0645	-0.816	BSG,CD44,CDH2,ITGB1,MAP2K4,MAPK1
Renin-Angiotensin Signaling	2.72	0.181	-0.832	GNAQ,KRAS,MAP2K1,MAP2K4,MAPK1,PRKACB,PRKAR2B,PRKCB,PRKCG,RAC1,RALA,RAP1B,RAP2A
HGF Signaling	2.35	0.165	-0.832	CDC42,CRKL,ITGB1,KRAS,MAP2K1,MAP2K4,MAPK1,PRKCB,PRKCG,RAC1,RALA,RAP1B,RAP2A
Epithelial Adherens Junction Signaling	1.83	0.139	-0.832	CDC42,CDH2,CTNNA1,CTNNA2,KRAS,PPP2R1A,PPP2R2D,PTPA,RAC1,RALA,RAP1B,RAP2A,RHOA,YWHAZ
Hepatitis B Chronic Liver Pathogenesis Signaling Pathway	1.56	0.131	-0.832	CAMK4,KRAS,MAP2K1,MAP2K4,MAPK1,PRKCB,PRKCG,RALA,RAP1B,RAP2A,VDAC1,VDAC2,VDAC3
Cell Cycle Checkpoints	3.12	0.159	-0.894	DYNC1H1,DYNLL1,H2AX,PPP2R1A,PSMA1,PSMA2,PSMA3,PSMA4,PSMA6,PSMA7,PSMB1,PSMB2,PSMB3,PSMB6,PSMC1,PSMC3,PSMC6,PSMD7,XPO1,YWHAZ
Cyclophilin Signaling Pathway	2.91	0.153	-0.894	APOE,APP,BSG,CALR,CD44,CD47,CYC1,HSPA8,MAP2K1,MAP2K4,MAPK1,PPIA,PPP3CA,PTGES3,RHOA,SLC25A4,TOMM70,VDAC1,VDAC2,VDAC3
CCR3 Signaling in Eosinophils	8.95	0.311	-0.905	CALM1,CALM2,CALM3,GNA11,GNA13,GNAO1,GNAQ,GNAS,GNAZ,GNB2,GNG12,GNG7,KRAS,MAP2K1,MAPK1,PLCB1,PRKCB,PRKCG,RAC1,RALA,RAP1B,RAP2A,RHOA
Neurotransmitter release cycle	4.9	0.333	-0.905	ARL6IP5,GLS,RAB3A,SLC17A7,SLC1A2,SLC1A3,SNAP25,STXBP1,SYN1,SYT1,VAMP2
RAB geranylgeranylation	3.82	0.262	-0.905	RAB10,RAB11B,RAB14,RAB15,RAB1A,RAB2A,RAB35,RAB3A,RAB5B,RAB6B,RAB7A
IL-3 Signaling	3.53	0.244	-0.905	CRKL,KRAS,MAP2K1,MAPK1,PPP3CA,PRKCB,PRKCG,RAC1,RALA,RAP1B,RAP2A
Necroptosis Signaling Pathway	1.83	0.153	-0.905	CAMK2A,DNM1L,GLUD1,GLUL,PPP3CA,SLC25A3,SLC25A4,TOMM70,VDAC1,VDAC2,VDAC3
ROBO SLIT Signaling Pathway	1.38	0.131	-0.905	APP,ARF1,CAP1,CDC42,CDH2,CNTNAP2,PRKACB,PRKAR2B,RAC1,RHOA,YES1
MicroRNA Biogenesis Signaling Pathway	1.02	0.111	-0.905	DDX1,DNAJA2,HNRNPA2B1,HSP90AB1,HSPA8,KRAS,MAPK1,PTGES3,RALA,RAN,RAP1B,RAP2A
Regulation of mRNA stability by proteins that bind AU-rich elements	6.99	0.305	-0.943	HSPA8,HSPB1,PSMA1,PSMA2,PSMA3,PSMA4,PSMA6,PSMA7,PSMB1,PSMB2,PSMB3,PSMB6,PSMC1,PSMC3,PSMC6,PSMD7,XPO1,YWHAZ
Response to elevated platelet cytosolic Ca2+	5.3	0.24	-0.943	ACTN4,ALDOA,ANXA5,APP,CALM1,CAP1,CD9,ENDOD1,LAMP2,OLA1,PFN1,PPIA,PRKCB,PRKCG,PSAP,SOD1,TTN,WDR1
C-type lectin receptors (CLRs)	4.8	0.222	-0.943	CALM1,KRAS,PPP3CA,PRKACB,PSMA1,PSMA2,PSMA3,PSMA4,PSMA6,PSMA7,PSMB1,PSMB2,PSMB3,PSMB6,PSMC1,PSMC3,PSMC6,PSMD7
GABAergic Receptor Signaling Pathway (Enhanced)	3.22	0.17	-0.943	CACNA2D1,CNTNAP2,GABBR1,GABRG2,GLS,GLUD1,GLUL,GNAO1,GNB2,GNG12,GNG7,GOT1,GOT2,PRKACB,PRKAR2B,SLC12A5,SLC32A1,SLC6A1
Serotonin Receptor Signaling	5.32	0.149	-0.949	ACAT1,APP,CACNA2D1,CALM1,CALM2,CALM3,CAMK2A,CD38,CD44,CDC42,GAP43,GNA11,GNA13,GNAO1,GNAQ,GNAS,GNB2,GNG12,GNG7,ITGB1,KRAS,MAOB,MAP2K1,MAP2K4,MAPK1,MAPT,PDIA3,PLCB1,PRDX6,PRKACB,PRKAR2B,PRKCB,PRKCG,QDPR,RAB3A,RAC1,RALA,RAP1B,RAP2A,RHOA,RYR2,TTN,YES1
Hedgehog ligand biogenesis	7.33	0.356	-1	P4HB,PSMA1,PSMA2,PSMA3,PSMA4,PSMA6,PSMA7,PSMB1,PSMB2,PSMB3,PSMB6,PSMC1,PSMC3,PSMC6,PSMD7,VCP
Oxytocin Signaling Pathway	5.33	0.183	-1	ATP2B1,CACNA2D1,CALM1,CALM2,CALM3,EEF2,GJA1,GNA11,GNA13,GNAO1,GNAQ,GNB2,GNG12,GNG7,HSPB1,KRAS,MAP2K4,MAPK1,PLCB1,PPP3CA,PRKACB,PRKAR2B,PRKCB,PRKCG,RALA,RAP1B,RAP2A,RHOA
ABC-family proteins mediated transport	4.74	0.239	-1	ERLIN2,PSMA1,PSMA2,PSMA3,PSMA4,PSMA6,PSMA7,PSMB1,PSMB2,PSMB3,PSMB6,PSMC1,PSMC3,PSMC6,PSMD7,VCP
Gene and protein expression by JAK-STAT signaling after IL-12 stimulation	4.57	0.375	-1	ARF1,CDC42,HNRNPA2B1,PPIA,RALA,RAP1B,SOD1,SOD2,TCP1
Aspartate Degradation II	4.55	1	-1	GOT1,GOT2,MDH1,MDH2
Signaling by Rho Family GTPases	3.93	0.166	-1	ACTG1,CDC42,CDH2,GFAP,GNA11,GNA13,GNAO1,GNAQ,GNAS,GNAZ,GNB2,GNG12,GNG7,ITGB1,MAP2K1,MAP2K4,MAPK1,PIP4K2B,RAC1,RHOA,SEPTIN11,SEPTIN2,SEPTIN4,SEPTIN7
PPARα/RXRα Activation	3.82	0.179	-1	AP2A2,FASN,GNA11,GNAQ,GNAS,GOT2,GPD2,HSP90AB1,KRAS,MAP2K1,MAP2K4,MAPK1,PDIA3,PLCB1,PRKACB,PRKAR2B,PRKCB,RALA,RAP1B,RAP2A
Phenylalanine Degradation IV (Mammalian, via Side Chain)	3.42	0.667	-1	ALDH2,GOT1,GOT2,MAOB
Glyoxylate metabolism and glycine degradation	2.81	0.5	-1	ALDH4A1,DLD,GOT2,OGDH
Advanced glycosylation endproduct receptor signaling	2.81	0.5	-1	APP,CAPZA2,MAPK1,S100B
Tryptophan Degradation X (Mammalian, via Tryptamine)	2.38	0.4	-1	AKR1A1,ALDH2,ALDH4A1,MAOB
Antigen Presentation Pathway	2.21	0.364	-1	CALR,CANX,PDIA3,PSMB6
Triglyceride metabolism	1.93	0.308	-1	GPD2,MGLL,PPP1CA,PRKACB
Glycogen metabolism	1.93	0.308	-1	CALM1,PGM1,PYGB,UGP2
Noradrenaline and Adrenaline Degradation	1.81	0.286	-1	AKR1A1,ALDH2,ALDH4A1,MAOB
Glycerophospholipid biosynthesis	1.5	0.148	-1	AGK,CDIPT,CDS2,CPNE6,GPD2,HADHB,MGLL,PTPMT1,SLC44A1
Serotonin Degradation	1.42	0.222	-1	AKR1A1,ALDH2,ALDH4A1,MAOB
BER (Base Excision Repair) Pathway	1.34	0.211	-1	ARL6IP5,MAP2K1,MAP2K4,MAPK1
Cardiac conduction	1.1	0.12	-1	ATP1A1,ATP1B1,ATP1B2,ATP1B3,ATP2B1,CALM1,CAMK2A,FXYD6,RYR2,SLC8A2
HIPPO signaling	1.02	0.13	-1	CD44,LLGL1,PPP1CA,PPP2R1A,PPP2R2D,PTPA,YWHAZ
Interleukin-3, Interleukin-5 and GM-CSF signaling	0.977	0.16	-1	CRKL,SYNJ1,YES1,YWHAZ
Mitophagy	0.929	0.154	-1	TOMM70,VDAC1,VDAC2,VDAC3
Immunoregulatory interactions between a Lymphoid and a non-Lymphoid cell	0.727	0.129	-1	CD200,CD81,ICAM5,ITGB1
DDX58/IFIH1-mediated induction of interferon-alpha/beta	0.693	0.125	-1	APP,HSP90AB1,S100B,TOMM70
Pyridoxal 5'-phosphate Salvage Pathway	0.573	0.111	-1	MAP2K1,MAP2K4,MAPK1,PDXK
Death Receptor Signaling	0.543	0.102	-1	ACTG1,CYC1,HSPB1,MAP2K4,SPTAN1
Transport of bile salts and organic acids, metal ions and amine compounds	0.522	0.105	-1	BSG,SLC30A3,SLC44A1,SLC6A1
Oxidative Stress Induced Senescence	0.498	0.103	-1	H2AX,MAP2K4,MAPK1,TXN
Semaphorin interactions	0.498	0.103	-1	HSP90AB1,ITGB1,RAC1,RHOA
PI Metabolism	0.36	0.087	-1	ARF1,PIP4K2B,RAB14,SYNJ1
FGF Signaling	0.36	0.087	-1	CRKL,MAP2K1,MAPK1,RAC1
Role of Pattern Recognition Receptors in Recognition of Bacteria and Viruses	0.249	0.0741	-1	MAP2K4,MAPK1,PRKCB,PRKCG
Role of Chondrocytes in Rheumatoid Arthritis Signaling Pathway	0	0.0519	-1	ITGB1,MAP2K4,MAPK1,PPP3CA
ESR-mediated signaling	0	0.0556	-1	H2AX,HSP90AB1,MAPK1,PTGES3
FXR/RXR Activation	0	0.0645	-1	APOE,FASN,MAP2K4,MGST3
Somitogenesis	6.7	0.368	-1.069	PSMA1,PSMA2,PSMA3,PSMA4,PSMA6,PSMA7,PSMB1,PSMB2,PSMB3,PSMB6,PSMC1,PSMC3,PSMC6,PSMD7
Metabolism of polyamines	5.94	0.326	-1.069	PSMA1,PSMA2,PSMA3,PSMA4,PSMA6,PSMA7,PSMB1,PSMB2,PSMB3,PSMB6,PSMC1,PSMC3,PSMC6,PSMD7
TNFR2 non-canonical NF-kB pathway	5.94	0.326	-1.069	PSMA1,PSMA2,PSMA3,PSMA4,PSMA6,PSMA7,PSMB1,PSMB2,PSMB3,PSMB6,PSMC1,PSMC3,PSMC6,PSMD7
NIK-->noncanonical NF-kB signaling	5.68	0.311	-1.069	PSMA1,PSMA2,PSMA3,PSMA4,PSMA6,PSMA7,PSMB1,PSMB2,PSMB3,PSMB6,PSMC1,PSMC3,PSMC6,PSMD7
Regulation of RUNX2 expression and activity	4.96	0.275	-1.069	PSMA1,PSMA2,PSMA3,PSMA4,PSMA6,PSMA7,PSMB1,PSMB2,PSMB3,PSMB6,PSMC1,PSMC3,PSMC6,PSMD7
Regulation of mitotic cell cycle	4.86	0.269	-1.069	PSMA1,PSMA2,PSMA3,PSMA4,PSMA6,PSMA7,PSMB1,PSMB2,PSMB3,PSMB6,PSMC1,PSMC3,PSMC6,PSMD7
RAF/MAP kinase cascade	4.49	0.166	-1.069	ACTG1,CALM1,CAMK2A,KRAS,MAP2K1,MAPK1,NCAM1,PEA15,PEBP1,PHB1,PPP2R1A,PSMA1,PSMA2,PSMA3,PSMA4,PSMA6,PSMA7,PSMB1,PSMB2,PSMB3,PSMB6,PSMC1,PSMC3,PSMC6,PSMD7,RAP1B,SPTAN1,SPTBN1
Synthesis of DNA	3.71	0.215	-1.069	PSMA1,PSMA2,PSMA3,PSMA4,PSMA6,PSMA7,PSMB1,PSMB2,PSMB3,PSMB6,PSMC1,PSMC3,PSMC6,PSMD7
S Phase	3.56	0.209	-1.069	PSMA1,PSMA2,PSMA3,PSMA4,PSMA6,PSMA7,PSMB1,PSMB2,PSMB3,PSMB6,PSMC1,PSMC3,PSMC6,PSMD7
TCR signaling	3.42	0.203	-1.069	PSMA1,PSMA2,PSMA3,PSMA4,PSMA6,PSMA7,PSMB1,PSMB2,PSMB3,PSMB6,PSMC1,PSMC3,PSMC6,PSMD7
Reelin Signaling in Neurons	3.09	0.176	-1.069	APOE,APP,CAMK2A,CDC42,CDH2,CRKL,ITGB1,MAP2K1,MAP2K4,MAPK1,MAPT,PAFAH1B2,RAC1,RAP1B,RHOA,YES1
FAK Signaling	0	0.0442	-1.069	ADGRL3,CRKL,GABBR1,GPR37L1,ITGB1,KRAS,MAP2K1,MAP2K4,MAPK1,RAC1,RALA,RAP1B,RAP2A,RHOA
Class I MHC mediated antigen processing and presentation	0.965	0.0972	-1.091	CALR,CANX,NPEPPS,PDIA3,PSMA1,PSMA2,PSMA3,PSMA4,PSMA6,PSMA7,PSMB1,PSMB2,PSMB3,PSMB6,PSMC1,PSMC3,PSMC6,PSMD7,S100A1,SEC31A,UBA1
Relaxin Signaling	2.41	0.156	-1.134	GNA11,GNA13,GNAO1,GNAQ,GNAS,GNAZ,GNB2,GNG12,GNG7,MAP2K1,MAPK1,PDE2A,PRKACB,PRKAR2B,RAP1B
G alpha (z) signalling events	2.14	0.219	-1.134	GNAS,GNAZ,GNB2,GNG12,GNG7,PRKCB,PRKCG
eNOS Signaling	1.96	0.148	-1.134	AQP1,AQP4,CALM1,CALM2,CALM3,GNAQ,GNAS,HSP90AB1,HSPA8,PRKACB,PRKAR2B,PRKCB,PRKCG
GPCR-Mediated Integration of Enteroendocrine Signaling Exemplified by an L Cell	1.28	0.149	-1.134	GNA11,GNAQ,GNAS,PDIA3,PLCB1,PRKACB,PRKAR2B
Signaling by the B Cell Receptor (BCR)	6.67	0.279	-1.147	CALM1,KRAS,PPIA,PPP3CA,PRKCB,PSMA1,PSMA2,PSMA3,PSMA4,PSMA6,PSMA7,PSMB1,PSMB2,PSMB3,PSMB6,PSMC1,PSMC3,PSMC6,PSMD7
TCA Cycle II (Eukaryotic)	11.8	0.857	-1.155	ACO2,CS,DLD,FH,IDH3A,IDH3B,IDH3G,MDH1,MDH2,OGDH,SDHA,SUCLA2
Sensory processing of sound by inner hair cells of the cochlea	5.15	0.324	-1.155	ACTG1,ATP2B1,CAPZA2,DNAJC5,EPB41L1,RAB3A,SNAP25,SPTAN1,SPTBN1,SYN1,SYP,VAMP2
PI3K Signaling in B Lymphocytes	3.96	0.208	-1.155	CALM1,CALM2,CALM3,CAMK2A,CD81,KRAS,MAP2K1,MAPK1,PDIA3,PLCB1,PPP3CA,PRKCB,RAC1,RALA,RAP1B,RAP2A
GPCR-Mediated Nutrient Sensing in Enteroendocrine Cells	2.21	0.164	-1.155	CACNA2D1,GNA11,GNAQ,GNAS,GNG12,GNG7,PDIA3,PLCB1,PRKACB,PRKAR2B,PRKCB,PRKCG
Corticotropin Releasing Hormone Signaling	2.01	0.142	-1.155	CACNA2D1,CALM1,CALM2,CALM3,CAMK4,GNAO1,GNAQ,GNAS,MAP2K1,MAPK1,PRKACB,PRKAR2B,PRKCB,PRKCG,RAP1B
Calcium Signaling	1.78	0.128	-1.155	ATP2B1,CACNA2D1,CALM1,CALM2,CALM3,CALR,CAMK2A,CAMK4,MAPK1,PPP3CA,PRKACB,PRKAR2B,RAP1B,RAP2A,RYR2,SLC8A2,TPM1
S100 Family Signaling Pathway	0.545	0.0817	-1.177	ADGRL3,APP,ATP5F1A,ATP5F1B,ATP5F1C,ATP5F1D,BSG,CACNA2D1,CALM1,CALM2,CALM3,CAMK2A,GABBR1,GNA11,GPR37L1,MAP2K1,MAP2K4,MAPK1,PDIA3,PLCB1,PRKACB,PRKAR2B,PRKCB,PRKCG,RAC1,RHOA,RYR2,S100A1,S100B,TPM1
DNA Replication Pre-Initiation	6.6	0.304	-1.213	H2AX,KPNA6,KPNB1,PSMA1,PSMA2,PSMA3,PSMA4,PSMA6,PSMA7,PSMB1,PSMB2,PSMB3,PSMB6,PSMC1,PSMC3,PSMC6,PSMD7
Synaptic Long Term Potentiation	6.5	0.253	-1.213	CALM1,CALM2,CALM3,CAMK2A,CAMK4,GNA11,GNAQ,KRAS,MAP2K1,MAPK1,PDIA3,PLCB1,PPP1CA,PPP3CA,PRKACB,PRKAR2B,PRKCB,PRKCG,RALA,RAP1B,RAP2A
Interleukin-1 family signaling	4.16	0.207	-1.213	MAP2K1,MAP2K4,PSMA1,PSMA2,PSMA3,PSMA4,PSMA6,PSMA7,PSMB1,PSMB2,PSMB3,PSMB6,PSMC1,PSMC3,PSMC6,PSMD7,TOLLIP
Role of Macrophages, Fibroblasts and Endothelial Cells in Rheumatoid Arthritis	1.96	0.127	-1.213	CALM1,CALM2,CALM3,CAMK2A,GNAO1,GNAQ,KRAS,MAP2K1,MAP2K4,MAPK1,PDIA3,PLCB1,PPP3CA,PRKCB,PRKCG,RAC1,RALA,RAP1B,RAP2A,RHOA
Synaptogenesis Signaling Pathway	7.08	0.179	-1.219	AP2A2,AP2M1,AP2S1,APOE,CACNA2D1,CALM1,CALM2,CALM3,CAMK2A,CDC42,CDH2,CNTNAP2,CRKL,DNAJC5,HSPA8,KRAS,MAPK1,MAPT,MARCKS,NAP1L1,NAPB,NSF,PRKACB,PRKAR2B,RAB3A,RAB5B,RAC1,RALA,RAP1B,RAP2A,RHOA,SNAP25,SNCA,SNCG,STX16,STXBP1,SYN1,SYT1,VAMP2,YES1
Eicosanoid Signaling	3.78	0.162	-1.225	GNA11,GNAO1,GNAQ,GNAS,GNB2,GNG12,GNG7,HSPB1,ITGB1,KRAS,MAP2K1,MAPK1,PDIA3,PLCB1,PRDX6,PRKACB,PRKAR2B,PRKCB,PRKCG,PTGDS,RALA,RAP1B,RAP2A,RHOA
trans-Golgi Network Vesicle Budding	2.54	0.2	-1.265	APP,ARF1,CLTB,CLTC,DNAJC6,FTH1,HSPA8,SH3GL2,TPD52,VAMP2
Processing of Capped Intron-Containing Pre-mRNA	0	0.0578	-1.265	DHX9,HNRNPA2B1,HNRNPA3,HNRNPK,HNRNPR,HNRNPU,HSPA8,PCBP1,SNRPD1,SNRPD3
Orexin Signaling Pathway	4.27	0.17	-1.279	ATP6V0A1,ATP6V0C,ATP6V0D1,ATP6V1B2,ATP6V1C1,ATP6V1D,ATP6V1G2,CACNA2D1,CALM1,CALM2,CALM3,GNAQ,GNAS,GNB2,GNG12,GNG7,MAPK1,PDIA3,PIP4K2B,PLCB1,PRKACB,PRKAR2B,PRKCB,PRKCG,SLC8A2
Regulation of Apoptosis	7.44	0.385	-1.291	OPA1,PSMA1,PSMA2,PSMA3,PSMA4,PSMA6,PSMA7,PSMB1,PSMB2,PSMB3,PSMB6,PSMC1,PSMC3,PSMC6,PSMD7
Cellular response to hypoxia	5.24	0.273	-1.291	HIGD1A,PSMA1,PSMA2,PSMA3,PSMA4,PSMA6,PSMA7,PSMB1,PSMB2,PSMB3,PSMB6,PSMC1,PSMC3,PSMC6,PSMD7
TRIM21 Intracellular Antibody Signaling Pathway	4.21	0.227	-1.291	PSMA1,PSMA2,PSMA3,PSMA4,PSMA6,PSMA7,PSMB1,PSMB2,PSMB3,PSMB6,PSMC1,PSMC3,PSMC6,PSMD7,VCP
Cell surface interactions at the vascular wall	3.98	0.217	-1.291	ATP1B1,ATP1B2,ATP1B3,BSG,CD44,CD47,CD99L2,ITGB1,KRAS,L1CAM,MAG,PPIA,SIRPA,SLC3A2,YES1
Hedgehog 'on' state	2.84	0.172	-1.291	KIF3A,PSMA1,PSMA2,PSMA3,PSMA4,PSMA6,PSMA7,PSMB1,PSMB2,PSMB3,PSMB6,PSMC1,PSMC3,PSMC6,PSMD7
KEAP1-NFE2L2 pathway	2.46	0.158	-1.291	PSMA1,PSMA2,PSMA3,PSMA4,PSMA6,PSMA7,PSMB1,PSMB2,PSMB3,PSMB6,PSMC1,PSMC3,PSMC6,PSMD7,VCP
Neddylation	1.17	0.111	-1.291	PSMA1,PSMA2,PSMA3,PSMA4,PSMA6,PSMA7,PSMB1,PSMB2,PSMB3,PSMB6,PSMC1,PSMC3,PSMC6,PSMD7,VCP
Warburg Effect Signaling Pathway	7.98	0.28	-1.342	ACLY,CS,FASN,GLS,GLUD1,GOT1,GOT2,IDH2,KRAS,LDHA,MDH1,MDH2,PC,PDHA1,PFKP,PGK1,PHGDH,PKM,PRDX1,PRDX5,PRDX6,SLC2A1,TXN
Centrosomal KIAA0586 Signaling Pathway	6.22	0.253	-1.342	CD44,MAPK1,NCAN,PRKACB,PRKAR2B,PSMA1,PSMA2,PSMA3,PSMA4,PSMA6,PSMA7,PSMB1,PSMB2,PSMB3,PSMB6,PSMC1,PSMC3,PSMC6,PSMD7,VCAN
CCR5 Signaling in Macrophages	5.2	0.246	-1.342	CACNA2D1,CALM1,CALM2,CALM3,GNA11,GNA13,GNAO1,GNAQ,GNAS,GNAZ,GNB2,GNG12,GNG7,MAP2K4,MAPK1,PRKCB,PRKCG
Malate-aspartate shuttle	4.94	0.833	-1.342	GOT1,GOT2,MDH1,MDH2,SLC25A11
Synaptic Long Term Depression	4.44	0.186	-1.342	CACNA2D1,GNA11,GNA13,GNAO1,GNAQ,GNAS,GNAZ,KRAS,MAP2K1,MAPK1,PDIA3,PLCB1,PPP2R1A,PPP2R2D,PRDX6,PRKCB,PRKCG,PTPA,RALA,RAP1B,RAP2A,RYR2
Glutamate and glutamine metabolism	4.02	0.625	-1.342	GLS,GLUD1,GLUL,GOT2,OAT
Protein methylation	3.42	0.5	-1.342	CALM1,EEF1A1,EEF2,HSPA8,VCP
Complex III assembly	2.98	0.417	-1.342	CYC1,NFS1,UQCRC1,UQCRC2,UQCRFS1
Insertion of tail-anchored proteins into the endoplasmic reticulum membrane	2.22	0.294	-1.342	APP,GET3,PRNP,VAMP2,VAPA
NUR77 Signaling in T Lymphocytes	1.94	0.186	-1.342	CALM1,CALM2,CALM3,MAP2K1,MAPK1,PPP3CA,PRKCB,PRKCG
XBP1(S) activates chaperone genes	1.64	0.217	-1.342	ADD1,ATP6V0D1,DCTN1,SEC31A,TPP1
Aggrephagy	1.49	0.2	-1.342	DYNC1H1,DYNLL1,PARK7,TUBB4A,VCP
CD28 Signaling in T Helper Cells	1.31	0.143	-1.342	CALM1,CALM2,CALM3,CDC42,MAP2K1,MAP2K4,PPP3CA,RAC1
UVB-Induced MAPK Signaling	1.14	0.161	-1.342	MAP2K1,MAP2K4,MAPK1,PRKCB,PRKCG
BEX2 Signaling Pathway	0.675	0.109	-1.342	CDH2,MAP2,MAP2K4,PPP2R1A,PPP2R2D,PTPA
Salvage Pathways of Pyrimidine Ribonucleotides	0.639	0.111	-1.342	AK1,AK5,MAP2K1,MAP2K4,MAPK1
Type II Diabetes Mellitus Signaling	0.46	0.0879	-1.342	ACSL4,ACSL6,CACNA2D1,MAP2K4,MAPK1,PKM,PRKCB,PRKCG
IL-33 Signaling Pathway	0.406	0.0854	-1.342	H2AX,ICAM5,MAP2K1,MAP2K4,MAPK1,PRKACB,PRKAR2B
Multiple Sclerosis Signaling Pathway	0	0.0562	-1.342	MAPK1,MBP,MOG,PLP1,SLC8A2
Citric acid cycle (TCA cycle)	12.2	0.812	-1.387	ACO2,CS,DLD,FH,IDH2,IDH3A,IDH3B,IDH3G,MDH2,OGDH,SDHA,SUCLA2,TRAP1
Dopamine-DARPP32 Feedback in cAMP Signaling	2.47	0.146	-1.387	CACNA2D1,CALM1,CALM2,CALM3,CAMK4,GNAQ,GNAS,PDIA3,PLCB1,PPP1CA,PPP2R1A,PPP2R2D,PPP3CA,PRKACB,PRKAR2B,PRKCB,PRKCG,PTPA
Protein Kinase A Signaling	4.66	0.156	-1.4	ADD1,ADD2,ADD3,AKAP12,CALM1,CALM2,CALM3,CAMK2A,GNA13,GNAQ,GNAS,GNB2,GNG12,GNG7,MAP2K1,MAPK1,PDE2A,PDIA3,PLCB1,PPP1CA,PPP3CA,PRKACB,PRKAR2B,PRKCB,PRKCG,PTPRN,PYGB,RAP1B,RHOA,RYR2,SIRPA,TTN,YWHAZ
Cardiac Hypertrophy Signaling (Enhanced)	1.77	0.108	-1.4	CACNA2D1,CALM1,CALM2,CALM3,CAMK2A,GNA11,GNA13,GNAQ,GNAS,GNB2,GNG12,GNG7,HSPB1,ITGB1,KRAS,MAP2K1,MAP2K4,MAPK1,PDE2A,PDIA3,PLCB1,PPP3CA,PRKACB,PRKAR2B,PRKCB,PRKCG,RALA,RAP1B,RAP2A,RHOA,RYR2
Aldosterone Signaling in Epithelial Cells	4.55	0.207	-1.414	CRYAB,DNAJC5,DNAJC6,HSP90AB1,HSPA12A,HSPA4L,HSPA8,HSPB1,HSPD1,HSPE1,KRAS,MAP2K1,MAPK1,PDIA3,PIP4K2B,PLCB1,PRKCB,PRKCG,TRAP1
Androgen Signaling	3.85	0.184	-1.414	CACNA2D1,CALM1,CALM2,CALM3,CALR,GNA11,GNA13,GNAO1,GNAQ,GNAS,GNAZ,GNB2,GNG12,GNG7,MAPK1,PRKACB,PRKAR2B,PRKCB,PRKCG
Vasopressin regulates renal water homeostasis via Aquaporins	3.08	0.276	-1.414	AQP1,AQP4,GNAS,GNB2,GNG12,GNG7,PRKACB,PRKAR2B
Nitric Oxide Signaling in the Cardiovascular System	2.21	0.159	-1.414	CACNA2D1,CALM1,CALM2,CALM3,HSP90AB1,MAP2K1,MAPK1,PDE2A,PRKACB,PRKAR2B,PRKCB,PRKCG,RYR2
Eukaryotic Translation Elongation	1.61	0.163	-1.414	EEF1A1,EEF2,RPL18,RPL19,RPL4,RPLP1,RPS3,RPS7
ABRA Signaling Pathway	1.57	0.16	-1.414	ACTG1,GSN,ITGB1,MAP2K4,PPP1CA,PPP3CA,RHOA,TPM1
Post-translational protein phosphorylation	1.52	0.157	-1.414	APOE,APP,CDH2,MFGE8,P4HB,TNC,VCAN,VGF
Apoptosis Signaling	1.46	0.145	-1.414	CYC1,KRAS,MAP2K1,MAP2K4,MAPK1,RALA,RAP1B,RAP2A,SPTAN1
Extracellular matrix organization	1.27	0.14	-1.414	APP,HAPLN1,ITGB1,NCAM1,NCAN,TNC,TNR,VCAN
Regulation of Insulin-like Growth Factor (IGF) transport and uptake by IGFBPs	1.23	0.138	-1.414	APOE,APP,CDH2,MFGE8,P4HB,TNC,VCAN,VGF
GPER1 signaling	1.09	0.129	-1.414	GNAS,GNAZ,GNB2,GNG12,GNG7,ITGB1,PRKACB,PRKAR2B
p75 NTR receptor-mediated signalling	0.432	0.086	-1.414	ABR,ARHGDIA,GNA13,MAG,OMG,RAC1,RHOA,RTN4
Hematoma Resolution Signaling Pathway	7.27	0.231	-1.46	CAT,CD47,FTH1,MAP2K4,MAPK1,NDUFA10,NDUFA12,NDUFA13,NDUFA2,NDUFA5,NDUFA8,NDUFA9,NDUFB10,NDUFB4,NDUFS1,NDUFS2,NDUFS3,NDUFS4,NDUFS5,NDUFS8,NDUFV1,NDUFV2,RHOA,SIRPA,SOD1,SOD2,VPS35
Deubiquitination	3.69	0.163	-1.46	OTUB1,PSMA1,PSMA2,PSMA3,PSMA4,PSMA6,PSMA7,PSMB1,PSMB2,PSMB3,PSMB6,PSMC1,PSMC3,PSMC6,PSMD7,RHOA,TOMM70,UCHL1,USP5,VCP,VDAC1,VDAC2,VDAC3
Transcriptional regulation by RUNX1	3.56	0.193	-1.5	H2AX,PRKCB,PSMA1,PSMA2,PSMA3,PSMA4,PSMA6,PSMA7,PSMB1,PSMB2,PSMB3,PSMB6,PSMC1,PSMC3,PSMC6,PSMD7
HSP90 chaperone cycle for steroid hormone receptors in the presence of ligand	4.37	0.297	-1.508	ACTR1A,CAPZA2,DCTN1,DCTN2,DNAJA2,DYNC1H1,DYNLL1,HSP90AB1,HSPA8,PTGES3,TUBB4A
cAMP-mediated signaling	0.733	0.0943	-1.508	AKAP12,CALM1,CALM2,CALM3,CAMK2A,CAMK4,GABBR1,GNAO1,GNAS,MAP2K1,MAPK1,PDE2A,PPP3CA,PRKACB,PRKAR2B
Opioid Signaling Pathway	8	0.198	-1.512	AP2A2,AP2M1,AP2S1,CACNA2D1,CALM1,CALM2,CALM3,CAMK2A,CAMK4,CDC42,CLTB,CLTC,GNA11,GNA13,GNAO1,GNAQ,GNAS,GNAZ,GNB2,GNG12,GNG7,KRAS,MAP2K1,MAP2K4,MAPK1,PLCB1,PPP3CA,PRKACB,PRKAR2B,PRKCB,PRKCG,RAC1,RALA,RAP1B,RAP2A,RYR2,SLC12A5,YES1
SNARE Signaling Pathway	7.93	0.27	-1.528	CACNA2D1,CALM1,CALM2,CALM3,CAMK2A,DNAJC5,HSPA8,NAPB,NSF,PRKACB,PRKAR2B,RAB1A,RAB2A,RAB3A,RAB7A,SNAP25,SNAP91,SNCA,SNCG,STX16,STXBP1,SYN1,SYT1,VAMP2
Ribosomal Quality Control Signaling Pathway	5.98	0.229	-1.528	G3BP2,PSMA1,PSMA2,PSMA3,PSMA4,PSMA6,PSMA7,PSMB1,PSMB2,PSMB3,PSMB6,PSMC1,PSMC3,PSMC6,PSMD7,RPL18,RPL19,RPL4,RPLP1,RPS3,RPS7,VCP
Role of NFAT in Cardiac Hypertrophy	4.51	0.172	-1.528	CACNA2D1,CALM1,CALM2,CALM3,CAMK2A,CAMK4,GNAQ,GNAS,GNB2,GNG12,GNG7,KRAS,MAP2K1,MAP2K4,MAPK1,PDIA3,PLCB1,PPP3CA,PRKACB,PRKAR2B,PRKCB,PRKCG,RALA,RAP1B,RAP2A,SLC8A2
Microautophagy Signaling Pathway	5.35	0.225	-1.606	COL25A1,DNM1L,HSPA8,LAMP2,PSMA1,PSMA2,PSMA3,PSMA4,PSMA6,PSMA7,PSMB1,PSMB2,PSMB3,PSMB6,PSMC1,PSMC3,PSMC6,PSMD7,RAB7A,SEC31A
Adrenergic Receptor Signaling Pathway (Enhanced)	3.36	0.17	-1.606	ATP6V0A1,ATP6V0C,ATP6V0D1,ATP6V1B2,ATP6V1C1,ATP6V1D,ATP6V1G2,CACNA2D1,GNAO1,GNAQ,GNAS,MAOB,PDIA3,PLCB1,PRKACB,PRKAR2B,PRKCB,PRKCG,SLC1A2
CREB Signaling in Neurons	0.806	0.0885	-1.606	ADGRL3,CACNA2D1,CALM1,CALM2,CALM3,CAMK2A,CAMK4,GABBR1,GNA11,GNA13,GNAO1,GNAQ,GNAS,GNAZ,GNB2,GNG12,GNG7,GPR37L1,KRAS,MAP2K1,MAPK1,PDIA3,PLCB1,PRKACB,PRKAR2B,PRKCB,PRKCG,RALA,RAP1B,RAP2A
L1CAM interactions	8.48	0.286	-1.633	ACTG1,ANK2,AP2A2,AP2M1,AP2S1,CLTC,CNTN1,DNM1,DNM1L,GAP43,HSPA8,ITGB1,L1CAM,MAP2K1,MAPK1,NCAM1,NCAN,NFASC,NRCAM,RAC1,SH3GL2,SPTAN1,SPTBN1,TUBB4A
IL-1 Signaling	3.86	0.222	-1.633	GNA11,GNA13,GNAO1,GNAQ,GNAS,GNAZ,GNB2,GNG12,GNG7,MAP2K4,MAPK1,PRKACB,PRKAR2B,TOLLIP
Insulin Secretion Signaling Pathway	3.25	0.147	-1.633	CACNA2D1,CAMK2A,DLAT,DLD,GNA11,GNAQ,GNAS,MAPK1,NAPB,NSF,PC,PDHA1,PDIA3,PLCB1,PRKACB,PRKAR2B,PRKCB,PRKCG,RAP1B,RYR2,SLC2A1,SNAP25,STX16,VAMP2,YES1
CLEAR Signaling Pathway	2.58	0.132	-1.633	ATP6V0A1,ATP6V0C,ATP6V0D1,ATP6V1B2,ATP6V1C1,ATP6V1D,ATP6V1G2,KRAS,LAMP1,MAPK1,PPP2R1A,PPP2R2D,PPP3CA,PRKCB,PRKCG,PSAP,PTPA,RAB7A,RALA,RAP1B,RAP2A,RRAGC,TPP1,VPS35,YWHAZ
PFKFB4 Signaling Pathway	2.39	0.241	-1.633	GNAS,GPI,MAP2K1,MAP2K4,MAPK1,PRKACB,PRKAR2B
TBC/RABGAPs	1.78	0.207	-1.633	RAB11B,RAB35,RAB5B,RAB6B,RAB7A,RABGEF1
Amyloid fiber formation	1.78	0.207	-1.633	APOE,APP,GSN,H2AX,MFGE8,SNCA
Signaling by MET	1.08	0.143	-1.633	CRKL,ITGB1,KRAS,RAC1,RAP1B,SH3GL2
Factors involved in megakaryocyte development and platelet production	0.969	0.133	-1.633	CAPZA2,CDC42,HBB,PRKACB,PRKAR2B,RAC1
GABA synthesis, release, reuptake and degradation	6.73	0.6	-1.667	DNAJC5,HSPA8,RAB3A,SLC32A1,SLC6A1,SNAP25,STXBP1,SYT1,VAMP2
Pyruvate metabolism	4.23	0.312	-1.667	DLAT,DLD,GLO1,LDHA,LDHB,ME3,PC,PDHA1,PKM,VDAC1
Neuropathic Pain Signaling in Dorsal Horn Neurons	1.11	0.125	-1.667	CAMK2A,CAMK4,MAPK1,PDIA3,PLCB1,PRKACB,PRKAR2B,PRKCB,PRKCG
G alpha (i) signalling events	0	0.0667	-1.667	APP,GABBR1,GNAS,GNAZ,GNB2,GNG12,GNG7,GPR37L1,PSAP
Complex I biogenesis	10.1	0.472	-1.698	NDUFA10,NDUFA12,NDUFA13,NDUFA2,NDUFA5,NDUFA8,NDUFA9,NDUFB10,NDUFB4,NDUFS1,NDUFS2,NDUFS3,NDUFS4,NDUFS5,NDUFS8,NDUFV1,NDUFV2
Hedgehog 'off' state	5.94	0.253	-1.698	GNAS,KIF3A,PRKACB,PRKAR2B,PSMA1,PSMA2,PSMA3,PSMA4,PSMA6,PSMA7,PSMB1,PSMB2,PSMB3,PSMB6,PSMC1,PSMC3,PSMC6,PSMD7,TUBB4A
Myelination Signaling Pathway	2.2	0.124	-1.706	ADAM22,CALM1,CALM2,CALM3,CDC42,CNP,FASN,ITGB1,KRAS,MAG,MAP2K1,MAPK1,MBP,PLP1,PPP3CA,PRKACB,PRKAR2B,RAB35,RAC1,RALA,RAP1B,RAP2A,RHOA,SLC2A1,YES1
Melatonin Signaling	6.07	0.312	-1.732	CALM1,CALM2,CALM3,CAMK2A,GNAO1,GNAQ,MAP2K1,MAP2K4,MAPK1,PDIA3,PLCB1,PRKACB,PRKAR2B,PRKCB,PRKCG
Acetylcholine Receptor Signaling Pathway	1.36	0.118	-1.732	CACNA2D1,CALM1,CALM2,CALM3,CAMK2A,GNA11,GNAO1,GNAQ,MAPK1,PDIA3,PLCB1,PRKACB,PRKAR2B,PRKCB,PRKCG
Mitochondrial protein degradation	20	0.516	-1.768	ACAT1,ACO2,ALDH2,APP,ATP5F1A,ATP5F1B,ATP5F1C,ATP5MG,ATP5PD,ATP5PF,COX4I1,COX5A,COX5B,CS,DLD,FH,GLUD1,HSPD1,IDH2,IDH3A,MDH2,MT-ATP6,NDUFA13,NDUFA2,NDUFS1,NDUFS3,NDUFV1,OGDH,OPA1,OXCT1,PDHA1,UQCRC2
Cachexia Signaling Pathway	2.28	0.126	-1.8	GNAS,HSP90AB1,HSPA8,MAP2K4,MAPK1,P4HB,PHGDH,PRKACB,PRKAR2B,PRKCB,PRKCG,PSMA1,PSMA2,PSMA3,PSMA4,PSMA6,PSMA7,PSMB1,PSMB2,PSMB3,PSMB6,PSMC1,PSMC3,PSMC6,PSMD7
Oxidative Phosphorylation	26.2	0.548	-1.859	ATP5F1A,ATP5F1B,ATP5F1C,ATP5F1D,ATP5MF,ATP5MG,ATP5PB,ATP5PD,ATP5PF,COX4I1,COX5A,COX5B,COX6A1,COX6C,COX7A2,COX7A2L,CYB5B,CYC1,MT-ATP6,NDUFA10,NDUFA12,NDUFA13,NDUFA2,NDUFA5,NDUFA8,NDUFA9,NDUFB10,NDUFB4,NDUFS1,NDUFS2,NDUFS3,NDUFS4,NDUFS5,NDUFS8,NDUFV1,NDUFV2,SDHA,UQCRC1,UQCRC2,UQCRFS1
Phagosome Formation	0.293	0.074	-1.877	ADGRL3,CDC42,CRKL,GABBR1,GPR37L1,ITGB1,KRAS,MAP2K1,MAP2K4,MAPK1,MARCKS,PIP4K2B,PRDX6,PRKCB,PRKCG,RAC1,RALA,RAP1B,RAP2A,RHOA,TLN2,TTN,YES1
Clathrin-mediated endocytosis	4.43	0.209	-1.886	ACTG1,AMPH,AP2A2,AP2M1,AP2S1,BIN1,CLTB,CLTC,DNAJC6,DNM1,HSPA8,PACSIN1,RAB5B,SH3GL2,SNAP91,SYNJ1,SYT1,VAMP2
Chaperone Mediated Autophagy	4.39	0.467	-1.89	EEF1A1,GFAP,HBB,HSP90AB1,HSPA8,LAMP2,PARK7
Asparagine N-linked glycosylation	0.758	0.111	-1.89	CALR,CANX,GANAB,MLEC,PDIA3,PSMC1,VCP
Factors Promoting Cardiogenesis in Vertebrates	0.624	0.101	-1.89	CAMK2A,MAP2K4,PDIA3,PLCB1,PRKCB,PRKCG,RHOA
Histone Modification Signaling Pathway	0	0.0473	-1.89	H2AX,HP1BP3,MAP2K4,PRKCB,PRKDC,XRCC5,YWHAZ
Binding and Uptake of Ligands by Scavenger Receptors	1.81	0.286	-2	APOE,CALR,FTH1,HBB
Superpathway of Methionine Degradation	1.5	0.235	-2	DLD,GOT1,GOT2,MAT2A
WNT/Ca+ pathway	0.763	0.133	-2	CAMK2A,PDIA3,PLCB1,PPP3CA
ATM Signaling	0.752	0.115	-2	H2AX,HP1BP3,MAP2K4,PPP2R1A,PPP2R2D,PTPA
Immunogenic Cell Death Signaling Pathway	0.377	0.0889	-2	CALR,HSP90AB1,HSPA8,PDIA3
Gustation Pathway	0	0.0388	-2	CACNA2D1,GABRG2,PRKACB,PRKAR2B
Netrin Signaling	2.98	0.158	-2.065	CACNA2D1,CAMK2A,CDC42,MAP2K1,MAPK1,NAPB,NSF,PGK1,PPP3CA,PRKACB,PRKAR2B,PRKCB,PRKCG,RAC1,RHOA,RYR2,SNAP25,STX16,VAMP2
RAB GEFs exchange GTP for GDP on RABs	2.49	0.186	-2.111	GDI1,MADD,RAB10,RAB14,RAB1A,RAB35,RAB3A,RAB5B,RAB6B,RAB7A,RABGEF1
TEC Kinase Signaling	3.71	0.186	-2.121	ACTG1,CDC42,GNA11,GNA13,GNAO1,GNAQ,GNAS,GNAZ,GNB2,GNG12,GNG7,ITGB1,MAP2K4,PRKCB,PRKCG,RAC1,RHOA,YES1
Hepatic Cholestasis	0.804	0.103	-2.121	CALM1,CALM2,CALM3,MAP2K1,MAP2K4,MAPK1,PPP3CA,PRKACB,PRKAR2B,PRKCB,PRKCG
NAD Signaling Pathway	0.702	0.104	-2.121	CD38,GJA1,HSPD1,IDH2,LDHA,LDHB,RYR2,SOD2
White Adipose Tissue Browning Pathway	0.489	0.0899	-2.121	CACNA2D1,GNAS,LDHA,LDHB,MAPK1,PRKACB,PRKAR2B,VGF
TP53 Regulates Metabolic Genes	4.02	0.23	-2.138	COX4I1,COX5A,COX5B,COX6A1,COX6C,COX7A2,COX7A2L,GLS,GPI,PRDX1,PRDX5,RRAGC,TXN,YWHAZ
Docosahexaenoic Acid (DHA) Signaling	1.25	0.11	-2.183	APP,CAT,GNAQ,GNAS,MAP2K1,MAPK1,PDIA3,PLCB1,PRDX6,PRKACB,PRKAR2B,PRKCB,PRKCG,SPTBN1,STXBP1,SYNJ1,SYT1
RHO GTPase cycle	2.86	0.13	-2.191	ABR,ACTG1,ADD3,AKAP12,ARHGDIA,BASP1,C1QBP,CCT2,CCT6A,CCT7,CDC42,CKB,CLTC,CYFIP2,ESYT1,FLOT1,GJA1,GNA13,HMOX2,HSP90AB1,HSPE1,ITGB1,NDUFA5,NDUFS3,RAB7A,RAC1,RHOA,SPTAN1,SPTBN1,VCP
GP6 Signaling Pathway	1.43	0.151	-2.236	CALM1,CALM2,CALM3,COL25A1,PRKCB,PRKCG,RAC1,RAP1B
Protein Ubiquitination Pathway	4.64	0.169	-2.268	CRYAB,DNAJC5,DNAJC6,HSP90AB1,HSPA12A,HSPA4L,HSPA8,HSPB1,HSPD1,HSPE1,PSMA1,PSMA2,PSMA3,PSMA4,PSMA6,PSMA7,PSMB1,PSMB2,PSMB3,PSMB6,PSMC1,PSMC3,PSMC6,PSMD7,TRAP1,UBA1,UCHL1,USP5
Neutrophil Extracellular Trap Signaling Pathway	15.4	0.275	-2.287	ATP5F1A,ATP5F1B,ATP5F1C,ATP5F1D,ATP5PB,ATP5PF,COL25A1,CYC1,ITGB1,MAP2K1,MAP2K4,MAPK1,MT-ATP6,NDUFA10,NDUFA12,NDUFA13,NDUFA2,NDUFA5,NDUFA8,NDUFA9,NDUFB10,NDUFB4,NDUFS1,NDUFS2,NDUFS3,NDUFS4,NDUFS5,NDUFS8,NDUFV1,NDUFV2,PDIA3,PLCB1,PPP3CA,PRDX6,PRKCB,PRKCG,RAC1,SDHA,SLC25A4,SLC2A1,TOMM70,UQCRC2,UQCRFS1,VDAC1,VDAC2,VDAC3,YES1
Production of Nitric Oxide and Reactive Oxygen Species in Macrophages	2.37	0.155	-2.309	APOE,CAT,CDC42,MAP2K1,MAP2K4,MAPK1,PPP1CA,PPP2R1A,PRKCB,PRKCG,PTPA,RAC1,RAP1B,RHOA,SIRPA
Neurovascular Coupling Signaling Pathway	2.28	0.141	-2.324	APP,CACNA2D1,CALM1,CALM2,CALM3,GABBR1,GABRG2,GJA1,GNAQ,MAPT,PLCB1,PRDX6,PRKACB,PRKAR2B,RHOA,RYR2,SLC1A2,SLC1A3
ERK/MAPK Signaling	3.03	0.16	-2.357	CRKL,HSPB1,ITGB1,KRAS,MAP2K1,MAPK1,PPP1CA,PPP2R1A,PRKACB,PRKAR2B,PRKCB,PRKCG,PTPA,RAC1,RALA,RAP1B,RAP2A,TLN2,YWHAZ
Lung Ionic Balance Signaling Pathway	0.567	0.0847	-2.4	ADGRL3,ATP1A1,ATP1B1,ATP1B2,ATP1B3,GABBR1,GNAS,GPR37L1,MAPK1,PDIA3,PLCB1,PPP2R1A,PPP2R2D,PRKACB,PRKAR2B,PRKCB,PRKCG,PTPA,RHOA,VDAC1,YES1
Cellular response to heat stress	2.06	0.164	-2.53	CAMK2A,CRYAB,EEF1A1,HSP90AB1,HSPA12A,HSPA4L,HSPA8,HSPB1,MAPK1,PTGES3,VCP
Glutaminergic Receptor Signaling Pathway (Enhanced)	4.4	0.152	-2.556	AGK,CACNA2D1,CALM1,CALM2,CALM3,CAMK2A,CAMK4,GABBR1,GABRG2,GLS,GLUD1,GLUL,GNAO1,GNAQ,GNAS,GOT1,GOT2,MAPK1,NAPB,NSF,PDIA3,PLCB1,PPP3CA,PRDX6,PRKACB,PRKAR2B,PRKCB,PRKCG,SLC1A2,SLC1A3,SNAP25,STX16,VAMP2
Cardiac β-adrenergic Signaling	3.66	0.174	-2.646	AKAP12,CACNA2D1,GNA11,GNA13,GNAO1,GNAQ,GNAS,GNAZ,GNB2,GNG12,GNG7,PDE2A,PPP1CA,PPP2R1A,PPP2R2D,PRKACB,PRKAR2B,PTPA,RYR2,SLC8A2
Neutrophil degranulation	22.1	0.287	-2.75	ACLY,ALDOA,AP2A2,ATP6V0A1,ATP6V0C,ATP6V1D,ATP8A1,CAP1,CAT,CCT2,CCT8,CD44,CD47,CYB5R3,DNAJC5,DYNC1H1,DYNLL1,EEF1A1,EEF2,FTH1,GPI,GSN,HBB,HMOX2,HSP90AB1,HSPA8,KCNAB2,KPNB1,LAMP1,LAMP2,MAPK1,MLEC,NFASC,PADI2,PAFAH1B2,PDXK,PGAM1,PGM1,PGRMC1,PKM,PPIA,PRDX6,PSAP,PSMA2,PSMB1,PSMC3,PSMD7,PYGB,RAB10,RAB14,RAB3A,RAB5B,RAB7A,RAC1,RAP1B,RHOA,SIRPA,SNAP25,SPTAN1,SYNGR1,TOLLIP,VAPA,VCP,XRCC5
Sperm Motility	4.03	0.172	-2.828	CALM1,CALM2,CALM3,GNA11,GNA13,GNAO1,GNAQ,GNAS,GNAZ,GNB2,GNG12,GNG7,MAP2K1,MAP2K4,PDE2A,PDIA3,PLCB1,PRDX6,PRKACB,PRKAR2B,PRKCB,PRKCG,YES1
Complex IV assembly	3.31	0.296	-2.828	COX4I1,COX5A,COX5B,COX6A1,COX6C,COX7A2,COX7A2L,HIGD1A
Cytoprotection by HMOX1	2.96	0.243	-3	COX4I1,COX5A,COX5B,COX6A1,COX6C,COX7A2,COX7A2L,HBB,HMOX2
Respiratory electron transport	18.8	0.517	-3.651	COX4I1,COX5A,COX5B,COX6A1,COX6C,COX7A2,COX7A2L,CYC1,NDUFA10,NDUFA12,NDUFA13,NDUFA2,NDUFA5,NDUFA8,NDUFA9,NDUFB10,NDUFB4,NDUFS1,NDUFS2,NDUFS3,NDUFS4,NDUFS5,NDUFS8,NDUFV1,NDUFV2,SDHA,TRAP1,UQCRC1,UQCRC2,UQCRFS1

## Sheet: CTRO vs CTRY
Supplementary table 5: List of Canonical Pathway identified by IPA software Excel sheet with CTRO vs. CTRY comparison group
© 2000-2025 QIAGEN. All rights reserved.
Ingenuity Canonical Pathways	-log(p-value)	Ratio	z-score	Molecules
FAT10 Signaling Pathway	11.2	0.452	No changes!	HTT,PSMA1,PSMA2,PSMA3,PSMA4,PSMA5,PSMA6,PSMA7,PSMB1,PSMB2,PSMB3,PSMB4,PSMB5,PSMB6,PSMC1,PSMC3,PSMC6,PSMD7,UBA1
Phagosome Maturation	9.98	0.305	No changes!	ATP6V0A1,ATP6V0C,ATP6V0D1,ATP6V1A,ATP6V1B2,ATP6V1C1,ATP6V1D,ATP6V1G2,CALR,CANX,DYNC1H1,DYNLL1,DYNLRB1,LAMP1,LAMP2,NAPB,NSF,PRDX1,PRDX5,PRDX6,RAC1,SNAP25,STX16,TUBB4A,VAMP2
Glucocorticoid Receptor Signaling	9.18	0.185	No changes!	ATP5F1A,ATP5F1B,ATP5F1C,ATP5F1D,ATP5PB,ATP5PF,CYC1,GJA1,HSP90AB1,HSPA8,HSPA9,KRAS,KRT10,MAP2K1,MAP2K4,MAPK1,MT-ATP6,NDUFA10,NDUFA12,NDUFA13,NDUFA2,NDUFA5,NDUFA8,NDUFA9,NDUFB10,NDUFB4,NDUFS1,NDUFS2,NDUFS3,NDUFS4,NDUFS5,NDUFS8,NDUFV1,NDUFV2,PC,PPP3CA,PRKACB,PTGES3,RAC1,RALA,RAP1B,RAP2A,SDHA,UQCRC2,UQCRFS1
Transcriptional regulation by RUNX3	6.93	0.275	No changes!	CTNNB1,KRAS,PSMA1,PSMA2,PSMA3,PSMA4,PSMA5,PSMA6,PSMA7,PSMB1,PSMB2,PSMB3,PSMB4,PSMB5,PSMB6,PSMC1,PSMC3,PSMC6,PSMD7
GABA Receptor Signaling	5.32	0.213	No changes!	AP2A2,AP2M1,AP2S1,CACNA2D1,DNM1,GABBR1,GABRG2,GNA11,GNA13,GNAO1,GNAQ,GNAS,GNAZ,GNB2,GNG12,GNG2,GNG7,NSF,SLC32A1,SLC6A1
Axonal Guidance Signaling	4.66	0.141	No changes!	ADAM22,CDC42,CRKL,EIF3F,GNA11,GNA13,GNAO1,GNAQ,GNAS,GNAZ,GNB2,GNG12,GNG2,GNG7,ITGB1,KLC1,KRAS,L1CAM,MAG,MAP2K1,MAPK1,PDIA3,PFN1,PFN2,PLCB1,PPP3CA,PRKACB,PRKAR2B,PRKCB,PRKCG,RAC1,RALA,RAP1B,RAP2A,RHOA,RTN4,TUBB4A
Iron homeostasis signaling pathway	4.54	0.219	No changes!	ACO2,ATP6V0A1,ATP6V0C,ATP6V0D1,ATP6V1A,ATP6V1B2,ATP6V1C1,ATP6V1D,ATP6V1G2,FTH1,HBB,HMOX2,HSPA9,MAPK1,NFS1,PCBP1
Germ Cell-Sertoli Cell Junction Signaling	4.48	0.194	No changes!	ACTG1,ACTN4,CDC42,CDH2,CTNNA1,CTNNA2,CTNNB1,GSN,ITGB1,KRAS,MAP2K1,MAP2K4,MAPK1,RAC1,RALA,RAP1B,RAP2A,RHOA,TUBB4A
Tight Junction Signaling	4.17	0.184	No changes!	ACTG1,CDC42,CLDN11,CTNNA1,CTNNB1,LLGL1,NAPB,NSF,PPP2R1A,PRKACB,PRKAR2B,PTPA,RAC1,RHOA,SNAP25,SPTAN1,STX16,VAMP2,VAPA
Apelin Muscle Signaling Pathway	4.06	0.286	No changes!	GNA11,GNA13,GNAO1,GNAQ,GNAS,GNAZ,GNB2,GNG12,GNG2,GNG7
Glutamate Receptor Signaling	3.98	0.228	No changes!	CALM1,CALM2,CALM3,GLS,GLUL,GNB2,GNG12,GNG2,GNG7,SLC17A7,SLC1A2,SLC1A3,SLC1A4
Clathrin-mediated Endocytosis Signaling	3.62	0.164	No changes!	ACTG1,AMPH,AP2A2,AP2M1,AP2S1,APOE,CDC42,CLTB,CLTC,DNM1,DNM1L,HSPA8,ITGB1,PPP3CA,RAB11B,RAC1,SH3GL2,SH3GLB2,SNAP91,SYNJ1
Remodeling of Epithelial Adherens Junctions	3.35	0.238	No changes!	ACTG1,ACTN4,CTNNA1,CTNNA2,CTNNB1,DNM1,DNM1L,MAPRE2,RALA,TUBB4A
Neurotransmitter uptake and metabolism In glial cells	2.9	0.75	No changes!	GLUL,SLC1A2,SLC1A3
Ketolysis	2.9	0.75	No changes!	ACAT1,HADHB,OXCT1
Circadian Rhythm Signaling	2.89	0.134	No changes!	CACNA2D1,GNA11,GNAQ,GNAS,GNB2,GNG12,GNG2,GNG7,KRAS,MAP2K1,MAP2K4,MAPK1,PDIA3,PLCB1,PRKACB,PRKAR2B,PRKCB,PRKCG,PTGDS,RALA,RAP1B,RAP2A,RYR2,YES1
Xenobiotic Metabolism Signaling	2.76	0.144	No changes!	ALDH2,ALDH4A1,CAMK4,CAT,HSP90AB1,KRAS,MAOB,MAP2K1,MAP2K4,MAPK1,MGST3,PPP2R1A,PRKCB,PRKCG,PTGES3,PTPA,RALA,RAP1B,RAP2A
Role of MAPK Signaling in the Pathogenesis of Influenza	2.57	0.205	No changes!	KRAS,MAP2K1,MAP2K4,MAPK1,PRDX6,RABGEF1,RALA,RAP1B,RAP2A
Superoxide Radicals Degradation	2.53	0.6	No changes!	CAT,SOD1,SOD2
Pyruvate Fermentation to Lactate	2.32	1	No changes!	LDHA,LDHB
2-ketoglutarate Dehydrogenase Complex	2.32	1	No changes!	DLD,OGDH
L-cysteine Degradation III	2.32	1	No changes!	CISD1,GOT1
Arginine Degradation I (Arginase Pathway)	2.32	1	No changes!	ALDH4A1,OAT
Glutamate Degradation II	2.32	1	No changes!	GOT1,GOT2
Aspartate Biosynthesis	2.32	1	No changes!	GOT1,GOT2
Mechanisms of Viral Exit from Host Cells	2.04	0.222	No changes!	ACTG1,PRKCB,PRKCG,SH3GL2,SH3GLB2,XPO1
Passive transport by Aquaporins	1.86	0.667	No changes!	AQP1,AQP4
Regulation of CDH19 Expression and Function	1.86	0.667	No changes!	CTNNA1,CTNNB1
Arginine Biosynthesis IV	1.86	0.667	No changes!	GLUD1,OAT
Acetyl-CoA Biosynthesis I (Pyruvate Dehydrogenase Complex)	1.86	0.667	No changes!	DLD,PDHA1
L-cysteine Degradation I	1.86	0.667	No changes!	GOT1,GOT2
Glutaryl-CoA Degradation	1.85	0.375	No changes!	ACAT1,HADHB,PARK7
Isoleucine Degradation I	1.85	0.375	No changes!	ACAT1,DLD,HADHB
Tryptophan Degradation III (Eukaryotic)	1.85	0.375	No changes!	ACAT1,HADHB,PARK7
Putrescine Degradation III	1.85	0.375	No changes!	ALDH2,ALDH4A1,MAOB
Calcium-induced T Lymphocyte Apoptosis	1.82	0.2	No changes!	CALM1,CALM2,CALM3,PPP3CA,PRKCB,PRKCG
Sulfur amino acid metabolism	1.69	0.333	No changes!	ENOPH1,GOT1,GOT2
D-myo-inositol (1,4,5)-Trisphosphate Biosynthesis	1.69	0.333	No changes!	CDIPT,PIP4K2B,PLCB1
Ethanol Degradation IV	1.69	0.333	No changes!	ALDH2,ALDH4A1,CAT
Erythrocytes take up oxygen and release carbon dioxide	1.58	0.5	No changes!	AQP1,HBB
Lysine catabolism	1.58	0.5	No changes!	CRYM,DLD
Glycogen Degradation II	1.58	0.5	No changes!	PGM1,PYGB
nNOS Signaling in Neurons	1.56	0.176	No changes!	CALM1,CALM2,CALM3,PPP3CA,PRKCB,PRKCG
Synthesis of Prostaglandins (PG) and Thromboxanes (TX)	1.56	0.3	No changes!	CBR1,PTGDS,PTGES3
Striated Muscle Contraction	1.45	0.273	No changes!	TMOD2,TPM1,TTN
RHO GTPases activate PAKs	1.45	0.273	No changes!	CALM1,CDC42,RAC1
RHO GTPases Activate NADPH Oxidases	1.45	0.273	No changes!	MAPK1,PRKCB,RAC1
Dopamine Degradation	1.45	0.273	No changes!	ALDH2,ALDH4A1,MAOB
γ-linolenate Biosynthesis II (Animals)	1.45	0.273	No changes!	ACSL4,ACSL6,CYB5R3
Erythrocytes take up carbon dioxide and release oxygen	1.38	0.4	No changes!	AQP1,HBB
Ketone body metabolism	1.38	0.4	No changes!	ACAT1,OXCT1
Aryl hydrocarbon receptor signalling	1.38	0.4	No changes!	HSP90AB1,PTGES3
Sucrose Degradation V (Mammalian)	1.38	0.4	No changes!	ALDOA,TPI1
Glycogen Degradation III	1.38	0.4	No changes!	PGM1,PYGB
Citrulline Biosynthesis	1.38	0.4	No changes!	GLS,OAT
RAF-independent MAPK1/3 activation	1.34	0.25	No changes!	MAP2K1,MAPK1,PEA15
Rap1 signalling	1.34	0.25	No changes!	PRKACB,RAP1B,YWHAZ
Ethanol Degradation II	1.34	0.25	No changes!	AKR1A1,ALDH2,ALDH4A1
Dopamine Receptor Signaling	1.3	0.143	No changes!	MAOB,PPP1CA,PPP2R1A,PRKACB,PRKAR2B,PTPA,QDPR
Coronavirus Replication Pathway	1.27	0.133	No changes!	DDX1,RPL18,RPL19,RPL4,RPLP1,RPS3,RPS7,TUBB4A
Interleukin-12 family signaling	1.23	0.333	No changes!	CANX,P4HB
Mitochondrial calcium ion transport	1.23	0.333	No changes!	VDAC1,VDAC2
Mitochondrial RNA degradation	1.23	0.333	No changes!	LRPPRC,MT-ATP6
DNA Double-Strand Break Repair by Non-Homologous End Joining	1.23	0.333	No changes!	PRKDC,XRCC5
Ketogenesis	1.23	0.333	No changes!	ACAT1,HADHB
Valine Degradation I	1.23	0.333	No changes!	DLD,HADHB
Histamine Degradation	1.23	0.333	No changes!	ALDH2,ALDH4A1
nNOS Signaling in Skeletal Muscle Cells	1.18	0.156	No changes!	CACNA2D1,CALM1,CALM2,CALM3,RYR2
Miscellaneous transport and binding events	1.17	0.214	No changes!	ADD1,ADD2,ADD3
Formation of xylulose-5-phosphate	1.16	1	No changes!	AKR1A1
Choline catabolism	1.16	1	No changes!	SLC44A1
Lipid particle organization	1.16	1	No changes!	FITM2
Branched-chain α-keto acid Dehydrogenase Complex	1.16	1	No changes!	DLD
Guanine and Guanosine Salvage I	1.16	1	No changes!	HPRT1
Acetyl-CoA Biosynthesis III (from Citrate)	1.16	1	No changes!	ACLY
Phenylethylamine Degradation I	1.16	1	No changes!	ALDH2
1,25-dihydroxyvitamin D3 Biosynthesis	1.16	1	No changes!	POR
Glutamine Biosynthesis I	1.16	1	No changes!	GLUL
Adenine and Adenosine Salvage III	1.16	1	No changes!	HPRT1
4-hydroxyproline Degradation I	1.16	1	No changes!	ALDH4A1
Fatty Acid Biosynthesis Initiation II	1.16	1	No changes!	FASN
Alanine Biosynthesis III	1.16	1	No changes!	NFS1
Glutamate Biosynthesis II	1.16	1	No changes!	GLUD1
Glutamate Degradation X	1.16	1	No changes!	GLUD1
RHO GTPases activate CIT	1.1	0.286	No changes!	RAC1,RHOA
Azathioprine ADME	1.1	0.286	No changes!	HPRT1,RAC1
Fatty Acid Activation	1.1	0.286	No changes!	ACSL4,ACSL6
Prostanoid Biosynthesis	1.1	0.286	No changes!	PTGDS,PTGES3
Mevalonate Pathway I	1.1	0.286	No changes!	ACAT1,HADHB
iNOS Signaling	1.1	0.167	No changes!	CALM1,CALM2,CALM3,MAPK1
GPVI-mediated activation cascade	1.09	0.2	No changes!	CDC42,RAC1,RHOA
Nephrin family interactions	1.09	0.2	No changes!	ACTN4,SPTAN1,SPTBN1
Interconversion of nucleotide di- and triphosphates	1.09	0.2	No changes!	AK1,AK5,TXN
RHO GTPases activate PKNs	1.09	0.2	No changes!	RAC1,RHOA,YWHAZ
Nonhomologous End-Joining (NHEJ)	1.09	0.2	No changes!	H2AX,PRKDC,XRCC5
Fatty Acid β-oxidation I	1.09	0.2	No changes!	ACSL4,ACSL6,HADHB
Vitamin-C Transport	1.09	0.2	No changes!	SLC2A1,STOM,TXN
Leptin Signaling in Obesity	1.02	0.13	No changes!	MAP2K1,MAPK1,PDIA3,PLCB1,PRKACB,PRKAR2B
Regulation of the Epithelial-Mesenchymal Transition Pathway	1.01	0.11	No changes!	CDH2,CTNNB1,KRAS,MAP2K1,MAP2K4,MAPK1,RALA,RAP1B,RAP2A,RHOA
Amyloid Processing	1	0.139	No changes!	APP,MAPK1,MAPT,PRKACB,PRKAR2B
Metabolism of nitric oxide: NOS3 activation and regulation	0.994	0.25	No changes!	CALM1,DDAH1
Branched-chain amino acid catabolism	0.994	0.25	No changes!	ACAT1,DLD
Aspartate and asparagine metabolism	0.994	0.25	No changes!	GOT1,GOT2
Telomere Extension by Telomerase	0.994	0.25	No changes!	HNRNPA2B1,XRCC5
Glutathione Redox Reactions I	0.994	0.25	No changes!	MGST3,PRDX6
Calcium Transport I	0.994	0.25	No changes!	ANXA5,ATP2B1
Colanic Acid Building Blocks Biosynthesis	0.994	0.25	No changes!	GPI,UGP2
Methylglyoxal Degradation III	0.994	0.25	No changes!	AKR1A1,HSD17B12
Fatty Acid α-oxidation	0.994	0.25	No changes!	ALDH2,ALDH4A1
Superpathway of Geranylgeranyldiphosphate Biosynthesis I (via Mevalonate)	0.994	0.25	No changes!	ACAT1,HADHB
Semaphorin Signaling in Neurons	0.961	0.135	No changes!	CDC42,ITGB1,MAPK1,RAC1,RHOA
Systemic Lupus Erythematosus Signaling	0.926	0.108	No changes!	CAMK4,HNRNPA2B1,KRAS,MAPK1,RALA,RAP1B,RAP2A,SNRPD1,SNRPD3
LPS/IL-1 Mediated Inhibition of RXR Function	0.921	0.105	No changes!	ACSL4,ACSL6,ALDH2,ALDH4A1,APOE,CAT,MAOB,MAP2K4,MGST3,XPO1
Pyrimidine Deoxyribonucleotides De Novo Biosynthesis I	0.905	0.222	No changes!	AK1,AK5
Mitochondrial L-carnitine Shuttle Pathway	0.905	0.222	No changes!	ACSL4,ACSL6
Acetone Degradation I (to Methylglyoxal)	0.905	0.222	No changes!	HSD17B12,POR
Oxidative Ethanol Degradation III	0.905	0.222	No changes!	ALDH2,ALDH4A1
Maturity Onset Diabetes of Young (MODY) Signaling	0.888	0.128	No changes!	APOE,APOO,CACNA2D1,GAPDH,OGDH
MTF1 activates gene expression	0.874	0.5	No changes!	CSRP1
Proline catabolism	0.874	0.5	No changes!	ALDH4A1
Tryptophan catabolism	0.874	0.5	No changes!	SLC3A2
Diphthamide Biosynthesis	0.874	0.5	No changes!	EEF2
Proline Biosynthesis II (from Arginine)	0.874	0.5	No changes!	OAT
Creatine-phosphate Biosynthesis	0.874	0.5	No changes!	CKB
Acyl-CoA Hydrolysis	0.874	0.5	No changes!	ACOT7
Superpathway of Serine and Glycine Biosynthesis I	0.874	0.5	No changes!	PHGDH
Heme Degradation	0.874	0.5	No changes!	HMOX2
Serine Biosynthesis	0.874	0.5	No changes!	PHGDH
Arginine Degradation VI (Arginase 2 Pathway)	0.874	0.5	No changes!	OAT
Proline Degradation	0.874	0.5	No changes!	ALDH4A1
Glycerol Degradation I	0.874	0.5	No changes!	GPD2
Glycine Cleavage Complex	0.874	0.5	No changes!	DLD
Palmitate Biosynthesis I (Animals)	0.874	0.5	No changes!	FASN
D-glucuronate Degradation I	0.874	0.5	No changes!	AKR1A1
Glycerol-3-phosphate Shuttle	0.874	0.5	No changes!	GPD2
Cardiolipin Biosynthesis II	0.874	0.5	No changes!	PTPMT1
GDP-glucose Biosynthesis	0.874	0.5	No changes!	PGM1
Phenylalanine Degradation I (Aerobic)	0.874	0.5	No changes!	QDPR
S-adenosyl-L-methionine Biosynthesis	0.874	0.5	No changes!	MAT2A
Glutamine Degradation I	0.874	0.5	No changes!	GLS
Insulin processing	0.853	0.158	No changes!	KIF5A,P4HB,VAMP2
4-1BB Signaling in T Lymphocytes	0.853	0.158	No changes!	MAP2K1,MAP2K4,MAPK1
Signaling by Erythropoietin	0.827	0.2	No changes!	CRKL,KRAS
Superpathway of Citrulline Metabolism	0.827	0.2	No changes!	GLS,OAT
Pyrimidine Ribonucleotides De Novo Biosynthesis	0.804	0.15	No changes!	AK1,AK5,DHX9
Triacylglycerol Degradation	0.804	0.15	No changes!	ALDH2,MGLL,PRDX6
Pyrimidine Ribonucleotides Interconversion	0.804	0.15	No changes!	AK1,AK5,DHX9
Aryl Hydrocarbon Receptor Signaling	0.793	0.108	No changes!	ALDH2,ALDH4A1,HSP90AB1,HSPB1,MAPK1,MGST3,PTGES3
T Cell Exhaustion Signaling Pathway	0.769	0.103	No changes!	KRAS,MAP2K4,MAPK1,PPP2R1A,PTPA,RALA,RAP1B,RAP2A
Regulation of cholesterol biosynthesis by SREBP (SREBF)	0.759	0.182	No changes!	KPNB1,RAN
Gastrin-CREB signalling pathway via PKC and MAPK	0.759	0.182	No changes!	KRAS,MAPK1
NFE2L2 regulating anti-oxidant/detoxification enzymes	0.759	0.182	No changes!	PRDX1,TXN
Late endosomal microautophagy	0.759	0.143	No changes!	HBB,HSPA8,PARK7
Signaling by SCF-KIT	0.716	0.136	No changes!	KRAS,RAC1,YES1
MAPK targets/ Nuclear events mediated by MAP kinases	0.716	0.136	No changes!	MAP2K4,MAPK1,PPP2R1A
Signaling by FGFR4	0.716	0.136	No changes!	KRAS,MAPK1,PPP2R1A
Role of PI3K/AKT Signaling in the Pathogenesis of Influenza	0.716	0.136	No changes!	CRKL,MAP2K1,MAPK1
Phospholipases	0.716	0.136	No changes!	PDIA3,PLCB1,PRDX6
Lactose synthesis	0.713	0.333	No changes!	SLC2A1
tRNA processing in the mitochondrion	0.713	0.333	No changes!	MT-ATP6
rRNA processing	0.713	0.333	No changes!	MT-ATP6
Galactose catabolism	0.713	0.333	No changes!	PGM1
Glucose and Glucose-1-phosphate Degradation	0.713	0.333	No changes!	PGM1
NADH Repair	0.713	0.333	No changes!	GAPDH
Methylglyoxal Degradation I	0.713	0.333	No changes!	GLO1
Glutathione Redox Reactions II	0.713	0.333	No changes!	PDIA3
2-oxobutanoate Degradation I	0.713	0.333	No changes!	DLD
Melatonin Degradation II	0.713	0.333	No changes!	MAOB
Glycogen Biosynthesis II (from UDP-D-Glucose)	0.713	0.333	No changes!	UGP2
Rapoport-Luebering Glycolytic Shunt	0.713	0.333	No changes!	PGAM1
Molybdenum Cofactor Biosynthesis	0.713	0.333	No changes!	NFS1
IL-22 Signaling	0.7	0.167	No changes!	MAP2K4,MAPK1
IL-17A Signaling in Gastric Cells	0.7	0.167	No changes!	MAP2K4,MAPK1
Smooth Muscle Contraction	0.677	0.13	No changes!	ALDH2,CALM1,TPM1
Role of IL-17A in Arthritis	0.677	0.13	No changes!	MAP2K1,MAP2K4,MAPK1
ICOS-ICOSL Signaling in T Helper Cells	0.651	0.106	No changes!	CALM1,CALM2,CALM3,PPP3CA,RAC1
Toll-like Receptor Cascades	0.646	0.154	No changes!	DNM1,DNM1L
Other interleukin signaling	0.646	0.154	No changes!	SNAP25,VAMP2
Class I peroxisomal membrane protein import	0.646	0.154	No changes!	ATAD1,GDAP1
Signaling by FGFR3	0.64	0.125	No changes!	KRAS,MAPK1,PPP2R1A
Inositol phosphate metabolism	0.64	0.125	No changes!	CALM1,PLCB1,SYNJ1
RHO GTPases Activate Rhotekin and Rhophilins	0.603	0.25	No changes!	RHOA
Phenylalanine and tyrosine metabolism	0.603	0.25	No changes!	QDPR
Lipophagy	0.603	0.25	No changes!	HSPA8
Protein repair	0.603	0.25	No changes!	TXN
Replacement of protamines by nucleosomes in the male pronucleus	0.603	0.25	No changes!	H2AX
Mitochondrial Uncoupling	0.603	0.25	No changes!	SLC25A4
UDP-N-acetyl-D-galactosamine Biosynthesis II	0.603	0.25	No changes!	GPI
GDP-mannose Biosynthesis	0.603	0.25	No changes!	GPI
Role of MAPK Signaling in Inhibiting the Pathogenesis of Influenza	0.599	0.108	No changes!	MAP2K1,MAP2K4,MAPK1,PRDX6
Regulation of CDH11 Expression and Function	0.598	0.143	No changes!	CTNNA1,CTNNB1
Phosphatidylglycerol Biosynthesis II (Non-plastidic)	0.598	0.143	No changes!	CDS2,PTPMT1
Type I Diabetes Mellitus Signaling	0.58	0.1	No changes!	CYC1,HSPD1,MAP2K4,MAPK1,PTPRN
Mitophagy	0.573	0.115	No changes!	TOMM70,VDAC1,VDAC2
Apelin Pancreas Signaling Pathway	0.573	0.115	No changes!	MAP2K4,PRKACB,PRKAR2B
FOXO-mediated transcription	0.555	0.133	No changes!	TXN,YWHAZ
Estrogen Biosynthesis	0.555	0.133	No changes!	HSD17B12,POR
Superpathway of Melatonin Degradation	0.555	0.133	No changes!	MAOB,POR
Sonic Hedgehog Signaling	0.555	0.133	No changes!	PRKACB,PRKAR2B
Induction of Apoptosis by HIV1	0.548	0.103	No changes!	CYC1,MAP2K4,SLC25A3,SLC25A4
WNK Renal Signaling Pathway	0.533	0.0923	No changes!	CALM1,CALM2,CALM3,PRKCB,PRKCG,SLC12A5
Neurotransmitter clearance	0.521	0.2	No changes!	ALDH2
Cellular hexose transport	0.521	0.2	No changes!	SLC2A1
SIRT1 negatively regulates rRNA expression	0.521	0.2	No changes!	H2AX
Creatine metabolism	0.521	0.2	No changes!	CKB
Transcriptional regulation of testis differentiation	0.521	0.2	No changes!	PTGDS
Miro GTPase Cycle	0.521	0.2	No changes!	RAP1GDS1
Aspirin ADME	0.521	0.2	No changes!	BSG
Formation of axial mesoderm	0.521	0.2	No changes!	CTNNB1
Leukotriene Biosynthesis	0.521	0.2	No changes!	MGST3
Thioredoxin Pathway	0.521	0.2	No changes!	TXN
Mitochondrial Fatty Acid Beta-Oxidation	0.516	0.125	No changes!	ACOT7,HADHB
Synaptic adhesion-like molecules	0.516	0.125	No changes!	FLOT1,RTN3
RAS processing	0.516	0.125	No changes!	CALM1,KRAS
Signaling by EGFR	0.515	0.107	No changes!	CDC42,KRAS,SH3GL2
CD27 Signaling in Lymphocytes	0.515	0.107	No changes!	CYC1,MAP2K1,MAP2K4
Cell Cycle: G2/M DNA Damage Checkpoint Regulation	0.515	0.107	No changes!	PRKDC,PTPMT1,YWHAZ
HIPPO signaling	0.498	0.0926	No changes!	LLGL1,PPP1CA,PPP2R1A,PTPA,YWHAZ
IL-17A Signaling in Airway Cells	0.488	0.103	No changes!	MAP2K1,MAP2K4,MAPK1
DAP12 interactions	0.48	0.118	No changes!	KRAS,RAC1
Notch Signaling	0.48	0.118	No changes!	CNTN1,MAG
Interferon gamma signaling	0.463	0.1	No changes!	MAPK1,NCAM1,TRIM2
WNT/Ca+ pathway	0.463	0.1	No changes!	PDIA3,PLCB1,PPP3CA
GP1b-IX-V activation signalling	0.456	0.167	No changes!	YWHAZ
DNA methylation	0.456	0.167	No changes!	H2AX
Processing of SMDT1	0.456	0.167	No changes!	PHB1
Specification of the neural plate border	0.456	0.167	No changes!	CTNNB1
Protein ubiquitination	0.447	0.111	No changes!	UBA1,USP5
tRNA Charging	0.447	0.111	No changes!	FARSB,GARS1
Immunoregulatory interactions between a Lymphoid and a non-Lymphoid cell	0.439	0.0968	No changes!	CD200,ICAM5,ITGB1
TNFR1 Signaling	0.439	0.0968	No changes!	CDC42,MADD,MAP2K4
Signaling by Retinoic Acid	0.417	0.105	No changes!	DLD,PDHA1
Role of IL-17F in Allergic Inflammatory Airway Diseases	0.417	0.105	No changes!	MAP2K1,MAPK1
Superpathway of Cholesterol Biosynthesis	0.417	0.105	No changes!	ACAT1,HADHB
Signaling by FGFR1	0.416	0.0938	No changes!	KRAS,MAPK1,PPP2R1A
CD40 Signaling	0.416	0.0938	No changes!	MAP2K1,MAP2K4,MAPK1
Crosstalk between Dendritic Cells and Natural Killer Cells	0.416	0.0938	No changes!	ACTG1,FSCN1,TLN2
Mitochondrial iron-sulfur cluster biogenesis	0.404	0.143	No changes!	NFS1
Activated PKN1 stimulates transcription of AR regulated genes KLK2 and KLK3	0.404	0.143	No changes!	H2AX
RHO GTPases Activate ROCKs	0.404	0.143	No changes!	RHOA
Platelet Adhesion to exposed collagen	0.404	0.143	No changes!	ITGB1
Germ layer formation at gastrulation	0.404	0.143	No changes!	CTNNB1
Serine biosynthesis	0.404	0.143	No changes!	PHGDH
Chromatin modifications during the maternal to zygotic transition (MZT)	0.404	0.143	No changes!	H2AX
Formation of the nephric duct	0.404	0.143	No changes!	CTNNB1
Bupropion Degradation	0.404	0.143	No changes!	POR
Glutathione-mediated Detoxification	0.404	0.143	No changes!	MGST3
NLR signaling pathways	0.395	0.0909	No changes!	APP,HSP90AB1,TXN
Syndecan interactions	0.39	0.1	No changes!	ITGB1,TNC
Transcriptional regulation by the AP-2 (TFAP2) family of transcription factors	0.39	0.1	No changes!	APOE,HSPD1
Signaling by CSF1 (M-CSF) in myeloid cells	0.39	0.1	No changes!	KRAS,YES1
MIF Regulation of Innate Immunity	0.39	0.1	No changes!	MAP2K4,MAPK1
Mitotic Roles of Polo-Like Kinase	0.375	0.0882	No changes!	HSP90AB1,PPP2R1A,PTPA
Signaling by NTRK2 (TRKB)	0.364	0.0952	No changes!	KRAS,RAC1
FOXO-mediated transcription of oxidative stress, metabolic and neuronal genes	0.364	0.0952	No changes!	CAT,SOD2
Folate Signaling Pathway	0.364	0.0952	No changes!	MAPK1,MAT2A
ATF6 (ATF6-alpha) activates chaperone genes	0.36	0.125	No changes!	CALR
Signal regulatory protein family interactions	0.36	0.125	No changes!	SIRPA
Formation of paraxial mesoderm	0.36	0.125	No changes!	CTNNB1
Formation of definitive endoderm	0.36	0.125	No changes!	CTNNB1
Signaling by ERBB2	0.356	0.0857	No changes!	KRAS,RHOA,YES1
Growth Hormone Signaling	0.356	0.0857	No changes!	MAPK1,PRKCB,PRKCG
EGF Signaling	0.356	0.0857	No changes!	MAP2K1,MAP2K4,MAPK1
TAK1-dependent IKK and NF-kappa-B activation	0.341	0.0909	No changes!	APP,S100B
RUNX1 regulates megakaryocyte differentiation and platelet function	0.341	0.0909	No changes!	DPY30,H2AX
B Cell Activating Factor Signaling	0.341	0.0909	No changes!	MAP2K4,MAPK1
April Mediated Signaling	0.341	0.0909	No changes!	MAP2K4,MAPK1
CSDE1 Signaling Pathway	0.338	0.0833	No changes!	CTNNB1,RAC1,TNC
Role of Osteoblasts, Osteoclasts and Chondrocytes in Rheumatoid Arthritis	0.324	0.0741	No changes!	CALM1,CALM2,CALM3,CTNNB1,GSN,MAP2K4,MAPK1,PPP3CA
Class C/3 (Metabotropic glutamate/pheromone receptors)	0.323	0.111	No changes!	GABBR1
Regulation of TLR by endogenous ligand	0.323	0.111	No changes!	S100A1
Metabolism of cofactors	0.323	0.111	No changes!	CALM1
Growth hormone receptor signaling	0.323	0.111	No changes!	MAPK1
Granzyme B Signaling	0.323	0.111	No changes!	PRKDC
Methionine Degradation I (to Homocysteine)	0.323	0.111	No changes!	MAT2A
EGR2 and SOX10-mediated initiation of Schwann cell myelination	0.319	0.087	No changes!	MAG,MBP
Phototransduction Pathway	0.319	0.087	No changes!	PRKACB,PRKAR2B
Transcriptional and post-translational regulation of MITF-M expression and activity	0.305	0.0789	No changes!	CTNNB1,MAPK1,XPO1
Toll-like Receptor Signaling	0.305	0.0789	No changes!	MAP2K4,MAPK1,TOLLIP
Collagen biosynthesis and modifying enzymes	0.299	0.0833	No changes!	COL25A1,P4HB
Cell Cycle Regulation by BTG Family Proteins	0.299	0.0833	No changes!	PPP2R1A,PTPA
Nicotinate metabolism	0.291	0.1	No changes!	CD38
WNT ligand biogenesis and trafficking	0.291	0.1	No changes!	VPS35
Formation of the ureteric bud	0.291	0.1	No changes!	ITGB1
Nicotine Degradation III	0.291	0.1	No changes!	POR
1D-myo-inositol Hexakisphosphate Biosynthesis II (Mammalian)	0.291	0.1	No changes!	SYNJ1
D-myo-inositol (1,4,5)-trisphosphate Degradation	0.291	0.1	No changes!	SYNJ1
Cysteine Biosynthesis III (mammalia)	0.291	0.1	No changes!	MAT2A
Role of JAK family kinases in IL-6-type Cytokine Signaling	0.29	0.0769	No changes!	HSP90AB1,MAP2K4,MAPK1
MAP kinase activation	0.28	0.08	No changes!	MAP2K1,MAP2K4
Presynaptic depolarization and calcium channel opening	0.263	0.0909	No changes!	CACNA2D1
Signaling by NODAL	0.263	0.0909	No changes!	MAPK1
Metabolism of porphyrins	0.263	0.0909	No changes!	HMOX2
Nucleotide salvage	0.263	0.0909	No changes!	HPRT1
Meiotic recombination	0.263	0.0909	No changes!	H2AX
Paracetamol ADME	0.263	0.0909	No changes!	CNDP2
D-myo-inositol (1,3,4)-trisphosphate Biosynthesis	0.263	0.0909	No changes!	SYNJ1
Apelin Liver Signaling Pathway	0.263	0.0909	No changes!	MAP2K4
NR1H2 and NR1H3-mediated signaling	0.263	0.0769	No changes!	APOE,FASN
Post-translational modification: synthesis of GPI-anchored proteins	0.263	0.0769	No changes!	LSAMP,NTM
Role of CHK Proteins in Cell Cycle Checkpoint Control	0.263	0.0769	No changes!	PPP2R1A,PTPA
Inhibition of Angiogenesis by TSP1	0.263	0.0769	No changes!	MAP2K4,MAPK1
Heparan Sulfate Biosynthesis (Late Stages)	0.263	0.0769	No changes!	ALDH2,PRDX6
Sphingolipid metabolism	0.261	0.0714	No changes!	CYB5B,PLPP3,PSAP,VAPA
Signaling by Activin	0.239	0.0833	No changes!	MAPK1
PRC2 methylates histones and DNA	0.239	0.0833	No changes!	H2AX
Signaling by Type 1 Insulin-like Growth Factor 1 Receptor (IGF1R)	0.239	0.0833	No changes!	KRAS
LGI-ADAM interactions	0.239	0.0833	No changes!	ADAM22
Nucleosome assembly	0.239	0.0833	No changes!	H2AX
Cardiogenesis	0.239	0.0833	No changes!	CTNNB1
CDP-diacylglycerol Biosynthesis I	0.239	0.0833	No changes!	CDS2
Melatonin Degradation I	0.239	0.0833	No changes!	POR
Nicotine Degradation II	0.239	0.0833	No changes!	POR
Metabolism of non-coding RNA	0.231	0.0714	No changes!	SNRPD1,SNRPD3
PXR/RXR Activation	0.231	0.0714	No changes!	PRKACB,PRKAR2B
TREM1 Signaling	0.231	0.0714	No changes!	ITGB1,MAPK1
Heparan Sulfate Biosynthesis	0.231	0.0714	No changes!	ALDH2,PRDX6
Formation of Fibrin Clot (Clotting Cascade)	0.217	0.0769	No changes!	C1QBP
Endoplasmic Reticulum Stress Pathway	0.217	0.0769	No changes!	CALR
Complement System	0.217	0.0769	No changes!	C1QBP
ERCC6 (CSB) and EHMT2 (G9a) positively regulate rRNA expression	0.198	0.0714	No changes!	H2AX
MIF-mediated Glucocorticoid Regulation	0.198	0.0714	No changes!	MAPK1
Role of p14/p19ARF in Tumor Suppression	0.198	0.0714	No changes!	RAC1
Oxytocin in Spinal Neurons Signaling Pathway	0	0.0455	No changes!	GNA11
Role of Osteoblasts in Rheumatoid Arthritis Signaling Pathway	0	0.0238	No changes!	CTNNB1,MAPK1
IL-10 Signaling	0	0.0411	No changes!	MAP2K4,MAPK1,PKM
Macrophage Alternative Activation Signaling Pathway	0	0.04	No changes!	ACLY,LLGL1,MAPK1
p53 Signaling	0	0.0351	No changes!	CTNNB1,PRKDC
Effects of PIP2 hydrolysis	0	0.0556	No changes!	MGLL
ISG15 antiviral mechanism	0	0.0286	No changes!	KPNB1
Meiotic synapsis	0	0.0556	No changes!	H2AX
Circadian Clock	0	0.0238	No changes!	PPP1CA
Collagen degradation	0	0.0556	No changes!	COL25A1
Degradation of the extracellular matrix	0	0.037	No changes!	BSG
PI Metabolism	0	0.0652	No changes!	ARF1,PIP4K2B,SYNJ1
Elastic fibre formation	0	0.0667	No changes!	ITGB1
Telomere Maintenance	0	0.027	No changes!	H2AX
Glycosaminoglycan metabolism	0	0.0303	No changes!	NCAN,VCAN
Macroautophagy	0	0.0488	No changes!	DYNLL1,RRAGC
Gamma carboxylation, hypusinylation, hydroxylation, and arylsulfatase activation	0	0.04	No changes!	EEF2
MTOR signalling	0	0.0455	No changes!	RRAGC
MyD88:MAL(TIRAP) cascade initiated on plasma membrane	0	0.0385	No changes!	S100A1
Signaling by PDGF	0	0.0667	No changes!	CRKL,KRAS
Pre-NOTCH Expression and Processing	0	0.0323	No changes!	H2AX
Metabolism of steroid hormones	0	0.0476	No changes!	HSD17B12
Signaling by NOTCH1	0	0.0182	No changes!	CNTN1
Signaling by NOTCH2	0	0.05	No changes!	CNTN1
Assembly of collagen fibrils and other multimeric structures	0	0.05	No changes!	PLEC
RNA Polymerase II Transcription	0	0.0118	No changes!	SNRPD3
COPII-mediated vesicle transport	0	0.0652	No changes!	NAPB,NSF,SEC31A
Gene Silencing by RNA	0	0.0444	No changes!	H2AX,RAN
Transcriptional activity of SMAD2/SMAD3:SMAD4 heterotrimer	0	0.027	No changes!	MAPK1
Visual phototransduction	0	0.0476	No changes!	CALM1
Activation of gene expression by SREBF (SREBP)	0	0.037	No changes!	FASN
Senescence-Associated Secretory Phenotype (SASP)	0	0.0667	No changes!	H2AX,MAPK1
Oncogene Induced Senescence	0	0.0588	No changes!	MAPK1
DNA Damage/Telomere Stress Induced Senescence	0	0.0625	No changes!	H2AX
Integrin signaling	0	0.0667	No changes!	RAP1B
Class A/1 (Rhodopsin-like receptors)	0	0.0176	No changes!	APP,GPR37L1,PSAP
Netrin-1 signaling	0	0.0645	No changes!	CDC42,RAC1
Energy dependent regulation of mTOR by LKB1-AMPK	0	0.0435	No changes!	RRAGC
SUMOylation of transcription cofactors	0	0.037	No changes!	PARK7
Incretin synthesis, secretion, and inactivation	0	0.0667	No changes!	CTNNB1
Transport of vitamins, nucleosides, and related molecules	0	0.0588	No changes!	SLC25A4
NoRC negatively regulates rRNA expression	0	0.0455	No changes!	H2AX
Interleukin-2 family signaling	0	0.0526	No changes!	SYNJ1
SUMOylation of RNA binding proteins	0	0.0417	No changes!	HNRNPK
RIPK1-mediated regulated necrosis	0	0.0625	No changes!	FLOT1
B-WICH complex positively regulates rRNA expression	0	0.0588	No changes!	H2AX
Mitochondrial translation	0	0.0213	No changes!	TUFM
Activation of anterior HOX genes in hindbrain during early embryogenesis	0	0.0476	No changes!	DPY30,H2AX
HDR through Homologous Recombination (HRR) or Single Strand Annealing (SSA)	0	0.0278	No changes!	H2AX
DNA Double Strand Break Response	0	0.04	No changes!	H2AX
Interleukin-4 and Interleukin-13 signaling	0	0.05	No changes!	FSCN1,HSPA8,ITGB1
Neurexins and neuroligins	0	0.037	No changes!	STXBP1,SYT1
Regulation of TP53 Activity through Acetylation	0	0.0455	No changes!	PIP4K2B
Keratinization	0	0.0667	No changes!	KRT10
Regulation of TP53 Expression and Degradation	0	0.0417	No changes!	PPP2R1A
RNA Polymerase I Transcription	0	0.0333	No changes!	H2AX
DNA Damage Bypass	0	0.05	No changes!	VCP
Processing of Capped Intronless Pre-mRNA	0	0.0556	No changes!	SNRPD3
TNF signaling	0	0.0312	No changes!	MADD
RET signaling	0	0.0417	No changes!	PRKACB
Transcriptional Regulation by VENTX	0	0.0417	No changes!	CTNNB1
TBC/RABGAPs	0	0.069	No changes!	RAB11B,RABGEF1
E3 ubiquitin ligases ubiquitinate target proteins	0	0.0667	No changes!	PRKDC,VCP
RAB geranylgeranylation	0	0.0238	No changes!	RAB11B
RAB GEFs exchange GTP for GDP on RABs	0	0.0508	No changes!	GDI1,MADD,RABGEF1
Transcriptional regulation by RUNX2	0	0.0625	No changes!	MAPK1,YES1
Collagen chain trimerization	0	0.0625	No changes!	COL25A1
Carboxyterminal post-translational modifications of tubulin	0	0.0625	No changes!	TUBB4A
Transcriptional Regulation by MECP2	0	0.0612	No changes!	CALM1,CAMK4,HTT
NGF-stimulated transcription	0	0.0333	No changes!	VGF
Peroxisomal protein import	0	0.0286	No changes!	CAT
Signaling by NTRK3 (TRKC)	0	0.0455	No changes!	KRAS
Interferon alpha/beta signaling	0	0.05	No changes!	KPNB1
FLT3 Signaling	0	0.0455	No changes!	KRAS
Assembly and cell surface presentation of NMDA receptors	0	0.0357	No changes!	TUBB4A
Transcriptional regulation of granulopoiesis	0	0.0667	No changes!	H2AX
Transcriptional Regulation by NPAS4	0	0.069	No changes!	MAPK1,XPO1
Signaling by CSF3 (G-CSF)	0	0.0667	No changes!	KRAS
Heme signaling	0	0.0645	No changes!	HBB,XPO1
Retinoid metabolism and transport	0	0.0455	No changes!	APOE
Formation of WDR5-containing histone-modifying complexes	0	0.0435	No changes!	DPY30
LXR/RXR Activation	0	0.0357	No changes!	APOE,FASN
Hepatic Fibrosis / Hepatic Stellate Cell Activation	0	0.011	No changes!	COL25A1
VDR/RXR Activation	0	0.0571	No changes!	PRKCB,PRKCG
IL-27 Signaling Pathway	0	0.0169	No changes!	MAPK1
Sleep REM Signaling Pathway	0	0.0612	No changes!	MAPK1,PRKACB,PRKAR2B
Cohesin Chromatin Regulation Pathway	0	0.0392	No changes!	H2AX,HBB,PPP2R1A,PTPA
Chromatin organization	0	0.0172	No changes!	DPY30,H2AX
rRNA modification in the nucleus and cytosol	0	0.0526	No changes!	RPS7
Transcriptional regulation of brown and beige adipocyte differentiation	0	0.0476	No changes!	HNRNPU
Regulation of endogenous retroelements	0	0.0256	No changes!	H2AX
Irritable Bowel Syndrome Signaling Pathway	0	0.033	No changes!	CDC42,RAC1,RHOA
Preeclampsia Signaling Pathway	0	0.039	No changes!	CTNNB1,MAP2K4,RHOA
Activation of IRF by Cytosolic Pattern Recognition Receptors	0	0.0385	No changes!	MAP2K4
Caveolar-mediated Endocytosis Signaling	0	0.0638	No changes!	ACTG1,FLOT1,ITGB1
Cytotoxic T Lymphocyte-mediated Apoptosis of Target Cells	0	0.0667	No changes!	CYC1
Lymphotoxin β Receptor Signaling	0	0.0645	No changes!	CYC1,MAPK1
Airway Pathology in Chronic Obstructive Pulmonary Disease	0	0.0323	No changes!	PTGDS
IL-15 Production	0	0.0508	No changes!	MAP2K1,MAP2K4,YES1
Role of OCT4 in Mammalian Embryonic Stem Cell Pluripotency	0	0.0435	No changes!	PHB1
Small Cell Lung Cancer Signaling	0	0.0182	No changes!	CYC1
Basal Cell Carcinoma Signaling	0	0.0435	No changes!	CTNNB1
MYC Mediated Apoptosis Signaling	0	0.0541	No changes!	PRKACB,PRKAR2B
Atherosclerosis Signaling	0	0.0435	No changes!	APOE,PRDX6
Role of WNT/GSK-3β Signaling in the Pathogenesis of Influenza	0	0.037	No changes!	CTNNB1
TNFR2 Signaling	0	0.0625	No changes!	MAP2K4
Antiproliferative Role of TOB in T Cell Signaling	0	0.0556	No changes!	MAPK1
MSP-RON Signaling Pathway	0	0.037	No changes!	ACTG1
OX40 Signaling Pathway	0	0.0667	No changes!	MAP2K4
Cyclins and Cell Cycle Regulation	0	0.04	No changes!	PPP2R1A,PTPA
Spliceosomal Cycle	0	0.04	No changes!	HSPA8
Role of JAK2 in Hormone-like Cytokine Signaling	0	0.0323	No changes!	SIRPA
GADD45 Signaling	0	0.0541	No changes!	MAP2K4,MAPK1
tRNA Splicing	0	0.0455	No changes!	PDE2A
Superpathway of D-myo-inositol (1,4,5)-trisphosphate Metabolism	0	0.0667	No changes!	SYNJ1
Triacylglycerol Biosynthesis	0	0.0417	No changes!	PLPP3
Agranulocyte Adhesion and Diapedesis	0	0.0435	No changes!	ACTG1,CLDN11,ITGB1
Granulocyte Adhesion and Diapedesis	0	0.0299	No changes!	CLDN11,ITGB1
Adipogenesis pathway	0	0.0125	No changes!	CTNNB1
p38 MAPK Signaling	0	0.05	No changes!	HSPB1,MAP2K4,MAPT
Hypoxia Signaling in the Cardiovascular System	0	0.0556	No changes!	HSP90AB1,LDHA,P4HB
Osteoarthritis Pathway	0	0.0455	No changes!	ANXA5,CTNNA1,CTNNA2,CTNNB1,ITGB1,RAC1
IL-7 Signaling Pathway	0	0.0606	No changes!	MAPK1,SLC2A1
Th17 Activation Pathway	0	0.0385	No changes!	HSP90AB1
FAT10 Cancer Signaling Pathway	0	0.0541	No changes!	CTNNB1,EEF1A1
HOTAIR Regulatory Pathway	0	0.0132	No changes!	CTNNB1
Regulation of the Epithelial Mesenchymal Transition in Development Pathway	0	0.0333	No changes!	CTNNB1
Kinetochore Metaphase Signaling Pathway	0	0.0556	No changes!	H2AX,PPP1CA
Signaling by FGFR2	0.403	0.087	2	HNRNPH1,KRAS,MAPK1,PPP2R1A
ERK5 Signaling	1.34	0.146	1.89	GNA13,GNAQ,KRAS,RALA,RAP1B,RAP2A,YWHAZ
Macrophage Classical Activation Signaling Pathway	0.844	0.111	1.89	ACO2,DLD,NDUFS1,PDHA1,PKM,SDHA,UQCRC2
Protein folding	5.64	0.278	1.807	CCT2,CCT3,CCT4,CCT5,CCT6A,CCT7,CCT8,GNA11,GNAQ,GNB2,GNG12,GNG2,GNG7,TCP1,TUBB4A
Huntington's Disease Signaling	16.8	0.255	1.732	AP2A2,ATP5F1A,ATP5F1B,ATP5F1C,ATP5F1D,ATP5PB,ATP5PF,CLTB,CLTC,DCTN1,DNAJC5,DNM1,DNM1L,GLS,GNA11,GNAQ,GNB2,GNG12,GNG2,GNG7,HSPA8,HSPA9,HTT,MAP2K4,MAPK1,NAPB,NSF,PACSIN1,PLCB1,PRKCB,PRKCG,PSMA1,PSMA2,PSMA3,PSMA4,PSMA5,PSMA6,PSMA7,PSMB1,PSMB2,PSMB3,PSMB4,PSMB5,PSMB6,PSMC1,PSMC3,PSMC6,PSMD7,SDHA,SNAP25,SNCA,STX16,VAMP2
RHOGDI Signaling	2.81	0.149	1.667	ACTG1,ARHGDIA,CDC42,CDH2,GNA11,GNA13,GNAO1,GNAQ,GNAS,GNAZ,GNB2,GNG12,GNG2,GNG7,ITGB1,PIP4K2B,RAC1,RHOA
Activation of NMDA receptors and postsynaptic events	1.67	0.15	1.667	CALM1,CAMK4,KRAS,MAPK1,MAPT,PRKACB,PRKAR2B,RAC1,TUBB4A
Glioma Invasiveness Signaling	2.21	0.195	1.633	CDC42,KRAS,MAPK1,RAC1,RALA,RAP1B,RAP2A,RHOA
Xenobiotic Metabolism PXR Signaling Pathway	1.87	0.147	1.508	ALDH2,ALDH4A1,CAT,HSP90AB1,MAOB,MGST3,PPP1CA,PRKACB,PRKAR2B,PRKCB,PRKCG
RAR Activation	0	0.0547	1.508	CDC42,GNA11,GNAQ,MAP2K1,MAP2K4,MAPK1,PDE2A,PRKACB,PRKAR2B,RAC1,RHOA
Thrombin signalling through proteinase activated receptors (PARs)	4.52	0.4	1.414	GNA11,GNA13,GNAQ,GNB2,GNG12,GNG2,GNG7,MAPK1
Antiproliferative Role of Somatostatin Receptor 2	2.86	0.208	1.414	GNB2,GNG12,GNG2,GNG7,KRAS,MAP2K1,MAPK1,RALA,RAP1B,RAP2A
Apelin Adipocyte Signaling Pathway	2.5	0.2	1.414	CAT,GNA11,MAPK1,MGST3,PRDX6,PRKACB,PRKAR2B,RAC1,SOD1
Role of JAK1 and JAK3 in γc Cytokine Signaling	1.39	0.179	1.342	KRAS,MAPK1,RALA,RAP1B,RAP2A
Estrogen-Dependent Breast Cancer Signaling	0.985	0.128	1.342	HSD17B12,KRAS,MAPK1,RALA,RAP1B,RAP2A
Role of PKR in Interferon Induction and Antiviral Response	0.632	0.1	1.342	CYC1,HSP90AB1,HSPA8,HSPA9,MAP2K4,MAPK1
MSP-RON Signaling in Macrophages Pathway	0.558	0.098	1.342	KRAS,MAPK1,RALA,RAP1B,RAP2A
Hereditary Breast Cancer Signaling	0	0.0676	1.342	H2AX,KRAS,RALA,RAP1B,RAP2A
Formation of ATP by chemiosmotic coupling	7.54	0.588	1.265	ATP5F1A,ATP5F1B,ATP5F1C,ATP5F1D,ATP5MF,ATP5MG,ATP5PB,ATP5PD,ATP5PF,MT-ATP6
Tumor Microenvironment Pathway	1.01	0.11	1.265	KRAS,MAP2K1,MAPK1,RAC1,RALA,RAP1B,RAP2A,SLC1A4,SLC2A1,TNC
Gα12/13 Signaling	2.5	0.169	1.155	CDC42,CDH2,CTNNB1,GNA13,KRAS,MAP2K1,MAP2K4,MAPK1,RALA,RAP1B,RAP2A,RHOA
HER-2 Signaling in Breast Cancer	2.99	0.147	1.147	ARF1,CDC42,COX4I1,COX5A,COX5B,COX6A1,COX6C,COX7A2,COX7A2L,ITGB1,KPNB1,KRAS,MAP2K1,MAPK1,PRKCB,PRKCG,RALA,RAP1B,RAP2A,YES1
Signal amplification	3.44	0.333	1.134	GNA11,GNA13,GNAQ,GNB2,GNG12,GNG2,GNG7
UVA-Induced MAPK Signaling	1.64	0.157	1.134	KRAS,MAP2K4,MAPK1,PDIA3,PLCB1,RALA,RAP1B,RAP2A
JAK/STAT Signaling	1.57	0.163	1.134	GNAQ,KRAS,MAP2K1,MAPK1,RALA,RAP1B,RAP2A
Sphingosine-1-phosphate Signaling	1.02	0.118	1.134	CDC42,GNA13,GNAQ,MAPK1,PDIA3,PLCB1,RAC1,RHOA
Opioid Signalling	4.95	0.235	1.069	CALM1,CAMK4,GNA11,GNAQ,GNB2,GNG12,GNG2,GNG7,MAPK1,PLCB1,PPP1CA,PPP2R1A,PPP3CA,PRKACB,PRKAR2B,PRKCG
Tuberculosis Active Signaling Pathway	1.99	0.137	1.069	ATP6V0A1,ATP6V0C,ATP6V0D1,ATP6V1A,ATP6V1B2,ATP6V1C1,ATP6V1D,ATP6V1G2,CORO1A,HSPA9,MAP2K4,MAPK1,PPP3CA,RAC1
Parkinson's Signaling Pathway	11.3	0.236	1.029	ACTG1,ALDH2,ALDH4A1,ATP6V0A1,ATP6V0C,ATP6V0D1,ATP6V1A,ATP6V1B2,ATP6V1C1,ATP6V1D,ATP6V1G2,CACNA2D1,CALM1,CALM2,CALM3,MAOB,MAPK1,NDUFA10,NDUFA12,NDUFA13,NDUFA2,NDUFA5,NDUFA8,NDUFA9,NDUFB10,NDUFB4,NDUFS1,NDUFS2,NDUFS3,NDUFS4,NDUFS5,NDUFS8,NDUFV1,NDUFV2,PARK7,SLC1A2,SNCA,TUBB4A,UCHL1
Granzyme A Signaling	10.6	0.45	1	MBP,NDUFA10,NDUFA12,NDUFA13,NDUFA2,NDUFA5,NDUFA8,NDUFA9,NDUFB10,NDUFB4,NDUFS1,NDUFS2,NDUFS3,NDUFS4,NDUFS5,NDUFS8,NDUFV1,NDUFV2
Platelet homeostasis	1.91	0.164	1	ATP2B1,CALM1,GNAS,GNB2,GNG12,GNG2,GNG7,PDE2A,PPP2R1A
VEGF Signaling	1.72	0.153	1	ACTG1,ACTN4,KRAS,MAP2K1,MAPK1,PRKCB,RALA,RAP1B,RAP2A
Dilated Cardiomyopathy Signaling Pathway	1.47	0.128	1	ACTG1,CACNA2D1,CAMK4,GNAS,MAPK1,PDE2A,PRKACB,PRKAR2B,RYR2,TPM1,TTN
Ovarian Cancer Signaling	1.04	0.111	1	CTNNB1,GJA1,KRAS,MAP2K1,MAPK1,PRKACB,PRKAR2B,RALA,RAP1B,RAP2A
Breast Cancer Regulation by Stathmin1	0.985	0.0891	1	ADGRL3,CAMK4,GABBR1,GNA13,GNAQ,GNB2,GNG12,GNG2,GNG7,GPR37L1,KRAS,MAP2K1,MAPK1,PLCB1,PPP1CA,PPP2R1A,PRKACB,PRKAR2B,PRKCB,PRKCG,PTPA,RAC1,RALA,RAP1B,RAP2A,RHOA,TUBB4A
ISGylation Signaling Pathway	0.46	0.093	1	ITGB1,KRAS,MAP2K4,RTN4
Angiopoietin Signaling	0.46	0.093	1	KRAS,RALA,RAP1B,RAP2A
Integrin cell surface interactions	0.44	0.0909	1	BSG,ICAM5,ITGB1,TNC
CDX Gastrointestinal Cancer Signaling Pathway	0	0.0563	1	CTNNB1,MAP2K1,MAPK1,RAC1
mRNA 3 Prime End Processing Signaling Pathway	0	0.0635	1	HNRNPK,MAPK1,PCBP1,PPP1CA
Chemokine Signaling	5.58	0.292	0.905	CALM1,CALM2,CALM3,CAMK4,GNAQ,KRAS,MAP2K1,MAPK1,PLCB1,PRKCB,RALA,RAP1B,RAP2A,RHOA
Gαi Signaling	3.95	0.184	0.905	GABBR1,GNA11,GNA13,GNAO1,GNAQ,GNAS,GNAZ,GNB2,GNG12,GNG2,GNG7,KRAS,MAPK1,PRKACB,PRKAR2B,RALA,RAP1B,RAP2A
Xenobiotic Metabolism CAR Signaling Pathway	1.87	0.147	0.905	ALDH2,ALDH4A1,HSP90AB1,MAP2K1,MAP2K4,MAPK1,MGST3,PPP2R1A,PRKCB,PRKCG,PTPA
Glycation Signaling Pathway	3.98	0.174	0.894	APP,CDC42,GLO1,GPI,ICAM5,KRAS,MAOB,MAP2K4,MAPK1,MAPT,PFKP,PRKCB,PRKCG,RAC1,RALA,RAP1B,RAP2A,SNCA,SOD1,TXN
Mitochondrial Dysfunction	32.8	0.343	0.855	ACO2,APP,ATP1A1,ATP1B1,ATP1B2,ATP1B3,ATP5F1A,ATP5F1B,ATP5F1C,ATP5F1D,ATP5MF,ATP5MG,ATP5PB,ATP5PD,ATP5PF,CACNA2D1,CALM1,CALM2,CALM3,COX4I1,COX5A,COX5B,COX6A1,COX6C,COX7A2,COX7A2L,CYB5B,CYB5R3,CYC1,DLD,DNM1L,GPD2,HTT,IDH2,MAOB,MAP2K4,MAPT,MGST3,MT-ATP6,NDUFA10,NDUFA12,NDUFA13,NDUFA2,NDUFA5,NDUFA8,NDUFA9,NDUFB10,NDUFB4,NDUFS1,NDUFS2,NDUFS3,NDUFS4,NDUFS5,NDUFS8,NDUFV1,NDUFV2,OGDH,OPA1,PARK7,PDHA1,PPP…
Paxillin Signaling	3.31	0.197	0.832	ACTG1,ACTN4,ARF1,CDC42,ITGB1,KRAS,MAP2K4,MAPK1,RAC1,RALA,RAP1B,RAP2A,TLN2
Endocannabinoid Neuronal Synapse Pathway	2.84	0.158	0.832	CACNA2D1,GNA11,GNAO1,GNAQ,GNB2,GNG12,GNG2,GNG7,MAPK1,MGLL,NDUFS2,PDIA3,PLCB1,PPP3CA,PRKACB,PRKAR2B
Oncostatin M Signaling	2.51	0.273	0.816	KRAS,MAP2K1,MAPK1,RALA,RAP1B,RAP2A
SPINK1 General Cancer Pathway	1.89	0.207	0.816	KRAS,MAP2K1,MAPK1,RALA,RAP1B,RAP2A
CNTF Signaling	1.82	0.2	0.816	KRAS,MAP2K1,MAPK1,RALA,RAP1B,RAP2A
Melanoma Signaling	1.68	0.188	0.816	KRAS,MAP2K1,MAPK1,RALA,RAP1B,RAP2A
Regulation of Cellular Mechanics by Calpain Protease	1.55	0.151	0.816	ACTN4,ITGB1,KRAS,MAPK1,RALA,RAP1B,RAP2A,TLN2
ERB2-ERBB3 Signaling	1.51	0.171	0.816	KRAS,MAP2K1,MAPK1,RALA,RAP1B,RAP2A
IL-2 Signaling	1.45	0.167	0.816	KRAS,MAP2K1,MAPK1,RALA,RAP1B,RAP2A
Proteasomal PSMD10 Signaling Pathway	1.38	0.128	0.816	CTNNB1,KRAS,MAPK1,PSMC1,PSMC3,PSMC6,PSMD7,RALA,RAP1B,RAP2A
IL-15 Signaling	1.3	0.154	0.816	KRAS,MAP2K1,MAPK1,RALA,RAP1B,RAP2A
FLT3 Signaling in Hematopoietic Progenitor Cells	1.17	0.143	0.816	KRAS,MAP2K1,MAPK1,RALA,RAP1B,RAP2A
Cancer Drug Resistance by Drug Efflux	1.02	0.13	0.816	KRAS,MAP2K1,MAPK1,RALA,RAP1B,RAP2A
Non-Small Cell Lung Cancer Signaling	0.654	0.102	0.816	KRAS,MAP2K1,MAPK1,RALA,RAP1B,RAP2A
Bladder Cancer Signaling	0.632	0.1	0.816	KRAS,MAP2K1,MAPK1,RALA,RAP1B,RAP2A
ID3 Signaling Pathway	0.498	0.0896	0.816	KRAS,MAPK1,RAC1,RALA,RAP1B,RAP2A
Coronavirus Pathogenesis Pathway	0.375	0.0777	0.816	ATP6V1A,EEF1A1,KPNB1,MAP2K4,MAPK1,RPS3,RPS7,TOMM70
IL-4 Signaling	0.365	0.0789	0.816	COL25A1,KRAS,MAPK1,RALA,RAP1B,RAP2A
NF-κB Signaling	0	0.06	0.816	KRAS,PRKACB,PRKCB,RALA,RAP1B,RAP2A
Thrombin Signaling	5.96	0.205	0.775	CAMK4,CDC42,GNA11,GNA13,GNAO1,GNAQ,GNAS,GNAZ,GNB2,GNG12,GNG2,GNG7,KRAS,MAP2K1,MAPK1,PDIA3,PLCB1,PRKCB,PRKCG,RAC1,RALA,RAP1B,RAP2A,RHOA
P2Y Purinergic Receptor Signaling Pathway	4.53	0.21	0.775	GNAQ,GNB2,GNG12,GNG2,GNG7,KRAS,MAP2K1,MAPK1,PDIA3,PLCB1,PRKACB,PRKAR2B,PRKCB,PRKCG,RALA,RAP1B,RAP2A
Renal Cell Carcinoma Signaling	2.72	0.2	0.707	CDC42,FH,KRAS,MAP2K1,MAPK1,RAC1,RALA,RAP1B,RAP2A,SLC2A1
Neurotrophin/TRK Signaling	1.69	0.16	0.707	CDC42,KRAS,MAP2K1,MAP2K4,MAPK1,RALA,RAP1B,RAP2A
TGF-β Signaling	1.55	0.151	0.707	CDC42,KRAS,MAP2K1,MAP2K4,MAPK1,RALA,RAP1B,RAP2A
Actin Nucleation by ARP-WASP Complex	1.35	0.138	0.707	CDC42,ITGB1,KRAS,RAC1,RALA,RAP1B,RAP2A,RHOA
Ceramide Signaling	1.24	0.131	0.707	KRAS,MAP2K1,MAP2K4,PPP2R1A,PTPA,RALA,RAP1B,RAP2A
IGF-1 Signaling	1.23	0.125	0.707	KRAS,MAP2K1,MAPK1,PRKACB,PRKAR2B,RALA,RAP1B,RAP2A,YWHAZ
Transcriptional Regulatory Network in Embryonic Stem Cells	0.631	0.0941	0.707	CTNNB1,KRAS,L1CAM,MAP2K1,MAPK1,RALA,RAP1B,RAP2A
Cardiac Hypertrophy Signaling	6.79	0.195	0.688	CACNA2D1,CALM1,CALM2,CALM3,CDC42,GNA11,GNA13,GNAO1,GNAQ,GNAS,GNAZ,GNB2,GNG12,GNG2,GNG7,HSPB1,KRAS,MAP2K1,MAP2K4,MAPK1,PDIA3,PLCB1,PPP3CA,PRKACB,PRKAR2B,RAC1,RALA,RAP1B,RAP2A,RHOA
Mitochondrial Division Signaling Pathway	3.51	0.165	0.688	APP,CACNA2D1,DNM1L,GDAP1,GNA11,GNAQ,HTT,KRAS,MAPK1,P4HB,PPP2R1A,PPP3CA,PRKACB,PRKAR2B,PTPA,RALA,RAP1B,RAP2A,RHOA
Sertoli Cell-Germ Cell Junction Signaling Pathway (Enhanced)	3.4	0.154	0.655	ACTG1,CDC42,CDH2,CLDN11,CTNNA1,CTNNA2,CTNNB1,GJA1,ITGB1,KRAS,MAP2K1,MAP2K4,MAPK1,PPP2R1A,PRKACB,PRKAR2B,PTPA,RAC1,RALA,RAP1B,RAP2A
Cellular Effects of Sildenafil (Viagra)	0	0.0676	0.655	ACTG1,ADGRL3,CACNA2D1,CALM1,CALM2,CALM3,GABBR1,GNAQ,GNB2,GNG12,GNG2,GNG7,GPR37L1,HSP90AB1,KRAS,MAP2K4,MAPK1,PPP1CA,PPP2R1A,PPP3CA,PRKACB,PRKAR2B,PTPA,SOD2
BMP signaling pathway	2.65	0.196	0.632	CAMK4,KRAS,MAP2K1,MAP2K4,MAPK1,PRKACB,PRKAR2B,RALA,RAP1B,RAP2A
NGF Signaling	1.75	0.147	0.632	CDC42,KRAS,MAP2K1,MAP2K4,MAPK1,RAC1,RALA,RAP1B,RAP2A,RHOA
HMGB1 Signaling	1.52	0.135	0.632	CDC42,KRAS,MAP2K1,MAP2K4,MAPK1,RAC1,RALA,RAP1B,RAP2A,RHOA
Semaphorin Neuronal Repulsive Signaling Pathway	0.966	0.108	0.632	ITGB1,MAP2K1,MAP2K4,MAPT,NCAN,PRKACB,PRKAR2B,RAC1,RHOA,VCAN
SAPK/JNK Signaling	4.36	0.233	0.577	CDC42,CRKL,GNA13,GNB2,GNG12,GNG2,GNG7,HNRNPK,KRAS,MAP2K4,RAC1,RALA,RAP1B,RAP2A
ROBO SLIT Signaling Pathway	1.91	0.143	0.577	APP,ARF1,CAP1,CDC42,CDH2,CNTNAP2,CTNNB1,PRKACB,PRKAR2B,RAC1,RHOA,YES1
Glioblastoma Multiforme Signaling	1.83	0.14	0.577	CDC42,CTNNB1,KRAS,MAP2K1,MAPK1,PDIA3,PLCB1,RAC1,RALA,RAP1B,RAP2A,RHOA
Endocannabinoid Developing Neuron Pathway	4.74	0.209	0.535	CTNNB1,GNAO1,GNB2,GNG12,GNG2,GNG7,KRAS,MAP2K1,MAP2K4,MAPK1,MGLL,PRKACB,PRKAR2B,RAC1,RALA,RAP1B,RAP2A,RHOA
Signaling by NTRK1 (TRKA)	4.54	0.241	0.535	AP2A2,AP2M1,AP2S1,CLTC,CRKL,DNM1,DNM1L,KRAS,MAP2K1,MAPK1,PPP2R1A,RALA,RHOA,SH3GL2
Adrenomedullin signaling pathway	3.16	0.159	0.535	CALM1,CALM2,CALM3,GNA11,GNAQ,GNAS,KRAS,MAP2K1,MAP2K4,MAPK1,PDIA3,PLCB1,PRKACB,PRKAR2B,RALA,RAP1B,RAP2A,TTN
Systemic Lupus Erythematosus in T Cell Signaling Pathway	2.34	0.142	0.5	CAMK4,CDC42,GNA13,KRAS,MAP2K1,MAP2K4,MAPK1,PPP2R1A,PPP3CA,PTPA,RAC1,RALA,RAP1B,RAP2A,RHOA,YES1
G Beta Gamma Signaling	6.26	0.233	0.447	CACNA2D1,CDC42,GNA11,GNA13,GNAO1,GNAQ,GNAS,GNAZ,GNB2,GNG12,GNG2,GNG7,KRAS,MAPK1,PRKACB,PRKAR2B,PRKCB,PRKCG,RALA,RAP1B,RAP2A
RHO GTPases activate KTN1	4.54	0.714	0.447	CDC42,KIF5A,KLC1,RAC1,RHOA
DAG and IP3 signaling	1.08	0.147	0.447	CALM1,CAMK4,PRKACB,PRKAR2B,PRKCG
Phase I - Functionalization of compounds	1.04	0.143	0.447	ALDH2,CYB5B,CYB5R3,MAOB,POR
FcγRIIB Signaling in B Lymphocytes	0.92	0.122	0.447	CACNA2D1,KRAS,MAP2K4,RALA,RAP1B,RAP2A
Signaling by ERBB4	0.76	0.116	0.447	APOE,GABRG2,GFAP,KRAS,S100B
CDC42 Signaling	0.465	0.087	0.447	CDC42,ITGB1,LLGL1,MAP2K4,MAPK1,RALA
Amyotrophic Lateral Sclerosis Signaling	0.414	0.0814	0.447	CACNA2D1,CAT,GLUL,PPP3CA,RAC1,SLC1A2,SOD1
Dendritic Cell Maturation	0.291	0.0735	0.447	FSCN1,MAP2K4,MAPK1,PDIA3,PLCB1
Sheddase Signaling Pathway	0	0.0538	0.447	BSG,CDH2,ITGB1,MAP2K4,MAPK1
Gap Junction Signaling	3.79	0.146	0.408	ACTG1,CALM1,CALM2,CALM3,CDH2,CTNNB1,GJA1,GNAQ,GNAS,HSPA8,KRAS,MAP2K1,MAP2K4,MAPK1,PDIA3,PLCB1,PPP3CA,PRKACB,PRKAR2B,PRKCB,PRKCG,RALA,RAP1B,RAP2A,TUBB4A,VDAC1,VDAC2
G-protein beta:gamma signalling	3.75	0.368	0.378	CDC42,GNB2,GNG12,GNG2,GNG7,PLCB1,RHOA
Acute Myeloid Leukemia Signaling	2.93	0.213	0.378	IDH2,IDH3B,IDH3G,KRAS,MAP2K1,MAP2K4,MAPK1,RALA,RAP1B,RAP2A
GM-CSF Signaling	2.27	0.2	0.378	KRAS,MAP2K1,MAPK1,PPP3CA,PRKCB,RALA,RAP1B,RAP2A
Plasma lipoprotein assembly, remodeling, and clearance	1.85	0.184	0.378	AP2A2,AP2M1,AP2S1,APOE,CLTC,P4HB,PRKACB
G alpha (12/13) signalling events	1.57	0.163	0.378	ABR,GNA13,GNB2,GNG12,GNG2,GNG7,RHOA
Apelin Cardiomyocyte Signaling Pathway	1.18	0.135	0.378	CAT,GNA11,MAPK1,PDIA3,PLCB1,PRKCB,PRKCG
Role of NANOG in Mammalian Embryonic Stem Cell Pluripotency	1.15	0.132	0.378	CTNNB1,KRAS,MAP2K1,MAPK1,RALA,RAP1B,RAP2A
Thyroid Cancer Signaling	1.15	0.132	0.378	CTNNB1,KRAS,MAP2K1,MAPK1,RALA,RAP1B,RAP2A
Mouse Embryonic Stem Cell Pluripotency	1.15	0.132	0.378	CTNNB1,KRAS,MAP2K1,MAPK1,RALA,RAP1B,RAP2A
IL-17 Signaling	0.681	0.1	0.378	HSP90AB1,KRAS,MAP2K4,MAPK1,RALA,RAP1B,RAP2A
Estrogen Receptor Signaling	15.1	0.227	0.365	ATP5F1A,ATP5F1B,ATP5F1C,ATP5F1D,ATP5PB,ATP5PF,CACNA2D1,CYC1,GNA11,GNA13,GNAO1,GNAQ,GNAS,GNAZ,GNB2,GNG12,GNG2,GNG7,HSP90AB1,KRAS,MAP2K1,MAPK1,MT-ATP6,NDUFA10,NDUFA12,NDUFA13,NDUFA2,NDUFA5,NDUFA8,NDUFA9,NDUFB10,NDUFB4,NDUFS1,NDUFS2,NDUFS3,NDUFS4,NDUFS5,NDUFS8,NDUFV1,NDUFV2,PDIA3,PLCB1,PRKACB,PRKAR2B,PRKCB,PRKCG,PRKDC,RALA,RAP1B,RAP2A,RHOA,SDHA,SOD2,UQCRC2,UQCRFS1
Glioma Signaling	3.25	0.179	0.333	CALM1,CALM2,CALM3,CAMK4,IDH2,IDH3B,IDH3G,KRAS,MAP2K1,MAPK1,PRKCB,PRKCG,RALA,RAP1B,RAP2A
Endometrial Cancer Signaling	3.04	0.237	0.333	CTNNA1,CTNNA2,CTNNB1,KRAS,MAP2K1,MAPK1,RALA,RAP1B,RAP2A
GDNF Family Ligand-Receptor Interactions	2.5	0.2	0.333	CDC42,KRAS,MAP2K1,MAP2K4,MAPK1,RAC1,RALA,RAP1B,RAP2A
Extra-nuclear estrogen signaling	1.91	0.164	0.333	CALM1,GNB2,GNG12,GNG2,GNG7,HSPB1,KRAS,MAPK1,XPO1
Melanocyte Development and Pigmentation Signaling	1.81	0.158	0.333	GNAS,KRAS,MAP2K1,MAPK1,PRKACB,PRKAR2B,RALA,RAP1B,RAP2A
MSP-RON Signaling in Cancer Cells Pathway	0.95	0.11	0.333	CTNNB1,ITGB1,KRAS,MAP2K1,MAPK1,RALA,RAP1B,RAP2A,YWHAZ
Acute Phase Response Signaling	0.921	0.105	0.333	HMOX2,HNRNPK,KRAS,MAP2K1,MAP2K4,MAPK1,RALA,RAP1B,RAP2A,SOD2
Gαs Signaling	4.6	0.205	0.302	ADD1,ADD2,ADD3,GNA11,GNA13,GNAO1,GNAQ,GNAS,GNAZ,GNB2,GNG12,GNG2,GNG7,MAP2K1,MAPK1,PRKACB,PRKAR2B,RYR2
RHOA Signaling	2.23	0.164	0.302	ACTG1,GNA13,PFN1,PFN2,PIP4K2B,RHOA,SEPTIN11,SEPTIN2,SEPTIN4,SEPTIN7,TTN
EIF2 Signaling	1.84	0.128	0.302	EIF3A,EIF3F,KRAS,MAP2K1,MAPK1,PPP1CA,RALA,RAP1B,RAP2A,RPL18,RPL19,RPL4,RPLP1,RPS3,RPS7
Autophagy	1.5	0.114	0.302	ARL8B,CALM1,CALM2,CALM3,LAMP1,LAMP2,MAP2K1,MAP2K4,MAPK1,PPP2R1A,PPP3CA,PRKACB,PRKAR2B,PTPA,RALA,SLC3A2
Cristae formation	8.49	0.5	0.277	APOO,ATP5F1A,ATP5F1B,ATP5F1C,ATP5F1D,ATP5MF,ATP5MG,ATP5PB,ATP5PD,ATP5PF,HSPA9,IMMT,MT-ATP6
Ephrin B Signaling	7.34	0.321	0.277	CAP1,CDC42,CTNNB1,GNA11,GNA13,GNAO1,GNAQ,GNAS,GNAZ,GNB2,GNG12,GNG2,GNG7,HNRNPK,MAPK1,RAC1,RHOA
Cholecystokinin/Gastrin-mediated Signaling	4.02	0.208	0.277	CDC42,GNA13,GNAQ,KRAS,MAP2K1,MAP2K4,MAPK1,PLCB1,PRKCB,PRKCG,RAC1,RALA,RAP1B,RAP2A,RHOA
CDK5 Signaling	3.4	0.192	0.277	GNAS,ITGB1,KRAS,MAP2K1,MAPK1,MAPT,PPP1CA,PPP2R1A,PRKACB,PRKAR2B,PTPA,RALA,RAP1B,RAP2A
Insulin Receptor Signaling	2.88	0.178	0.277	ACLY,CRKL,KRAS,MAP2K1,MAPK1,PPP1CA,PRKACB,PRKAR2B,RALA,RAP1B,RAP2A,SYNJ1,VAMP2
RAC Signaling	2.23	0.151	0.277	CDC42,CYFIP2,ITGB1,KRAS,MAP2K1,MAP2K4,MAPK1,PIP4K2B,RAC1,RALA,RAP1B,RAP2A,RHOA
IL-8 Signaling	4.93	0.19	0.258	CDC42,GNA11,GNA13,GNAO1,GNAQ,GNAS,GNAZ,GNB2,GNG12,GNG2,GNG7,KRAS,MAP2K1,MAP2K4,MAPK1,PRKCB,PRKCG,RAC1,RALA,RAP1B,RAP2A,RHOA
Colorectal Cancer Metastasis Signaling	4.09	0.164	0.258	CDC42,CTNNB1,GNA11,GNA13,GNAO1,GNAQ,GNAS,GNAZ,GNB2,GNG12,GNG2,GNG7,KRAS,MAP2K1,MAP2K4,MAPK1,PRKACB,PRKAR2B,RAC1,RALA,RAP1B,RAP2A,RHOA
Ferroptosis Signaling Pathway	3.95	0.205	0.258	ACSL4,ARF1,FTH1,H2AX,HSPB1,KRAS,MAP2K1,MAPK1,NFS1,PEBP1,RALA,RAP1B,RAP2A,SLC3A2,VDAC2
Endothelin-1 Signaling	2.89	0.16	0.258	GNA11,GNA13,GNAO1,GNAQ,GNAS,GNAZ,KRAS,MAPK1,PDIA3,PLCB1,PRDX6,PRKCB,PRKCG,RALA,RAP1B,RAP2A
Role of Osteoclasts in Rheumatoid Arthritis Signaling Pathway	2.84	0.14	0.243	ADAM22,CALM1,CALM2,CALM3,CAMK4,CDC42,COL25A1,CTNNA1,CTNNA2,CTNNB1,GSN,KRAS,MAP2K1,MAP2K4,MAPK1,PPP3CA,RAC1,RALA,RAP1B,RAP2A,RHOA
BBSome Signaling Pathway	0	0.0691	0.243	ADGRL3,CCT2,CCT3,CCT4,CCT5,CCT6A,CCT7,CCT8,DNM1L,GABBR1,GPR37L1,MAP2K4,MAPK1,PRKACB,PRKAR2B,RHOA,TCP1
Phospholipase C Signaling	6.07	0.193	0.229	CALM1,CALM2,CALM3,CAMK4,CDC42,GNA13,GNAQ,GNAS,GNB2,GNG12,GNG2,GNG7,ITGB1,KRAS,MAP2K1,MAPK1,MARCKS,PEBP1,PLCB1,PPP3CA,PRKCB,PRKCG,RAC1,RALA,RAP1B,RAP2A,RHOA
GNRH Signaling	5.9	0.198	0.229	CACNA2D1,CALM1,CALM2,CALM3,CDC42,GNA11,GNAQ,GNAS,GNB2,GNG12,GNG2,GNG7,KRAS,MAP2K1,MAP2K4,MAPK1,PLCB1,PRKACB,PRKAR2B,PRKCB,PRKCG,RAC1,RALA,RAP1B,RAP2A
Actin Cytoskeleton Signaling	3.93	0.168	0.229	ACTG1,ACTN4,CDC42,CRKL,CYFIP2,GNA13,GNG12,GSN,ITGB1,KRAS,MAP2K1,MAPK1,PFN1,PFN2,RAC1,RALA,RAP1B,RAP2A,RHOA,TLN2,TTN
Cilium Assembly	3.82	0.174	0.229	ACTR1A,CCT2,CCT3,CCT4,CCT5,CCT6A,CCT7,CCT8,DCTN1,DCTN2,DYNC1H1,DYNLL1,DYNLRB1,KIF3A,PPP2R1A,PRKAR2B,SEPTIN2,TCP1,TUBB4A
Ephrin Receptor Signaling	3.4	0.154	0.218	CDC42,CRKL,GNA11,GNA13,GNAO1,GNAQ,GNAS,GNAZ,GNB2,GNG12,GNG2,GNG7,ITGB1,KRAS,MAP2K1,MAPK1,RAC1,RALA,RAP1B,RAP2A,RHOA
Protein Kinase A Signaling	5.59	0.161	0.2	ADD1,ADD2,ADD3,AKAP12,CALM1,CALM2,CALM3,CTNNB1,GNA13,GNAQ,GNAS,GNB2,GNG12,GNG2,GNG7,MAP2K1,MAPK1,PDE2A,PDIA3,PLCB1,PPP1CA,PPP3CA,PRKACB,PRKAR2B,PRKCB,PRKCG,PTPRN,PYGB,RAP1B,RHOA,RYR2,SIRPA,TTN,YWHAZ
α-Adrenergic Signaling	11.5	0.352	0	CALM1,CALM2,CALM3,CAMK4,GNA11,GNA13,GNAO1,GNAQ,GNAS,GNAZ,GNB2,GNG12,GNG2,GNG7,KRAS,MAP2K1,MAPK1,PRKACB,PRKAR2B,PRKCB,PRKCG,PYGB,RALA,RAP1B,RAP2A
MAPK6/MAPK4 signaling	11.2	0.371	0	CDC42,HSPB1,PRKACB,PSMA1,PSMA2,PSMA3,PSMA4,PSMA5,PSMA6,PSMA7,PSMB1,PSMB2,PSMB3,PSMB4,PSMB5,PSMB6,PSMC1,PSMC3,PSMC6,PSMD7,RAC1,SEPTIN7,XPO1
Fc epsilon receptor (FCERI) signaling	7.89	0.264	0	CALM1,KRAS,MAP2K4,MAPK1,PPP3CA,PSMA1,PSMA2,PSMA3,PSMA4,PSMA5,PSMA6,PSMA7,PSMB1,PSMB2,PSMB3,PSMB4,PSMB5,PSMB6,PSMC1,PSMC3,PSMC6,PSMD7,RAC1
Role of NFAT in Regulation of the Immune Response	7.69	0.25	0	CALM1,CALM2,CALM3,GNA11,GNA13,GNAO1,GNAQ,GNAS,GNAZ,GNB2,GNG12,GNG2,GNG7,KPNA6,KPNB1,KRAS,MAP2K1,MAPK1,PLCB1,PPP3CA,RALA,RAP1B,RAP2A,XPO1
Inhibition of ARE-Mediated mRNA Degradation Pathway	7.12	0.242	0	MAPK1,PPP2R1A,PRKACB,PRKAR2B,PSMA1,PSMA2,PSMA3,PSMA4,PSMA5,PSMA6,PSMA7,PSMB1,PSMB2,PSMB3,PSMB4,PSMB5,PSMB6,PSMC1,PSMC3,PSMC6,PSMD7,PTPA,YWHAZ
CXCR4 Signaling	6.94	0.237	0	CDC42,GNA11,GNA13,GNAO1,GNAQ,GNAS,GNAZ,GNB2,GNG12,GNG2,GNG7,KRAS,MAP2K1,MAP2K4,MAPK1,PLCB1,PRKCB,PRKCG,RAC1,RALA,RAP1B,RAP2A,RHOA
Synaptic Long Term Potentiation	6.23	0.241	0	CALM1,CALM2,CALM3,CAMK4,GNA11,GNAQ,KRAS,MAP2K1,MAPK1,PDIA3,PLCB1,PPP1CA,PPP3CA,PRKACB,PRKAR2B,PRKCB,PRKCG,RALA,RAP1B,RAP2A
Gαq Signaling	6.22	0.224	0	CALM1,CALM2,CALM3,CDC42,GNA11,GNA13,GNAO1,GNAQ,GNAS,GNAZ,GNB2,GNG12,GNG2,GNG7,MAP2K1,MAPK1,PLCB1,PPP3CA,PRKCB,PRKCG,RAC1,RHOA
IL-1 Signaling	4.75	0.238	0	GNA11,GNA13,GNAO1,GNAQ,GNAS,GNAZ,GNB2,GNG12,GNG2,GNG7,MAP2K4,MAPK1,PRKACB,PRKAR2B,TOLLIP
Detoxification of Reactive Oxygen Species	4.72	0.421	0	CAT,P4HB,PRDX1,PRDX5,PRDX6,SOD1,SOD2,TXN
Role of NFAT in Cardiac Hypertrophy	4.46	0.166	0	CACNA2D1,CALM1,CALM2,CALM3,CAMK4,GNAQ,GNAS,GNB2,GNG12,GNG2,GNG7,KRAS,MAP2K1,MAP2K4,MAPK1,PDIA3,PLCB1,PPP3CA,PRKACB,PRKAR2B,PRKCB,PRKCG,RALA,RAP1B,RAP2A
14-3-3-mediated Signaling	4.39	0.213	0	GFAP,KRAS,MAP2K1,MAP2K4,MAPK1,MAPT,PDIA3,PLCB1,PRKCB,PRKCG,RALA,RAP1B,RAP2A,SNCA,TUBB4A,YWHAZ
Oxytocin in Brain Signaling Pathway	4.25	0.176	0	CACNA2D1,CALM1,CALM2,CALM3,GNA11,GNAO1,GNAQ,GNB2,GNG12,GNG2,GNG7,KRAS,MAP2K1,MAPK1,PRDX6,PRKCB,PRKCG,RALA,RAP1B,RAP2A,SLC12A5
Glucose metabolism	4.23	0.255	0	ALDOA,ENO2,GAPDH,GPI,PC,PFKP,PGAM1,PGK1,PKM,PPP2R1A,PRKACB,TPI1
Cilia Biogenesis Signaling Pathway	4.09	0.177	0	CALM1,CALM2,CALM3,DCTN1,GNA11,GNA13,GNAO1,GNAQ,GNAS,GNAZ,GNB2,GNG12,GNG2,GNG7,HTT,KIF3A,MAPK1,PPP1CA,TUBB4A,YWHAZ
HIF1α Signaling	3.93	0.172	0	CAMK4,GPI,HSPA8,HSPA9,KRAS,LDHA,LDHB,MAP2K1,MAP2K4,MAPK1,PKM,PPP3CA,PRKCB,PRKCG,RAC1,RALA,RAN,RAP1B,RAP2A,SLC2A1
Macropinocytosis Signaling	3.39	0.224	0	ACTN4,CDC42,ITGB1,KRAS,PRKCB,PRKCG,RAC1,RALA,RAP1B,RAP2A,RHOA
Relaxin Signaling	3.09	0.167	0	GNA11,GNA13,GNAO1,GNAQ,GNAS,GNAZ,GNB2,GNG12,GNG2,GNG7,MAP2K1,MAPK1,PDE2A,PRKACB,PRKAR2B,RAP1B
Agrin Interactions at Neuromuscular Junction	2.86	0.208	0	ACTG1,CDC42,ITGB1,KRAS,MAP2K4,MAPK1,RAC1,RALA,RAP1B,RAP2A
Thrombopoietin Signaling	2.74	0.235	0	KRAS,MAP2K1,MAPK1,PRKCB,PRKCG,RALA,RAP1B,RAP2A
AMPK Signaling	2.66	0.135	0	AK1,AK5,EEF2,FASN,GNA11,GNA13,GNAO1,GNAQ,GNAS,GNAZ,GNB2,GNG12,GNG2,GNG7,MAPK1,PFKP,PPP2R1A,PRKACB,PRKAR2B,PTPA,SLC2A1
B Cell Receptor Signaling	2.64	0.156	0	CALM1,CALM2,CALM3,CDC42,KRAS,MAP2K1,MAP2K4,MAPK1,PPP3CA,PRKCB,RAC1,RALA,RAP1B,RAP2A,SYNJ1
Activation of kainate receptors upon glutamate binding	2.63	0.286	0	CALM1,GNB2,GNG12,GNG2,GNG7,PLCB1
Fatty acyl-CoA biosynthesis	2.63	0.286	0	ACLY,ACSL4,ACSL6,FASN,HSD17B12,TECR
eNOS Signaling	2.57	0.159	0	AQP1,AQP4,CALM1,CALM2,CALM3,GNAQ,GNAS,HSP90AB1,HSPA8,HSPA9,PRKACB,PRKAR2B,PRKCB,PRKCG
Stearate Biosynthesis I (Animals)	2.41	0.261	0	ACOT7,ACSL4,ACSL6,FASN,HSD17B12,TECR
Cardiac Hypertrophy Signaling (Enhanced)	2.35	0.112	0	CACNA2D1,CALM1,CALM2,CALM3,CTNNB1,GNA11,GNA13,GNAQ,GNAS,GNB2,GNG12,GNG2,GNG7,HSPB1,ITGB1,KRAS,MAP2K1,MAP2K4,MAPK1,PDE2A,PDIA3,PLCB1,PPP3CA,PRKACB,PRKAR2B,PRKCB,PRKCG,RALA,RAP1B,RAP2A,RHOA,RYR2
Signaling by VEGF	2.3	0.16	0	ACTG1,CALM1,CDC42,CTNNA1,CTNNB1,CYFIP2,HSPB1,KRAS,PRKACB,PRKCB,RAC1,RHOA
Transport of inorganic cations/anions and amino acids/oligopeptides	2.23	0.172	0	CALM1,SLC12A5,SLC17A7,SLC1A2,SLC1A3,SLC1A4,SLC25A11,SLC32A1,SLC3A2,SLC4A4
ERBB4 Signaling	2.21	0.195	0	KRAS,MAP2K1,MAPK1,PRKCB,PRKCG,RALA,RAP1B,RAP2A
ERBB Signaling	2.17	0.169	0	CDC42,KRAS,MAP2K1,MAP2K4,MAPK1,PRKCB,PRKCG,RALA,RAP1B,RAP2A
Translocation of SLC2A4 (GLUT4) to the plasma membrane	2.14	0.19	0	ACTG1,CALM1,KIF3A,RAC1,RALA,TUBB4A,VAMP2,YWHAZ
Xenobiotic Metabolism General Signaling Pathway	2.02	0.161	0	KRAS,MAP2K1,MAP2K4,MAPK1,MGST3,PRKCB,PRKCG,RALA,RAP1B,RAP2A
Triglyceride metabolism	2.01	0.308	0	GPD2,MGLL,PPP1CA,PRKACB
NF-κB Activation by Viruses	1.96	0.178	0	ITGB1,KRAS,MAPK1,PRKCB,PRKCG,RALA,RAP1B,RAP2A
VEGF Family Ligand-Receptor Interactions	1.96	0.178	0	KRAS,MAP2K1,MAPK1,PRKCB,PRKCG,RALA,RAP1B,RAP2A
Neuregulin Signaling	1.83	0.145	0	CRKL,HSP90AB1,ITGB1,KRAS,MAP2K1,MAPK1,PRKCB,PRKCG,RALA,RAP1B,RAP2A
RHO GTPases Activate WASPs and WAVEs	1.82	0.2	0	ACTG1,CDC42,CYFIP2,MAPK1,RAC1,YES1
PAK Signaling	1.79	0.149	0	CDC42,ITGB1,KRAS,MAP2K1,MAP2K4,MAPK1,RAC1,RALA,RAP1B,RAP2A
Prolactin Signaling	1.79	0.167	0	KRAS,MAP2K1,MAPK1,PRKCB,PRKCG,RALA,RAP1B,RAP2A
PKR-mediated signaling	1.62	0.182	0	DHX9,HSPA8,MAPT,PPP2R1A,SNCA,TUBB4A
PEDF Signaling	1.6	0.154	0	KRAS,MAPK1,RAC1,RALA,RAP1B,RAP2A,RHOA,SOD2
Regulation of Actin-based Motility by Rho	1.51	0.141	0	ARHGDIA,CDC42,GSN,ITGB1,PFN1,PFN2,PIP4K2B,RAC1,RHOA
Antioxidant Action of Vitamin C	1.43	0.152	0	MAP2K4,MAPK1,PDIA3,PLCB1,PRDX6,SLC2A1,TXN
Cerebral Malformation Signaling Pathway	1.41	0.13	0	CDC42,CTNNA1,CTNNB1,ITGB1,MAP2K4,MAPK1,PPP2R1A,PTPA,RHOA,SOD2
Calcium Signaling	1.39	0.113	0	ATP2B1,CACNA2D1,CALM1,CALM2,CALM3,CALR,CAMK4,MAPK1,PPP3CA,PRKACB,PRKAR2B,RAP1B,RAP2A,RYR2,TPM1
Mitochondrial biogenesis	1.35	0.158	0	ATP5F1B,CALM1,CAMK4,GLUD1,IDH2,SOD2
Xenobiotic Metabolism AHR Signaling Pathway	1.28	0.167	0	ALDH2,ALDH4A1,HSP90AB1,MGST3,PTGES3
Kinesins	1.28	0.19	0	KIF3A,KIF5A,KLC1,TUBB4A
IL-12 Signaling and Production in Macrophages	1.05	0.109	0	APOE,CALM1,CALM2,CALM3,MAP2K1,MAPK1,PRKCB,PRKCG,PRKDC,RAC1,XRCC5
NAP1L1 Transcription Regulation Signaling Pathway	1.02	0.13	0	CTNNB1,DLD,MAPK1,NAP1L1,PDHA1,TUBB4A
PKCθ Signaling in T Lymphocytes	0.975	0.111	0	CACNA2D1,KRAS,MAP2K4,MAPK1,PPP3CA,RAC1,RALA,RAP1B,RAP2A
Neuropathic Pain Signaling in Dorsal Horn Neurons	0.91	0.111	0	CAMK4,MAPK1,PDIA3,PLCB1,PRKACB,PRKAR2B,PRKCB,PRKCG
IL-6 Signaling	0.91	0.111	0	HSPB1,KRAS,MAP2K1,MAP2K4,MAPK1,RALA,RAP1B,RAP2A
Prostate Cancer Signaling	0.885	0.11	0	CTNNB1,HSP90AB1,KRAS,MAP2K1,MAPK1,RALA,RAP1B,RAP2A
Neuroprotective Role of THOP1 in Alzheimer's Disease	0.76	0.116	0	APP,MAPT,PRKACB,PRKAR2B,TPP1
Epithelial Membrane Protein Signaling Pathway	0.705	0.0943	0	ITGB1,KRAS,MAP2K1,MAPK1,RAC1,RALA,RAP1B,RAP2A,RHOA,YES1
Signaling by PTK6	0.686	0.118	0	KRAS,RAC1,RHOA,SFPQ
cAMP-mediated signaling	0.677	0.0881	0	AKAP12,CALM1,CALM2,CALM3,CAMK4,GABBR1,GNAO1,GNAS,MAP2K1,MAPK1,PDE2A,PPP3CA,PRKACB,PRKAR2B
IL-17A Signaling in Fibroblasts	0.599	0.108	0	MAP2K4,MAPK1,P4HB,PRKCB
G alpha (q) signalling events	0.597	0.092	0	APP,GNA11,GNAQ,GNB2,GNG12,GNG2,GNG7,PLCB1
IL-13 Signaling Pathway	0.573	0.105	0	CTNNB1,MAPK1,RHOA,YES1
Signaling by TGF-beta Receptor Complex	0.548	0.103	0	ITGB1,PPP1CA,RHOA,XPO1
Mitotic Prophase	0.403	0.087	0	H2AX,MAPK1,PPP2R1A,PRKCB
WNT/SHH Axonal Guidance Signaling Pathway	0.353	0.0779	0	CTNNB1,MAP2K4,PRKACB,PRKAR2B,YES1,YWHAZ
Costimulation by the CD28 family	0.249	0.0702	0	CDC42,PPP2R1A,RAC1,YES1
Multiple Sclerosis Signaling Pathway	0	0.0449	0	MAPK1,MBP,MOG,PLP1
PIP3 activates AKT signaling	0	0.0455	0	MAPK1,PIP4K2B,PPP2R1A,RAC1
NAFLD Signaling Pathway	0	0.0351	0	FASN,MAP2K4,PPP2R1A,PTPA
Chaperone Mediated Autophagy Signaling Pathway	15.6	0.297	-0.156	APP,ATP6V0A1,ATP6V0C,ATP6V0D1,ATP6V1A,ATP6V1B2,ATP6V1C1,ATP6V1D,ATP6V1G2,EEF1A1,GFAP,HSP90AB1,HSPA8,HSPA9,HTT,IDH2,LAMP2,MAP2K4,MAPK1,MAPT,PARK7,PEA15,PPP3CA,PSMA1,PSMA2,PSMA3,PSMA4,PSMA5,PSMA6,PSMA7,PSMB1,PSMB2,PSMB3,PSMB4,PSMB5,PSMB6,RAB11B,RAC1,SNCA,TPD52,UCHL1
Sirtuin Signaling Pathway	18.7	0.299	-0.18	ACLY,APP,ATP5F1A,ATP5F1B,ATP5F1C,ATP5F1D,ATP5PB,ATP5PF,CYC1,GLS,GLUD1,GOT2,IDH2,LDHA,LDHB,MAPK1,MT-ATP6,NDUFA10,NDUFA12,NDUFA13,NDUFA2,NDUFA5,NDUFA8,NDUFA9,NDUFB10,NDUFB4,NDUFS1,NDUFS2,NDUFS3,NDUFS4,NDUFS5,NDUFS8,NDUFV1,NDUFV2,PDHA1,PGAM1,PGK1,PRKDC,SDHA,SLC25A4,SLC2A1,SOD1,SOD2,TOMM70,UQCRC2,UQCRFS1,VDAC1,VDAC2,XRCC5
Integrin Signaling	3.62	0.164	-0.229	ACTG1,ACTN4,ARF1,CDC42,CRKL,GSN,ITGB1,KRAS,MAP2K1,MAP2K4,MAPK1,PFN1,PFN2,RAC1,RALA,RAP1B,RAP2A,RHOA,TLN2,TTN
CTLA4 Signaling in Cytotoxic T Lymphocytes	4.38	0.205	-0.243	AP2A2,AP2M1,AP2S1,ARF1,CLTB,CLTC,ITGB1,KRAS,MAP2K4,MAPK1,PPP2R1A,PTPA,RAC1,RALA,RAP1B,RAP2A,YES1
Role of Tissue Factor in Cancer	2.45	0.142	-0.243	GNA11,GNA13,GNAQ,ITGB1,KRAS,MAP2K1,MAP2K4,MAPK1,P4HB,PLCB1,PPP2R1A,PTPA,RAC1,RALA,RAP1B,RAP2A,YES1
Role of Macrophages, Fibroblasts and Endothelial Cells in Rheumatoid Arthritis	2.22	0.127	-0.243	CALM1,CALM2,CALM3,CTNNB1,GNAO1,GNAQ,KRAS,MAP2K1,MAP2K4,MAPK1,PDIA3,PLCB1,PPP3CA,PRKCB,PRKCG,RAC1,RALA,RAP1B,RAP2A,RHOA
fMLP Signaling in Neutrophils	10.9	0.333	-0.258	CALM1,CALM2,CALM3,CDC42,GNA11,GNA13,GNAO1,GNAQ,GNAS,GNAZ,GNB2,GNG12,GNG2,GNG7,KRAS,MAP2K1,MAPK1,PLCB1,PPP3CA,PRKCB,PRKCG,RAC1,RALA,RAP1B,RAP2A
p70S6K Signaling	4.39	0.213	-0.258	EEF2,GNAQ,KRAS,MAP2K1,MAPK1,MAPT,PDIA3,PLCB1,PPP2R1A,PRKCB,PRKCG,PTPA,RALA,RAP1B,RAP2A,YWHAZ
Senescence Pathway	1.82	0.118	-0.258	CACNA2D1,CALM1,CALM2,CALM3,CAT,DLD,KRAS,MAP2K1,MAP2K4,MAPK1,PDHA1,PPP1CA,PPP2R1A,PPP3CA,PTPA,RALA,RAP1B,RAP2A,SOD2
Chronic Myeloid Leukemia Signaling	1.76	0.118	-0.258	CALM1,CALM2,CALM3,CRKL,CTNNB1,HSP90AB1,ITGB1,KRAS,MAP2K1,MAPK1,PDIA3,PLCB1,PPP3CA,RAC1,RALA,RAN,RAP1B,RAP2A
COPI-mediated anterograde transport	3.18	0.191	-0.277	ACTR1A,ANK2,ARF1,CAPZA2,DCTN1,DCTN2,DYNC1H1,DYNLL1,NAPB,NSF,SPTAN1,SPTBN1,TUBB4A
Renin-Angiotensin Signaling	2.94	0.181	-0.277	GNAQ,KRAS,MAP2K1,MAP2K4,MAPK1,PRKACB,PRKAR2B,PRKCB,PRKCG,RAC1,RALA,RAP1B,RAP2A
GPCR-Mediated Nutrient Sensing in Enteroendocrine Cells	2.88	0.178	-0.277	CACNA2D1,GNA11,GNAQ,GNAS,GNG12,GNG2,GNG7,PDIA3,PLCB1,PRKACB,PRKAR2B,PRKCB,PRKCG
Dopamine-DARPP32 Feedback in cAMP Signaling	2.34	0.138	-0.277	CACNA2D1,CALM1,CALM2,CALM3,CAMK4,GNAQ,GNAS,PDIA3,PLCB1,PPP1CA,PPP2R1A,PPP3CA,PRKACB,PRKAR2B,PRKCB,PRKCG,PTPA
Hepatitis B Chronic Liver Pathogenesis Signaling Pathway	1.73	0.131	-0.277	CAMK4,CTNNB1,KRAS,MAP2K1,MAP2K4,MAPK1,PRKCB,PRKCG,RALA,RAP1B,RAP2A,VDAC1,VDAC2
Protein Sorting Signaling Pathway	1.54	0.124	-0.277	ARF1,CDC42,CLTB,CLTC,GNAQ,GNAS,PLPP3,PRKACB,PRKAR2B,RAB11B,SEC31A,VPS35,YES1
PI3K/AKT Signaling	1.32	0.115	-0.277	CTNNB1,HSP90AB1,ITGB1,KRAS,MAP2K1,MAPK1,PPP2R1A,PTPA,RALA,RAP1B,RAP2A,SYNJ1,YWHAZ
Pulmonary Fibrosis Idiopathic Signaling Pathway	0.677	0.0881	-0.277	ACTG1,CDH2,COL25A1,CTNNB1,GNA13,ITGB1,KRAS,MAP2K1,MAP2K4,MAPK1,RALA,RAP1B,RAP2A,RHOA
G Protein Signaling Mediated by Tubby	4.13	0.268	-0.302	GNA11,GNA13,GNAO1,GNAQ,GNAS,GNAZ,GNB2,GNG12,GNG2,GNG7,PLCB1
LPS-stimulated MAPK Signaling	3.23	0.216	-0.302	CDC42,KRAS,MAP2K1,MAP2K4,MAPK1,PRKCB,PRKCG,RAC1,RALA,RAP1B,RAP2A
PI3K Signaling in B Lymphocytes	3.15	0.182	-0.302	CALM1,CALM2,CALM3,KRAS,MAP2K1,MAPK1,PDIA3,PLCB1,PPP3CA,PRKCB,RAC1,RALA,RAP1B,RAP2A
Fc Epsilon RI Signaling	2.94	0.2	-0.302	KRAS,MAP2K1,MAP2K4,MAPK1,PRKCB,PRKCG,RAC1,RALA,RAP1B,RAP2A,SYNJ1
EPH-Ephrin signaling	2.62	0.183	-0.302	ACTG1,AP2A2,AP2M1,AP2S1,CDC42,CLTB,CLTC,DNM1,RAC1,RHOA,YES1
mTOR Signaling	2.02	0.131	-0.302	CDC42,EIF3A,EIF3F,KRAS,MAPK1,PPP2R1A,PRKCB,PRKCG,PTPA,RAC1,RALA,RAP1B,RAP2A,RHOA,RPS3,RPS7
Natural Killer Cell Signaling	1.95	0.151	-0.302	CDC42,HSPA8,HSPA9,ITGB1,KRAS,MAP2K1,MAPK1,RAC1,RALA,RAP1B,RAP2A
Acetylcholine Receptor Signaling Pathway	1.26	0.11	-0.302	CACNA2D1,CALM1,CALM2,CALM3,GNA11,GNAO1,GNAQ,MAPK1,PDIA3,PLCB1,PRKACB,PRKAR2B,PRKCB,PRKCG
Regulation of the Epithelial Mesenchymal Transition by Growth Factors Pathway	0.94	0.104	-0.302	CDC42,CDH2,KRAS,MAP2K1,MAP2K4,MAPK1,RAC1,RALA,RAP1B,RAP2A,RHOA
Regulation of IL-2 Expression in Activated and Anergic T Lymphocytes	3.69	0.226	-0.333	CALM1,CALM2,CALM3,KRAS,MAP2K1,MAP2K4,MAPK1,PPP3CA,RAC1,RALA,RAP1B,RAP2A
UVC-Induced MAPK Signaling	3.13	0.243	-0.333	KRAS,MAP2K1,MAP2K4,MAPK1,PRKCB,PRKCG,RALA,RAP1B,RAP2A
Telomerase Signaling	2.23	0.164	-0.333	HSP90AB1,KRAS,MAP2K1,MAPK1,PPP2R1A,PTGES3,PTPA,RALA,RAP1B,RAP2A,TPP1
Fcγ Receptor-mediated Phagocytosis in Macrophages and Monocytes	2.01	0.17	-0.333	ACTG1,CDC42,MAPK1,PRKCB,PRKCG,RAB11B,RAC1,TLN2,YES1
Regulation of eIF4 and p70S6K Signaling	1.61	0.126	-0.333	EIF3A,EIF3F,ITGB1,KRAS,MAP2K1,MAPK1,PPP2R1A,PTPA,RALA,RAP1B,RAP2A,RPS3,RPS7
Necroptosis Signaling Pathway	1.23	0.125	-0.333	DNM1L,GLUD1,GLUL,PPP3CA,SLC25A3,SLC25A4,TOMM70,VDAC1,VDAC2
STAT3 Pathway	1.2	0.123	-0.333	KRAS,MAP2K1,MAP2K4,MAPK1,NDUFA13,RAC1,RALA,RAP1B,RAP2A
DHCR24 Signaling Pathway	1.14	0.12	-0.333	APOE,APP,KRAS,MAPT,PRKCB,PRKCG,RALA,RAP1B,RAP2A
Mitotic Prometaphase	0.696	0.0957	-0.333	ACTR1A,DCTN1,DCTN2,DYNC1H1,DYNLL1,PPP2R1A,PRKAR2B,TUBB4A,XPO1
ID1 Signaling Pathway	0.336	0.0744	-0.333	APP,CTNNB1,KRAS,MAPK1,PARK7,RALA,RAP1B,RAP2A,YES1
Lipid Antigen Presentation by CD1	5.72	0.636	-0.378	AP2A2,AP2M1,AP2S1,CALR,CANX,PDIA3,PSAP
RHO GTPases activate IQGAPs	4.79	0.5	-0.378	ACTG1,CALM1,CDC42,CTNNA1,CTNNB1,RAC1,TUBB4A
Gap junction trafficking and regulation	3.05	0.292	-0.378	ACTG1,AP2M1,CLTB,CLTC,DNM1,GJA1,TUBB4A
Polyamine Regulation in Colon Cancer	1.73	0.175	-0.378	CTNNB1,KRAS,MAP2K1,MAP2K4,MAPK1,RHOA,SLC3A2
Factors involved in megakaryocyte development and platelet production	1.48	0.156	-0.378	CAPZA2,CDC42,EHD3,HBB,PRKACB,PRKAR2B,RAC1
Tuberculosis Latent Signaling Pathway	1.48	0.156	-0.378	ACAT1,DLD,GLUD1,OGDH,PRKACB,PRKAR2B,SLC2A1
NCAM signaling for neurite out-growth	1.38	0.149	-0.378	KRAS,MAPK1,NCAM1,NCAN,PRNP,SPTAN1,SPTBN1
Fcgamma receptor (FCGR) dependent phagocytosis	1.3	0.143	-0.378	ACTG1,CDC42,CYFIP2,HSP90AB1,MAPK1,RAC1,YES1
PPAR Signaling	0.793	0.108	-0.378	HSP90AB1,KRAS,MAP2K1,MAPK1,RALA,RAP1B,RAP2A
Pancreatic Adenocarcinoma Signaling	0.62	0.0959	-0.378	CDC42,KRAS,MAP2K1,MAP2K4,MAPK1,RAC1,RALA
3-phosphoinositide Degradation	0.52	0.0857	-0.378	ATP1A1,PPP1CA,PPP2R1A,PPP3CA,PTPA,PTPMT1,PTPRN,SIRPA,SYNJ1
G alpha (s) signalling events	0.469	0.0854	-0.378	GNAS,GNAZ,GNB2,GNG12,GNG2,GNG7,PDE2A
Eicosanoid Signaling	5.09	0.176	-0.392	CTNNB1,GNA11,GNAO1,GNAQ,GNAS,GNB2,GNG12,GNG2,GNG7,HSPB1,ITGB1,KRAS,MAP2K1,MAPK1,PDIA3,PLCB1,PRDX6,PRKACB,PRKAR2B,PRKCB,PRKCG,PTGDS,RALA,RAP1B,RAP2A,RHOA
S100 Family Signaling Pathway	0.717	0.0817	-0.392	ADGRL3,APP,ATP5F1A,ATP5F1B,ATP5F1C,ATP5F1D,BSG,CACNA2D1,CALM1,CALM2,CALM3,CTNNB1,GABBR1,GNA11,GPR37L1,MAP2K1,MAP2K4,MAPK1,PDIA3,PLCB1,PRKACB,PRKAR2B,PRKCB,PRKCG,RAC1,RHOA,RYR2,S100A1,S100B,TPM1
CLEAR Signaling Pathway	2.57	0.127	-0.408	ATP6V0A1,ATP6V0C,ATP6V0D1,ATP6V1A,ATP6V1B2,ATP6V1C1,ATP6V1D,ATP6V1G2,KRAS,LAMP1,MAPK1,PPP2R1A,PPP3CA,PRKCB,PRKCG,PSAP,PTPA,RALA,RAP1B,RAP2A,RRAGC,TPP1,VPS35,YWHAZ
Glutamate and glutamine metabolism	4.14	0.625	-0.447	GLS,GLUD1,GLUL,GOT2,OAT
Antigen Presentation Pathway	3.29	0.455	-0.447	CALR,CANX,PDIA3,PSMB5,PSMB6
RAN Signaling	3.09	0.417	-0.447	CSE1L,KPNA6,KPNB1,RAN,XPO1
Myogenesis	2.2	0.278	-0.447	CDC42,CDH2,CTNNA1,CTNNA2,CTNNB1
Unfolded protein response	1.91	0.164	-0.447	CALR,CANX,DNAJA2,DNAJC5,DNAJC6,HSPA8,HSPA9,P4HB,VCP
RANK Signaling in Osteoclasts	1.74	0.163	-0.447	CALM1,CALM2,CALM3,GSN,MAP2K1,MAP2K4,MAPK1,PPP3CA
Aggrephagy	1.58	0.2	-0.447	DYNC1H1,DYNLL1,PARK7,TUBB4A,VCP
PCP (Planar Cell Polarity) Pathway	1.33	0.172	-0.447	MAP2K4,PFN1,PFN2,RAC1,RHOA
Phase II - Conjugation of compounds	1.18	0.156	-0.447	AKR1A1,CNDP2,MAT2A,MGST3,UGP2
Intrinsic Pathway for Apoptosis	0.888	0.128	-0.447	C1QBP,DYNLL1,MAPK1,SEPTIN4,YWHAZ
Immunogenic Cell Death Signaling Pathway	0.703	0.111	-0.447	CALR,HSP90AB1,HSPA8,HSPA9,PDIA3
Class B/2 (Secretin family receptors)	0.703	0.111	-0.447	GNAS,GNB2,GNG12,GNG2,GNG7
Salvage Pathways of Pyrimidine Ribonucleotides	0.703	0.111	-0.447	AK1,AK5,MAP2K1,MAP2K4,MAPK1
Pyroptosis Signaling Pathway	0.676	0.109	-0.447	DHX9,MAPK1,PRKACB,PRKAR2B,RHOA
IL-33 Signaling Pathway	0.469	0.0854	-0.447	H2AX,ICAM5,MAP2K1,MAP2K4,MAPK1,PRKACB,PRKAR2B
Pathogen Induced Cytokine Storm Signaling Pathway	0	0.0424	-0.447	COL25A1,FTH1,MAPK1,RYR2,SLC2A1
Activin Inhibin Signaling Pathway	0	0.0521	-0.447	CTNNB1,MAP2K1,MAP2K4,MAPK1,RHOA
TR/RXR Activation	0	0.0625	-0.447	CAMK4,FASN,MBP,PFKP,SLC2A1
CREB Signaling in Neurons	1.02	0.0885	-0.471	ADGRL3,CACNA2D1,CALM1,CALM2,CALM3,CAMK4,GABBR1,GNA11,GNA13,GNAO1,GNAQ,GNAS,GNAZ,GNB2,GNG12,GNG2,GNG7,GPR37L1,KRAS,MAP2K1,MAPK1,PDIA3,PLCB1,PRKACB,PRKAR2B,PRKCB,PRKCG,RALA,RAP1B,RAP2A
Virus Entry via Endocytic Pathways	4.78	0.229	-0.5	ACTG1,AP2A2,AP2M1,AP2S1,CDC42,CLTB,CLTC,DNM1,ITGB1,KRAS,PRKCB,PRKCG,RAC1,RALA,RAP1B,RAP2A
Molecular Mechanisms of Cancer	0.538	0.0767	-0.522	ADGRL3,CDC42,CTNNA1,CTNNA2,CTNNB1,GABBR1,GNA11,GNA13,GNAO1,GNAQ,GNAS,GNAZ,GNB2,GNG12,GNG2,GNG7,GPR37L1,ITGB1,KRAS,MAP2K1,MAP2K4,MAPK1,PLCB1,PRKACB,PRKAR2B,PRKCB,PRKCG,PRKDC,RAC1,RALA,RAP1B,RAP2A,RHOA
Apelin Endothelial Signaling Pathway	7.3	0.247	-0.535	CALM1,CALM2,CALM3,GNA11,GNA13,GNAO1,GNAQ,GNAS,GNAZ,GNB2,GNG12,GNG2,GNG7,KRAS,MAP2K1,MAP2K4,MAPK1,PLCB1,PRKCB,PRKCG,RALA,RAP1B,RAP2A
RHO GTPases Activate Formins	2.84	0.185	-0.577	ACTG1,CDC42,DYNC1H1,DYNLL1,ITGB1,PFN1,PFN2,PPP2R1A,RAC1,RHOA,TUBB4A,XPO1
Corticotropin Releasing Hormone Signaling	2.22	0.142	-0.577	CACNA2D1,CALM1,CALM2,CALM3,CAMK4,GNAO1,GNAQ,GNAS,MAP2K1,MAPK1,PRKACB,PRKAR2B,PRKCB,PRKCG,RAP1B
Phagosome Formation	0.397	0.074	-0.626	ADGRL3,CDC42,CRKL,GABBR1,GPR37L1,ITGB1,KRAS,MAP2K1,MAP2K4,MAPK1,MARCKS,PIP4K2B,PRDX6,PRKCB,PRKCG,RAC1,RALA,RAP1B,RAP2A,RHOA,TLN2,TTN,YES1
Gene and protein expression by JAK-STAT signaling after IL-12 stimulation	5.73	0.417	-0.632	ARF1,CDC42,HNRNPA2B1,HSPA9,PPIA,RALA,RAP1B,SOD1,SOD2,TCP1
Signaling by Insulin receptor	4.43	0.312	-0.632	ATP6V0A1,ATP6V0C,ATP6V0D1,ATP6V1A,ATP6V1B2,ATP6V1C1,ATP6V1D,ATP6V1G2,KRAS,MAPK1
PDGF Signaling	2.72	0.2	-0.632	CRKL,KRAS,MAP2K1,MAP2K4,MAPK1,PRKCB,RALA,RAP1B,RAP2A,SYNJ1
Erythropoietin Signaling Pathway	1.67	0.138	-0.632	CTNNB1,HBB,KRAS,MAP2K1,MAPK1,PRKCB,PRKCG,RAC1,RALA,RAP1B,RAP2A
Ephrin A Signaling	1.29	0.123	-0.632	APP,CDC42,MAP2K1,MAPK1,PRKACB,PRKAR2B,RAC1,RAP1B,RHOA,YES1
ILK Signaling	1.05	0.109	-0.632	ACTG1,ACTN4,CDC42,CTNNB1,ITGB1,MAP2K4,MAPK1,PPP2R1A,PTPA,RAC1,RHOA
Endocannabinoid Cancer Inhibition Pathway	0.857	0.102	-0.632	CTNNB1,GNA13,GNAO1,GNAQ,MAP2K1,MAP2K4,MAPK1,PRKACB,PRKAR2B,RHOA
PTEN Signaling	0.816	0.1	-0.632	CDC42,ITGB1,KRAS,MAP2K1,MAPK1,RAC1,RALA,RAP1B,RAP2A,SYNJ1
Wound Healing Signaling Pathway	0.608	0.0893	-0.632	COL25A1,ITGB1,KRAS,MAP2K1,MAP2K4,MAPK1,RAC1,RALA,RAP1B,RAP2A
Serotonin Receptor Signaling	5.16	0.142	-0.649	ACAT1,APP,CACNA2D1,CALM1,CALM2,CALM3,CD38,CDC42,GAP43,GNA11,GNA13,GNAO1,GNAQ,GNAS,GNB2,GNG12,GNG2,GNG7,ITGB1,KRAS,MAOB,MAP2K1,MAP2K4,MAPK1,MAPT,PDIA3,PLCB1,PRDX6,PRKACB,PRKAR2B,PRKCB,PRKCG,QDPR,RAC1,RALA,RAP1B,RAP2A,RHOA,RYR2,TTN,YES1
Beta-catenin independent WNT signaling	14.7	0.308	-0.688	AP2A2,AP2M1,AP2S1,CALM1,CLTB,CLTC,CTNNB1,GNAO1,GNB2,GNG12,GNG2,GNG7,KRAS,PFN1,PLCB1,PPP3CA,PRKCB,PRKCG,PSMA1,PSMA2,PSMA3,PSMA4,PSMA5,PSMA6,PSMA7,PSMB1,PSMB2,PSMB3,PSMB4,PSMB5,PSMB6,PSMC1,PSMC3,PSMC6,PSMD7,RAC1,RHOA
Integration of energy metabolism	6.31	0.253	-0.688	ACLY,ACSL4,FASN,GNA11,GNAQ,GNAS,GNB2,GNG12,GNG2,GNG7,MARCKS,PLCB1,PPP2R1A,PRKACB,PRKAR2B,SLC2A1,SNAP25,STXBP1,VAMP2
Gluconeogenesis I	6.93	0.6	-0.707	ALDOA,ENO2,GAPDH,GPI,MDH1,MDH2,ME3,PGAM1,PGK1
Aldosterone Signaling in Epithelial Cells	5.47	0.217	-0.707	CRYAB,DNAJC5,DNAJC6,HSP90AB1,HSPA12A,HSPA4L,HSPA8,HSPA9,HSPB1,HSPD1,HSPE1,KRAS,MAP2K1,MAPK1,PDIA3,PIP4K2B,PLCB1,PRKCB,PRKCG,TRAP1
Sperm Motility	4.89	0.179	-0.707	CALM1,CALM2,CALM3,GNA11,GNA13,GNAO1,GNAQ,GNAS,GNAZ,GNB2,GNG12,GNG2,GNG7,MAP2K1,MAP2K4,PDE2A,PDIA3,PLCB1,PRDX6,PRKACB,PRKAR2B,PRKCB,PRKCG,YES1
Amino acids regulate mTORC1	3.02	0.258	-0.707	ATP6V0C,ATP6V0D1,ATP6V1A,ATP6V1B2,ATP6V1C1,ATP6V1D,ATP6V1G2,RRAGC
Apoptotic execution phase	2.92	0.25	-0.707	ADD1,CTNNB1,DNM1L,GSN,KPNB1,MAPT,PLEC,SPTAN1
Post-translational protein phosphorylation	1.64	0.157	-0.707	APOE,APP,CDH2,MFGE8,P4HB,TNC,VCAN,VGF
G-Protein Coupled Receptor Signaling	1.43	0.0941	-0.707	ADGRL3,CALM1,CALM2,CALM3,CAMK4,CDC42,CTNNB1,GABBR1,GNA11,GNA13,GNAO1,GNAQ,GNAS,GNAZ,GNB2,GNG12,GNG2,GNG7,GPR37L1,KRAS,MAP2K1,MAP2K4,MAPK1,PDE2A,PLCB1,PPP3CA,PRKACB,PRKAR2B,PRKCB,PRKCG,RAC1,RALA,RAP1B,RAP2A,TTN
Extracellular matrix organization	1.39	0.14	-0.707	APP,HAPLN1,ITGB1,NCAM1,NCAN,TNC,TNR,VCAN
Regulation of Insulin-like Growth Factor (IGF) transport and uptake by IGFBPs	1.35	0.138	-0.707	APOE,APP,CDH2,MFGE8,P4HB,TNC,VCAN,VGF
Eukaryotic Translation Initiation	1.14	0.125	-0.707	EIF3A,EIF3F,RPL18,RPL19,RPL4,RPLP1,RPS3,RPS7
3-phosphoinositide Biosynthesis	0.624	0.0901	-0.707	ATP1A1,CDIPT,PIP4K2B,PPP1CA,PPP2R1A,PPP3CA,PTPA,PTPRN,SIRPA,SYNJ1
White Adipose Tissue Browning Pathway	0.564	0.0899	-0.707	CACNA2D1,GNAS,LDHA,LDHB,MAPK1,PRKACB,PRKAR2B,VGF
p75 NTR receptor-mediated signalling	0.503	0.086	-0.707	ABR,ARHGDIA,GNA13,MAG,OMG,RAC1,RHOA,RTN4
Zn Homeostasis Signaling Pathway	0	0.0549	-0.728	ADGRL3,APP,GABBR1,GNA11,GNAQ,GPR37L1,MAPK1,PDE2A,PLCB1,PPP3CA,PRKACB,PRKAR2B,PRKCB,PRKCG,RAC1,RYR2,SLC12A5,SLC30A3
NRF2-mediated Oxidative Stress Response	6.47	0.212	-0.775	ACTG1,AKR1A1,CAT,CBR1,CCT7,DNAJA2,DNAJC5,DNAJC6,FTH1,HSP90AB1,KRAS,MAP2K1,MAP2K4,MAPK1,MGST3,PRDX1,PRKCB,PRKCG,RALA,RAP1B,RAP2A,SOD1,SOD2,TXN,VCP
Neurovascular Coupling Signaling Pathway	2.53	0.141	-0.775	APP,CACNA2D1,CALM1,CALM2,CALM3,GABBR1,GABRG2,GJA1,GNAQ,MAPT,PLCB1,PRDX6,PRKACB,PRKAR2B,RHOA,RYR2,SLC1A2,SLC1A3
Intra-Golgi and retrograde Golgi-to-ER traffic	1.77	0.126	-0.775	ACTR1A,ARF1,CAPZA2,DCTN1,DCTN2,DYNC1H1,DYNLL1,KIF3A,KIF5A,KLC1,NAPB,NSF,PAFAH1B2,STX16,TUBB4A
Autism Signaling Pathway	0.85	0.0938	-0.775	ALDH2,ALDH4A1,CACNA2D1,CNTNAP2,CTNNB1,DLD,HPRT1,KRAS,MAP2K1,MAPK1,PRKACB,PRKAR2B,RALA,RAP1B,RAP2A
Oxytocin Signaling Pathway	6.32	0.19	-0.784	ATP2B1,CACNA2D1,CALM1,CALM2,CALM3,EEF2,GJA1,GNA11,GNA13,GNAO1,GNAQ,GNB2,GNG12,GNG2,GNG7,HSPB1,KRAS,MAP2K4,MAPK1,PLCB1,PPP3CA,PRKACB,PRKAR2B,PRKCB,PRKCG,RALA,RAP1B,RAP2A,RHOA
PFKFB4 Signaling Pathway	2.52	0.241	-0.816	GNAS,GPI,MAP2K1,MAP2K4,MAPK1,PRKACB,PRKAR2B
Metabolism of water-soluble vitamins and cofactors	1.45	0.167	-0.816	CYB5R3,FASN,NFS1,PC,PDXK,SLC2A1
GABA receptor activation	1.3	0.154	-0.816	GABBR1,GABRG2,GNB2,GNG12,GNG2,GNG7
D-myo-inositol (1,4,5,6)-Tetrakisphosphate Biosynthesis	0.422	0.0808	-0.816	ATP1A1,PPP1CA,PPP2R1A,PPP3CA,PTPA,PTPRN,SIRPA,SYNJ1
D-myo-inositol (3,4,5,6)-tetrakisphosphate Biosynthesis	0.422	0.0808	-0.816	ATP1A1,PPP1CA,PPP2R1A,PPP3CA,PTPA,PTPRN,SIRPA,SYNJ1
RAF/MAP kinase cascade	5.88	0.178	-0.832	ACTG1,CALM1,KRAS,MAP2K1,MAPK1,NCAM1,PEA15,PEBP1,PHB1,PPP2R1A,PSMA1,PSMA2,PSMA3,PSMA4,PSMA5,PSMA6,PSMA7,PSMB1,PSMB2,PSMB3,PSMB4,PSMB5,PSMB6,PSMC1,PSMC3,PSMC6,PSMD7,RAP1B,SPTAN1,SPTBN1
HGF Signaling	2.56	0.165	-0.832	CDC42,CRKL,ITGB1,KRAS,MAP2K1,MAP2K4,MAPK1,PRKCB,PRKCG,RAC1,RALA,RAP1B,RAP2A
Systemic Lupus Erythematosus in B Cell Signaling Pathway	2.37	0.143	-0.832	CALM1,CALM2,CALM3,CTNNB1,KRAS,MAP2K1,MAPK1,PPP3CA,PRKCB,PRKCG,RAC1,RALA,RAP1B,RAP2A,SYNJ1,YES1
Sleep NREM Signaling Pathway	2.32	0.155	-0.832	GABRG2,GNAS,KRAS,MAP2K1,MAP2K4,MAPK1,PRKACB,PRKAR2B,RALA,RAP1B,RAP2A,XRCC5,YWHAZ
Pulmonary Healing Signaling Pathway	1.77	0.133	-0.832	CDC42,CTNNB1,IDH2,KRAS,MAP2K4,MAPK1,PRKCB,PRKCG,RAC1,RALA,RAP1B,RAP2A,YES1
Myelination Signaling Pathway	2.5	0.124	-0.853	ADAM22,CALM1,CALM2,CALM3,CDC42,CNP,CTNNB1,FASN,ITGB1,KRAS,MAG,MAP2K1,MAPK1,MBP,PLP1,PPP3CA,PRKACB,PRKAR2B,RAC1,RALA,RAP1B,RAP2A,RHOA,SLC2A1,YES1
MHC class II antigen presentation	8.31	0.312	-0.894	ACTR1A,AP2A2,AP2M1,AP2S1,ARF1,CANX,CAPZA2,CLTC,DCTN1,DCTN2,DNM1,DNM1L,DYNC1H1,DYNLL1,KIF3A,KIF5A,KLC1,SEC31A,SH3GL2,TUBB4A
Synaptic Long Term Depression	4.3	0.178	-0.894	CACNA2D1,GNA11,GNA13,GNAO1,GNAQ,GNAS,GNAZ,KRAS,MAP2K1,MAPK1,PDIA3,PLCB1,PPP2R1A,PRDX6,PRKCB,PRKCG,PTPA,RALA,RAP1B,RAP2A,RYR2
Synaptogenesis Signaling Pathway	6.77	0.17	-0.898	AP2A2,AP2M1,AP2S1,APOE,CACNA2D1,CALM1,CALM2,CALM3,CDC42,CDH2,CNTNAP2,CRKL,CTNNB1,DNAJC5,HSPA8,KRAS,MAPK1,MAPT,MARCKS,NAP1L1,NAPB,NSF,PRKACB,PRKAR2B,RAC1,RALA,RAP1B,RAP2A,RHOA,SNAP25,SNCA,SNCG,STX16,STXBP1,SYN1,SYT1,VAMP2,YES1
CCR3 Signaling in Eosinophils	10.2	0.324	-0.905	CALM1,CALM2,CALM3,GNA11,GNA13,GNAO1,GNAQ,GNAS,GNAZ,GNB2,GNG12,GNG2,GNG7,KRAS,MAP2K1,MAPK1,PLCB1,PRKCB,PRKCG,RAC1,RALA,RAP1B,RAP2A,RHOA
Melatonin Signaling	5.58	0.292	-0.905	CALM1,CALM2,CALM3,GNAO1,GNAQ,MAP2K1,MAP2K4,MAPK1,PDIA3,PLCB1,PRKACB,PRKAR2B,PRKCB,PRKCG
Mitochondrial protein import	5.13	0.333	-0.905	ACO2,ATP5F1A,ATP5F1B,CS,CYC1,HSPA9,HSPD1,IDH3G,SLC25A4,TOMM70,VDAC1
IL-3 Signaling	3.74	0.244	-0.905	CRKL,KRAS,MAP2K1,MAPK1,PPP3CA,PRKCB,PRKCG,RAC1,RALA,RAP1B,RAP2A
T Cell Receptor Signaling	2.67	0.163	-0.905	CALM1,CALM2,CALM3,CTNNB1,ITGB1,KRAS,MAP2K1,MAP2K4,MAPK1,PPP3CA,RAC1,RALA,RAP1B,RAP2A
Neuroinflammation Signaling Pathway	2.07	0.123	-0.905	APP,CD200,CTNNB1,GABBR1,GABRG2,GLS,GLUL,MAP2K4,MAPK1,MAPT,MFGE8,PPP3CA,PRKCG,RAC1,S100B,SLC1A2,SLC1A3,SLC6A1,SNCA,SOD2
MicroRNA Biogenesis Signaling Pathway	1.16	0.111	-0.905	DDX1,DNAJA2,HNRNPA2B1,HSP90AB1,HSPA8,KRAS,MAPK1,PTGES3,RALA,RAN,RAP1B,RAP2A
Human Embryonic Stem Cell Pluripotency	0.919	0.103	-0.905	CTNNB1,HSP90AB1,KRAS,MAP2K1,MAP2K4,MAPK1,PRKCB,PRKCG,RALA,RAP1B,RAP2A
Role of MAPK Signaling in Promoting the Pathogenesis of Influenza	5.81	0.258	-1	ATP6V0A1,ATP6V0C,ATP6V0D1,ATP6V1A,ATP6V1B2,ATP6V1C1,ATP6V1D,ATP6V1G2,KRAS,MAP2K1,MAP2K4,MAPK1,PRDX6,RABGEF1,RALA,RAP1B,RAP2A
Aspartate Degradation II	4.64	1	-1	GOT1,GOT2,MDH1,MDH2
PPARα/RXRα Activation	4.15	0.179	-1	AP2A2,FASN,GNA11,GNAQ,GNAS,GOT2,GPD2,HSP90AB1,KRAS,MAP2K1,MAP2K4,MAPK1,PDIA3,PLCB1,PRKACB,PRKAR2B,PRKCB,RALA,RAP1B,RAP2A
Vasopressin regulates renal water homeostasis via Aquaporins	4.01	0.31	-1	AQP1,AQP4,GNAS,GNB2,GNG12,GNG2,GNG7,PRKACB,PRKAR2B
Phenylalanine Degradation IV (Mammalian, via Side Chain)	3.52	0.667	-1	ALDH2,GOT1,GOT2,MAOB
Glyoxylate metabolism and glycine degradation	2.9	0.5	-1	ALDH4A1,DLD,GOT2,OGDH
Advanced glycosylation endproduct receptor signaling	2.9	0.5	-1	APP,CAPZA2,MAPK1,S100B
Tryptophan Degradation X (Mammalian, via Tryptamine)	2.47	0.4	-1	AKR1A1,ALDH2,ALDH4A1,MAOB
Glycogen metabolism	2.01	0.308	-1	CALM1,PGM1,PYGB,UGP2
Binding and Uptake of Ligands by Scavenger Receptors	1.89	0.286	-1	APOE,CALR,FTH1,HBB
Noradrenaline and Adrenaline Degradation	1.89	0.286	-1	AKR1A1,ALDH2,ALDH4A1,MAOB
Glycerophospholipid biosynthesis	1.63	0.148	-1	AGK,CDIPT,CDS2,CPNE6,GPD2,HADHB,MGLL,PTPMT1,SLC44A1
GPER1 signaling	1.59	0.145	-1	GNAS,GNAZ,GNB2,GNG12,GNG2,GNG7,ITGB1,PRKACB,PRKAR2B
Cargo recognition for clathrin-mediated endocytosis	1.55	0.143	-1	AP2A2,AP2M1,AP2S1,CLTB,CLTC,SH3GL2,SNAP91,SYT1,VAMP2
Serotonin Degradation	1.5	0.222	-1	AKR1A1,ALDH2,ALDH4A1,MAOB
BER (Base Excision Repair) Pathway	1.42	0.211	-1	ARL6IP5,MAP2K1,MAP2K4,MAPK1
Sensory processing of sound by outer hair cells of the cochlea	1.21	0.182	-1	ACTG1,GSN,SPTAN1,SPTBN1
Interleukin-3, Interleukin-5 and GM-CSF signaling	1.04	0.16	-1	CRKL,SYNJ1,YES1,YWHAZ
Sumoylation Pathway	0.818	0.109	-1	ARHGDIA,CDC42,MAP2K4,RAC1,RAN,RHOA,SNCA
Superpathway of Inositol Phosphate Compounds	0.637	0.0894	-1	ATP1A1,CDIPT,PIP4K2B,PLCB1,PPP1CA,PPP2R1A,PPP3CA,PTPA,PTPRN,SIRPA,SYNJ1
Pyridoxal 5'-phosphate Salvage Pathway	0.627	0.111	-1	MAP2K1,MAP2K4,MAPK1,PDXK
Death Receptor Signaling	0.603	0.102	-1	ACTG1,CYC1,HSPB1,MAP2K4,SPTAN1
Transport of bile salts and organic acids, metal ions and amine compounds	0.573	0.105	-1	BSG,SLC30A3,SLC44A1,SLC6A1
Oxidative Stress Induced Senescence	0.548	0.103	-1	H2AX,MAP2K4,MAPK1,TXN
Semaphorin interactions	0.548	0.103	-1	HSP90AB1,ITGB1,RAC1,RHOA
FGF Signaling	0.403	0.087	-1	CRKL,MAP2K1,MAPK1,RAC1
Role of Pattern Recognition Receptors in Recognition of Bacteria and Viruses	0.284	0.0741	-1	MAP2K4,MAPK1,PRKCB,PRKCG
Role of Chondrocytes in Rheumatoid Arthritis Signaling Pathway	0	0.0519	-1	ITGB1,MAP2K4,MAPK1,PPP3CA
Ribonucleotide Reductase Signaling Pathway	0	0.0449	-1	CTNNB1,KRAS,MAP2K4,MAPK1
ESR-mediated signaling	0	0.0556	-1	H2AX,HSP90AB1,MAPK1,PTGES3
FXR/RXR Activation	0	0.0645	-1	APOE,FASN,MAP2K4,MGST3
Gustation Pathway	0	0.0388	-1	CACNA2D1,GABRG2,PRKACB,PRKAR2B
Hematoma Resolution Signaling Pathway	7.15	0.222	-1.043	CAT,FTH1,MAP2K4,MAPK1,NDUFA10,NDUFA12,NDUFA13,NDUFA2,NDUFA5,NDUFA8,NDUFA9,NDUFB10,NDUFB4,NDUFS1,NDUFS2,NDUFS3,NDUFS4,NDUFS5,NDUFS8,NDUFV1,NDUFV2,RHOA,SIRPA,SOD1,SOD2,VPS35
Sertoli Cell-Sertoli Cell Junction Signaling	3.59	0.159	-1.091	ACTG1,ACTN4,CDC42,CDH2,CLDN11,CTNNA1,CTNNA2,CTNNB1,GJA1,ITGB1,KRAS,MAP2K1,MAP2K4,MAPK1,RAC1,RALA,RAP1B,RAP2A,SPTAN1,SPTBN1,TUBB4A
Chaperone Mediated Autophagy	4.54	0.467	-1.134	EEF1A1,GFAP,HBB,HSP90AB1,HSPA8,LAMP2,PARK7
Cardiac β-adrenergic Signaling	3.51	0.165	-1.134	AKAP12,CACNA2D1,GNA11,GNA13,GNAO1,GNAQ,GNAS,GNAZ,GNB2,GNG12,GNG2,GNG7,PDE2A,PPP1CA,PPP2R1A,PRKACB,PRKAR2B,PTPA,RYR2
GPCR-Mediated Integration of Enteroendocrine Signaling Exemplified by an L Cell	1.38	0.149	-1.134	GNA11,GNAQ,GNAS,PDIA3,PLCB1,PRKACB,PRKAR2B
Bone Mineralization Signaling Pathway	1.05	0.125	-1.134	ATP2B1,CTNNB1,GNA11,GNAQ,NHERF1,PDIA3,PLCB1
Nonsense-Mediated Decay (NMD)	0.984	0.121	-1.134	PPP2R1A,RPL18,RPL19,RPL4,RPLP1,RPS3,RPS7
Potassium Channels	0.897	0.115	-1.134	GABBR1,GNB2,GNG12,GNG2,GNG7,KCNA3,KCNAB2
Asparagine N-linked glycosylation	0.844	0.111	-1.134	CALR,CANX,GANAB,MLEC,PDIA3,PSMC1,VCP
Factors Promoting Cardiogenesis in Vertebrates	0.702	0.101	-1.134	CTNNB1,MAP2K4,PDIA3,PLCB1,PRKCB,PRKCG,RHOA
NOD1/2 Signaling Pathway	0.681	0.1	-1.134	HSP90AB1,HSPA8,HSPA9,MAP2K1,MAP2K4,MAPK1,RAC1
Cardiac conduction	0.668	0.0964	-1.134	ATP1A1,ATP1B1,ATP1B2,ATP1B3,ATP2B1,CALM1,FXYD6,RYR2
D-myo-inositol-5-phosphate Metabolism	0.52	0.0857	-1.134	ATP1A1,PLCB1,PPP1CA,PPP2R1A,PPP3CA,PTPA,PTPRN,SIRPA,SYNJ1
TCA Cycle II (Eukaryotic)	12.1	0.857	-1.155	ACO2,CS,DLD,FH,IDH3A,IDH3B,IDH3G,MDH1,MDH2,OGDH,SDHA,SUCLA2
Response to elevated platelet cytosolic Ca2+	5	0.227	-1.213	ACTN4,ALDOA,ANXA5,APP,CALM1,CAP1,ENDOD1,LAMP2,OLA1,PFN1,PPIA,PRKCB,PRKCG,PSAP,SOD1,TTN,WDR1
Docosahexaenoic Acid (DHA) Signaling	1.43	0.11	-1.213	APP,CAT,GNAQ,GNAS,MAP2K1,MAPK1,PDIA3,PLCB1,PRDX6,PRKACB,PRKAR2B,PRKCB,PRKCG,SPTBN1,STXBP1,SYNJ1,SYT1
Neutrophil Extracellular Trap Signaling Pathway	15.6	0.269	-1.234	ATP5F1A,ATP5F1B,ATP5F1C,ATP5F1D,ATP5PB,ATP5PF,COL25A1,CYC1,ITGB1,MAP2K1,MAP2K4,MAPK1,MT-ATP6,NDUFA10,NDUFA12,NDUFA13,NDUFA2,NDUFA5,NDUFA8,NDUFA9,NDUFB10,NDUFB4,NDUFS1,NDUFS2,NDUFS3,NDUFS4,NDUFS5,NDUFS8,NDUFV1,NDUFV2,PDIA3,PLCB1,PPP3CA,PRDX6,PRKCB,PRKCG,RAC1,SDHA,SLC25A4,SLC2A1,TOMM70,UQCRC2,UQCRFS1,VDAC1,VDAC2,YES1
Insulin Secretion Signaling Pathway	2.85	0.135	-1.279	CACNA2D1,DLD,GNA11,GNAQ,GNAS,MAPK1,NAPB,NSF,PC,PDHA1,PDIA3,PLCB1,PRKACB,PRKAR2B,PRKCB,PRKCG,RAP1B,RYR2,SLC2A1,SNAP25,STX16,VAMP2,YES1
Leukocyte Extravasation Signaling	3.46	0.18	-1.291	ACTG1,ACTN4,CDC42,CLDN11,CRKL,CTNNA1,CTNNA2,CTNNB1,ITGB1,MAP2K4,MAPK1,PRKCB,PRKCG,RAC1,RAP1B,RHOA
FAK Signaling	0	0.0473	-1.291	ADGRL3,CRKL,CTNNB1,GABBR1,GPR37L1,ITGB1,KRAS,MAP2K1,MAP2K4,MAPK1,RAC1,RALA,RAP1B,RAP2A,RHOA
Opioid Signaling Pathway	9.22	0.203	-1.3	AP2A2,AP2M1,AP2S1,CACNA2D1,CALM1,CALM2,CALM3,CAMK4,CDC42,CLTB,CLTC,CTNNB1,GNA11,GNA13,GNAO1,GNAQ,GNAS,GNAZ,GNB2,GNG12,GNG2,GNG7,KRAS,MAP2K1,MAP2K4,MAPK1,PLCB1,PPP3CA,PRKACB,PRKAR2B,PRKCB,PRKCG,RAC1,RALA,RAP1B,RAP2A,RYR2,SLC12A5,YES1
Glutaminergic Receptor Signaling Pathway (Enhanced)	4.48	0.147	-1.3	AGK,CACNA2D1,CALM1,CALM2,CALM3,CAMK4,GABBR1,GABRG2,GLS,GLUD1,GLUL,GNAO1,GNAQ,GNAS,GOT1,GOT2,MAPK1,NAPB,NSF,PDIA3,PLCB1,PPP3CA,PRDX6,PRKACB,PRKAR2B,PRKCB,PRKCG,SLC1A2,SLC1A3,SNAP25,STX16,VAMP2
CCR5 Signaling in Macrophages	6.21	0.261	-1.342	CACNA2D1,CALM1,CALM2,CALM3,GNA11,GNA13,GNAO1,GNAQ,GNAS,GNAZ,GNB2,GNG12,GNG2,GNG7,MAP2K4,MAPK1,PRKCB,PRKCG
Malate-aspartate shuttle	5.05	0.833	-1.342	GOT1,GOT2,MDH1,MDH2,SLC25A11
Protein methylation	3.53	0.5	-1.342	CALM1,EEF1A1,EEF2,HSPA8,VCP
Insertion of tail-anchored proteins into the endoplasmic reticulum membrane	2.32	0.294	-1.342	APP,GET3,PRNP,VAMP2,VAPA
NUR77 Signaling in T Lymphocytes	2.08	0.186	-1.342	CALM1,CALM2,CALM3,MAP2K1,MAPK1,PPP3CA,PRKCB,PRKCG
XBP1(S) activates chaperone genes	1.73	0.217	-1.342	ADD1,ATP6V0D1,DCTN1,SEC31A,TPP1
Hepatic Fibrosis Signaling Pathway	1.44	0.102	-1.342	CACNA2D1,CALM1,CALM2,CALM3,CDC42,CTNNB1,FTH1,ITGB1,KRAS,MAP2K1,MAP2K4,MAPK1,PRKACB,PRKAR2B,PRKCB,PRKCG,RAC1,RALA,RAP1B,RAP2A,RHOA,SDHA,SOD2,TTN
CD28 Signaling in T Helper Cells	1.43	0.143	-1.342	CALM1,CALM2,CALM3,CDC42,MAP2K1,MAP2K4,PPP3CA,RAC1
UVB-Induced MAPK Signaling	1.23	0.161	-1.342	MAP2K1,MAP2K4,MAPK1,PRKCB,PRKCG
Lung Ionic Balance Signaling Pathway	0.57	0.0806	-1.342	ADGRL3,ATP1A1,ATP1B1,ATP1B2,ATP1B3,GABBR1,GNAS,GPR37L1,MAPK1,PDIA3,PLCB1,PPP2R1A,PRKACB,PRKAR2B,PRKCB,PRKCG,PTPA,RHOA,VDAC1,YES1
Type II Diabetes Mellitus Signaling	0.532	0.0879	-1.342	ACSL4,ACSL6,CACNA2D1,MAP2K4,MAPK1,PKM,PRKCB,PRKCG
Citric acid cycle (TCA cycle)	12.5	0.812	-1.387	ACO2,CS,DLD,FH,IDH2,IDH3A,IDH3B,IDH3G,MDH2,OGDH,SDHA,SUCLA2,TRAP1
Cell surface interactions at the vascular wall	3.12	0.188	-1.387	ATP1B1,ATP1B2,ATP1B3,BSG,CD99L2,ITGB1,KRAS,L1CAM,MAG,PPIA,SIRPA,SLC3A2,YES1
Reelin Signaling in Neurons	2.88	0.165	-1.387	APOE,APP,CDC42,CDH2,CRKL,ITGB1,MAP2K1,MAP2K4,MAPK1,MAPT,PAFAH1B2,RAC1,RAP1B,RHOA,YES1
Complex I biogenesis	11.6	0.5	-1.414	HSPA9,NDUFA10,NDUFA12,NDUFA13,NDUFA2,NDUFA5,NDUFA8,NDUFA9,NDUFB10,NDUFB4,NDUFS1,NDUFS2,NDUFS3,NDUFS4,NDUFS5,NDUFS8,NDUFV1,NDUFV2
Glycolysis I	6.6	0.562	-1.414	ALDOA,ENO2,GAPDH,GPI,PFKP,PGAM1,PGK1,PKM,TPI1
Androgen Signaling	4.69	0.194	-1.414	CACNA2D1,CALM1,CALM2,CALM3,CALR,GNA11,GNA13,GNAO1,GNAQ,GNAS,GNAZ,GNB2,GNG12,GNG2,GNG7,MAPK1,PRKACB,PRKAR2B,PRKCB,PRKCG
ERK/MAPK Signaling	3.32	0.16	-1.414	CRKL,HSPB1,ITGB1,KRAS,MAP2K1,MAPK1,PPP1CA,PPP2R1A,PRKACB,PRKAR2B,PRKCB,PRKCG,PTPA,RAC1,RALA,RAP1B,RAP2A,TLN2,YWHAZ
G alpha (z) signalling events	2.92	0.25	-1.414	GNAS,GNAZ,GNB2,GNG12,GNG2,GNG7,PRKCB,PRKCG
Cyclophilin Signaling Pathway	2.42	0.137	-1.414	APOE,APP,BSG,CALR,CTNNB1,CYC1,HSPA8,MAP2K1,MAP2K4,MAPK1,PPIA,PPP3CA,PTGES3,RHOA,SLC25A4,TOMM70,VDAC1,VDAC2
Nitric Oxide Signaling in the Cardiovascular System	2.41	0.159	-1.414	CACNA2D1,CALM1,CALM2,CALM3,HSP90AB1,MAP2K1,MAPK1,PDE2A,PRKACB,PRKAR2B,PRKCB,PRKCG,RYR2
ABRA Signaling Pathway	1.69	0.16	-1.414	ACTG1,GSN,ITGB1,MAP2K4,PPP1CA,PPP3CA,RHOA,TPM1
Apoptosis Signaling	1.59	0.145	-1.414	CYC1,KRAS,MAP2K1,MAP2K4,MAPK1,RALA,RAP1B,RAP2A,SPTAN1
MITF-M-dependent gene expression	1.47	0.145	-1.414	ATP6V0A1,ATP6V0C,ATP6V0D1,ATP6V1A,ATP6V1B2,ATP6V1C1,ATP6V1D,CTNNB1
Hepatic Cholestasis	0.919	0.103	-1.414	CALM1,CALM2,CALM3,MAP2K1,MAP2K4,MAPK1,PPP3CA,PRKACB,PRKAR2B,PRKCB,PRKCG
Orexin Signaling Pathway	5.14	0.177	-1.46	ATP6V0A1,ATP6V0C,ATP6V0D1,ATP6V1A,ATP6V1B2,ATP6V1C1,ATP6V1D,ATP6V1G2,CACNA2D1,CALM1,CALM2,CALM3,GNAQ,GNAS,GNB2,GNG12,GNG2,GNG7,MAPK1,PDIA3,PIP4K2B,PLCB1,PRKACB,PRKAR2B,PRKCB,PRKCG
SNARE Signaling Pathway	5.11	0.213	-1.5	CACNA2D1,CALM1,CALM2,CALM3,DNAJC5,HSPA8,NAPB,NSF,PRKACB,PRKAR2B,SNAP25,SNAP91,SNCA,SNCG,STX16,STXBP1,SYN1,SYT1,VAMP2
Signaling by Rho Family GTPases	4.77	0.172	-1.5	ACTG1,CDC42,CDH2,GFAP,GNA11,GNA13,GNAO1,GNAQ,GNAS,GNAZ,GNB2,GNG12,GNG2,GNG7,ITGB1,MAP2K1,MAP2K4,MAPK1,PIP4K2B,RAC1,RHOA,SEPTIN11,SEPTIN2,SEPTIN4,SEPTIN7
HSP90 chaperone cycle for steroid hormone receptors in the presence of ligand	4.59	0.297	-1.508	ACTR1A,CAPZA2,DCTN1,DCTN2,DNAJA2,DYNC1H1,DYNLL1,HSP90AB1,HSPA8,PTGES3,TUBB4A
quantit	27.1	0.548	-1.521	ATP5F1A,ATP5F1B,ATP5F1C,ATP5F1D,ATP5MF,ATP5MG,ATP5PB,ATP5PD,ATP5PF,COX4I1,COX5A,COX5B,COX6A1,COX6C,COX7A2,COX7A2L,CYB5B,CYC1,MT-ATP6,NDUFA10,NDUFA12,NDUFA13,NDUFA2,NDUFA5,NDUFA8,NDUFA9,NDUFB10,NDUFB4,NDUFS1,NDUFS2,NDUFS3,NDUFS4,NDUFS5,NDUFS8,NDUFV1,NDUFV2,SDHA,UQCRC1,UQCRC2,UQCRFS1
C-type lectin receptors (CLRs)	7.1	0.259	-1.528	CALM1,KRAS,PPP3CA,PRKACB,PSMA1,PSMA2,PSMA3,PSMA4,PSMA5,PSMA6,PSMA7,PSMB1,PSMB2,PSMB3,PSMB4,PSMB5,PSMB6,PSMC1,PSMC3,PSMC6,PSMD7
Pancreatic Secretion Signaling Pathway	5.99	0.195	-1.569	AQP1,ARHGDIA,ATP2B1,CD38,GNA13,GNAQ,GNAS,MAPK1,NAPB,NSF,PDIA3,PLCB1,PPP1CA,PRKACB,PRKAR2B,PRKCB,PRKCG,RAC1,RAP1B,RHOA,RYR2,SLC4A4,SNAP25,STX16,STXBP1,VAMP2
Epithelial Adherens Junction Signaling	2.03	0.139	-1.604	CDC42,CDH2,CTNNA1,CTNNA2,CTNNB1,KRAS,PPP2R1A,PTPA,RAC1,RALA,RAP1B,RAP2A,RHOA,YWHAZ
GABAergic Receptor Signaling Pathway (Enhanced)	3.99	0.179	-1.606	CACNA2D1,CNTNAP2,GABBR1,GABRG2,GLS,GLUD1,GLUL,GNAO1,GNB2,GNG12,GNG2,GNG7,GOT1,GOT2,PRKACB,PRKAR2B,SLC12A5,SLC32A1,SLC6A1
Signaling by ROBO receptors	7.92	0.217	-1.633	CAP1,CDC42,PFN1,PFN2,PRKACB,PSMA1,PSMA2,PSMA3,PSMA4,PSMA5,PSMA6,PSMA7,PSMB1,PSMB2,PSMB3,PSMB4,PSMB5,PSMB6,PSMC1,PSMC3,PSMC6,PSMD7,RAC1,RHOA,RPL18,RPL19,RPL4,RPLP1,RPS3,RPS7
Maturation of TCA enzymes and regulation of TCA cycle	3.7	0.429	-1.633	ACAT1,ACO2,CS,IDH2,NFS1,SDHA
Glutamate binding, activation of AMPA receptors and synaptic plasticity	1.89	0.207	-1.633	AP2A2,AP2M1,AP2S1,NSF,PRKCB,PRKCG
Signaling by MET	1.17	0.143	-1.633	CRKL,ITGB1,KRAS,RAC1,RAP1B,SH3GL2
Eukaryotic Translation Termination	0.952	0.125	-1.633	RPL18,RPL19,RPL4,RPLP1,RPS3,RPS7
Response of EIF2AK4 (GCN2) to amino acid deficiency	0.749	0.109	-1.633	RPL18,RPL19,RPL4,RPLP1,RPS3,RPS7
BEX2 Signaling Pathway	0.749	0.109	-1.633	CDH2,CTNNB1,MAP2,MAP2K4,PPP2R1A,PTPA
Selenoamino acid metabolism	0.611	0.0984	-1.633	RPL18,RPL19,RPL4,RPLP1,RPS3,RPS7
SRP-dependent cotranslational protein targeting to membrane	0.59	0.0968	-1.633	RPL18,RPL19,RPL4,RPLP1,RPS3,RPS7
Major pathway of rRNA processing in the nucleolus and cytosol	0.365	0.0789	-1.633	RPL18,RPL19,RPL4,RPLP1,RPS3,RPS7
WNT/β-catenin Signaling	0.365	0.0778	-1.633	CDH2,CTNNB1,GJA1,GNAO1,GNAQ,PPP2R1A,PTPA
Histone Modification Signaling Pathway	0	0.0405	-1.633	H2AX,MAP2K4,PRKCB,PRKDC,XRCC5,YWHAZ
ER-Mitochondrial Communication Signaling Pathway	1.96	0.167	-1.667	APP,DNM1L,ESYT1,HSPA9,IMMT,RMDN3,SOD1,TOMM70,VDAC1
CGAS-STING Signaling Pathway	1.91	0.164	-1.667	ATP6V0A1,ATP6V0C,ATP6V0D1,ATP6V1A,ATP6V1B2,ATP6V1C1,ATP6V1D,ATP6V1G2,GJA1
Centrosomal KIAA0586 Signaling Pathway	8.03	0.278	-1.706	MAPK1,NCAN,PRKACB,PRKAR2B,PSMA1,PSMA2,PSMA3,PSMA4,PSMA5,PSMA6,PSMA7,PSMB1,PSMB2,PSMB3,PSMB4,PSMB5,PSMB6,PSMC1,PSMC3,PSMC6,PSMD7,VCAN
Warburg Effect Signaling Pathway	8.44	0.28	-1.789	ACLY,CS,FASN,GLS,GLUD1,GOT1,GOT2,IDH2,KRAS,LDHA,MDH1,MDH2,PC,PDHA1,PFKP,PGK1,PHGDH,PKM,PRDX1,PRDX5,PRDX6,SLC2A1,TXN
PTEN Regulation	4.69	0.194	-1.789	MAPK1,PSMA1,PSMA2,PSMA3,PSMA4,PSMA5,PSMA6,PSMA7,PSMB1,PSMB2,PSMB3,PSMB4,PSMB5,PSMB6,PSMC1,PSMC3,PSMC6,PSMD7,RRAGC,VAPA
Adrenergic Receptor Signaling Pathway (Enhanced)	4.15	0.179	-1.789	ATP6V0A1,ATP6V0C,ATP6V0D1,ATP6V1A,ATP6V1B2,ATP6V1C1,ATP6V1D,ATP6V1G2,CACNA2D1,GNAO1,GNAQ,GNAS,MAOB,PDIA3,PLCB1,PRKACB,PRKAR2B,PRKCB,PRKCG,SLC1A2
Class I MHC mediated antigen processing and presentation	2.13	0.116	-1.8	CALR,CANX,FBXO2,NPEPPS,PDIA3,PSMA1,PSMA2,PSMA3,PSMA4,PSMA5,PSMA6,PSMA7,PSMB1,PSMB2,PSMB3,PSMB4,PSMB5,PSMB6,PSMC1,PSMC3,PSMC6,PSMD7,S100A1,SEC31A,UBA1
RHO GTPase cycle	3.24	0.13	-1.826	ABR,ACTG1,ADD3,AKAP12,ARHGDIA,BASP1,C1QBP,CCT2,CCT6A,CCT7,CDC42,CKB,CLTC,CYFIP2,ESYT1,FLOT1,GJA1,GNA13,HMOX2,HSP90AB1,HSPE1,ITGB1,NDUFA5,NDUFS3,RAC1,RHOA,SPTAN1,SPTBN1,STOM,VCP
Mitotic G1 phase and G1/S transition	5.64	0.24	-1.886	PPP2R1A,PSMA1,PSMA2,PSMA3,PSMA4,PSMA5,PSMA6,PSMA7,PSMB1,PSMB2,PSMB3,PSMB4,PSMB5,PSMB6,PSMC1,PSMC3,PSMC6,PSMD7
Signaling by NOTCH4	4.46	0.2	-1.886	PSMA1,PSMA2,PSMA3,PSMA4,PSMA5,PSMA6,PSMA7,PSMB1,PSMB2,PSMB3,PSMB4,PSMB5,PSMB6,PSMC1,PSMC3,PSMC6,PSMD7,YWHAZ
Ion channel transport	3.67	0.175	-1.886	ATP1A1,ATP1B1,ATP1B2,ATP1B3,ATP2B1,ATP6V0A1,ATP6V0C,ATP6V0D1,ATP6V1A,ATP6V1B2,ATP6V1C1,ATP6V1D,ATP6V1G2,CALM1,FXYD6,RYR2,STOM,TTYH1
Neurotransmitter release cycle	4.3	0.303	-1.897	ARL6IP5,GLS,SLC17A7,SLC1A2,SLC1A3,SNAP25,STXBP1,SYN1,SYT1,VAMP2
Iron uptake and transport	3.94	0.278	-1.897	ATP6V0A1,ATP6V0C,ATP6V0D1,ATP6V1A,ATP6V1B2,ATP6V1C1,ATP6V1D,ATP6V1G2,FTH1,HMOX2
trans-Golgi Network Vesicle Budding	2.72	0.2	-1.897	APP,ARF1,CLTB,CLTC,DNAJC6,FTH1,HSPA8,SH3GL2,TPD52,VAMP2
G alpha (i) signalling events	0.337	0.0741	-1.897	APP,GABBR1,GNAS,GNAZ,GNB2,GNG12,GNG2,GNG7,GPR37L1,PSAP
Nuclear Cytoskeleton Signaling Pathway	4.42	0.181	-1.964	ACTG1,ACTR1A,CAPZA2,CDH2,CTNNB1,DCTN1,DCTN2,DYNC1H1,DYNLL1,H2AX,ITGB1,KIF3A,KIF5A,KLC1,PLEC,PRKDC,RHOA,TMX4,TUBB4A,XRCC5,YES1
BAG2 Signaling Pathway	9.73	0.35	-2	HSPA8,HSPA9,MAPK1,MAPT,PSMA1,PSMA2,PSMA3,PSMA4,PSMA5,PSMA6,PSMA7,PSMB1,PSMB2,PSMB3,PSMB4,PSMB5,PSMB6,PSMC1,PSMC3,PSMC6,PSMD7
Superpathway of Methionine Degradation	1.58	0.235	-2	DLD,GOT1,GOT2,MAT2A
Cytosolic sensors of pathogen-associated DNA	0.863	0.138	-2	CTNNB1,DHX9,PRKDC,XRCC5
DDX58/IFIH1-mediated induction of interferon-alpha/beta	0.751	0.125	-2	APP,HSP90AB1,S100B,TOMM70
ATM Signaling	0.31	0.0769	-2	H2AX,MAP2K4,PPP2R1A,PTPA
L1CAM interactions	8.96	0.286	-2.041	ACTG1,ANK2,AP2A2,AP2M1,AP2S1,CLTC,CNTN1,DNM1,DNM1L,GAP43,HSPA8,ITGB1,L1CAM,MAP2K1,MAPK1,NCAM1,NCAN,NFASC,NRCAM,RAC1,SH3GL2,SPTAN1,SPTBN1,TUBB4A
Mitotic Metaphase and Anaphase	5.43	0.192	-2.041	DYNC1H1,DYNLL1,KPNB1,PPP2R1A,PSMA1,PSMA2,PSMA3,PSMA4,PSMA5,PSMA6,PSMA7,PSMB1,PSMB2,PSMB3,PSMB4,PSMB5,PSMB6,PSMC1,PSMC3,PSMC6,PSMD7,RAN,TUBB4A,XPO1
Hedgehog ligand biogenesis	10.5	0.422	-2.065	P4HB,PSMA1,PSMA2,PSMA3,PSMA4,PSMA5,PSMA6,PSMA7,PSMB1,PSMB2,PSMB3,PSMB4,PSMB5,PSMB6,PSMC1,PSMC3,PSMC6,PSMD7,VCP
Degradation of beta-catenin by the destruction complex	7.89	0.311	-2.065	CTNNB1,PPP2R1A,PSMA1,PSMA2,PSMA3,PSMA4,PSMA5,PSMA6,PSMA7,PSMB1,PSMB2,PSMB3,PSMB4,PSMB5,PSMB6,PSMC1,PSMC3,PSMC6,PSMD7
TRIM21 Intracellular Antibody Signaling Pathway	7.27	0.288	-2.065	CTNNB1,PSMA1,PSMA2,PSMA3,PSMA4,PSMA5,PSMA6,PSMA7,PSMB1,PSMB2,PSMB3,PSMB4,PSMB5,PSMB6,PSMC1,PSMC3,PSMC6,PSMD7,VCP
ABC-family proteins mediated transport	7.15	0.284	-2.065	ERLIN2,PSMA1,PSMA2,PSMA3,PSMA4,PSMA5,PSMA6,PSMA7,PSMB1,PSMB2,PSMB3,PSMB4,PSMB5,PSMB6,PSMC1,PSMC3,PSMC6,PSMD7,VCP
Neddylation	2.64	0.141	-2.065	FBXO2,PSMA1,PSMA2,PSMA3,PSMA4,PSMA5,PSMA6,PSMA7,PSMB1,PSMB2,PSMB3,PSMB4,PSMB5,PSMB6,PSMC1,PSMC3,PSMC6,PSMD7,VCP
Processing of Capped Intron-Containing Pre-mRNA	0	0.0636	-2.111	DHX9,HNRNPA2B1,HNRNPA3,HNRNPH1,HNRNPK,HNRNPR,HNRNPU,HSPA8,PCBP1,SNRPD1,SNRPD3
Mitotic G2-G2/M phases	8.39	0.245	-2.117	ACTR1A,DCTN1,DCTN2,DYNC1H1,DYNLL1,HSP90AB1,PPP2R1A,PRKAR2B,PSMA1,PSMA2,PSMA3,PSMA4,PSMA5,PSMA6,PSMA7,PSMB1,PSMB2,PSMB3,PSMB4,PSMB5,PSMB6,PSMC1,PSMC3,PSMC6,PSMD7,TUBB4A,XPO1
TEC Kinase Signaling	4.54	0.196	-2.121	ACTG1,CDC42,GNA11,GNA13,GNAO1,GNAQ,GNAS,GNAZ,GNB2,GNG12,GNG2,GNG7,ITGB1,MAP2K4,PRKCB,PRKCG,RAC1,RHOA,YES1
Pyruvate metabolism	3.65	0.281	-2.121	DLD,GLO1,LDHA,LDHB,ME3,PC,PDHA1,PKM,VDAC1
Cell junction organization	2.14	0.19	-2.121	ACTG1,CADM2,CDH2,CLDN11,CTNNA1,CTNNB1,ITGB1,PLEC
Eukaryotic Translation Elongation	1.74	0.163	-2.121	EEF1A1,EEF2,RPL18,RPL19,RPL4,RPLP1,RPS3,RPS7
NAD Signaling Pathway	0.791	0.104	-2.121	CD38,GJA1,HSPD1,IDH2,LDHA,LDHB,RYR2,SOD2
Signaling by the B Cell Receptor (BCR)	9.41	0.324	-2.132	CALM1,KRAS,PPIA,PPP3CA,PRKCB,PSMA1,PSMA2,PSMA3,PSMA4,PSMA5,PSMA6,PSMA7,PSMB1,PSMB2,PSMB3,PSMB4,PSMB5,PSMB6,PSMC1,PSMC3,PSMC6,PSMD7
TCF dependent signaling in response to WNT	5.68	0.21	-2.132	CTNNB1,H2AX,PPP2R1A,PSMA1,PSMA2,PSMA3,PSMA4,PSMA5,PSMA6,PSMA7,PSMB1,PSMB2,PSMB3,PSMB4,PSMB5,PSMB6,PSMC1,PSMC3,PSMC6,PSMD7,XPO1,YWHAZ
TP53 Regulates Metabolic Genes	4.28	0.23	-2.138	COX4I1,COX5A,COX5B,COX6A1,COX6C,COX7A2,COX7A2L,GLS,GPI,PRDX1,PRDX5,RRAGC,TXN,YWHAZ
Metabolism of polyamines	8.94	0.395	-2.183	PSMA1,PSMA2,PSMA3,PSMA4,PSMA5,PSMA6,PSMA7,PSMB1,PSMB2,PSMB3,PSMB4,PSMB5,PSMB6,PSMC1,PSMC3,PSMC6,PSMD7
TNFR2 non-canonical NF-kB pathway	8.94	0.395	-2.183	PSMA1,PSMA2,PSMA3,PSMA4,PSMA5,PSMA6,PSMA7,PSMB1,PSMB2,PSMB3,PSMB4,PSMB5,PSMB6,PSMC1,PSMC3,PSMC6,PSMD7
NIK-->noncanonical NF-kB signaling	8.58	0.378	-2.183	PSMA1,PSMA2,PSMA3,PSMA4,PSMA5,PSMA6,PSMA7,PSMB1,PSMB2,PSMB3,PSMB4,PSMB5,PSMB6,PSMC1,PSMC3,PSMC6,PSMD7
Regulation of RUNX2 expression and activity	7.62	0.333	-2.183	PSMA1,PSMA2,PSMA3,PSMA4,PSMA5,PSMA6,PSMA7,PSMB1,PSMB2,PSMB3,PSMB4,PSMB5,PSMB6,PSMC1,PSMC3,PSMC6,PSMD7
Regulation of mitotic cell cycle	7.48	0.327	-2.183	PSMA1,PSMA2,PSMA3,PSMA4,PSMA5,PSMA6,PSMA7,PSMB1,PSMB2,PSMB3,PSMB4,PSMB5,PSMB6,PSMC1,PSMC3,PSMC6,PSMD7
Cellular response to hypoxia	7.07	0.309	-2.183	PSMA1,PSMA2,PSMA3,PSMA4,PSMA5,PSMA6,PSMA7,PSMB1,PSMB2,PSMB3,PSMB4,PSMB5,PSMB6,PSMC1,PSMC3,PSMC6,PSMD7
Synthesis of DNA	5.91	0.262	-2.183	PSMA1,PSMA2,PSMA3,PSMA4,PSMA5,PSMA6,PSMA7,PSMB1,PSMB2,PSMB3,PSMB4,PSMB5,PSMB6,PSMC1,PSMC3,PSMC6,PSMD7
S Phase	5.71	0.254	-2.183	PSMA1,PSMA2,PSMA3,PSMA4,PSMA5,PSMA6,PSMA7,PSMB1,PSMB2,PSMB3,PSMB4,PSMB5,PSMB6,PSMC1,PSMC3,PSMC6,PSMD7
TCR signaling	5.52	0.246	-2.183	PSMA1,PSMA2,PSMA3,PSMA4,PSMA5,PSMA6,PSMA7,PSMB1,PSMB2,PSMB3,PSMB4,PSMB5,PSMB6,PSMC1,PSMC3,PSMC6,PSMD7
Clathrin-mediated endocytosis	4.18	0.198	-2.183	ACTG1,AMPH,AP2A2,AP2M1,AP2S1,BIN1,CLTB,CLTC,DNAJC6,DNM1,HSPA8,PACSIN1,SH3GL2,SNAP91,SYNJ1,SYT1,VAMP2
Deubiquitination	4.98	0.177	-2.2	OTUB1,PSMA1,PSMA2,PSMA3,PSMA4,PSMA5,PSMA6,PSMA7,PSMB1,PSMB2,PSMB3,PSMB4,PSMB5,PSMB6,PSMC1,PSMC3,PSMC6,PSMD7,RHOA,TOMM70,UCHL1,USP5,VCP,VDAC1,VDAC2
DNA Replication Pre-Initiation	9.48	0.357	-2.236	H2AX,KPNA6,KPNB1,PSMA1,PSMA2,PSMA3,PSMA4,PSMA5,PSMA6,PSMA7,PSMB1,PSMB2,PSMB3,PSMB4,PSMB5,PSMB6,PSMC1,PSMC3,PSMC6,PSMD7
Hedgehog 'off' state	8.5	0.293	-2.236	GNAS,KIF3A,PRKACB,PRKAR2B,PSMA1,PSMA2,PSMA3,PSMA4,PSMA5,PSMA6,PSMA7,PSMB1,PSMB2,PSMB3,PSMB4,PSMB5,PSMB6,PSMC1,PSMC3,PSMC6,PSMD7,TUBB4A
GP6 Signaling Pathway	1.55	0.151	-2.236	CALM1,CALM2,CALM3,COL25A1,PRKCB,PRKCG,RAC1,RAP1B
Mitochondrial protein degradation	21.9	0.532	-2.263	ACAT1,ACO2,ALDH2,APP,ATP5F1A,ATP5F1B,ATP5F1C,ATP5MG,ATP5PD,ATP5PF,COX4I1,COX5A,COX5B,CS,DLD,FH,GLUD1,HSPA9,HSPD1,IDH2,IDH3A,MDH2,MT-ATP6,NDUFA13,NDUFA2,NDUFS1,NDUFS3,NDUFV1,OGDH,OPA1,OXCT1,PDHA1,UQCRC2
Cell Cycle Checkpoints	4.85	0.183	-2.294	DYNC1H1,DYNLL1,H2AX,PPP2R1A,PSMA1,PSMA2,PSMA3,PSMA4,PSMA5,PSMA6,PSMA7,PSMB1,PSMB2,PSMB3,PSMB4,PSMB5,PSMB6,PSMC1,PSMC3,PSMC6,PSMD7,XPO1,YWHAZ
Production of Nitric Oxide and Reactive Oxygen Species in Macrophages	2.59	0.155	-2.309	APOE,CAT,CDC42,MAP2K1,MAP2K4,MAPK1,PPP1CA,PPP2R1A,PRKCB,PRKCG,PTPA,RAC1,RAP1B,RHOA,SIRPA
Somitogenesis	11	0.474	-2.357	CTNNB1,PSMA1,PSMA2,PSMA3,PSMA4,PSMA5,PSMA6,PSMA7,PSMB1,PSMB2,PSMB3,PSMB4,PSMB5,PSMB6,PSMC1,PSMC3,PSMC6,PSMD7
Regulation of Apoptosis	10.8	0.462	-2.357	OPA1,PSMA1,PSMA2,PSMA3,PSMA4,PSMA5,PSMA6,PSMA7,PSMB1,PSMB2,PSMB3,PSMB4,PSMB5,PSMB6,PSMC1,PSMC3,PSMC6,PSMD7
Hedgehog 'on' state	4.67	0.207	-2.357	KIF3A,PSMA1,PSMA2,PSMA3,PSMA4,PSMA5,PSMA6,PSMA7,PSMB1,PSMB2,PSMB3,PSMB4,PSMB5,PSMB6,PSMC1,PSMC3,PSMC6,PSMD7
KEAP1-NFE2L2 pathway	4.13	0.189	-2.357	PSMA1,PSMA2,PSMA3,PSMA4,PSMA5,PSMA6,PSMA7,PSMB1,PSMB2,PSMB3,PSMB4,PSMB5,PSMB6,PSMC1,PSMC3,PSMC6,PSMD7,VCP
Netrin Signaling	2.85	0.15	-2.357	CACNA2D1,CDC42,MAP2K1,MAPK1,NAPB,NSF,PGK1,PPP3CA,PRKACB,PRKAR2B,PRKCB,PRKCG,RAC1,RHOA,RYR2,SNAP25,STX16,VAMP2
Regulation of mRNA stability by proteins that bind AU-rich elements	9.89	0.356	-2.4	HSPA8,HSPB1,PSMA1,PSMA2,PSMA3,PSMA4,PSMA5,PSMA6,PSMA7,PSMB1,PSMB2,PSMB3,PSMB4,PSMB5,PSMB6,PSMC1,PSMC3,PSMC6,PSMD7,XPO1,YWHAZ
Microautophagy Signaling Pathway	7	0.247	-2.4	COL25A1,DNM1L,HSPA8,LAMP2,PSMA1,PSMA2,PSMA3,PSMA4,PSMA5,PSMA6,PSMA7,PSMB1,PSMB2,PSMB3,PSMB4,PSMB5,PSMB6,PSMC1,PSMC3,PSMC6,PSMD7,SEC31A
Cachexia Signaling Pathway	4.02	0.146	-2.414	GNAS,HSP90AB1,HSPA8,HSPA9,MAP2K4,MAPK1,P4HB,PHGDH,PRKACB,PRKAR2B,PRKCB,PRKCG,PSMA1,PSMA2,PSMA3,PSMA4,PSMA5,PSMA6,PSMA7,PSMB1,PSMB2,PSMB3,PSMB4,PSMB5,PSMB6,PSMC1,PSMC3,PSMC6,PSMD7
Complex III assembly	4.16	0.5	-2.449	CYC1,HSPA9,NFS1,UQCRC1,UQCRC2,UQCRFS1
Transcriptional regulation by RUNX1	5.58	0.229	-2.524	H2AX,PRKCB,PSMA1,PSMA2,PSMA3,PSMA4,PSMA5,PSMA6,PSMA7,PSMB1,PSMB2,PSMB3,PSMB4,PSMB5,PSMB6,PSMC1,PSMC3,PSMC6,PSMD7
Sensory processing of sound by inner hair cells of the cochlea	3.83	0.27	-2.53	ACTG1,ATP2B1,CAPZA2,DNAJC5,SNAP25,SPTAN1,SPTBN1,SYN1,SYP,VAMP2
Cellular response to heat stress	2.23	0.164	-2.53	CRYAB,EEF1A1,HSP90AB1,HSPA12A,HSPA4L,HSPA8,HSPA9,HSPB1,MAPK1,PTGES3,VCP
Complex IV assembly	2.72	0.259	-2.646	COX4I1,COX5A,COX5B,COX6A1,COX6C,COX7A2,COX7A2L
Interleukin-1 family signaling	6.32	0.244	-2.683	MAP2K1,MAP2K4,PSMA1,PSMA2,PSMA3,PSMA4,PSMA5,PSMA6,PSMA7,PSMB1,PSMB2,PSMB3,PSMB4,PSMB5,PSMB6,PSMC1,PSMC3,PSMC6,PSMD7,TOLLIP
GABA synthesis, release, reuptake and degradation	5.68	0.533	-2.828	DNAJC5,HSPA8,SLC32A1,SLC6A1,SNAP25,STXBP1,SYT1,VAMP2
Ribosomal Quality Control Signaling Pathway	7.69	0.25	-2.858	PSMA1,PSMA2,PSMA3,PSMA4,PSMA5,PSMA6,PSMA7,PSMB1,PSMB2,PSMB3,PSMB4,PSMB5,PSMB6,PSMC1,PSMC3,PSMC6,PSMD7,RPL18,RPL19,RPL4,RPLP1,RPS3,RPS7,VCP
Cytoprotection by HMOX1	3.13	0.243	-3	COX4I1,COX5A,COX5B,COX6A1,COX6C,COX7A2,COX7A2L,HBB,HMOX2
Respiratory electron transport	19.5	0.517	-3.286	COX4I1,COX5A,COX5B,COX6A1,COX6C,COX7A2,COX7A2L,CYC1,NDUFA10,NDUFA12,NDUFA13,NDUFA2,NDUFA5,NDUFA8,NDUFA9,NDUFB10,NDUFB4,NDUFS1,NDUFS2,NDUFS3,NDUFS4,NDUFS5,NDUFS8,NDUFV1,NDUFV2,SDHA,TRAP1,UQCRC1,UQCRC2,UQCRFS1
Neutrophil degranulation	18.2	0.256	-3.576	ACLY,ALDOA,AP2A2,ATP6V0A1,ATP6V0C,ATP6V1D,CAP1,CAT,CCT2,CCT8,CYB5R3,DNAJC5,DYNC1H1,DYNLL1,EEF1A1,EEF2,FTH1,GPI,GSN,HBB,HMOX2,HSP90AB1,HSPA8,KCNAB2,KPNB1,LAMP1,LAMP2,MAPK1,MLEC,NFASC,PAFAH1B2,PDXK,PGAM1,PGM1,PGRMC1,PKM,PPIA,PRDX6,PSAP,PSMA2,PSMA5,PSMB1,PSMC3,PSMD7,PYGB,RAC1,RAP1B,RHOA,SIRPA,SNAP25,SPTAN1,STOM,SYNGR1,TOLLIP,VAPA,VCP,XRCC5
Protein Ubiquitination Pathway	7.09	0.193	-3.889	CRYAB,DNAJC5,DNAJC6,HSP90AB1,HSPA12A,HSPA4L,HSPA8,HSPA9,HSPB1,HSPD1,HSPE1,PSMA1,PSMA2,PSMA3,PSMA4,PSMA5,PSMA6,PSMA7,PSMB1,PSMB2,PSMB3,PSMB4,PSMB5,PSMB6,PSMC1,PSMC3,PSMC6,PSMD7,TRAP1,UBA1,UCHL1,USP5

## Sheet: Ts66 vs WT 3M
Supplementary table 5: List of Canonical Pathway identified by IPA software Excel sheet with 3 months-old Ts66Yah vs. Euploid comparison group
© 2000-2024 QIAGEN. All rights reserved.
Ingenuity Canonical Pathways	-log(p-value)	Ratio	z-score	Molecules
Mitochondrial Dysfunction	25.4	0.249	-2.828	ACO2,APP,ATP1A3,ATP1B1,ATP5F1A,ATP5F1B,ATP5F1C,Atp5f1e,ATP5MF,ATP5PB,ATP5PD,ATP5PF,Calm1 (includes others),CAMK2A,CAMK2B,CAMK2G,CAPNS1,COX4I1,COX6B1,Cox6c,CYB5B,DLAT,DNM1L,IDH2,MAPT,NDUFA2,NDUFA6,NDUFA7,NDUFA8,NDUFA9,NDUFB10,NDUFB4,NDUFS1,NDUFS2,NDUFS3,NDUFS6,NDUFS7,NDUFS8,NDUFV2,OPA1,PARK7,PPP3CB,SDHB,SNCA,SOD1,SOD2,UQCRC1,UQCRC2,UQCRFS1,UQCRHL,VDAC1,VDAC2
Oxidative Phosphorylation	23.7	0.443	5.385	ATP5F1A,ATP5F1B,ATP5F1C,Atp5f1e,ATP5MF,ATP5PB,ATP5PD,ATP5PF,COX4I1,COX6B1,Cox6c,CYB5B,NDUFA2,NDUFA6,NDUFA7,NDUFA8,NDUFA9,NDUFB10,NDUFB4,NDUFS1,NDUFS2,NDUFS3,NDUFS6,NDUFS7,NDUFS8,NDUFV2,SDHB,UQCRC1,UQCRC2,UQCRFS1,UQCRHL
Parkinson's Signaling Pathway	21.4	0.27	-3.592	ACTB,ATP6V0A1,ATP6V0C,ATP6V0D1,ATP6V1A,ATP6V1B2,ATP6V1D,ATP6V1G1,ATP6V1G2,Calm1 (includes others),CAMK2A,CAMK2B,CAMK2G,GRIA1,GRIA2,HSPA5,MAPK1,NDUFA2,NDUFA6,NDUFA7,NDUFA8,NDUFA9,NDUFB10,NDUFB4,NDUFS1,NDUFS2,NDUFS3,NDUFS6,NDUFS7,NDUFS8,NDUFV2,PARK7,SLC1A2,SNCA,TUBA4A,TUBB,TUBB2A,TUBB2B,TUBB4A,TUBB4B,UCHL1
Electron transport, ATP synthesis, and heat production by uncoupling proteins	21.1	0.395	5.477	ATP5F1A,ATP5F1B,ATP5F1C,ATP5MF,ATP5PB,ATP5PD,ATP5PF,COX4I1,COX6B1,CYB5B,NDUFA2,NDUFA6,NDUFA7,NDUFA8,NDUFA9,NDUFB10,NDUFB4,NDUFC2,NDUFS1,NDUFS2,NDUFS3,NDUFS6,NDUFS7,NDUFS8,NDUFV2,SDHB,UQCRC1,UQCRC2,UQCRFS1,UQCRHL
Sirtuin Signaling Pathway	16.9	0.231	-1.961	ACLY,APP,ATP5F1A,ATP5F1B,ATP5F1C,ATP5PB,ATP5PF,GLS,GOT2,IDH2,MAPK1,NDUFA2,NDUFA6,NDUFA7,NDUFA8,NDUFA9,NDUFB10,NDUFB4,NDUFS1,NDUFS2,NDUFS3,NDUFS6,NDUFS7,NDUFS8,NDUFV2,PFKM,PGAM1,PGK1,SDHB,SLC25A4,SOD1,SOD2,TUBA4A,UQCRC2,UQCRFS1,VDAC1,VDAC2
Chaperone Mediated Autophagy Signaling Pathway	13.6	0.22	1.257	APP,ATP6V0A1,ATP6V0C,ATP6V0D1,ATP6V1A,ATP6V1B2,ATP6V1D,ATP6V1G1,ATP6V1G2,EEF1A1,EIF4H,GFAP,HSP90AA1,HSP90AB1,HSPA2,HSPA5,HSPA8,IDH1,IDH2,MAPK1,MAPT,PARK7,PPP3CB,PSMA3,PSMA5,PSMB4,PSMB5,RAB11B,SNCA,STIP1,UCHL1
GABA synthesis, release, reuptake and degradation	12	0.733	3.317	CPLX1,DNAJC5,HSPA8,RAB3A,SLC32A1,SLC6A1,SLC6A11,SNAP25,STXBP1,SYT1,VAMP2
14-3-3-mediated Signaling	10	0.25	2.496	GFAP,MAP2K1,MAPK1,MAPT,PRKCB,PRKCE,PRKCG,SNCA,TUBA4A,TUBB,TUBB2A,TUBB2B,TUBB4A,TUBB4B,YWHAB,YWHAE,YWHAG,YWHAH,YWHAQ,YWHAZ
Glycolysis I	9.89	0.625	3.162	ALDOA,ENO2,GAPDH,GPI,PFKM,PFKP,PGAM1,PGK1,PKM,TPI1
L1CAM interactions	9.89	0.247	4.472	ACTB,Ank2,AP2A2,AP2M1,CLTC,CNTN1,DLG3,DNM1L,EZR,GAP43,HSPA8,L1CAM,MAP2K1,MAPK1,SH3GL2,TUBA4A,TUBB2A,TUBB2B,TUBB4A,TUBB4B
RHO GTPases Activate WASPs and WAVEs	9.7	0.462	3.464	ABI1,ABI2,ACTB,ACTR2,ACTR3,ARPC3,ARPC4,ARPC5,BRK1,MAPK1,NCKAP1,WASF1
Estrogen Receptor Signaling	9.69	0.145	4	ATP5F1A,ATP5F1B,ATP5F1C,ATP5PB,DDX5,GNAQ,GNAS,GNB2,GNG2,HSP90AA1,HSP90AB1,MAP2K1,MAPK1,NDUFA2,NDUFA6,NDUFA7,NDUFA8,NDUFA9,NDUFB10,NDUFB4,NDUFS1,NDUFS2,NDUFS3,NDUFS6,NDUFS7,NDUFS8,NDUFV2,PPP1CB,PRKCB,PRKCE,PRKCG,SDHB,SOD2,UQCRC2,UQCRFS1
SNARE Signaling Pathway	9.68	0.241	3.578	Calm1 (includes others),CAMK2A,CAMK2B,CAMK2G,CPLX1,CPLX2,DNAJC5,HSPA8,NAPB,RAB1A,RAB2A,RAB3A,SNAP25,SNAP91,SNCA,STXBP1,SYN1,SYN2,SYT1,VAMP2
Aggrephagy	9.14	0.478	3.317	DYNLL1,DYNLL2,HSP90AA1,PARK7,TUBA4A,TUBB2A,TUBB2B,TUBB4A,TUBB4B,UBE2N,VCP
Remodeling of Epithelial Adherens Junctions	8.96	0.333	2.236	ACTB,ACTN4,ACTR2,ACTR3,ARPC3,ARPC4,ARPC5,DNM1L,TUBA4A,TUBB,TUBB2A,TUBB2B,TUBB4A,TUBB4B
Synaptogenesis Signaling Pathway	8.7	0.146	5.112	ACTR2,ACTR3,AP2A2,AP2M1,ARPC3,ARPC4,ARPC5,Calm1 (includes others),CAMK2A,CAMK2B,CAMK2G,CPLX1,CPLX2,DNAJC5,GRIA1,GRIA2,HSPA8,MAPK1,MAPT,NAPB,PRKCE,RAB3A,SNAP25,SNCA,STXBP1,SYN1,SYN2,SYNGAP1,SYT1,VAMP2,WASF1
Neurotransmitter release cycle	8.62	0.387	3.464	CPLX1,GLS,RAB3A,SLC17A7,SLC1A2,SLC1A3,SNAP25,STXBP1,SYN1,SYN2,SYT1,VAMP2
HSP90 chaperone cycle for steroid hormone receptors in the presence of ligand	8.52	0.342	3.606	DNAJA2,DYNLL1,DYNLL2,HSP90AA1,HSP90AB1,HSPA2,HSPA8,STIP1,TUBA4A,TUBB2A,TUBB2B,TUBB4A,TUBB4B
Translocation of SLC2A4 (GLUT4) to the plasma membrane	8.24	0.298	3.742	ACTB,RAB10,TUBA4A,TUBB2A,TUBB2B,TUBB4A,TUBB4B,VAMP2,YWHAB,YWHAE,YWHAG,YWHAH,YWHAQ,YWHAZ
Clathrin-mediated endocytosis	7.9	0.214	4.243	AAK1,ACTB,ACTR2,ACTR3,AMPH,AP2A2,AP2M1,ARPC3,ARPC4,ARPC5,CLTB,CLTC,HSPA8,SGIP1,SH3GL2,SNAP91,SYT1,VAMP2
Glucocorticoid Receptor Signaling	7.65	0.129	No changes	ACTB,ATP5F1A,ATP5F1B,ATP5F1C,ATP5PB,HSP90AA1,HSP90AB1,HSPA2,HSPA5,HSPA8,KRT79,MAP2K1,MAPK1,NDUFA2,NDUFA6,NDUFA7,NDUFA8,NDUFA9,NDUFB10,NDUFB4,NDUFS1,NDUFS2,NDUFS3,NDUFS6,NDUFS7,NDUFS8,NDUFV2,PPP3CB,SDHB,UQCRC2,UQCRFS1,YWHAH
Gap junction trafficking and regulation	7.28	0.45	3	ACTB,AP2M1,CLTB,CLTC,TUBA4A,TUBB2A,TUBB2B,TUBB4A,TUBB4B
Activation of NMDA receptors and postsynaptic events	6.85	0.237	3.162	CAMK2A,CAMK2B,CAMK2G,DLG3,GRIA1,GRIA2,MAPK1,MAPT,PPM1E,TUBA4A,TUBB2A,TUBB2B,TUBB4A,TUBB4B
The citric acid (TCA) cycle and respiratory electron transport	6.45	0.289	3.317	ACO2,CS,DLAT,FH,IDH2,IDH3G,MDH2,MPC2,SDHB,SUCLA2,VDAC1
Netrin Signaling	6.33	0.164	4.359	ACTR2,ACTR3,ARPC3,ARPC4,ARPC5,CAMK2A,CAMK2B,CAMK2G,GRIA1,MAP2K1,MAPK1,NAPB,PGK1,PPP3CB,PRKCB,PRKCE,PRKCG,SNAP25,VAMP2
Mitotic G2-G2/M phases	6.08	0.165	4.243	DYNLL1,HSP90AA1,HSP90AB1,PPP1CB,PPP2R2A,PSMA3,PSMA5,PSMB4,PSMB5,PSMD2,TUBA4A,TUBB,TUBB2A,TUBB2B,TUBB4A,TUBB4B,YWHAE,YWHAG
RHOA Signaling	6.04	0.206	3.207	ACTB,ACTR2,ACTR3,ARPC3,ARPC4,ARPC5,EZR,PFN1,PPP1CB,PTK2B,SEPTIN11,SEPTIN3,SEPTIN8,WASF1
Protein Kinase A Signaling	6.04	0.125	3.4	ADD1,Calm1 (includes others),CAMK2A,CAMK2B,CAMK2G,GNAQ,GNAS,GNB2,GNG2,MAP2K1,MAPK1,PPP1CA,PPP1CB,PPP3CB,PRKCB,PRKCE,PRKCG,PTK2B,PTPRZ1,PYGB,YWHAB,YWHAE,YWHAG,YWHAH,YWHAQ,YWHAZ
Protein folding	5.91	0.217	3.606	ACTB,CCT2,CCT3,CCT6A,GNAQ,GNB2,GNG2,TCP1,TUBA4A,TUBB2A,TUBB2B,TUBB4A,TUBB4B
Glutamate binding, activation of AMPA receptors and synaptic plasticity	5.8	0.321	3	AP2A2,AP2M1,CAMK2A,CAMK2B,CAMK2G,GRIA1,GRIA2,PRKCB,PRKCG
Assembly and cell surface presentation of NMDA receptors	5.8	0.321	3	CAMK2A,CAMK2B,CAMK2G,DLG3,TUBA4A,TUBB2A,TUBB2B,TUBB4A,TUBB4B
Glutaminergic Receptor Signaling Pathway (Enhanced)	5.78	0.124	5	Calm1 (includes others),CAMK2A,CAMK2B,CAMK2G,DGKG,GLS,GLUL,GNAQ,GNAS,GOT1,GOT2,GRIA1,GRIA2,HOMER1,MAPK1,NAPB,PPP3CB,PRKCB,PRKCE,PRKCG,SHANK1,SLC1A2,SLC1A3,SNAP25,VAMP2
TCA Cycle II (Eukaryotic)	5.66	0.438	2.646	ACO2,CS,FH,IDH3G,MDH2,SDHB,SUCLA2
Gluconeogenesis I	5.66	0.438	2.646	ALDOA,ENO2,GAPDH,GPI,MDH2,PGAM1,PGK1
Eukaryotic Translation Elongation	5.64	0.244	3.317	EEF1A1,EEF1B2,RPL12,RPL18,RPL4,RPL8,RPLP2,RPS16,RPS4Y1,RPS7,RPSA
Signaling by Insulin receptor	5.51	0.3	3	ATP6V0A1,ATP6V0C,ATP6V0D1,ATP6V1A,ATP6V1B2,ATP6V1D,ATP6V1G1,ATP6V1G2,MAPK1
Signaling by Rho Family GTPases	5.47	0.139	4	ACTB,ACTR2,ACTR3,ARPC3,ARPC4,ARPC5,Cdc42,EZR,GFAP,GNAQ,GNAS,GNB2,GNG2,MAP2K1,MAPK1,PTK2B,SEPTIN11,SEPTIN3,SEPTIN8,WASF1
RHO GTPases activate PKNs	5.45	0.412	2.646	PPP1CB,YWHAB,YWHAE,YWHAG,YWHAH,YWHAQ,YWHAZ
Orexin Signaling Pathway	5.42	0.138	4.472	ATP6V0A1,ATP6V0C,ATP6V0D1,ATP6V1A,ATP6V1B2,ATP6V1D,ATP6V1G1,ATP6V1G2,Calm1 (includes others),CAMK2B,CNR1,GNAQ,GNAS,GNB2,GNG2,MAPK1,PRKCB,PRKCE,PRKCG,SLC8A2
p70S6K Signaling	5.36	0.182	2.121	GNAQ,MAP2K1,MAPK1,MAPT,PPP2R2A,PRKCB,PRKCE,PRKCG,YWHAB,YWHAE,YWHAG,YWHAH,YWHAQ,YWHAZ
Synaptic Long Term Potentiation	5.34	0.17	2.84	Calm1 (includes others),CAMK2A,CAMK2B,CAMK2G,GNAQ,GRIA1,GRIA2,MAP2K1,MAPK1,PPP1CA,PPP1CB,PPP3CB,PRKCB,PRKCE,PRKCG
Chaperone Mediated Autophagy	5.33	0.5	2.449	EEF1A1,GFAP,HSP90AA1,HSP90AB1,HSPA8,PARK7
Beta-catenin independent WNT signaling	5.16	0.22	3.317	AP2A2,AP2M1,CAMK2A,CLTB,CLTC,GNB2,GNG2,PFN1,PPP3CB,PRKCB,PRKCG
Gap Junction Signaling	5.03	0.122	1.706	ACTB,Calm1 (includes others),DBN1,GNAQ,GNAS,GRIA1,GRIA2,HSPA8,MAP2K1,MAPK1,PPP3CB,PRKCB,PRKCE,PRKCG,TUBA4A,TUBB,TUBB2A,TUBB2B,TUBB4A,TUBB4B,VDAC1,VDAC2
Glutamate Receptor Signaling	4.98	0.212	No changes	Calm1 (includes others),GLS,GLUL,GNB2,GNG2,GRIA1,GRIA2,HOMER1,SLC17A7,SLC1A2,SLC1A3
RHO GTPases activate IQGAPs	4.85	0.429	2.449	ACTB,TUBA4A,TUBB2A,TUBB2B,TUBB4A,TUBB4B
EIF2 Signaling	4.8	0.14	2.714	ACTB,HSPA5,MAP2K1,MAPK1,PABPC1,PPP1CA,PPP1CB,RPL12,RPL18,Rpl36a,RPL4,RPL8,RPLP2,RPS16,RPS4Y1,RPS7,RPSA
Melatonin Signaling	4.78	0.222	1.265	Calm1 (includes others),CAMK2A,CAMK2B,CAMK2G,GNAQ,MAP2K1,MAPK1,PRKCB,PRKCE,PRKCG
Cristae formation	4.74	0.333	2.646	ATP5F1A,ATP5F1B,ATP5F1C,ATP5MF,ATP5PB,ATP5PD,ATP5PF
Glucose metabolism	4.69	0.217	3.162	ALDOA,GOT1,GOT2,GPI,MDH2,PFKM,PFKP,PKM,SLC25A12,TPI1
Nonsense-Mediated Decay (NMD)	4.66	0.196	3.317	PABPC1,PPP2R2A,RPL12,RPL18,RPL4,RPL8,RPLP2,RPS16,RPS4Y1,RPS7,RPSA
nNOS Signaling in Neurons	4.54	0.267	No changes	Calm1 (includes others),CAMK2A,CAPNS1,PFKM,PPP3CB,PRKCB,PRKCE,PRKCG
Intrinsic Pathway for Apoptosis	4.49	0.231	3	DYNLL1,DYNLL2,MAPK1,YWHAB,YWHAE,YWHAG,YWHAH,YWHAQ,YWHAZ
COPI-mediated anterograde transport	4.47	0.174	3.464	Ank2,ARF5,DYNLL1,DYNLL2,NAPB,RAB1A,RAB1B,TUBA4A,TUBB2A,TUBB2B,TUBB4A,TUBB4B
α-Adrenergic Signaling	4.47	0.174	3.162	Calm1 (includes others),GNAQ,GNAS,GNB2,GNG2,MAP2K1,MAPK1,PRKCB,PRKCE,PRKCG,PYGB,SLC8A2
Chemokine Signaling	4.43	0.204	2.53	Calm1 (includes others),CAMK2A,CAMK2B,CAMK2G,GNAQ,MAP2K1,MAPK1,PPP1CB,PRKCB,PTK2B
CLEAR Signaling Pathway	4.41	0.115	-1.964	ATP6V0A1,ATP6V0C,ATP6V0D1,ATP6V1A,ATP6V1B2,ATP6V1D,ATP6V1G1,ATP6V1G2,MAPK1,PPP2R2A,PPP3CB,PRKCB,PRKCE,PRKCG,VPS35,YWHAB,YWHAE,YWHAG,YWHAH,YWHAQ,YWHAZ
Reelin Signaling in Neurons	4.39	0.151	3.742	ACTR2,ACTR3,APP,ARPC3,ARPC4,ARPC5,CAMK2A,CAMK2B,CAMK2G,CNR1,MAP2K1,MAPK1,MAPT,WASF1
TP53 Regulates Metabolic Genes	4.29	0.18	3.317	COX4I1,COX6B1,GLS,GPI,TXN,YWHAB,YWHAE,YWHAG,YWHAH,YWHAQ,YWHAZ
Eukaryotic Translation Initiation	4.29	0.18	3.317	EIF4H,PABPC1,RPL12,RPL18,RPL4,RPL8,RPLP2,RPS16,RPS4Y1,RPS7,RPSA
Ion channel transport	4.23	0.146	3.742	ATP1A3,ATP1B1,ATP2A2,ATP6V0A1,ATP6V0C,ATP6V0D1,ATP6V1A,ATP6V1B2,ATP6V1D,ATP6V1G1,ATP6V1G2,CAMK2A,CAMK2B,CAMK2G
Necroptosis Signaling Pathway	4.22	0.164	2.887	CAMK2A,CAMK2B,CAMK2G,CAPNS1,DNM1L,FKBP1A,GLUL,PPP3CB,SLC25A3,SLC25A4,VDAC1,VDAC2
Selenoamino acid metabolism	4.2	0.192	3.162	AHCY,RPL12,RPL18,RPL4,RPL8,RPLP2,RPS16,RPS4Y1,RPS7,RPSA
Cilium Assembly	4.19	0.138	3.742	CCT2,CCT3,CCT6A,DYNLL1,DYNLL2,HSP90AA1,TCP1,TUBA4A,TUBB,TUBB2A,TUBB2B,TUBB4A,TUBB4B,YWHAE,YWHAG
Eukaryotic Translation Termination	4.13	0.209	3	RPL12,RPL18,RPL4,RPL8,RPLP2,RPS16,RPS4Y1,RPS7,RPSA
Adrenergic Receptor Signaling Pathway (Enhanced)	4.13	0.143	3.742	ATP6V0A1,ATP6V0C,ATP6V0D1,ATP6V1A,ATP6V1B2,ATP6V1D,ATP6V1G1,ATP6V1G2,GNAQ,GNAS,PRKCB,PRKCE,PRKCG,SLC1A2
Iron uptake and transport	4.12	0.235	2.828	ATP6V0A1,ATP6V0C,ATP6V0D1,ATP6V1A,ATP6V1B2,ATP6V1D,ATP6V1G1,ATP6V1G2
Cellular response to heat stress	4.09	0.172	3.162	CAMK2A,CAMK2B,CAMK2G,EEF1A1,HSP90AA1,HSP90AB1,HSPA2,HSPA5,HSPA8,MAPK1,YWHAE
RAB geranylgeranylation	4.05	0.205	3	RAB10,RAB11B,RAB1A,RAB1B,RAB2A,RAB35,RAB3A,RAB3C,RAB8B
Mitochondrial protein import	4.02	0.229	2.828	ACO2,ATP5F1A,ATP5F1B,CS,IDH3G,SLC25A12,SLC25A4,VDAC1
Sensory processing of sound by inner hair cells of the cochlea	3.93	0.222	2.828	ACTB,DNAJC5,EZR,RAB3A,SNAP25,SYN1,SYP,VAMP2
Actin Cytoskeleton Signaling	3.92	0.125	2.84	ABI2,ACTB,ACTN4,ACTR2,ACTR3,ARPC3,ARPC4,ARPC5,BRK1,EZR,MAP2K1,MAPK1,NCKAP1,PFN1,PPP1CB,WASF1
Regulation of Actin-based Motility by Rho	3.91	0.164	2.53	ACTB,ACTR2,ACTR3,ARHGDIA,ARPC3,ARPC4,ARPC5,Cdc42,PFN1,PPP1CB,WASF1
NRF2-mediated Oxidative Stress Response	3.88	0.124	3	ACTB,CBR1,DNAJA2,DNAJC5,HSP90AA1,HSP90AB1,MAP2K1,MAPK1,PRKCB,PRKCE,PRKCG,SOD1,SOD2,STIP1,TXN,VCP
EPH-Ephrin signaling	3.72	0.169	3.162	ACTB,ACTR2,ACTR3,AP2A2,AP2M1,ARPC3,ARPC4,ARPC5,CLTB,CLTC
Sleep NREM Signaling Pathway	3.72	0.146	-1.732	CAMK2A,CAMK2B,CAMK2G,GNAS,MAP2K1,MAPK1,YWHAB,YWHAE,YWHAG,YWHAH,YWHAQ,YWHAZ
Opioid Signalling	3.66	0.167	3.162	CAMK2A,CAMK2B,CAMK2G,GNAQ,GNB2,GNG2,MAPK1,PPP1CA,PPP3CB,PRKCG
HIPPO signaling	3.66	0.167	-2.646	DLG3,PPP1CA,PPP1CB,PPP2R2A,YWHAB,YWHAE,YWHAG,YWHAH,YWHAQ,YWHAZ
Gαq Signaling	3.63	0.135	3.317	Calm1 (includes others),Cdc42,GNAQ,GNAS,GNB2,GNG2,MAP2K1,MAPK1,PPP3CB,PRKCB,PRKCE,PRKCG,PTK2B
Inhibition of ARE-Mediated mRNA Degradation Pathway	3.63	0.135	2.121	MAPK1,PPP2R2A,PSMA3,PSMA5,PSMB4,PSMB5,PSMD2,YWHAB,YWHAE,YWHAG,YWHAH,YWHAQ,YWHAZ
Amino acids regulate mTORC1	3.54	0.226	2.646	ATP6V0C,ATP6V0D1,ATP6V1A,ATP6V1B2,ATP6V1D,ATP6V1G1,ATP6V1G2
Response of EIF2AK4 (GCN2) to amino acid deficiency	3.54	0.176	3	RPL12,RPL18,RPL4,RPL8,RPLP2,RPS16,RPS4Y1,RPS7,RPSA
Carboxyterminal post-translational modifications of tubulin	3.51	0.333	2.236	TUBA4A,TUBB2A,TUBB2B,TUBB4A,TUBB4B
FOXO-mediated transcription	3.51	0.333	2.236	TXN,YWHAB,YWHAG,YWHAQ,YWHAZ
Neurotransmitter uptake and metabolism In glial cells	3.51	0.75	No changes	GLUL,SLC1A2,SLC1A3
Aspartate Degradation II	3.51	0.75	No changes	GOT1,GOT2,MDH2
Pancreatic Secretion Signaling Pathway	3.47	0.114	3.5	ARHGDIA,ATP2A2,GNAQ,GNAS,MAPK1,NAPB,PPP1CA,PPP1CB,PRKCB,PRKCE,PRKCG,SLC12A2,SLC4A4,SNAP25,STXBP1,VAMP2
Cargo recognition for clathrin-mediated endocytosis	3.42	0.156	3.162	AAK1,AP2A2,AP2M1,CLTB,CLTC,SGIP1,SH3GL2,SNAP91,SYT1,VAMP2
RHOGDI Signaling	3.42	0.123	-2.53	ACTB,ACTR2,ACTR3,ARHGDIA,ARPC3,ARPC4,ARPC5,Cdc42,EZR,GNAQ,GNAS,GNB2,GNG2,WASF1
Epithelial Adherens Junction Signaling	3.37	0.127	3.051	ACTR2,ACTR3,ARPC3,ARPC4,ARPC5,PPP2R2A,WASF1,YWHAB,YWHAE,YWHAG,YWHAH,YWHAQ,YWHAZ
RAF/MAP kinase cascade	3.21	0.105	4	ACTB,CAMK2A,CAMK2B,CAMK2G,DLG3,MAP2K1,MAPK1,PEBP1,PPP1CB,PPP5C,PSMA3,PSMA5,PSMB4,PSMB5,PSMD2,SYNGAP1,YWHAB
RAC Signaling	3.2	0.129	3.464	ABI2,ACTR2,ACTR3,ARPC3,ARPC4,ARPC5,BRK1,MAP2K1,MAPK1,NCKAP1,PTK2B,WASF1
GNRH Signaling	3.19	0.117	3.464	Calm1 (includes others),CAMK2A,CAMK2B,CAMK2G,GNAQ,GNAS,GNB2,GNG2,MAP2K1,MAPK1,PRKCB,PRKCE,PRKCG,PTK2B
G alpha (z) signalling events	3.16	0.231	2.449	GNAS,GNB2,GNG2,PRKCB,PRKCE,PRKCG
Iron homeostasis signaling pathway	3.1	0.143	No changes	ACO2,ATP6V0A1,ATP6V0C,ATP6V0D1,ATP6V1A,ATP6V1B2,ATP6V1D,ATP6V1G1,ATP6V1G2,MAPK1
Opioid Signaling Pathway	3.01	0.0978	3	AP2A2,AP2M1,Calm1 (includes others),CAMK2A,CAMK2B,CAMK2G,CLTB,CLTC,GNAQ,GNAS,GNB2,GNG2,MAP2K1,MAPK1,PPP3CB,PRKCB,PRKCE,PRKCG
Axonal Guidance Signaling	3	0.0875	No changes	ACTR2,ACTR3,ARPC3,ARPC4,ARPC5,GNAQ,GNAS,GNB2,GNG2,L1CAM,MAP2K1,MAPK1,PFN1,PPP3CB,PRKCB,PRKCE,PRKCG,TUBA4A,TUBB,TUBB2A,TUBB2B,TUBB4A,TUBB4B
SRP-dependent cotranslational protein targeting to membrane	3	0.15	3	RPL12,RPL18,RPL4,RPL8,RPLP2,RPS16,RPS4Y1,RPS7,RPSA
Cell Cycle: G2/M DNA Damage Checkpoint Regulation	2.98	0.214	No changes	YWHAB,YWHAE,YWHAG,YWHAH,YWHAQ,YWHAZ
Integrin Signaling	2.95	0.11	2.887	ACTB,ACTN4,ACTR2,ACTR3,ARF5,ARPC3,ARPC4,ARPC5,CAPNS1,Cdc42,MAP2K1,MAPK1,PFN1,PPP1CB
Cell Cycle Checkpoints	2.91	0.109	3.742	DYNLL1,DYNLL2,PSMA3,PSMA5,PSMB4,PSMB5,PSMD2,UBE2N,YWHAB,YWHAE,YWHAG,YWHAH,YWHAQ,YWHAZ
RHO GTPases Activate Formins	2.84	0.143	3	ACTB,DYNLL1,DYNLL2,PFN1,TUBA4A,TUBB2A,TUBB2B,TUBB4A,TUBB4B
Germ Cell-Sertoli Cell Junction Signaling	2.84	0.118	No changes	ACTB,ACTN4,Cdc42,MAP2K1,MAPK1,RAB8B,TUBA4A,TUBB,TUBB2A,TUBB2B,TUBB4A,TUBB4B
RAB GEFs exchange GTP for GDP on RABs	2.75	0.138	3	GDI1,GDI2,RAB10,RAB1A,RAB1B,RAB35,RAB3A,RAB8B,YWHAE
L-cysteine Degradation III	2.73	1	No changes	CISD1,GOT1
L-cysteine Degradation I	2.73	1	No changes	GOT1,GOT2
Glutamate Degradation II	2.73	1	No changes	GOT1,GOT2
Aspartate Biosynthesis	2.73	1	No changes	GOT1,GOT2
Neuropathic Pain Signaling in Dorsal Horn Neurons	2.7	0.136	3	CAMK2A,CAMK2B,CAMK2G,GRIA1,GRIA2,MAPK1,PRKCB,PRKCE,PRKCG
Sulfur amino acid metabolism	2.61	0.429	No changes	AHCY,GOT1,GOT2
Glutamate and glutamine metabolism	2.61	0.429	No changes	GLS,GLUL,GOT2
Mitotic Prometaphase	2.59	0.116	3.317	DYNLL1,DYNLL2,HSP90AA1,TUBA4A,TUBB,TUBB2A,TUBB2B,TUBB4A,TUBB4B,YWHAE,YWHAG
Signaling by VEGF	2.56	0.13	3	ABI1,ABI2,ACTB,BRK1,HSP90AA1,NCKAP1,PRKCB,PTK2B,WASF1
Regulation of mRNA stability by proteins that bind AU-rich elements	2.5	0.208	2.236	HSPA8,KHSRP,PABPC1,YWHAB,YWHAZ
Signaling by NTRK1 (TRKA)	2.48	0.138	2.828	AP2A2,AP2M1,CLTC,DNM1L,MAP2K1,MAPK1,SH3GL2,YWHAB
Transport of inorganic cations/anions and amino acids/oligopeptides	2.44	0.136	2.828	SLC12A2,SLC17A7,SLC1A2,SLC1A3,SLC25A22,SLC32A1,SLC4A4,SLC8A2
Aspartate and asparagine metabolism	2.42	0.375	No changes	GOT1,GOT2,SLC25A12
Phospholipase C Signaling	2.35	0.0952	2.53	Calm1 (includes others),Cdc42,GNAQ,GNAS,GNB2,GNG2,MAP2K1,MAPK1,PEBP1,PPP1CB,PPP3CB,PRKCB,PRKCE,PRKCG
Mitotic Metaphase and Anaphase	2.31	0.0977	3.606	DYNLL1,DYNLL2,PPP2R2A,PSMA3,PSMA5,PSMB4,PSMB5,PSMD2,TUBA4A,TUBB2A,TUBB2B,TUBB4A,TUBB4B
Integration of energy metabolism	2.3	0.129	2.449	ACLY,GNAQ,GNAS,GNB2,GNG2,SNAP25,STXBP1,VAMP2
RHO GTPase cycle	2.3	0.0826	4.359	ABI1,ABI2,ACTB,ARHGDIA,BASP1,BRK1,CCT2,CCT6A,CLTC,DBN1,HNRNPC,HSP90AA1,HSP90AB1,NCKAP1,NDUFS3,PTK2B,STIP1,VCP,WASF1
Insulin Secretion Signaling Pathway	2.29	0.0909	3.873	CAMK2A,CAMK2B,CAMK2G,CPE,DLAT,GNAQ,GNAS,MAPK1,NAPB,PABPC1,PRKCB,PRKCE,PRKCG,SNAP25,VAMP2
Ephrin B Signaling	2.27	0.14	2.236	ABI1,GNAQ,GNAS,GNB2,GNG2,HNRNPK,MAPK1
ERK5 Signaling	2.22	0.137	2.646	GNAQ,YWHAB,YWHAE,YWHAG,YWHAH,YWHAQ,YWHAZ
Serotonin Receptor Signaling	2.22	0.0784	4.146	ACAT1,APP,Calm1 (includes others),CAMK2A,CAMK2B,CAMK2G,Cdc42,CPE,GAP43,GNAQ,GNAS,GNB2,GNG2,MAP2K1,MAPK1,MAPT,PPP1CB,PRKCB,PRKCE,PRKCG,RAB3A
Regulation of Apoptosis	2.21	0.154	2.449	OPA1,PSMA3,PSMA5,PSMB4,PSMB5,PSMD2
WNT/SHH Axonal Guidance Signaling Pathway	2.2	0.115	3	CAMK2A,CAMK2B,CAMK2G,YWHAB,YWHAE,YWHAG,YWHAH,YWHAQ,YWHAZ
Insertion of tail-anchored proteins into the endoplasmic reticulum membrane	2.19	0.222	2	APP,PRNP,VAMP2,VAPA
GABAergic Receptor Signaling Pathway (Enhanced)	2.17	0.108	2.53	GLS,GLUL,GNB2,GNG2,GOT1,GOT2,SLC12A2,SLC32A1,SLC6A1,SLC6A11
Major pathway of rRNA processing in the nucleolus and cytosol	2.17	0.114	3	RPL12,RPL18,RPL4,RPL8,RPLP2,RPS16,RPS4Y1,RPS7,RPSA
Endocannabinoid Neuronal Synapse Pathway	2.14	0.106	2.121	CNR1,FAAH,GNAQ,GNB2,GNG2,GRIA1,GRIA2,MAPK1,NDUFS2,PPP3CB
Protein methylation	2.11	0.3	No changes	EEF1A1,HSPA8,VCP
trans-Golgi Network Vesicle Budding	2.09	0.13	2.646	AP1B1,APP,CLTB,CLTC,HSPA8,SH3GL2,VAMP2
Protein Ubiquitination Pathway	2.08	0.0862	3.873	DNAJC5,HSP90AA1,HSP90AB1,HSPA2,HSPA5,HSPA8,PSMA3,PSMA5,PSMB4,PSMB5,PSMD2,UBA1,UBE2D3,UBE2N,UCHL1
DAG and IP3 signaling	2.07	0.167	2.236	CAMK2A,CAMK2B,CAMK2G,PRKCE,PRKCG
GABA Receptor Signaling	2.06	0.11	No changes	AP2A2,AP2M1,GNAQ,GNAS,GNB2,GNG2,SLC32A1,SLC6A1,SLC6A11
Corticotropin Releasing Hormone Signaling	2.05	0.103	2.828	ARPC5,Calm1 (includes others),CNR1,GNAQ,GNAS,MAP2K1,MAPK1,PRKCB,PRKCE,PRKCG
TEC Kinase Signaling	2.05	0.103	2.449	ACTB,Cdc42,GNAQ,GNAS,GNB2,GNG2,PRKCB,PRKCE,PRKCG,PTK2B
Unfolded protein response	2.04	0.127	2	CANX,DNAJA2,DNAJC5,HSPA2,HSPA5,HSPA8,VCP
Glyoxylate metabolism and glycine degradation	1.99	0.273	No changes	DLAT,GOT2,GRHPR
Metabolism of nitric oxide: NOS3 activation and regulation	1.98	0.5	No changes	DDAH1,HSP90AA1
Ephrin Receptor Signaling	1.93	0.0909	3.464	ABI1,ACTR2,ACTR3,ARPC3,ARPC4,ARPC5,GNAQ,GNAS,GNB2,GNG2,MAP2K1,MAPK1
Cardiac conduction	1.92	0.111	2.828	ATP1A3,ATP1B1,ATP2A2,CAMK2A,CAMK2B,CAMK2G,KCND2,SLC8A2
AMPK Signaling	1.91	0.0872	2.121	ACTB,GNAQ,GNAS,GNB2,GNG2,MAPK1,PFKM,PFKP,PPM1E,PPP2R2A,RAB1A,RAB2A,RAB3A
Androgen Signaling	1.9	0.098	2.449	Calm1 (includes others),GNAQ,GNAS,GNB2,GNG2,HSP90AA1,MAPK1,PRKCB,PRKCE,PRKCG
Cholecystokinin/Gastrin-mediated Signaling	1.88	0.11	2.646	Cdc42,GNAQ,MAP2K1,MAPK1,PRKCB,PRKCE,PRKCG,PTK2B
VEGF Signaling	1.88	0.119	1.633	ACTB,ACTN4,MAP2K1,MAPK1,PRKCB,PTK2B,YWHAE
Triglyceride metabolism	1.88	0.25	No changes	FABP7,PPP1CA,PPP1CB
IGF-1 Signaling	1.85	0.108	No changes	MAP2K1,MAPK1,YWHAB,YWHAE,YWHAG,YWHAH,YWHAQ,YWHAZ
Dopamine-DARPP32 Feedback in cAMP Signaling	1.84	0.0917	1.897	ATP2A2,Calm1 (includes others),GNAQ,GNAS,PPP1CA,PPP1CB,PPP2R2A,PPP3CB,PRKCB,PRKCE,PRKCG
Circadian Rhythm Signaling	1.77	0.0814	No changes	CAMK2A,CAMK2B,CAMK2G,GNAQ,GNAS,GNB2,GNG2,GRIA1,GRIA2,MAP2K1,MAPK1,PRKCB,PRKCE,PRKCG
Actin Nucleation by ARP-WASP Complex	1.77	0.113	2.449	ACTR2,ACTR3,ARPC3,ARPC4,ARPC5,Cdc42,WASF1
Ketone body metabolism	1.77	0.4	No changes	ACAT1,OXCT1
Sucrose Degradation V (Mammalian)	1.77	0.4	No changes	ALDOA,TPI1
Superoxide Radicals Degradation	1.77	0.4	No changes	SOD1,SOD2
Ketolysis	1.77	0.4	No changes	ACAT1,OXCT1
Intra-Golgi and retrograde Golgi-to-ER traffic	1.76	0.0894	3.317	ARF5,DYNLL1,DYNLL2,NAPB,RAB1A,RAB1B,TUBA4A,TUBB2A,TUBB2B,TUBB4A,TUBB4B
Calcium Signaling	1.71	0.088	3.162	ATP2A2,Calm1 (includes others),CAMK2A,CAMK2B,CAMK2G,GRIA1,GRIA2,MAPK1,PPP3CB,SLC8A2,Tpm1
NOD1/2 Signaling Pathway	1.7	0.109	2.646	HSP90AA1,HSP90AB1,HSPA2,HSPA5,HSPA8,MAP2K1,MAPK1
Amyloid Processing	1.69	0.135	2.236	APP,CAPNS1,MAPK1,MAPT,PRKCE
B Cell Receptor Signaling	1.67	0.0947	3	Calm1 (includes others),CAMK2A,CAMK2B,CAMK2G,MAP2K1,MAPK1,PPP3CB,PRKCB,PTK2B
Thrombopoietin Signaling	1.64	0.132	2.236	MAP2K1,MAPK1,PRKCB,PRKCE,PRKCG
Sertoli Cell-Sertoli Cell Junction Signaling	1.62	0.0853	3.317	ACTB,ACTN4,MAP2K1,MAPK1,RAB8B,TUBA4A,TUBB,TUBB2A,TUBB2B,TUBB4A,TUBB4B
MicroRNA Biogenesis Signaling Pathway	1.62	0.0885	2.53	DDX5,DNAJA2,Fus,HNRNPA2B1,HSP90AA1,HSP90AB1,HSPA8,KHSRP,MAPK1,SRSF3
CDC42 Signaling	1.6	0.104	1.89	ACTR2,ACTR3,ARPC3,ARPC4,ARPC5,MAPK1,PPP1CB
Cellular response to hypoxia	1.58	0.113	2.449	PSMA3,PSMA5,PSMB4,PSMB5,PSMD2,UBE2D3
mTOR Signaling	1.58	0.084	1.633	Cdc42,FKBP1A,MAPK1,PPP2R2A,PRKCB,PRKCE,PRKCG,RPS16,RPS4Y1,RPS7,RPSA
Gαs Signaling	1.55	0.0952	1.633	ADD1,CNR1,GNAQ,GNAS,GNB2,GNG2,MAP2K1,MAPK1
Sperm Motility	1.54	0.0827	2.449	Calm1 (includes others),GNAQ,GNAS,GNB2,GNG2,MAP2K1,PRKCB,PRKCE,PRKCG,PTK2B,SLC12A2
Synaptic Long Term Depression	1.5	0.0847	2.53	GNAQ,GNAS,GRIA1,GRIA2,MAP2K1,MAPK1,PPP2R2A,PRKCB,PRKCE,PRKCG
Metabolism of cofactors	1.47	0.286	No changes	HSP90AA1,IDH1
Phenylalanine Degradation IV (Mammalian, via Side Chain)	1.47	0.286	No changes	GOT1,GOT2
G Beta Gamma Signaling	1.47	0.092	2.646	GNAQ,GNAS,GNB2,GNG2,MAPK1,PRKCB,PRKCE,PRKCG
Metabolism of polyamines	1.43	0.116	2.236	PSMA3,PSMA5,PSMB4,PSMB5,PSMD2
Superpathway of Methionine Degradation	1.39	0.167	No changes	AHCY,GOT1,GOT2
Pentose Phosphate Pathway (Oxidative Branch)	1.36	1	No changes	PGLS
Acetyl-CoA Biosynthesis III (from Citrate)	1.36	1	No changes	ACLY
Glutamine Biosynthesis I	1.36	1	No changes	GLUL
Glutamine Degradation I	1.36	1	No changes	GLS
ERBB4 Signaling	1.36	0.111	2.236	MAP2K1,MAPK1,PRKCB,PRKCE,PRKCG
Signal regulatory protein family interactions	1.36	0.25	No changes	CD47,PTK2B
Mitochondrial calcium ion transport	1.36	0.25	No changes	VDAC1,VDAC2
Activation of kainate receptors upon glutamate binding	1.33	0.158	No changes	DLG3,GNB2,GNG2
ABC-family proteins mediated transport	1.32	0.0984	2.449	PSMA3,PSMA5,PSMB4,PSMB5,PSMD2,VCP
ROBO SLIT Signaling Pathway	1.32	0.0909	-1.89	ACTR2,ACTR3,APP,ARF5,ARPC3,ARPC4,ARPC5
Deubiquitination	1.31	0.0759	3.317	ACTB,OGT,PSMA3,PSMA5,PSMB4,PSMB5,PSMD2,UCHL1,VCP,VDAC1,VDAC2
VEGF Family Ligand-Receptor Interactions	1.29	0.106	2.236	MAP2K1,MAPK1,PRKCB,PRKCE,PRKCG
Apelin Muscle Signaling Pathway	1.28	0.121	No changes	GNAQ,GNAS,GNB2,GNG2
KEAP1-NFE2L2 pathway	1.27	0.0952	2.449	PSMA3,PSMA5,PSMB4,PSMB5,PSMD2,VCP
Neuregulin Signaling	1.27	0.0886	2.236	HSP90AA1,HSP90AB1,MAP2K1,MAPK1,PRKCB,PRKCE,PRKCG
Glutaryl-CoA Degradation	1.26	0.222	No changes	ACAT1,PARK7
Tryptophan Degradation III (Eukaryotic)	1.26	0.222	No changes	ACAT1,PARK7
Transcriptional Regulation by MECP2	1.26	0.104	No changes	CAMK2A,CAMK2B,CAMK2G,GRIA2,MECP2
CDK5 Signaling	1.24	0.0875	0.378	GNAS,MAP2K1,MAPK1,MAPT,PPP1CA,PPP1CB,PPP2R2A
Eicosanoid Signaling	1.24	0.0738	3.317	AP1B1,ATP2A2,GNAQ,GNAS,GNB2,GNG2,MAP2K1,MAPK1,PRKCB,PRKCE,PRKCG
COPII-mediated vesicle transport	1.23	0.102	2.236	CNIH2,GRIA1,NAPB,RAB1A,RAB1B
Detoxification of Reactive Oxygen Species	1.22	0.143	No changes	SOD1,SOD2,TXN
Docosahexaenoic Acid (DHA) Signaling	1.22	0.0733	3.317	APP,FABP7,GNAQ,GNAS,MAP2K1,MAPK1,PRKCB,PRKCE,PRKCG,STXBP1,SYT1
Signaling by ROBO receptors	1.22	0.0864	1.89	PFN1,PPP3CB,PSMA3,PSMA5,PSMB4,PSMB5,PSMD2
Oxytocin in Brain Signaling Pathway	1.22	0.0783	3	Calm1 (includes others),GNAQ,GNB2,GNG2,MAP2K1,MAPK1,PRKCB,PRKCE,PRKCG
Neurexins and neuroligins	1.2	0.1	2.236	DLG3,HOMER1,SHANK1,STXBP1,SYT1
Regulation of RUNX2 expression and activity	1.2	0.1	2.236	PSMA3,PSMA5,PSMB4,PSMB5,PSMD2
PPARα/RXRα Activation	1.18	0.0769	0	AP2A2,GNAQ,GNAS,GOT2,HSP90AA1,HSP90AB1,MAP2K1,MAPK1,PRKCB
GPCR-Mediated Nutrient Sensing in Enteroendocrine Cells	1.16	0.0896	2.449	GNAQ,GNAS,GNG2,PRKCB,PRKCE,PRKCG
Acetylcholine Receptor Signaling Pathway	1.16	0.0763	3	Calm1 (includes others),CAMK2A,CAMK2B,CAMK2G,GNAQ,MAPK1,PRKCB,PRKCE,PRKCG
Mitotic Prophase	1.14	0.0962	2.236	MAPK1,PRKCB,RAB1A,RAB1B,RAB2A
Growth Hormone Signaling	1.13	0.108	2	MAPK1,PRKCB,PRKCE,PRKCG
G Protein Signaling Mediated by Tubby	1.13	0.108	2	GNAQ,GNAS,GNB2,GNG2
Sertoli Cell-Germ Cell Junction Signaling Pathway (Enhanced)	1.09	0.0714	1.265	ACTB,ACTR2,ACTR3,ARPC3,ARPC4,ARPC5,CAMK2B,MAP2K1,MAPK1,PPP2R2A
Regulation of mitotic cell cycle	1.08	0.0926	2.236	PSMA3,PSMA5,PSMB4,PSMB5,PSMD2
LPS-stimulated MAPK Signaling	1.08	0.0926	2.236	MAP2K1,MAPK1,PRKCB,PRKCE,PRKCG
Prolactin Signaling	1.08	0.0926	2.236	MAP2K1,MAPK1,PRKCB,PRKCE,PRKCG
Creatine-phosphate Biosynthesis	1.07	0.5	No changes	CKMT1A/CKMT1B
Pentose Phosphate Pathway	1.07	0.5	No changes	PGLS
Hypusine Biosynthesis	1.07	0.5	No changes	EIF5A
Anandamide Degradation	1.07	0.5	No changes	FAAH
Folate Signaling Pathway	1.04	0.12	No changes	AHCY,MAPK1,OGT
RAF-independent MAPK1/3 activation	1.03	0.167	No changes	MAP2K1,MAPK1
Microautophagy Signaling Pathway	1.03	0.0778	2.646	DNM1L,HSPA8,PSMA3,PSMA5,PSMB4,PSMB5,PSMD2
Neurovascular Coupling Signaling Pathway	1.02	0.0714	3	APP,Calm1 (includes others),GNAQ,GRIA1,GRIA2,MAPT,PPP1CB,SLC1A2,SLC1A3
Regulation of eIF4 and p70S6K Signaling	1.02	0.0741	No changes	MAP2K1,MAPK1,PABPC1,PPP2R2A,RPS16,RPS4Y1,RPS7,RPSA
Vasopressin regulates renal water homeostasis via Aquaporins	0.998	0.115	No changes	GNAS,GNB2,GNG2
RIPK1-mediated regulated necrosis	0.973	0.154	No changes	HSP90AA1,OGT
RHO GTPases Activate NADPH Oxidases	0.973	0.154	No changes	MAPK1,PRKCB
DHCR24 Signaling Pathway	0.958	0.0789	0.816	APP,MAPT,PRKCB,PRKCE,PRKCG,TTR
Mitotic G1 phase and G1/S transition	0.958	0.0789	1.633	PPP2R2A,PSMA3,PSMA5,PSMB4,PSMB5,PSMD2
DNA Replication Pre-Initiation	0.955	0.0847	2.236	PSMA3,PSMA5,PSMB4,PSMB5,PSMD2
Fc Epsilon RI Signaling	0.932	0.0833	2.236	MAP2K1,MAPK1,PRKCB,PRKCE,PRKCG
Interferon gamma signaling	0.925	0.107	No changes	CAMK2A,CAMK2B,CAMK2G
GPER1 signaling	0.925	0.107	No changes	GNAS,GNB2,GNG2
Amyloid fiber formation	0.925	0.107	No changes	APP,SNCA,TTR
Degradation of beta-catenin by the destruction complex	0.91	0.082	2.236	PSMA3,PSMA5,PSMB4,PSMB5,PSMD2
ERBB Signaling	0.91	0.082	2.236	MAP2K1,MAPK1,PRKCB,PRKCE,PRKCG
NFE2L2 regulating TCA cycle genes	0.905	0.333	No changes	IDH1
Superpathway of Serine and Glycine Biosynthesis I	0.905	0.333	No changes	PSAT1
PRPP Biosynthesis I	0.905	0.333	No changes	PRPS1
NADH Repair	0.905	0.333	No changes	GAPDH
Serine Biosynthesis	0.905	0.333	No changes	PSAT1
Acetyl-CoA Biosynthesis I (Pyruvate Dehydrogenase Complex)	0.905	0.333	No changes	DLAT
Glycogen Degradation II	0.905	0.333	No changes	PYGB
Citrulline Biosynthesis	0.905	0.333	No changes	GLS
Rapoport-Luebering Glycolytic Shunt	0.905	0.333	No changes	PGAM1
Apoptotic execution phase	0.891	0.103	No changes	ADD1,DNM1L,MAPT
TBC/RABGAPs	0.891	0.103	No changes	RAB11B,RAB35,RAB8B
Nuclear Cytoskeleton Signaling Pathway	0.888	0.069	2.828	ACTB,DYNLL1,DYNLL2,TUBA4A,TUBB2A,TUBB2B,TUBB4A,TUBB4B
MAPK6/MAPK4 signaling	0.888	0.0806	No changes	PSMA3,PSMA5,PSMB4,PSMB5,PSMD2
Oxytocin Signaling Pathway	0.885	0.0649	2.53	Calm1 (includes others),GNAQ,GNB2,GNG2,MAPK1,PPP1CB,PPP3CB,PRKCB,PRKCE,PRKCG
Insulin Receptor Signaling	0.88	0.075	2.449	ACLY,MAP2K1,MAPK1,PPP1CA,PPP1CB,VAMP2
Signaling by Hippo	0.868	0.133	No changes	YWHAB,YWHAE
Synaptic adhesion-like molecules	0.868	0.133	No changes	DLG3,GRIA1
Extra-nuclear estrogen signaling	0.865	0.087	2	GNB2,GNG2,HSP90AA1,MAPK1
Synthesis of DNA	0.846	0.0781	2.236	PSMA3,PSMA5,PSMB4,PSMB5,PSMD2
E3 ubiquitin ligases ubiquitinate target proteins	0.828	0.0968	No changes	UBE2D3,UBE2N,VCP
Fatty acyl-CoA biosynthesis	0.822	0.125	No changes	ACLY,ACSL6
GP6 Signaling Pathway	0.816	0.0833	2	Calm1 (includes others),PRKCB,PRKCE,PRKCG
Transcriptional regulation by RUNX1	0.808	0.0714	2.449	PRKCB,PSMA3,PSMA5,PSMB4,PSMB5,PSMD2
IL-1 Signaling	0.806	0.0758	No changes	GNAQ,GNAS,GNB2,GNG2,MAPK1
cAMP-mediated signaling	0.804	0.0638	3	Calm1 (includes others),CAMK2A,CAMK2B,CAMK2G,CNR1,GNAS,MAP2K1,MAPK1,PPP3CB
Type II Diabetes Mellitus Signaling	0.791	0.0706	2.236	ACSL6,MAPK1,PKM,PRKCB,PRKCE,PRKCG
Creatine metabolism	0.79	0.25	No changes	SLC6A11
Thioredoxin Pathway	0.79	0.25	No changes	TXN
Glycogen Degradation III	0.79	0.25	No changes	PYGB
UDP-N-acetyl-D-galactosamine Biosynthesis II	0.79	0.25	No changes	GPI
GDP-mannose Biosynthesis	0.79	0.25	No changes	GPI
S Phase	0.787	0.0746	2.236	PSMA3,PSMA5,PSMB4,PSMB5,PSMD2
Transcriptional regulation by RUNX3	0.787	0.0746	2.236	PSMA3,PSMA5,PSMB4,PSMB5,PSMD2
PTEN Regulation	0.772	0.0667	1.134	MAPK1,PSMA3,PSMA5,PSMB4,PSMB5,PSMD2,VAPA
Mitotic Roles of Polo-Like Kinase	0.743	0.0882	No changes	HSP90AA1,HSP90AB1,PPP2R2A
Insulin processing	0.741	0.111	No changes	CPE,VAMP2
G-protein beta:gamma signalling	0.741	0.111	No changes	GNB2,GNG2
Antiproliferative Role of Somatostatin Receptor 2	0.729	0.0769	No changes	GNB2,GNG2,MAP2K1,MAPK1
Gαi Signaling	0.727	0.0674	2	CNR1,GNAQ,GNAS,GNB2,GNG2,MAPK1
Role of JAK family kinases in IL-6-type Cytokine Signaling	0.717	0.0857	No changes	HSP90AA1,HSP90AB1,MAPK1
Potassium Channels	0.709	0.0755	2	GNB2,GNG2,KCNAB2,KCND2
Late endosomal microautophagy	0.704	0.105	No changes	HSPA8,PARK7
Aryl hydrocarbon receptor signalling	0.702	0.2	No changes	HSP90AB1
Lipophagy	0.702	0.2	No changes	HSPA8
Human Embryonic Stem Cell Pluripotency	0.702	0.0636	2.646	HSP90AA1,HSP90AB1,MAP2K1,MAPK1,PRKCB,PRKCE,PRKCG
ESR-mediated signaling	0.682	0.0685	2.236	DDX5,HSP90AA1,HSP90AB1,MAPK1,PPP5C
Protein Sorting Signaling Pathway	0.676	0.0625	2.646	AP1B1,CLTB,CLTC,GNAQ,GNAS,RAB11B,VPS35
Keratinization	0.67	0.1	No changes	CAPNS1,KRT79
Signaling by TGF-beta Receptor Complex	0.669	0.0811	No changes	FKBP1A,PPP1CA,PPP1CB
Regulation of Cellular Mechanics by Calpain Protease	0.652	0.0714	No changes	ACTN4,CAPNS1,EZR,MAPK1
Relaxin Signaling	0.641	0.0632	2	GNAQ,GNAS,GNB2,GNG2,MAP2K1,MAPK1
BER (Base Excision Repair) Pathway	0.638	0.0952	No changes	MAP2K1,MAPK1
Ferroptosis Signaling Pathway	0.635	0.0658	1.342	ARF5,MAP2K1,MAPK1,PEBP1,VDAC2
Miro GTPase Cycle	0.632	0.167	No changes	RAP1GDS1
Serine biosynthesis	0.632	0.167	No changes	PSAT1
Plasma lipoprotein assembly, remodeling, and clearance	0.624	0.0769	No changes	AP2A2,AP2M1,CLTC
VDR/RXR Activation	0.624	0.0769	No changes	PRKCB,PRKCE,PRKCG
Pyridoxal 5'-phosphate Salvage Pathway	0.624	0.0769	No changes	MAP2K1,MAPK1,PRKCE
MTOR signalling	0.609	0.0909	No changes	FKBP1A,YWHAB
Cargo concentration in the ER	0.609	0.0909	No changes	CNIH2,GRIA1
Sensory processing of sound by outer hair cells of the cochlea	0.609	0.0909	No changes	ACTB,EZR
Mitochondrial biogenesis	0.603	0.075	No changes	ATP5F1B,IDH2,SOD2
Erythropoietin Signaling Pathway	0.591	0.0633	2.236	MAP2K1,MAPK1,PRKCB,PRKCE,PRKCG
CREB Signaling in Neurons	0.586	0.0519	3.606	Calm1 (includes others),CAMK2A,CAMK2B,CAMK2G,CNR1,GNAQ,GNAS,GNB2,GNG2,GRIA1,GRIA2,MAP2K1,MAPK1,PRKCB,PRKCE,PRKCG
XBP1(S) activates chaperone genes	0.581	0.087	No changes	ADD1,ATP6V0D1
DNA Double Strand Break Response	0.581	0.087	No changes	PPP5C,UBE2N
Triacylglycerol Degradation	0.581	0.087	No changes	ABHD12,FAAH
Striated Muscle Contraction	0.574	0.143	No changes	TMOD2
Fatty Acid Activation	0.574	0.143	No changes	ACSL6
Superpathway of Citrulline Metabolism	0.574	0.143	No changes	GLS
Acyl-CoA Hydrolysis	0.574	0.143	No changes	ACOT7
Ketogenesis	0.574	0.143	No changes	ACAT1
Colanic Acid Building Blocks Biosynthesis	0.574	0.143	No changes	GPI
Apoptosis Signaling	0.568	0.0656	-1	CAPNS1,MAP2K1,MAPK1,PRKCE
Oncostatin M Signaling	0.555	0.0833	No changes	MAP2K1,MAPK1
HGF Signaling	0.551	0.061	2.236	MAP2K1,MAPK1,PRKCB,PRKCE,PRKCG
Tight Junction Signaling	0.531	0.0577	No changes	ACTB,NAPB,PPP2R2A,SNAP25,VAMP2,VAPA
Senescence Pathway	0.526	0.0539	2.333	Calm1 (includes others),CAPNS1,DLAT,MAP2K1,MAPK1,PPP1CA,PPP2R2A,PPP3CB,SOD2
Synthesis of Prostaglandins (PG) and Thromboxanes (TX)	0.525	0.125	No changes	CBR1
ATF6 (ATF6-alpha) activates chaperone genes	0.525	0.125	No changes	HSPA5
Calcium Transport I	0.525	0.125	No changes	ATP2A2
TCF dependent signaling in response to WNT	0.509	0.0566	2.449	PSMA3,PSMA5,PSMB4,PSMB5,PSMD2,YWHAZ
SUMOylation of RNA binding proteins	0.507	0.0769	No changes	HNRNPC,HNRNPK
G-Protein Coupled Receptor Signaling	0.494	0.0494	3.638	Calm1 (includes others),CAMK2A,CAMK2B,CAMK2G,CNR1,GNAQ,GNAS,GNB2,GNG2,MAP2K1,MAPK1,PPP3CB,PRKCB,PRKCE,PRKCG,PTK2B,SYNGAP1
JAK/STAT Signaling	0.494	0.0652	No changes	GNAQ,MAP2K1,MAPK1
WNT ligand biogenesis and trafficking	0.483	0.111	No changes	VPS35
Unfolded Protein Response (UPR)	0.483	0.111	No changes	HSPA5
RHO GTPases activate CIT	0.483	0.111	No changes	PPP1CB
RHO GTPases Activate ROCKs	0.483	0.111	No changes	PPP1CB
Mitochondrial L-carnitine Shuttle Pathway	0.483	0.111	No changes	ACSL6
Neuroprotective Role of THOP1 in Alzheimer's Disease	0.478	0.0638	No changes	APP,MAPT,YWHAE
Sphingosine-1-phosphate Signaling	0.469	0.0588	No changes	Cdc42,GNAQ,MAPK1,PTK2B
PPAR Signaling	0.469	0.0588	-2	HSP90AA1,HSP90AB1,MAP2K1,MAPK1
Paxillin Signaling	0.456	0.058	2	ACTB,ACTN4,MAPK1,PTK2B
Salvage Pathways of Pyrimidine Ribonucleotides	0.448	0.0612	No changes	MAP2K1,MAPK1,PRKCE
Branched-chain amino acid catabolism	0.446	0.1	No changes	ACAT1
Glycogen metabolism	0.446	0.1	No changes	PYGB
Isoleucine Degradation I	0.446	0.1	No changes	ACAT1
γ-linolenate Biosynthesis II (Animals)	0.446	0.1	No changes	ACSL6
Methionine Degradation I (to Homocysteine)	0.446	0.1	No changes	AHCY
Vitamin-C Transport	0.446	0.1	No changes	TXN
Stearate Biosynthesis I (Animals)	0.444	0.069	No changes	ACOT7,ACSL6
Endocannabinoid Developing Neuron Pathway	0.435	0.0543	2	CNR1,GNB2,GNG2,MAP2K1,MAPK1
PDGF Signaling	0.433	0.06	No changes	MAP2K1,MAPK1,PRKCB
G alpha (q) signalling events	0.432	0.0563	2	APP,GNAQ,GNB2,GNG2
Acute Phase Response Signaling	0.415	0.0532	1.342	HNRNPK,MAP2K1,MAPK1,SOD2,TTR
D-myo-inositol (1,4,5,6)-Tetrakisphosphate Biosynthesis	0.415	0.0532	No changes	PPP1CA,PPP1CB,PPP2R2A,PPP3CB,PPP5C
D-myo-inositol (3,4,5,6)-tetrakisphosphate Biosynthesis	0.415	0.0532	No changes	PPP1CA,PPP1CB,PPP2R2A,PPP3CB,PPP5C
RHO GTPases activate PAKs	0.414	0.0909	No changes	PPP1CB
Gastrin-CREB signalling pathway via PKC and MAPK	0.414	0.0909	No changes	MAPK1
Cysteine Biosynthesis III (mammalia)	0.414	0.0909	No changes	AHCY
G alpha (i) signalling events	0.412	0.0517	2.449	APP,CNR1,GNAS,GNB2,GNG2,HEBP1
SUMOylation of transcription cofactors	0.408	0.0645	No changes	DDX5,PARK7
IL-17A Signaling in Airway Cells	0.408	0.0645	No changes	MAP2K1,MAPK1
Neddylation	0.402	0.0504	2.646	PSMA3,PSMA5,PSMB4,PSMB5,PSMD2,UBE2D3,VCP
Dopamine Receptor Signaling	0.393	0.0566	No changes	PPP1CA,PPP1CB,PPP2R2A
Signaling by NODAL	0.385	0.0833	No changes	MAPK1
Signaling by Activin	0.385	0.0833	No changes	MAPK1
Binding and Uptake of Ligands by Scavenger Receptors	0.385	0.0833	No changes	HSP90AA1
Interconversion of nucleotide di- and triphosphates	0.385	0.0833	No changes	TXN
Mitochondrial Fatty Acid Beta-Oxidation	0.385	0.0833	No changes	DECR1
Glutathione-mediated Detoxification	0.385	0.0833	No changes	Gsta4
Endoplasmic Reticulum Stress Pathway	0.385	0.0833	No changes	HSPA5
Signaling by ERBB2	0.375	0.0606	No changes	HSP90AA1,PRKCE
Role of JAK1 and JAK3 in γc Cytokine Signaling	0.375	0.0606	No changes	MAPK1,PTK2B
GABA receptor activation	0.36	0.0588	No changes	GNB2,GNG2
EGF Signaling	0.36	0.0588	No changes	MAP2K1,MAPK1
Pulmonary Healing Signaling Pathway	0.36	0.05	2.236	IDH2,MAPK1,PRKCB,PRKCE,PRKCG
D-myo-inositol-5-phosphate Metabolism	0.36	0.05	No changes	PPP1CA,PPP1CB,PPP2R2A,PPP3CB,PPP5C
3-phosphoinositide Degradation	0.36	0.05	No changes	PPP1CA,PPP1CB,PPP2R2A,PPP3CB,PPP5C
Arachidonic acid metabolism	0.359	0.0769	No changes	FAAH
ATF4 activates genes in response to endoplasmic reticulum stress	0.359	0.0769	No changes	KHSRP
Nonhomologous End-Joining (NHEJ)	0.359	0.0769	No changes	UBE2N
Cytoprotection by HMOX1	0.346	0.0571	No changes	COX4I1,COX6B1
CNTF Signaling	0.346	0.0571	No changes	MAP2K1,MAPK1
Miscellaneous transport and binding events	0.335	0.0714	No changes	ADD1
IL-17A Signaling in Gastric Cells	0.335	0.0714	No changes	MAPK1
Peroxisomal protein import	0.332	0.0556	No changes	IDH1,UBE2D3
ILK Signaling	0.327	0.0481	1	ACTB,ACTN4,Cdc42,MAPK1,PPP2R2A
Semaphorin Signaling in Neurons	0.319	0.0541	No changes	Cdc42,MAPK1
IL-17A Signaling in Fibroblasts	0.319	0.0541	No changes	MAPK1,PRKCB
Melanocyte Development and Pigmentation Signaling	0.315	0.05	No changes	GNAS,MAP2K1,MAPK1
Asparagine N-linked glycosylation	0.314	0.0667	No changes	CANX
Class I peroxisomal membrane protein import	0.314	0.0667	No changes	GDAP1
Transport of bile salts and organic acids, metal ions and amine compounds	0.306	0.0526	No changes	SLC6A1,SLC6A11
Histone Modification Signaling Pathway	0.305	0.0458	2.646	PRKCB,YWHAB,YWHAE,YWHAG,YWHAH,YWHAQ,YWHAZ
SAPK/JNK Signaling	0.295	0.0484	No changes	GNB2,GNG2,HNRNPK
Nephrin family interactions	0.294	0.0625	No changes	ACTN4
Transport of vitamins, nucleosides, and related molecules	0.294	0.0625	No changes	SLC25A4
Semaphorin interactions	0.294	0.0513	No changes	HSP90AA1,HSP90AB1
ERB2-ERBB3 Signaling	0.294	0.0513	No changes	MAP2K1,MAPK1
GPCR-Mediated Integration of Enteroendocrine Signaling Exemplified by an L Cell	0.294	0.0513	No changes	GNAQ,GNAS
3-phosphoinositide Biosynthesis	0.29	0.0459	No changes	PPP1CA,PPP1CB,PPP2R2A,PPP3CB,PPP5C
Sumoylation Pathway	0.277	0.0469	No changes	ARHGDIA,Cdc42,SNCA
Mitophagy	0.277	0.0588	No changes	VDAC1
Protein ubiquitination	0.277	0.0588	No changes	UBA1
Circadian Clock	0.271	0.0488	No changes	PPP1CA,PPP1CB
G alpha (12/13) signalling events	0.271	0.0488	No changes	GNB2,GNG2
NCAM signaling for neurite out-growth	0.261	0.0476	No changes	MAPK1,PRNP
G alpha (s) signalling events	0.26	0.0455	No changes	GNAS,GNB2,GNG2
Meiotic synapsis	0.26	0.0556	No changes	HSPA2
Gamma carboxylation, hypusine formation and arylsulfatase activation	0.26	0.0556	No changes	EIF5A
Signaling by ALK	0.26	0.0556	No changes	PTPRZ1
DNA Damage Bypass	0.26	0.0556	No changes	VCP
Superpathway of Cholesterol Biosynthesis	0.26	0.0556	No changes	ACAT1
Macroautophagy	0.251	0.0465	No changes	DYNLL1,DYNLL2
Oxidative Stress Induced Senescence	0.251	0.0465	No changes	MAPK1,TXN
Oncogene Induced Senescence	0.245	0.0526	No changes	MAPK1
B-WICH complex positively regulates rRNA expression	0.245	0.0526	No changes	ACTB
FOXO-mediated transcription of oxidative stress, metabolic and neuronal genes	0.245	0.0526	No changes	SOD2
Fatty Acid β-oxidation I	0.245	0.0526	No changes	ACSL6
GDNF Family Ligand-Receptor Interactions	0.232	0.0444	No changes	MAP2K1,MAPK1
FLT3 Signaling in Hematopoietic Progenitor Cells	0.223	0.0435	No changes	MAP2K1,MAPK1
Kinetochore Metaphase Signaling Pathway	0.223	0.0435	No changes	PPP1CA,PPP1CB
Phase II - Conjugation of compounds	0.218	0.0476	No changes	AHCY
Visual phototransduction	0.218	0.0476	No changes	TTR
Signaling by FGFR4	0.218	0.0476	No changes	MAPK1
Cell Cycle Regulation by BTG Family Proteins	0.218	0.0476	No changes	PPP2R2A
Signaling by Retinoic Acid	0.194	0.0435	No changes	DLAT
Signaling by FGFR3	0.194	0.0435	No changes	MAPK1
Formation of WDR5-containing histone-modifying complexes	0.194	0.0435	No changes	OGT
B Cell Activating Factor Signaling	0.194	0.0435	No changes	MAPK1
April Mediated Signaling	0.194	0.0435	No changes	MAPK1
NAD Signaling Pathway	0	0.0267	No changes	IDH2,SOD2
Pyroptosis Signaling Pathway	0	0.0278	No changes	MAPK1
IL-13 Signaling Pathway	0	0.0244	No changes	MAPK1
Multiple Sclerosis Signaling Pathway	0	0.0395	No changes	CAPNS1,MAPK1,SLC8A2
Pathogen Induced Cytokine Storm Signaling Pathway	0	0.00909	No changes	MAPK1
Ribonucleotide Reductase Signaling Pathway	0	0.0217	No changes	ACTB,MAPK1
Myelination Signaling Pathway	0	0.0352	1.89	Calm1 (includes others),FKBP1A,MAP2K1,MAPK1,PPP3CB,PTK2B,RAB35
Activin Inhibin Signaling Pathway	0	0.0217	No changes	MAP2K1,MAPK1
ISGylation Signaling Pathway	0	0.0278	No changes	UBE2N
LPS/IL-1 Mediated Inhibition of RXR Function	0	0.0204	No changes	ACSL6,FABP7
ISG15 antiviral mechanism	0	0.0303	No changes	UBE2N
Signaling by ERBB4	0	0.0256	No changes	GFAP
PIP3 activates AKT signaling	0	0.0122	No changes	MAPK1
Signaling by EGFR	0	0.037	No changes	SH3GL2
p75 NTR receptor-mediated signalling	0	0.0308	No changes	ARHGDIA,YWHAE
RNA Polymerase II Transcription	0	0.0119	No changes	SRSF3
Gene Silencing by RNA	0	0.0227	No changes	HSP90AA1
Phase I - Functionalization of compounds	0	0.0294	No changes	CYB5B
Transcriptional activity of SMAD2/SMAD3:SMAD4 heterotrimer	0	0.0294	No changes	MAPK1
Senescence-Associated Secretory Phenotype (SASP)	0	0.0303	No changes	MAPK1
Netrin-1 signaling	0	0.0333	No changes	EZR
Regulation of Insulin-like Growth Factor (IGF) transport and uptake by IGFBPs	0	0.0345	No changes	APP,PRKCSH
Sphingolipid metabolism	0	0.0222	No changes	VAPA
Deadenylation-dependent mRNA decay	0	0.037	No changes	PABPC1
Cell junction organization	0	0.0244	No changes	ACTB
Mitochondrial translation	0	0.0208	No changes	TUFM
Signaling by FGFR1	0	0.037	No changes	MAPK1
Signaling by FGFR2	0	0.0233	No changes	MAPK1
HDR through Homologous Recombination (HRR) or Single Strand Annealing (SSA)	0	0.0294	No changes	UBE2N
Nucleotide Excision Repair	0	0.0217	No changes	UBE2N
TP53 Regulates Transcription of DNA Repair Genes	0	0.0238	No changes	AP1B1
Signaling by MET	0	0.025	No changes	SH3GL2
Processing of Capped Intron-Containing Pre-mRNA	0	0.0427	2.646	DDX5,HNRNPA2B1,HNRNPC,HNRNPK,HNRNPU,HSPA8,SRSF3
TNF signaling	0	0.0312	No changes	UBE2D3
Transcriptional regulation by RUNX2	0	0.0333	No changes	MAPK1
Post-translational protein phosphorylation	0	0.0392	No changes	APP,PRKCSH
Transcriptional Regulation by NPAS4	0	0.0385	No changes	MAPK1
Retinoid metabolism and transport	0	0.0417	No changes	TTR
LXR/RXR Activation	0	0.02	No changes	TTR
NAFLD Signaling Pathway	0	0.0291	No changes	ATP2A2,PPP2R2A,PRKCE
BBSome Signaling Pathway	0	0.0323	1.89	CCT2,CCT3,CCT6A,CNR1,DNM1L,MAPK1,TCP1
IL-27 Signaling Pathway	0	0.0196	No changes	MAPK1
Sleep REM Signaling Pathway	0	0.04	No changes	HOMER1,MAPK1
UFMylation Signaling Pathway	0	0.0294	No changes	PABPC1
Cohesin Chromatin Regulation Pathway	0	0.0275	No changes	DDX5,MECP2,PPP2R2A
Ceramide Signaling	0	0.0317	No changes	MAP2K1,PPP2R2A
TR/RXR Activation	0	0.0133	No changes	PFKP
RAR Activation	0	0.0431	3	ACTB,CAMK2A,CAMK2B,CAMK2G,Cdc42,GNAQ,GRIA1,MAP2K1,MAPK1
Lymphotoxin β Receptor Signaling	0	0.0303	No changes	MAPK1
Agrin Interactions at Neuromuscular Junction	0	0.0417	No changes	ACTB,MAPK1
Role of CHK Proteins in Cell Cycle Checkpoint Control	0	0.04	No changes	PPP2R2A
DNA Methylation and Transcriptional Repression Signaling	0	0.0213	No changes	MECP2
ATM Signaling	0	0.0192	No changes	PPP2R2A
Role of NANOG in Mammalian Embryonic Stem Cell Pluripotency	0	0.0364	No changes	MAP2K1,MAPK1
Type I Diabetes Mellitus Signaling	0	0.0417	No changes	CPE,MAPK1
Gα12/13 Signaling	0	0.0417	No changes	MAP2K1,MAPK1,PTK2B
PAK Signaling	0	0.0429	No changes	MAP2K1,MAPK1,PTK2B
Cyclins and Cell Cycle Regulation	0	0.0204	No changes	PPP2R2A
Spliceosomal Cycle	0	0.037	No changes	HSPA8
NGF Signaling	0	0.0282	No changes	MAP2K1,MAPK1
Mouse Embryonic Stem Cell Pluripotency	0	0.0357	No changes	MAP2K1,MAPK1
Transcriptional Regulatory Network in Embryonic Stem Cells	0	0.0341	No changes	L1CAM,MAP2K1,MAPK1
Ephrin A Signaling	0	0.0366	No changes	APP,MAP2K1,MAPK1
GADD45 Signaling	0	0.027	No changes	MAPK1
Superpathway of Inositol Phosphate Compounds	0	0.0417	No changes	PPP1CA,PPP1CB,PPP2R2A,PPP3CB,PPP5C
Antioxidant Action of Vitamin C	0	0.0408	No changes	MAPK1,TXN
PEDF Signaling	0	0.0364	No changes	MAPK1,SOD2
Regulation of the Epithelial-Mesenchymal Transition Pathway	0	0.0208	No changes	MAP2K1,MAPK1
STAT3 Pathway	0	0.0274	No changes	MAP2K1,MAPK1
FGF Signaling	0	0.0417	No changes	MAP2K1,MAPK1
Neurotrophin/TRK Signaling	0	0.0357	No changes	MAP2K1,MAPK1
Death Receptor Signaling	0	0.0217	No changes	ACTB
TGF-β Signaling	0	0.0339	No changes	MAP2K1,MAPK1
BMP signaling pathway	0	0.0345	No changes	MAP2K1,MAPK1
Autophagy	0	0.0426	2.449	ARL8B,Calm1 (includes others),MAP2K1,MAPK1,PPP2R2A,PPP3CB
NER (Nucleotide Excision Repair, Enhanced Pathway)	0	0.0244	No changes	UBE2N
Apelin Adipocyte Signaling Pathway	0	0.0408	No changes	MAPK1,SOD1
Semaphorin Neuronal Repulsive Signaling Pathway	0	0.0312	No changes	MAP2K1,MAPT,PPP1CB
Regulation of the Epithelial Mesenchymal Transition by Growth Factors Pathway	0	0.0187	No changes	MAP2K1,MAPK1

## Sheet: Ts66 vs WT 9M
Supplementary table 5: List of Canonical Pathway identified by IPA software Excel sheet with 9 months-old Ts66Yah vs. Euploid comparison group
© 2000-2024 QIAGEN. All rights reserved.
Ingenuity Canonical Pathways	-log(p-value)	Ratio	z-score	Molecules
Mitochondrial Dysfunction	14	0.231	-0.729	ACO2,APP,ATP1A1,ATP1A2,ATP1A3,ATP1B1,Atp5e,ATP5F1B,ATP5F1C,ATP5F1D,ATP5PB,ATP5PF,Calm1 (includes others),CAMK2A,CAMK2B,CAMK2G,CAPNS1,COX4I1,COX6B1,Cox6c,DLAT,DLD,FIS1,MAPT,NDUFA12,NDUFA2,NDUFA7,NDUFA9,NDUFB3,NDUFB4,NDUFS4,NDUFS6,NDUFS8,PPP3CA,PPP3CB,PPP3R1,SNCA,SOD1,SOD2,TARDBP,TFAM,TOMM70,UQCRC2,UQCRFS1,UQCRQ,VDAC1,VDAC2,VDAC3
EIF2 Signaling	11.2	0.264	4.025	ACTB,EIF3I,EIF3J,EIF4A2,KRAS,MAP2K1,MAPK3,PPP1CB,Ppp1cc,RPL12,RPL18,RPL19,RPL22,RPL26,RPL27,RPL27A,RPL30,RPL31,RPL35,Rpl36a,RPL38,RPL8,RPLP0,RPLP2,RPS14,RPS16,RPS17,RPS21,RPS27A,RPS3,RPS4Y1,RPSA
Signaling by Rho Family GTPases	10.4	0.236	5.196	ACTB,ACTG1,ACTR2,ACTR3,ARFIP2,ARPC1A,ARPC2,ARPC3,ARPC4,ARPC5,ARPC5L,CDH2,CFL2,CYFIP1,GFAP,GNA11,GNAO1,GNAQ,GNAS,GNB1,GNB5,GNG2,MAP2K1,MAPK3,PIP4K2B,PIP4K2C,PIP5K1C,ROCK2,SEPTIN11,SEPTIN3,SEPTIN4,SEPTIN7,SEPTIN8,WASF1
Oxidative Phosphorylation	8.75	0.304	4.583	Atp5e,ATP5F1B,ATP5F1C,ATP5F1D,ATP5PB,ATP5PF,COX4I1,COX6B1,Cox6c,NDUFA12,NDUFA2,NDUFA7,NDUFA9,NDUFB3,NDUFB4,NDUFS4,NDUFS6,NDUFS8,UQCRC2,UQCRFS1,UQCRQ
Synaptogenesis Signaling Pathway	8.32	0.183	5.84	ACTR2,ACTR3,AP2M1,APOE,ARPC1A,ARPC2,ARPC3,ARPC4,ARPC5,ARPC5L,Calm1 (includes others),CAMK2A,CAMK2B,CAMK2G,CDH2,CPLX1,CPLX2,DLG4,DNAJC5,GRIA2,GRIA3,GRM5,KRAS,MAPK3,MAPT,NAPA,NAPB,NAPG,NLGN2,PAFAH1B1,PRKCE,RAB5A,RAB5C,SNAP25,SNCA,STX1A,SYN2,SYNGAP1,WASF1
Sirtuin Signaling Pathway	7.87	0.2	-0.229	APP,ATP5F1B,ATP5F1C,ATP5F1D,ATP5PB,ATP5PF,GLUD1,GOT2,H1-0,MAPK3,NAMPT,NDRG1,NDUFA12,NDUFA2,NDUFA7,NDUFA9,NDUFB3,NDUFB4,NDUFS4,NDUFS6,NDUFS8,SOD1,SOD2,TIMM13,TOMM70,TRIM28,TUBA4A,UQCRC2,UQCRFS1,VDAC1,VDAC2,VDAC3
Synaptic Long Term Potentiation	6.7	0.239	3.578	Calm1 (includes others),CAMK2A,CAMK2B,CAMK2G,CAMK4,GNA11,GNAQ,GRIA2,GRIA3,GRM5,KRAS,MAP2K1,MAPK3,PLCB1,PPP1CB,Ppp1cc,PPP3CA,PPP3CB,PPP3R1,PRKCE,PRKCG
TCA Cycle II (Eukaryotic)	5.53	0.5	2.828	ACO2,CS,DLD,DLST,IDH3A,IDH3G,SUCLA2,SUCLG1
14-3-3-mediated Signaling	5.43	0.225	2.309	GFAP,KRAS,MAP2K1,MAPK3,MAPT,PLCB1,PRKCE,PRKCG,SNCA,TUBA4A,TUBB,TUBB2A,TUBB2B,TUBB4B,YWHAB,YWHAG,YWHAH,YWHAQ
Axonal Guidance Signaling	5.38	0.144	No changes	ACTR2,ACTR3,ARPC1A,ARPC2,ARPC3,ARPC4,ARPC5,ARPC5L,CFL2,GNA11,GNAO1,GNAQ,GNAS,GNB1,GNB5,GNG2,KRAS,LINGO1,MAP2K1,MAPK3,PFN1,PFN2,PLCB1,PLXNA1,PMPCA,PPP3CA,PPP3CB,PPP3R1,PRKCE,PRKCG,ROCK2,RTN4,TUBA4A,TUBB,TUBB2A,TUBB2B,TUBB4B,Wasl
nNOS Signaling in Neurons	4.85	0.333	2.449	Calm1 (includes others),CAMK2A,CAPNS1,DLG2,DLG4,PPP3CA,PPP3CB,PPP3R1,PRKCE,PRKCG
Protein Kinase A Signaling	3.95	0.139	3.402	ADD1,ADD2,Calm1 (includes others),CAMK2A,CAMK2B,CAMK2G,GDPD1,GNAQ,GNAS,GNB1,GNB5,GNG2,H1-0,MAP2K1,MAPK3,PLCB1,PPP1CB,Ppp1cc,PPP3CA,PPP3CB,PPP3R1,PRKCE,PRKCG,PTPRZ1,ROCK2,YWHAB,YWHAG,YWHAH,YWHAQ
Chaperone Mediated Autophagy Signaling Pathway	3.4	0.149	0.218	APP,ATP6AP2,ATP6V0A1,ATP6V1D,ATP6V1G1,ATP6V1G2,GFAP,MAPT,PPP3CA,PPP3CB,PPP3R1,PSMA1,PSMA3,PSMA5,PSMB5,PSMB6,RAB11B,SNCA,STIP1,TPT1,UCHL1
NRF2-mediated Oxidative Stress Response	2.67	0.14	3.464	ACTB,ACTG1,AKR1A1,CBR1,CCT7,DNAJB6,DNAJC5,FTH1,KRAS,MAP2K1,MAPK3,PRDX1,PRKCE,PRKCG,SOD1,SOD2,STIP1,TXN
mTOR Signaling	2.59	0.137	2.646	EIF3I,EIF3J,EIF4A2,FKBP1A,KRAS,MAPK3,PLD3,PRKCE,PRKCG,RHEB,RPS14,RPS16,RPS17,RPS21,RPS27A,RPS3,RPS4Y1,RPSA
p70S6K Signaling	2.33	0.156	2.828	GNAQ,KRAS,MAP2K1,MAPK3,MAPT,PLCB1,PRKCE,PRKCG,YWHAB,YWHAG,YWHAH,YWHAQ
Superpathway of Inositol Phosphate Compounds	2.23	0.133	3.162	ATP1A1,ATP1A2,ITPKA,MDP1,NUDT3,PIP4K2B,PIP4K2C,PIP5K1C,PLCB1,PLPPR4,PPP1CB,Ppp1cc,PPP3CA,PPP3CB,PPP3R1,PSPH
Superpathway of Methionine Degradation	2.06	0.25	2.236	AHCYL1,AHCYL2,DLD,GOT2,PRMT5
Glucose and Glucose-1-phosphate Degradation	1.9	0.667	No changes	PGM1,PGM2L1
2-ketoglutarate Dehydrogenase Complex	1.9	0.667	No changes	DLD,DLST
NADH Repair	1.9	0.667	No changes	GAPDH,NAXD
3-phosphoinositide Biosynthesis	1.88	0.128	2.828	ATP1A1,ATP1A2,MDP1,NUDT3,PIP4K2B,PIP4K2C,PIP5K1C,PLPPR4,PPP1CB,Ppp1cc,PPP3CA,PPP3CB,PPP3R1,PSPH
D-myo-inositol-5-phosphate Metabolism	1.82	0.13	2.646	ATP1A1,ATP1A2,MDP1,NUDT3,PIP4K2C,PLCB1,PLPPR4,PPP1CB,Ppp1cc,PPP3CA,PPP3CB,PPP3R1,PSPH
Protein Ubiquitination Pathway	1.65	0.109	No changes	CRYAB,DNAJB6,DNAJC5,ELOC,HSPA12A,HSPE1,HSPH1,PSMA1,PSMA3,PSMA5,PSMB5,PSMB6,PSMC6,RPS27A,SKP1,UBE2O,UCHL1,USP12,USP46
Glycogen Degradation II	1.61	0.5	No changes	PGM1,PGM2L1
Glycogen Degradation III	1.41	0.4	No changes	PGM1,PGM2L1
Superoxide Radicals Degradation	1.41	0.4	No changes	SOD1,SOD2
Methionine Degradation I (to Homocysteine)	1.38	0.25	No changes	AHCYL1,AHCYL2,PRMT5
Synaptic Long Term Depression	1.3	0.11	3.606	GNA11,GNAO1,GNAQ,GNAS,GRIA2,GRIA3,GRM5,KRAS,MAP2K1,MAPK3,PLCB1,PRKCE,PRKCG
Cysteine Biosynthesis III (mammalia)	1.29	0.231	No changes	AHCYL1,AHCYL2,PRMT5
Protein Citrullination	1.18	1	No changes	PADI2
Pentose Phosphate Pathway (Non-oxidative Branch)	1.18	1	No changes	TALDO1
Glutamine Biosynthesis I	1.18	1	No changes	GLUL
Glutamate Biosynthesis II	1.18	1	No changes	GLUD1
Glutamate Degradation X	1.18	1	No changes	GLUD1
3-phosphoinositide Degradation	1.17	0.11	2.236	ATP1A1,ATP1A2,MDP1,NUDT3,PLPPR4,PPP1CB,Ppp1cc,PPP3CA,PPP3CB,PPP3R1,PSPH
Glycolysis I	1.06	0.188	No changes	ALDOA,ENO2,GAPDH
Gluconeogenesis I	1.06	0.188	No changes	ALDOA,ENO2,GAPDH
Amyloid Processing	1.01	0.135	2.236	APP,CAPNS1,MAPK3,MAPT,PRKCE
Branched-chain α-keto acid Dehydrogenase Complex	0.89	0.5	No changes	DLD
Glycerol Degradation I	0.89	0.5	No changes	GPD1
Pentose Phosphate Pathway	0.89	0.5	No changes	TALDO1
Palmitate Biosynthesis I (Animals)	0.89	0.5	No changes	CBR4
Glycerol-3-phosphate Shuttle	0.89	0.5	No changes	GPD1
NAD Biosynthesis III	0.89	0.5	No changes	NAMPT
L-cysteine Degradation I	0.89	0.5	No changes	GOT2
Glutamate Degradation III (via 4-aminobutyrate)	0.89	0.5	No changes	GAD2
Glutamate Degradation II	0.89	0.5	No changes	GOT2
Aspartate Biosynthesis	0.89	0.5	No changes	GOT2
Arginine Biosynthesis IV	0.728	0.333	No changes	GLUD1
Superpathway of Serine and Glycine Biosynthesis I	0.728	0.333	No changes	PSAT1
Serine Biosynthesis	0.728	0.333	No changes	PSAT1
Glycine Cleavage Complex	0.728	0.333	No changes	DLD
CDP-diacylglycerol Biosynthesis I	0.671	0.154	No changes	CDS2,GPD1
Apoptosis Signaling	0.659	0.0984	-0.816	CAPNS1,KRAS,MAP2K1,MAPK3,PRKCE,SPTAN1
Noradrenaline and Adrenaline Degradation	0.622	0.143	No changes	AKR1A1,DHRS4
Sphingomyelin Metabolism	0.618	0.25	No changes	SMPD3
Aspartate Degradation II	0.618	0.25	No changes	GOT2
Phosphatidylglycerol Biosynthesis II (Non-plastidic)	0.578	0.133	No changes	CDS2,GPD1
Sucrose Degradation V (Mammalian)	0.535	0.2	No changes	ALDOA
S100 Family Signaling Pathway	0.522	0.0749	3.4	ADGRL1,APP,ATP2A2,Atp5e,ATP5F1B,ATP5F1C,ATP5F1D,BSG,Calm1 (includes others),CAMK2A,CAMK2B,CAMK2G,GNA11,GRM5,MAP2K1,MAPK3,NCL,PLCB1,PRKCE,PRKCG,ROCK2,S100A1,S100A13,Tpm1,TPM3
Stearate Biosynthesis I (Animals)	0.491	0.1	No changes	ACOT9,ACSBG1,CBR1
Phosphatidylethanolamine Biosynthesis II	0.47	0.167	No changes	PCYT2
Choline Biosynthesis III	0.47	0.167	No changes	PLD3
Leucine Degradation I	0.47	0.167	No changes	ACADM
Fatty Acid β-oxidation I	0.438	0.105	No changes	ACADM,ACSBG1
JAK/STAT Signaling	0.434	0.087	2	GNAQ,KRAS,MAP2K1,MAPK3
PPARα/RXRα Activation	0.422	0.0769	0	GNA11,GNAQ,GNAS,GOT2,GPD1,KRAS,MAP2K1,MAPK3,PLCB1
Fatty Acid Activation	0.417	0.143	No changes	ACSBG1
Acyl-CoA Hydrolysis	0.417	0.143	No changes	ACOT9
Phenylalanine Degradation IV (Mammalian, via Side Chain)	0.417	0.143	No changes	GOT2
CREB Signaling in Neurons	0.399	0.0714	4	ADGRL1,Calm1 (includes others),CAMK2A,CAMK2B,CAMK2G,CAMK4,GNA11,GNAO1,GNAQ,GNAS,GNB1,GNB5,GNG2,GRIA2,GRIA3,GRM5,KRAS,MAP2K1,MAPK3,PLCB1,PRKCE,PRKCG
Serotonin Degradation	0.384	0.0952	No changes	AKR1A1,DHRS4
Valine Degradation I	0.372	0.125	No changes	DLD
Triacylglycerol Biosynthesis	0.338	0.087	No changes	PLPPR2,PLPPR4
Mitochondrial L-carnitine Shuttle Pathway	0.335	0.111	No changes	ACSBG1
PI3K/AKT Signaling	0.316	0.0708	2.828	KRAS,MAP2K1,MAPK3,RHEB,YWHAB,YWHAG,YWHAH,YWHAQ
Isoleucine Degradation I	0.302	0.1	No changes	DLD
γ-linolenate Biosynthesis II (Animals)	0.302	0.1	No changes	ACSBG1
Histidine Degradation VI	0.274	0.0909	No changes	CYP46A1
AMPK Signaling	0.269	0.0671	No changes	ACTB,ELAVL1,GNA11,GNAO1,GNAQ,GNAS,GNB1,GNB5,GNG2,PPM1E
Tryptophan Degradation X (Mammalian, via Tryptamine)	0.249	0.0833	No changes	AKR1A1
Glutathione-mediated Detoxification	0.249	0.0833	No changes	LANCL1
TREM1 Signaling	0	0.0455	No changes	MAPK3
Type II Diabetes Mellitus Signaling	0	0.0588	No changes	ACSBG1,MAPK3,PRKCE,PRKCG,SMPD3
iNOS Signaling	0	0.04	No changes	Calm1 (includes others)
Triacylglycerol Degradation	0	0.0455	No changes	FAAH
STAT3 Pathway	0	0.0411	No changes	KRAS,MAP2K1,MAPK3
Unfolded protein response	0	0.0545	No changes	DNAJB6,DNAJC5,HSPH1
PTEN Signaling	0	0.0404	-2	KRAS,MAP2K1,MAPK3,YWHAH
Insulin Receptor Signaling	0	0.0625	2.236	KRAS,MAP2K1,MAPK3,PPP1CB,Ppp1cc
NF-κB Signaling	0	0.0105	No changes	KRAS
Autophagy	0	0.0571	2.646	ARL8B,Calm1 (includes others),LAMP1,MAP2K1,MAPK3,PPP3CA,PPP3CB,PPP3R1
Sumoylation Pathway	0	0.0469	No changes	CTBP1,SNCA,SUMO2
Senescence Pathway	0	0.0659	2.714	Calm1 (includes others),CAPNS1,DLAT,DLD,KRAS,MAP2K1,MAPK3,PPP3CA,PPP3CB,PPP3R1,SOD2
