# Supplementary material for: Proteome Signature of Alzheimer-Like Phenotypes in Frontal Cortices From Young and Old Individuals With Down Syndrome
Source: Mol Neurobiol. 2025 Nov 21;63(1):126. doi: 10.1007/s12035-025-05432-0 (PMC12638384; doi:10.1007/s12035-025-05432-0)
Supplement: Supplementary file 6 — (XLSX 17.2 KB) [file 12035_2025_5432_MOESM6_ESM.xlsx]

## Sheet: DSY vs CTRY
Supplementary table 6: List of Networks identified by IPA software Excel sheet with DS vs. CTRY comparison group
© 2000-2024 QIAGEN. All rights reserved.
ID	Molecules in Network	Score	Focus Molecules	Top Diseases and Functions
1	APP,CDK5,DLG4,GAPDH,GRIN1,HTT,MAP2,MAPT	3	5	[Cell Morphology, Cellular Assembly and Organization, Cellular Development]
2	APOE,FLOT1	2	2	[Lipid Metabolism, Molecular Transport, Small Molecule Biochemistry]
3	NGEF,RAC1,RHOA	1	2	[Cardiovascular System Development and Function, Cell Morphology, Cellular Compromise]
4	BACE1,RTN3	1	1	[Cell Morphology, Cellular Assembly and Organization, Cellular Development]
5	PRKCE,SYP	1	1	[Cellular Assembly and Organization, Cellular Function and Maintenance, Cellular Movement]
6	SLC6A1,STX1A	1	1	[Amino Acid Metabolism, Lipid Metabolism, Nervous System Development and Function]
7	EFNB1,MAPK1	1	1	[Cell Morphology, Hair and Skin Development and Function, Renal and Urological System Development and Function]
8	GFAP,KCNIP3	1	1	[Cell Death and Survival, Developmental Disorder, Hereditary Disorder]
9	ATP2A2,NTRK2,PLK2,SNCA	0	1	[Cell-To-Cell Signaling and Interaction, Cellular Growth and Proliferation, Nervous System Development and Function]

## Sheet: DSAD vs CTRO
Supplementary table 6: List of Networks identified by IPA software Excel sheet with DSAD vs. CTRO comparison group
© 2000-2024 QIAGEN. All rights reserved.
ID	Molecules in Network	Score	Focus Molecules	Top Diseases and Functions
1	PRKCE,SYP	1	1	[Cellular Assembly and Organization, Cellular Function and Maintenance, Cellular Movement]
2	APOE,FLOT1	1	1	[Lipid Metabolism, Molecular Transport, Small Molecule Biochemistry]
3	GAPDH,MAPT,SERPINA3	1	1	[Neurological Disease, Organismal Injury and Abnormalities, Psychological Disorders]

## Sheet: DSAD vs. DSY
Supplementary table 6: List of Networks identified by IPA software Excel sheet with DSAD vs. CTRO comparison group
© 2000-2024 QIAGEN. All rights reserved.
ID	Molecules in Network	Score	Focus Molecules	Top Diseases and Functions
1	DCTN1,HTT	1	2	[Cell Morphology, Cellular Assembly and Organization, Cellular Function and Maintenance]
2	APOE,FLOT1	1	2	[Lipid Metabolism, Molecular Transport, Small Molecule Biochemistry]
3	APP,PPP3CA	1	2	[Nervous System Development and Function, Organ Morphology, Organismal Development]
4	GAPDH,MAPT	1	2	[Cell-To-Cell Signaling and Interaction, Cellular Assembly and Organization, Cellular Function and Maintenance]
5	BACE1,RTN3	0	1	[Cell Morphology, Cellular Assembly and Organization, Cellular Development]
6	PRKCE,SYP	0	1	[Cellular Assembly and Organization, Cellular Function and Maintenance, Cellular Movement]
7	MECP2,SLC12A5	0	1	[Cell-To-Cell Signaling and Interaction, Nervous System Development and Function, Respiratory System Development and Function]
8	ATP2A2,PLK2,SNCA	0	1	[Cardiovascular Disease, Neurological Disease, Organismal Injury and Abnormalities]

## Sheet: CTRO vs. CTRY
Supplementary table 6: List of Networks identified by IPA software Excel sheet with CTRO vs. CTRY comparison group
© 2000-2024 QIAGEN. All rights reserved.
ID	Molecules in Network	Score	Focus Molecules	Top Diseases and Functions
1	DCTN1,HTT	1	2	[Cell Morphology, Cellular Assembly and Organization, Cellular Function and Maintenance]
2	APOE,FLOT1	1	2	[Lipid Metabolism, Molecular Transport, Small Molecule Biochemistry]
3	APP,PPP3CA	1	2	[Nervous System Development and Function, Organ Morphology, Organismal Development]
4	GAPDH,MAPT	1	2	[Cell-To-Cell Signaling and Interaction, Cellular Assembly and Organization, Cellular Function and Maintenance]
5	BACE1,RTN3	0	1	[Cell Morphology, Cellular Assembly and Organization, Cellular Development]
6	PRKCE,SYP	0	1	[Cellular Assembly and Organization, Cellular Function and Maintenance, Cellular Movement]
7	MECP2,SLC12A5	0	1	[Cell-To-Cell Signaling and Interaction, Nervous System Development and Function, Respiratory System Development and Function]
8	ATP2A2,PLK2,SNCA	0	1	[Cardiovascular Disease, Neurological Disease, Organismal Injury and Abnormalities]

## Sheet: Ts66 3M
Supplementary table 6: List of Networks identified by IPA software Excel sheet with 3 months-old Ts66Yah vs. Eupoloids comparison group
© 2000-2024 QIAGEN. All rights reserved.
ID	Molecules in Network	Score	Focus Molecules	Top Diseases and Functions
1	AP2M1,BASP1,CEND1,DLG4,FMR1,FYN,GAP43,GAPDH,GRIN1,GRIN2A,KCND2,MTOR,NTRK2,PPIA,PTEN,PTK2B,RAB3A,RPL12,RPL8,Rplp1 (includes others),RPLP2,RPS4Y1,SHANK1,SLC17A7,SLC8A2,SNAP25,SYN1,SYP,SYT1	15	21	[Cell-To-Cell Signaling and Interaction, Cellular Development, Nervous System Development and Function]
2	APP,ATRX,Calm1 (includes others),CAMK2A,CAMK2B,CAMK2G,CDK5R1,CHRNA7,CREBBP,CRHR1,FMR1,Fus,GNAQ,GNAS,GRIA2,let-7 (includes others),LYNX1,MAP2,MAPK1,MAPT,MECP2,NDUFB10,NGF,Nrgn,OGT,PRKCG,SLC12A2,SLC6A11,SOD2,SUB1,SYP,TREM2,TTR,UBE3A,VGF	14	22	[Behavior, Cell-To-Cell Signaling and Interaction, Nervous System Development and Function]
3	ALDOA,DLG3,FMR1,GABRG2,NAPB,NPTX1,PFKP,PFN1,PRKCE,RPL18,RPL4,RPS16,RPS7,RPSA,SYN2,SYNGR1,UQCRFS1	13	15	[Cell-To-Cell Signaling and Interaction, Cellular Assembly and Organization, Nervous System Development and Function]
4	ARC,Atp5f1e,ATP6V0A1,BDNF,CEBPB,CNR1,CTSD,CYP19A1,EEF2,FMN2,FMR1,GFAP,GRIA1,GRIN1,GRIN2A,ICAM5,MTOR,NDUFA2,NDUFA7,NDUFS7,NTRK2,PLAT,PSEN1,PTGS2,RAB3A,SNAP91,SNCA,SV2A,SV2B,SYP,SYT1,UQCRQ,VAMP2	9	17	[Cell-To-Cell Signaling and Interaction, Nervous System Development and Function, Neurological Disease]
5	ANKS1B,ATF4,CNIH2,CPE,CYP19A1,DLG4,DTNBP1,FMR1,GRIN1,GRIN2A,GRIN2B,GRM1,GRM2,GRM3,GRM5,HOMER1,HRAS,HSPA5,IL18,NR3C1,PDYN,PLAT,PRNP,PTGS2,SLC1A2,SLC1A3,SLC30A3,SNAP25,SOD1,YWHAZ	4	11	[Cell Death and Survival, Cell-To-Cell Signaling and Interaction, Nervous System Development and Function]
6	IMMT,OPA1	1	1	[Cell Morphology, Cellular Assembly and Organization, Cellular Function and Maintenance]
7	DGKG,DIO2	1	1	[Amino Acid Metabolism, Auditory and Vestibular System Development and Function, Cellular Development]
8	DTNBP1,SLC32A1	1	1	[Amino Acid Metabolism, Cell-To-Cell Signaling and Interaction, Cellular Growth and Proliferation]
9	HBP1,PKM	1	1	[Developmental Disorder, Hereditary Disorder, Metabolic Disease]
10	HSD11B1,SDHB	1	1	[Cancer, Developmental Disorder, Endocrine System Disorders]
11	CHRM1,HNRNPA2B1	1	1	[Hereditary Disorder, Neurological Disease, Organismal Injury and Abnormalities]
12	KCNAB2,SIRPA	1	1	[Cancer, Cell-To-Cell Signaling and Interaction, Inflammatory Response]
13	TSC1,VDAC1	1	1	[Cell Signaling, Cell-To-Cell Signaling and Interaction, Nervous System Development and Function]
14	FABP7,RELN,Sox2ot	1	1	[Cancer, Cell Cycle, Organismal Injury and Abnormalities]
15	ACTB,APPBP2,PURA,TRIM3	0	1	[Behavior, Cancer, Cell-To-Cell Signaling and Interaction]

## Sheet: Ts669M
Supplementary table 6: List of Networks identified by IPA software Excel sheet with 9 months-old Ts66Yah vs. Eupoloids comparison group
© 2000-2024 QIAGEN. All rights reserved.
ID	Molecules in Network	Score	Focus Molecules	Top Diseases and Functions
1	ACTB,ACTG1,ADGRL1,AHCYL1,ANKS1B,AP3D1,CAMK2B,CAMK2G,CDK5R1,CREBBP,DLG4,DYNC1I1,EIF4EBP2,GABBR2,GRIA1,GRIA2,GRIA3,KIF5C,LGI1,MAP1A,MAP2,MAPT,NEURL1,PRNP,PURA,SLC12A5,SLC30A3,SMPD3,SNAP25,SOD2,SUB1,SYNPO,TNIK,TRIM3,TTR	15	25	[Behavior, Cell-To-Cell Signaling and Interaction, Nervous System Development and Function]
2	ALDOA,ATP5IF1,BASP1,DLG3,DNM1,FMR1,GAPDH,NAPB,PPIA,RPL12,RPL22,RPL26,RPL31,RPL8,RPLP2,RPS16,RPS21	13	16	[Developmental Disorder, Hereditary Disorder, Neurological Disease]
3	ATP2B2,BCAS1,DLG2,DLGAP1,FMR1,GABRG2,NPTX1,PFN1,PRKCE,RPL18,RPL19,RPL30,RPS14,RPSA,SYN2,SYNGR1,UQCRFS1	11	15	[Cell-To-Cell Signaling and Interaction, Cellular Assembly and Organization, Nervous System Development and Function]
4	CAMK2A,CEND1,CTTN,DTNBP1,FBXO2,FMR1,GAD2,GRIA1,GRIN1,GRIN2A,GRIN2B,KCND2,MTOR,Nrgn,PLAT,PRKCG,RAB3A,RPLP0,RPS17,RPS27A,RPS4Y1,SLC17A7,SLC32A1,SLC8A2,SNAP91,SNCA,SV2A,SV2B,SYT1,UQCRQ,VAMP2	7	16	[Behavior, Cell-To-Cell Signaling and Interaction, Nervous System Development and Function]
5	AP2M1,APOE,APP,ATP2B1,BACE1,BCAP31,BDNF,Calm1 (includes others),CEBPB,COP1,ESR2,FTH1,HSPE1,let-7,MBP,NTRK2,PLP1,PLPPR4,RTN3,SYP	6	12	[Metabolic Disease, Neurological Disease, Organismal Injury and Abnormalities]
6	ATP1A2,Atp5e,ATP5F1D,ATP6V0A1,BDNF,CEBPB,CTSD,CYP19A1,EXOC1,EXOC2,EXOC6,EXOC8,FMN2,GFAP,GRM5,HOMER1,ICAM5,KRAS,MTOR,NCAM1,NDUFA2,NDUFA7,NEFL,PDYN,PPP1R9B,PSEN1,S100B,SQSTM1,TARDBP,TNF	5	14	[Behavior, Organismal Injury and Abnormalities, Psychological Disorders]
7	DNM3,PACSIN1	2	2	[Cell Morphology, Cellular Assembly and Organization, Nervous System Development and Function]
8	CHRNA7,GNAQ,GNAS	1	2	[Cellular Development, Cellular Growth and Proliferation, Endocrine System Development and Function]
9	IMMT,OPA1	1	1	[Cell Morphology, Cellular Assembly and Organization, Cellular Function and Maintenance]
10	CREB1,SLC16A1	1	1	[Carbohydrate Metabolism, Endocrine System Disorders, Gastrointestinal Disease]
11	ACADM,KMT2D	1	1	[Cell Morphology, Cellular Development, Developmental Disorder]
12	CHRM1,HNRNPA2B1	1	1	[Hereditary Disorder, Neurological Disease, Organismal Injury and Abnormalities]
13	SLC12A2,STK39	1	1	[Cellular Function and Maintenance, Molecular Transport, Small Molecule Biochemistry]
14	RHOA,SYNCRIP	1	1	[Bradycardia, Cell Morphology, Skeletal and Muscular System Development and Function]
15	GAS7,Wasl	1	1	[Cellular Assembly and Organization, Cellular Function and Maintenance, Protein Synthesis]
16	SPTAN1,SPTBN2,SPTBN4	0	1	[Nervous System Development and Function, Organ Morphology, Tissue Morphology]
17	ABCC8,KCNJ8,RAPGEF4	0	1	[Cardiac Arrythmia, Cardiovascular Disease, Organismal Injury and Abnormalities]
18	ATAD1,DESI1,IPO9,TRIM32,UBQLN2	0	1	[Hereditary Disorder, Immunological Disease, Neurological Disease]
