# Supplementary material for: Proteome Signature of Alzheimer-Like Phenotypes in Frontal Cortices From Young and Old Individuals With Down Syndrome
Source: Mol Neurobiol. 2025 Nov 21;63(1):126. doi: 10.1007/s12035-025-05432-0 (PMC12638384; doi:10.1007/s12035-025-05432-0)
Supplement: Supplementary file 7 — (XLSX 48.5 KB) [file 12035_2025_5432_MOESM7_ESM.xlsx]

## Sheet: DSY vs CTRY
Supplementary table 7: List of Disease and functions identified by IPA software Excel sheet with DS vs. CTRY comparison group
© 2000-2025 QIAGEN. All rights reserved.
Categories	Diseases or Functions Annotation	p-value	Activation z-score	Molecules	# Molecules
Neurological Disease,Organismal Injury and Abnormalities,Psychological Disorders	Degenerative dementia	7.87e-11		APOE,APP,AQP1,ATP6V1G2,DNM1L,EEF2,GAP43,GFAP,MAG,MAPT,OPA1,PRDX6,PRKCB,PRNP,RAB14,RAN,SLC1A2,SLC1A3,SLC2A1,SNAP25,SNAP91,SNCA,SOD2,STXBP1,SYP,TXN,VDAC1,YWHAZ	28
Metabolic Disease,Neurological Disease,Organismal Injury and Abnormalities,Psychological Disorders	Alzheimer disease	3.53e-10		APOE,APP,AQP1,ATP6V1G2,DNM1L,EEF2,GAP43,GFAP,MAG,MAPT,OPA1,PRDX6,PRKCB,RAB14,RAN,SLC1A2,SLC1A3,SLC2A1,SNAP25,SNAP91,SNCA,SOD2,STXBP1,SYP,TXN,VDAC1,YWHAZ	27
Organismal Injury and Abnormalities,Psychological Disorders	Severe psychological disorder	7.82e-10		AMPH,APP,AQP4,ATP5F1C,ATP5PF,ATP6V1B2,CLTB,CNP,COX5A,COX6C,CSRP1,GAP43,GOT1,GSN,HPRT1,MAG,MAPT,MARCKS,MDH1,NCAM1,OXCT1,PFN2,PRKAR2B,PRKCB,SFPQ,SLC1A2,SNAP25,SYP,UQCRC2,VDAC1	30
Neurological Disease,Organismal Injury and Abnormalities,Psychological Disorders	Schizophrenia	1.33e-08		AMPH,APP,ATP6V1B2,CLTB,CNP,CSRP1,GAP43,GOT1,GSN,HPRT1,MAG,MARCKS,MDH1,OXCT1,PFN2,PRKAR2B,PRKCB,SLC1A2,SNAP25,SYP,VDAC1	21
Neurological Disease,Organismal Injury and Abnormalities,Psychological Disorders	Degenerative brain disorder	1.2e-06		APP,HTT,MAPT,PRNP,SLC1A2,SNCA	6
Cell Death and Survival	Cell viability of cerebral cortex cells	5.74e-05	0.08	APOE,APP,DNM1L,MAPT,SNCA	5
Cell Death and Survival,Nervous System Development and Function,Organismal Injury and Abnormalities	Survival of cephalic neurons	5.74e-05	0.08	APOE,APP,DNM1L,MAPT,SNCA	5
Cell Death and Survival,Organismal Injury and Abnormalities	Neuronal cell death	0.000152	1.214	APOE,APP,DNM1L,HTT,MAPT,SNCA,SOD1	7
Cell Death and Survival,Nervous System Development and Function,Organismal Injury and Abnormalities	Cell viability of cortical neurons	0.000218	-0.218	APP,DNM1L,MAPT,SNCA	4
Neurological Disease,Organismal Injury and Abnormalities,Psychological Disorders	Cerebral degeneration	0.000218		MAPT,PRNP,SLC1A2,SNCA	4
Hereditary Disorder,Neurological Disease,Organismal Injury and Abnormalities	Familial neurological disorder	0.000323		APP,DNAJC5,HTT,MAPT,SNAP25	5
Neurological Disease,Organismal Injury and Abnormalities,Psychological Disorders	Disorder of basal ganglia	0.000826		HTT,MAPT,PRNP,SNAP25,SNCA	5
Hereditary Disorder,Organismal Injury and Abnormalities,Psychological Disorders	Familial psychiatric disease	0.000925		APP,HTT,MAPT,SNAP25	4
Neurological Disease,Organismal Injury and Abnormalities,Psychological Disorders	Cerebral atrophy	0.0019		HTT,MAPT	2
Neurological Disease,Organismal Injury and Abnormalities,Psychological Disorders	Frontotemporal lobar degeneration or amyotrophic lateral sclerosis	0.0019		MAPT,SLC1A2	2
Hereditary Disorder,Neurological Disease,Organismal Injury and Abnormalities,Psychological Disorders	Familial degenerative brain disorder	0.0019		APP,MAPT	2
Dermatological Diseases and Conditions,Infectious Diseases,Organismal Injury and Abnormalities	Leprosy	0.0019		APP,MAPT	2
Hereditary Disorder,Neurological Disease,Organismal Injury and Abnormalities	Familial encephalopathy	0.00253		APP,HTT,MAPT,SNAP25	4
Neurological Disease,Organismal Injury and Abnormalities,Psychological Disorders	Non-Alzheimer degenerative dementia	0.00254		MAPT,PRNP,SNCA	3
Developmental Disorder,DNA Replication, Recombination, and Repair,Hereditary Disorder,Organismal Injury and Abnormalities	Down syndrome	0.00369		APP,CBR1,L1CAM,PDXK,SYN1,TUBB4A	6
Neurological Disease,Organismal Injury and Abnormalities,Skeletal and Muscular Disorders	Neuromuscular disease	0.00429		HTT,PRNP,SNAP25,SNCA	4
Neurological Disease,Organismal Injury and Abnormalities	Movement disorders	0.00542		HTT,PRNP,SNAP25,SNCA	4
Metabolic Disease,Neurological Disease,Organismal Injury and Abnormalities,Psychological Disorders	Moderate Alzheimer disease	0.00555		APP,MAPT	2
Neurological Disease,Organismal Injury and Abnormalities,Psychological Disorders	Progressive parkinsonism	0.0057		MAPT,PRNP,SNCA	3
Neurological Disease,Organismal Injury and Abnormalities	Progressive motor neuropathy	0.0057		PRNP,SLC1A2,SNCA	3
Neurological Disease,Organismal Injury and Abnormalities,Psychological Disorders	Bipolar disorder	0.00772		ATP5F1C,ATP5PF,COX5A,COX6C,UQCRC2	5
Cell Death and Survival,Neurological Disease,Organismal Injury and Abnormalities	Cell death of cerebral cortex cells	0.00995		APP,HTT,SNCA,SOD1	4
Cell Death and Survival,Nervous System Development and Function,Organismal Injury and Abnormalities	Cell viability of hippocampal neurons	0.0108		APOE,APP	2
Cell Death and Survival,Cellular Compromise,Neurological Disease,Organismal Injury and Abnormalities,Tissue Morphology	Degeneration of neurons	0.0108		APP,HTT	2
Nervous System Development and Function	Activation of cerebral cortex	0.0108		APOE,APP	2
Cellular Development,Cellular Growth and Proliferation,Nervous System Development and Function,Tissue Development	Proliferation of neuronal cells	0.0254		APP,MAPT	2
Cell Death and Survival,Organismal Injury and Abnormalities	Apoptosis of neurons	0.0254		APP,SOD1	2
Cell Death and Survival,Neurological Disease,Organismal Injury and Abnormalities	Apoptosis of cerebral cortex cells	0.0254		APP,SOD1	2
Neurological Disease,Organismal Injury and Abnormalities,Psychological Disorders,Skeletal and Muscular Disorders	Lewy body disease	0.0254		PRNP,SNCA	2
Cell Death and Survival,Neurological Disease,Organismal Injury and Abnormalities	Cell death of cortical neurons	0.0254		APP,HTT,SNCA	3
Neurological Disease,Organismal Injury and Abnormalities	Abnormality of cerebral cortex	0.0345		APP,HTT	2
Developmental Disorder,Neurological Disease,Organismal Injury and Abnormalities	Congenital neurological disorder	0.0345		APP,DNAJC5	2
Organismal Injury and Abnormalities,Psychological Disorders	Major affective disorder	0.0378		AQP4,ATP5F1C,ATP5PF,COX5A,COX6C,NCAM1,SFPQ,UQCRC2	8
Cell Death and Survival,Cell Morphology,Nervous System Development and Function,Neurological Disease,Organismal Injury and Abnormalities	Loss of neurons in central nervous system	0.0437		HTT	1
Cell Death and Survival,Cell Morphology,Nervous System Development and Function,Neurological Disease,Organismal Injury and Abnormalities	Loss of pyramidal neurons	0.0437		HTT	1
Developmental Disorder,Neurological Disease,Organismal Injury and Abnormalities,Psychological Disorders	Idiopathic autism spectrum disorder	0.0437		APP	1
Cell Signaling,Molecular Transport,Vitamin and Mineral Metabolism	Quantity of Ca2+	0.0437		APP	1
Cardiovascular Disease,Developmental Disorder,Hereditary Disorder,Metabolic Disease,Neurological Disease,Organismal Injury and Abnormalities,Psychological Disorders	Dutch variant APP-related cerebral amyloid angiopathy	0.0437		APP	1
Neurological Disease,Organismal Injury and Abnormalities,Psychological Disorders	Sporadic amyotrophic lateral sclerosis	0.0437		SLC1A2	1
Nervous System Development and Function	Activation of superior temporal gyrus	0.0437		APOE	1
Nervous System Development and Function	Connection of parahippocampal gyrus	0.0437		APP	1
Hereditary Disorder,Neurological Disease,Organismal Injury and Abnormalities,Psychological Disorders	Frontotemporal dementia with parkinsonism	0.0437		MAPT	1
Inflammatory Disease,Neurological Disease,Organismal Injury and Abnormalities	Neuritic dystrophy of cerebral cortex cells	0.0437		APP	1
Developmental Disorder,Hereditary Disorder,Metabolic Disease,Neurological Disease,Organismal Injury and Abnormalities	Adult neuronal ceroid lipofuscinosis	0.0437		DNAJC5	1
Cell Death and Survival,Organismal Injury and Abnormalities	Cell death of astrocytes	0.0437		APP	1
Cellular Development,Cellular Growth and Proliferation,Nervous System Development and Function,Tissue Development	Outgrowth of axons	0.0437		APP	1
Hereditary Disorder,Neurological Disease,Organismal Injury and Abnormalities,Psychological Disorders,Skeletal and Muscular Disorders	Huntington disease grade 4 Huntington disease	0.0437		SNAP25	1
Drug Metabolism,Molecular Transport	Depletion of glutathione	0.0437		APP	1
Cellular Assembly and Organization	Binding of cellular membrane	0.0437		APOE	1
Cell Death and Survival,Cellular Compromise,Neurological Disease,Organismal Injury and Abnormalities,Tissue Morphology	Neurodegeneration of pyramidal neurons	0.0437		HTT	1
Cell Morphology,Cellular Function and Maintenance	Transmembrane potential of mitochondria	0.0437		APP	1
Cell Death and Survival	Killing of macrophages	0.0437		APP	1
Nervous System Development and Function	Connection of prefrontal cortex	0.0437		APP	1
Cell Signaling,Post-Translational Modification	Tyrosine phosphorylation of protein	0.0437		APP	1
Hereditary Disorder,Neurological Disease,Organismal Injury and Abnormalities,Psychological Disorders,Skeletal and Muscular Disorders	Huntington disease grade 3 Huntington disease	0.0437		SNAP25	1
Inflammatory Disease,Neurological Disease,Organismal Injury and Abnormalities	Neuritic dystrophy of neurons	0.0437		APP	1
Cellular Development,Cellular Growth and Proliferation,Embryonic Development,Nervous System Development and Function,Organ Development,Organismal Development,Tissue Development	Proliferation of hippocampal neurons	0.0437		MAPT	1
Infectious Diseases,Neurological Disease,Organismal Injury and Abnormalities,Psychological Disorders,Skeletal and Muscular Disorders	Creutzfeldt-Jakob disease	0.0437		PRNP	1
Cell Death and Survival	Killing of hippocampal neurons	0.0437		APP	1
Cellular Assembly and Organization,Neurological Disease,Organismal Injury and Abnormalities	Deposition of amyloid fibrils	0.0437		APP	1
Cell Morphology,Hematological System Development and Function,Nervous System Development and Function,Tissue Morphology	Morphology of microglia	0.0437		SOD1	1
Neurological Disease,Organ Morphology,Organismal Injury and Abnormalities,Psychological Disorders	Atrophy of cerebral neocortex	0.0437		HTT	1
Hereditary Disorder,Neurological Disease,Organismal Injury and Abnormalities,Psychological Disorders,Skeletal and Muscular Disorders	Huntington disease grade 1 Huntington disease	0.0437		SNAP25	1
Developmental Disorder,Neurological Disease,Organismal Injury and Abnormalities,Psychological Disorders	Duplication 15q11-q13 positive autism spectrum disorder	0.0437		APP	1
Molecular Transport,Protein Synthesis,Protein Trafficking	Localization of protein	0.0437		APOE	1
Carbohydrate Metabolism,Small Molecule Biochemistry	Metabolism of D-glucose	0.0437		APOE	1
Cell Death and Survival,Neurological Disease,Organismal Injury and Abnormalities	Apoptosis of pyramidal neurons	0.0437		SOD1	1
Cellular Development,Nervous System Development and Function,Tissue Development	Differentiation of hippocampal neurons	0.0437		MAPT	1
Lipid Metabolism,Molecular Transport,Small Molecule Biochemistry	Concentration of cholesterol	0.0437		APOE	1
Gene Expression	Repression of RNA	0.0437		HTT	1
Cell-To-Cell Signaling and Interaction,Cellular Growth and Proliferation,Nervous System Development and Function	Excitation of hippocampal neurons	0.0437		SNCA	1
Energy Production,Molecular Transport,Nucleic Acid Metabolism,Small Molecule Biochemistry	Concentration of ATP	0.0437		APP	1
Hereditary Disorder,Neurological Disease,Organismal Injury and Abnormalities,Psychological Disorders,Skeletal and Muscular Disorders	Huntington Disease	0.0448		HTT,SNAP25	2

## Sheet: DSAD vs CTRO
Supplementary table 7: List of Disease and functions identified by IPA software Excel sheet with DSAD vs. CTRO comparison group
© 2000-2025 QIAGEN. All rights reserved.
Categories	Diseases or Functions Annotation	p-value	Activation z-score	Molecules	# Molecules
Neurological Disease,Organismal Injury and Abnormalities,Psychological Disorders	Degenerative dementia	7.87e-11		APOE,APP,AQP1,ATP6V1G2,DNM1L,EEF2,GAP43,GFAP,MAG,MAPT,OPA1,PRDX6,PRKCB,PRNP,RAB14,RAN,SLC1A2,SLC1A3,SLC2A1,SNAP25,SNAP91,SNCA,SOD2,STXBP1,SYP,TXN,VDAC1,YWHAZ	28
Metabolic Disease,Neurological Disease,Organismal Injury and Abnormalities,Psychological Disorders	Alzheimer disease	3.53e-10		APOE,APP,AQP1,ATP6V1G2,DNM1L,EEF2,GAP43,GFAP,MAG,MAPT,OPA1,PRDX6,PRKCB,RAB14,RAN,SLC1A2,SLC1A3,SLC2A1,SNAP25,SNAP91,SNCA,SOD2,STXBP1,SYP,TXN,VDAC1,YWHAZ	27
Neurological Disease,Organismal Injury and Abnormalities,Psychological Disorders	Schizophrenia	1.33e-08		AMPH,APP,ATP6V1B2,CLTB,CNP,CSRP1,GAP43,GOT1,GSN,HPRT1,MAG,MARCKS,MDH1,OXCT1,PFN2,PRKAR2B,PRKCB,SLC1A2,SNAP25,SYP,VDAC1	21
Neurological Disease,Organismal Injury and Abnormalities,Psychological Disorders	Degenerative brain disorder	1.2e-06		APP,HTT,MAPT,PRNP,SLC1A2,SNCA	6
Neurological Disease,Organismal Injury and Abnormalities,Psychological Disorders	Cerebral degeneration	0.000218		MAPT,PRNP,SLC1A2,SNCA	4
Hereditary Disorder,Neurological Disease,Organismal Injury and Abnormalities	Familial neurological disorder	0.000323		APP,DNAJC5,HTT,MAPT,SNAP25	5
Neurological Disease,Organismal Injury and Abnormalities,Psychological Disorders	Disorder of basal ganglia	0.000826		HTT,MAPT,PRNP,SNAP25,SNCA	5
Neurological Disease,Organismal Injury and Abnormalities,Psychological Disorders	Cerebral atrophy	0.0019		HTT,MAPT	2
Neurological Disease,Organismal Injury and Abnormalities,Psychological Disorders	Frontotemporal lobar degeneration or amyotrophic lateral sclerosis	0.0019		MAPT,SLC1A2	2
Hereditary Disorder,Neurological Disease,Organismal Injury and Abnormalities,Psychological Disorders	Familial degenerative brain disorder	0.0019		APP,MAPT	2
Hereditary Disorder,Neurological Disease,Organismal Injury and Abnormalities	Familial encephalopathy	0.00253		APP,HTT,MAPT,SNAP25	4
Neurological Disease,Organismal Injury and Abnormalities,Psychological Disorders	Non-Alzheimer degenerative dementia	0.00254		MAPT,PRNP,SNCA	3
Neurological Disease,Organismal Injury and Abnormalities,Skeletal and Muscular Disorders	Neuromuscular disease	0.00429		HTT,PRNP,SNAP25,SNCA	4
Neurological Disease,Organismal Injury and Abnormalities	Movement disorders	0.00542		HTT,PRNP,SNAP25,SNCA	4
Metabolic Disease,Neurological Disease,Organismal Injury and Abnormalities,Psychological Disorders	Moderate Alzheimer disease	0.00555		APP,MAPT	2
Neurological Disease,Organismal Injury and Abnormalities,Psychological Disorders	Progressive parkinsonism	0.0057		MAPT,PRNP,SNCA	3
Neurological Disease,Organismal Injury and Abnormalities	Progressive motor neuropathy	0.0057		PRNP,SLC1A2,SNCA	3
Neurological Disease,Organismal Injury and Abnormalities,Psychological Disorders	Bipolar disorder	0.00772		ATP5F1C,ATP5PF,COX5A,COX6C,UQCRC2	5
Cell Death and Survival,Neurological Disease,Organismal Injury and Abnormalities	Cell death of cerebral cortex cells	0.00995		APP,HTT,SNCA,SOD1	4
Cell Death and Survival,Cellular Compromise,Neurological Disease,Organismal Injury and Abnormalities,Tissue Morphology	Degeneration of neurons	0.0108		APP,HTT	2
Cell Death and Survival,Neurological Disease,Organismal Injury and Abnormalities	Apoptosis of cerebral cortex cells	0.0254		APP,SOD1	2
Neurological Disease,Organismal Injury and Abnormalities,Psychological Disorders,Skeletal and Muscular Disorders	Lewy body disease	0.0254		PRNP,SNCA	2
Cell Death and Survival,Neurological Disease,Organismal Injury and Abnormalities	Cell death of cortical neurons	0.0254		APP,HTT,SNCA	3
Neurological Disease,Organismal Injury and Abnormalities	Abnormality of cerebral cortex	0.0345		APP,HTT	2
Developmental Disorder,Neurological Disease,Organismal Injury and Abnormalities	Congenital neurological disorder	0.0345		APP,DNAJC5	2
Cell Death and Survival,Cell Morphology,Nervous System Development and Function,Neurological Disease,Organismal Injury and Abnormalities	Loss of neurons in central nervous system	0.0437		HTT	1
Cell Death and Survival,Cell Morphology,Nervous System Development and Function,Neurological Disease,Organismal Injury and Abnormalities	Loss of pyramidal neurons	0.0437		HTT	1
Developmental Disorder,Neurological Disease,Organismal Injury and Abnormalities,Psychological Disorders	Idiopathic autism spectrum disorder	0.0437		APP	1
Cardiovascular Disease,Developmental Disorder,Hereditary Disorder,Metabolic Disease,Neurological Disease,Organismal Injury and Abnormalities,Psychological Disorders	Dutch variant APP-related cerebral amyloid angiopathy	0.0437		APP	1
Neurological Disease,Organismal Injury and Abnormalities,Psychological Disorders	Sporadic amyotrophic lateral sclerosis	0.0437		SLC1A2	1
Hereditary Disorder,Neurological Disease,Organismal Injury and Abnormalities,Psychological Disorders	Frontotemporal dementia with parkinsonism	0.0437		MAPT	1
Inflammatory Disease,Neurological Disease,Organismal Injury and Abnormalities	Neuritic dystrophy of cerebral cortex cells	0.0437		APP	1
Developmental Disorder,Hereditary Disorder,Metabolic Disease,Neurological Disease,Organismal Injury and Abnormalities	Adult neuronal ceroid lipofuscinosis	0.0437		DNAJC5	1
Hereditary Disorder,Neurological Disease,Organismal Injury and Abnormalities,Psychological Disorders,Skeletal and Muscular Disorders	Huntington disease grade 4 Huntington disease	0.0437		SNAP25	1
Cell Death and Survival,Cellular Compromise,Neurological Disease,Organismal Injury and Abnormalities,Tissue Morphology	Neurodegeneration of pyramidal neurons	0.0437		HTT	1
Hereditary Disorder,Neurological Disease,Organismal Injury and Abnormalities,Psychological Disorders,Skeletal and Muscular Disorders	Huntington disease grade 3 Huntington disease	0.0437		SNAP25	1
Inflammatory Disease,Neurological Disease,Organismal Injury and Abnormalities	Neuritic dystrophy of neurons	0.0437		APP	1
Infectious Diseases,Neurological Disease,Organismal Injury and Abnormalities,Psychological Disorders,Skeletal and Muscular Disorders	Creutzfeldt-Jakob disease	0.0437		PRNP	1
Cellular Assembly and Organization,Neurological Disease,Organismal Injury and Abnormalities	Deposition of amyloid fibrils	0.0437		APP	1
Neurological Disease,Organ Morphology,Organismal Injury and Abnormalities,Psychological Disorders	Atrophy of cerebral neocortex	0.0437		HTT	1
Hereditary Disorder,Neurological Disease,Organismal Injury and Abnormalities,Psychological Disorders,Skeletal and Muscular Disorders	Huntington disease grade 1 Huntington disease	0.0437		SNAP25	1
Developmental Disorder,Neurological Disease,Organismal Injury and Abnormalities,Psychological Disorders	Duplication 15q11-q13 positive autism spectrum disorder	0.0437		APP	1
Cell Death and Survival,Neurological Disease,Organismal Injury and Abnormalities	Apoptosis of pyramidal neurons	0.0437		SOD1	1
Hereditary Disorder,Neurological Disease,Organismal Injury and Abnormalities,Psychological Disorders,Skeletal and Muscular Disorders	Huntington Disease	0.0448		HTT,SNAP25	2

## Sheet: DSAD vs DS
Supplementary table 7: List of Disease and functions identified by IPA software Excel sheet with DSAD vs. DS comparison group
© 2000-2025 QIAGEN. All rights reserved.
Categories	Diseases or Functions Annotation	p-value	Activation z-score	Molecules	# Molecules
Organismal Injury and Abnormalities,Psychological Disorders	Severe psychological disorder	6.01e-11		ACOT7,AMPH,APP,AQP4,ATP5F1C,ATP5PF,ATP6V1B2,CAMK2A,CLTB,CNP,COX5A,COX6C,CRYM,CSRP1,GAP43,GOT1,GSN,HPRT1,KLC1,MAG,MAPT,MARCKS,MDH1,NCAM1,NDUFA5,NDUFS8,NPTX1,OXCT1,PFN2,PRKAR2B,PRKCB,RTN1,SFPQ,SLC12A5,SLC17A7,SLC1A2,SLC30A3,SNAP25,SYP,UQCRC2,VDAC1,VGF	42
Neurological Disease,Organismal Injury and Abnormalities,Psychological Disorders	Degenerative dementia	2.08e-10		APOE,APP,AQP1,ATP5F1A,ATP5PB,ATP6V1G2,CTNNA2,DNM1L,EEF2,GAP43,GFAP,MAG,MAPT,MOG,OPA1,PRDX1,PRDX6,PRKCB,PRNP,RAB14,RAN,SLC1A2,SLC1A3,SLC2A1,SNAP25,SNAP91,SNCA,SOD2,STXBP1,SV2A,SYNJ1,SYP,TXN,VDAC1,VDAC3,YWHAZ	36
Neurological Disease,Organismal Injury and Abnormalities,Psychological Disorders	Schizophrenia	2.56e-10		ACOT7,AMPH,APP,ATP6V1B2,CLTB,CNP,CRYM,CSRP1,GAP43,GOT1,GSN,HPRT1,KLC1,MAG,MARCKS,MDH1,NDUFA5,NPTX1,OXCT1,PFN2,PRKAR2B,PRKCB,RTN1,SLC12A5,SLC17A7,SLC1A2,SNAP25,SYP,VDAC1,VGF	30
Metabolic Disease,Neurological Disease,Organismal Injury and Abnormalities,Psychological Disorders	Alzheimer disease	7.01e-10		APOE,APP,AQP1,ATP5F1A,ATP5PB,ATP6V1G2,CTNNA2,DNM1L,EEF2,GAP43,GFAP,MAG,MAPT,MOG,OPA1,PRDX1,PRDX6,PRKCB,RAB14,RAN,SLC1A2,SLC1A3,SLC2A1,SNAP25,SNAP91,SNCA,SOD2,STXBP1,SV2A,SYNJ1,SYP,TXN,VDAC1,VDAC3,YWHAZ	35
Neurological Disease,Organismal Injury and Abnormalities,Psychological Disorders	Degenerative brain disorder	2.42e-05		APP,HTT,MAPT,PRNP,SLC1A2,SNCA	6
Hereditary Disorder,Neurological Disease,Organismal Injury and Abnormalities	Familial neurological disorder	0.000419		APP,DNAJC5,HTT,MAPT,RTN4,SNAP25	6
Cell Death and Survival	Cell viability of cerebral cortex cells	0.000653	-1.103	APOE,APP,DNM1L,MAPT,SNCA	5
Cell Death and Survival,Nervous System Development and Function,Organismal Injury and Abnormalities	Survival of cephalic neurons	0.000653	-1.103	APOE,APP,DNM1L,MAPT,SNCA	5
Developmental Disorder,Neurological Disease,Organismal Injury and Abnormalities	Congenital neurological disorder	0.000827		APP,CNTNAP2,DNAJC5,RTN4	4
Neurological Disease,Organismal Injury and Abnormalities,Psychological Disorders	Bipolar disorder	0.000839		ATP5F1C,ATP5PF,CAMK2A,COX5A,COX6C,NDUFS8,UQCRC2,VGF	8
Neurological Disease,Organismal Injury and Abnormalities,Psychological Disorders	Cerebral degeneration	0.00156		MAPT,PRNP,SLC1A2,SNCA	4
Cell Death and Survival,Nervous System Development and Function,Organismal Injury and Abnormalities	Cell viability of cortical neurons	0.00156	-1.091	APP,DNM1L,MAPT,SNCA	4
Hereditary Disorder,Neurological Disease,Organismal Injury and Abnormalities	Familial encephalopathy	0.00235		APP,HTT,MAPT,RTN4,SNAP25	5
Cell Death and Survival,Organismal Injury and Abnormalities	Neuronal cell death	0.00328	-2.215	APOE,APP,DNM1L,HTT,MAPT,SNCA,SOD1	7
Developmental Disorder,Neurological Disease,Organismal Injury and Abnormalities	Congenital encephalopathy	0.00347		APP,CNTNAP2,RTN4	3
Dermatological Diseases and Conditions,Infectious Diseases,Organismal Injury and Abnormalities	Leprosy	0.00533		APP,MAPT	2
Neurological Disease,Organismal Injury and Abnormalities,Psychological Disorders	Cerebral atrophy	0.00533		HTT,MAPT	2
Developmental Disorder,Neurological Disease,Organismal Injury and Abnormalities	Focal cortical dysplasia	0.00533		CNTNAP2,RTN4	2
Neurological Disease,Organismal Injury and Abnormalities,Psychological Disorders	Frontotemporal lobar degeneration or amyotrophic lateral sclerosis	0.00533		MAPT,SLC1A2	2
Hereditary Disorder,Neurological Disease,Organismal Injury and Abnormalities,Psychological Disorders	Familial degenerative brain disorder	0.00533		APP,MAPT	2
Hereditary Disorder,Organismal Injury and Abnormalities,Psychological Disorders	Familial psychiatric disease	0.00615		APP,HTT,MAPT,SNAP25	4
Cellular Development,Cellular Growth and Proliferation,Nervous System Development and Function,Tissue Development	Proliferation of neuronal cells	0.00657		APP,ICAM5,MAPT	3
Neurological Disease,Organismal Injury and Abnormalities,Psychological Disorders	Disorder of basal ganglia	0.00789		HTT,MAPT,PRNP,SNAP25,SNCA	5
Neurological Disease,Organismal Injury and Abnormalities,Psychological Disorders	Non-Alzheimer degenerative dementia	0.0109		MAPT,PRNP,SNCA	3
Developmental Disorder,DNA Replication, Recombination, and Repair,Hereditary Disorder,Organismal Injury and Abnormalities	Down syndrome	0.0119		APP,CBR1,L1CAM,PDXK,SYN1,SYNJ1,TUBB4A	7
Metabolic Disease,Neurological Disease,Organismal Injury and Abnormalities,Psychological Disorders	Moderate Alzheimer disease	0.0152		APP,MAPT	2
Neurological Disease,Organismal Injury and Abnormalities	Epilepsy or neurodevelopmental disorder	0.0157		CNTNAP2,HSP90AB1,RTN4,SLC1A2	4
Neurological Disease,Organismal Injury and Abnormalities,Psychological Disorders	Progressive parkinsonism	0.0234		MAPT,PRNP,SNCA	3
Neurological Disease,Organismal Injury and Abnormalities	Progressive motor neuropathy	0.0234		PRNP,SLC1A2,SNCA	3
Neurological Disease,Organismal Injury and Abnormalities,Skeletal and Muscular Disorders	Neuromuscular disease	0.0253		HTT,PRNP,SNAP25,SNCA	4
Organismal Injury and Abnormalities,Psychological Disorders	Major affective disorder	0.0257		AQP4,ATP5F1C,ATP5PF,CAMK2A,COX5A,COX6C,NCAM1,NDUFS8,SFPQ,SLC30A3,UQCRC2,VGF	12
Cell Death and Survival,Cellular Compromise,Neurological Disease,Organismal Injury and Abnormalities,Tissue Morphology	Degeneration of neurons	0.029		APP,HTT	2
Nervous System Development and Function	Activation of cerebral cortex	0.029		APOE,APP	2
Cell Death and Survival,Nervous System Development and Function,Organismal Injury and Abnormalities	Cell viability of hippocampal neurons	0.029		APOE,APP	2
Neurological Disease,Organismal Injury and Abnormalities	Movement disorders	0.0313		HTT,PRNP,SNAP25,SNCA	4
Cellular Development,Cellular Growth and Proliferation,Nervous System Development and Function,Tissue Development	Outgrowth of neurites	0.046		APP,ICAM5	2

## Sheet: CTRO vs CTRY
Supplementary table 7: List of Disease and functions identified by IPA software Excel sheet with CTRO vs. CTRY comparison group
© 2000-2025 QIAGEN. All rights reserved.
Categories	Diseases or Functions Annotation	p-value	Activation z-score	Molecules	# Molecules
Organismal Injury and Abnormalities,Psychological Disorders	Severe psychological disorder	4.12e-11		ACOT7,AMPH,APP,AQP4,ATP5F1C,ATP5PF,ATP6V1B2,CLTB,CNP,COX5A,COX6C,CRYM,CSRP1,GAP43,GOT1,GSN,HPRT1,KLC1,MAG,MAPT,MARCKS,MDH1,NCAM1,NDUFA5,NDUFS8,NPTX1,OXCT1,PFN2,PRKAR2B,PRKCB,RTN1,SFPQ,SLC12A5,SLC17A7,SLC1A2,SLC30A3,SNAP25,SYP,UQCRC2,VDAC1,VGF	41
Neurological Disease,Organismal Injury and Abnormalities,Psychological Disorders	Schizophrenia	6.66e-11		ACOT7,AMPH,APP,ATP6V1B2,CLTB,CNP,CRYM,CSRP1,GAP43,GOT1,GSN,HPRT1,KLC1,MAG,MARCKS,MDH1,NDUFA5,NPTX1,OXCT1,PFN2,PRKAR2B,PRKCB,RTN1,SLC12A5,SLC17A7,SLC1A2,SNAP25,SYP,VDAC1,VGF	30
Neurological Disease,Organismal Injury and Abnormalities,Psychological Disorders	Degenerative dementia	3.2e-09		APOE,APP,AQP1,ATP5F1A,ATP5PB,ATP6V1G2,CTNNA2,DNM1L,EEF2,GAP43,GFAP,MAG,MAPT,MOG,OPA1,PRDX1,PRDX6,PRKCB,PRNP,RAN,SLC1A2,SLC1A3,SLC2A1,SNAP25,SNAP91,SNCA,SOD2,STXBP1,SYNJ1,SYP,TXN,VDAC1,YWHAZ	33
Metabolic Disease,Neurological Disease,Organismal Injury and Abnormalities,Psychological Disorders	Alzheimer disease	1.05e-08		APOE,APP,AQP1,ATP5F1A,ATP5PB,ATP6V1G2,CTNNA2,DNM1L,EEF2,GAP43,GFAP,MAG,MAPT,MOG,OPA1,PRDX1,PRDX6,PRKCB,RAN,SLC1A2,SLC1A3,SLC2A1,SNAP25,SNAP91,SNCA,SOD2,STXBP1,SYNJ1,SYP,TXN,VDAC1,YWHAZ	32
Neurological Disease,Organismal Injury and Abnormalities,Psychological Disorders	Degenerative brain disorder	1.77e-05		APP,HTT,MAPT,PRNP,SLC1A2,SNCA	6
Hereditary Disorder,Neurological Disease,Organismal Injury and Abnormalities	Familial neurological disorder	0.000312		APP,DNAJC5,HTT,MAPT,RTN4,SNAP25	6
Cell Death and Survival	Cell viability of cerebral cortex cells	0.000507	-1.103	APOE,APP,DNM1L,MAPT,SNCA	5
Cell Death and Survival,Nervous System Development and Function,Organismal Injury and Abnormalities	Survival of cephalic neurons	0.000507	-1.103	APOE,APP,DNM1L,MAPT,SNCA	5
Developmental Disorder,Neurological Disease,Organismal Injury and Abnormalities	Congenital neurological disorder	0.000671		APP,CNTNAP2,DNAJC5,RTN4	4
Neurological Disease,Organismal Injury and Abnormalities,Psychological Disorders	Cerebral degeneration	0.00127		MAPT,PRNP,SLC1A2,SNCA	4
Cell Death and Survival,Nervous System Development and Function,Organismal Injury and Abnormalities	Cell viability of cortical neurons	0.00127	-1.091	APP,DNM1L,MAPT,SNCA	4
Hereditary Disorder,Neurological Disease,Organismal Injury and Abnormalities	Familial encephalopathy	0.00185		APP,HTT,MAPT,RTN4,SNAP25	5
Cell Death and Survival,Organismal Injury and Abnormalities	Neuronal cell death	0.00241	-2.215	APOE,APP,DNM1L,HTT,MAPT,SNCA,SOD1	7
Developmental Disorder,Neurological Disease,Organismal Injury and Abnormalities	Congenital encephalopathy	0.00297		APP,CNTNAP2,RTN4	3
Neurological Disease,Organismal Injury and Abnormalities,Psychological Disorders	Bipolar disorder	0.00299		ATP5F1C,ATP5PF,COX5A,COX6C,NDUFS8,UQCRC2,VGF	7
Dermatological Diseases and Conditions,Infectious Diseases,Organismal Injury and Abnormalities	Leprosy	0.00478		APP,MAPT	2
Neurological Disease,Organismal Injury and Abnormalities,Psychological Disorders	Cerebral atrophy	0.00478		HTT,MAPT	2
Developmental Disorder,Neurological Disease,Organismal Injury and Abnormalities	Focal cortical dysplasia	0.00478		CNTNAP2,RTN4	2
Neurological Disease,Organismal Injury and Abnormalities,Psychological Disorders	Frontotemporal lobar degeneration or amyotrophic lateral sclerosis	0.00478		MAPT,SLC1A2	2
Hereditary Disorder,Neurological Disease,Organismal Injury and Abnormalities,Psychological Disorders	Familial degenerative brain disorder	0.00478		APP,MAPT	2
Hereditary Disorder,Organismal Injury and Abnormalities,Psychological Disorders	Familial psychiatric disease	0.00506		APP,HTT,MAPT,SNAP25	4
Cellular Development,Cellular Growth and Proliferation,Nervous System Development and Function,Tissue Development	Proliferation of neuronal cells	0.00563		APP,ICAM5,MAPT	3
Neurological Disease,Organismal Injury and Abnormalities,Psychological Disorders	Disorder of basal ganglia	0.00627		HTT,MAPT,PRNP,SNAP25,SNCA	5
Developmental Disorder,DNA Replication, Recombination, and Repair,Hereditary Disorder,Organismal Injury and Abnormalities	Down syndrome	0.00898		APP,CBR1,L1CAM,PDXK,SYN1,SYNJ1,TUBB4A	7
Neurological Disease,Organismal Injury and Abnormalities,Psychological Disorders	Non-Alzheimer degenerative dementia	0.00935		MAPT,PRNP,SNCA	3
Neurological Disease,Organismal Injury and Abnormalities	Epilepsy or neurodevelopmental disorder	0.013		CNTNAP2,HSP90AB1,RTN4,SLC1A2	4
Metabolic Disease,Neurological Disease,Organismal Injury and Abnormalities,Psychological Disorders	Moderate Alzheimer disease	0.0137		APP,MAPT	2
Neurological Disease,Organismal Injury and Abnormalities,Psychological Disorders	Progressive parkinsonism	0.0202		MAPT,PRNP,SNCA	3
Neurological Disease,Organismal Injury and Abnormalities	Progressive motor neuropathy	0.0202		PRNP,SLC1A2,SNCA	3
Neurological Disease,Organismal Injury and Abnormalities,Skeletal and Muscular Disorders	Neuromuscular disease	0.0212		HTT,PRNP,SNAP25,SNCA	4
Cell Death and Survival,Cellular Compromise,Neurological Disease,Organismal Injury and Abnormalities,Tissue Morphology	Degeneration of neurons	0.0261		APP,HTT	2
Nervous System Development and Function	Activation of cerebral cortex	0.0261		APOE,APP	2
Cell Death and Survival,Nervous System Development and Function,Organismal Injury and Abnormalities	Cell viability of hippocampal neurons	0.0261		APOE,APP	2
Neurological Disease,Organismal Injury and Abnormalities	Movement disorders	0.0262		HTT,PRNP,SNAP25,SNCA	4
Organismal Injury and Abnormalities,Psychological Disorders	Major affective disorder	0.0395		AQP4,ATP5F1C,ATP5PF,COX5A,COX6C,NCAM1,NDUFS8,SFPQ,SLC30A3,UQCRC2,VGF	11
Cellular Development,Cellular Growth and Proliferation,Nervous System Development and Function,Tissue Development	Outgrowth of neurites	0.0416		APP,ICAM5	2
Cell Death and Survival,Neurological Disease,Organismal Injury and Abnormalities	Cell death of cerebral cortex cells	0.0453		APP,HTT,SNCA,SOD1	4

## Sheet: Ts66 vs WT 3M
Supplementary table 7: List of Disease and functions identified by IPA software Excel sheet with 3 months-old Ts66Yah vs. Euploid comparison group
© 2000-2025 QIAGEN. All rights reserved.
Categories	Diseases or Functions Annotation	p-value	Activation z-score	Molecules	# Molecules
Cell-To-Cell Signaling and Interaction,Nervous System Development and Function	Long-term potentiation	4.75e-11	2.129	APP,BAIAP2,CAMK2A,CAMK2B,CAPNS1,CNR1,CPLX2,DLG4,GNAQ,GRIA1,GRIA2,GSK3B,HMGB1,HSD17B10,MAPK1,MAPT,MECP2,NCAN,NPTX1,NRGN,OMG,PAK1,PPP3CA,PPP3R1,PRKAR1A,PRNP,RAB3A,RHOB,SNCA,SRCIN1,SRR,STIP1,STX1A,SYNGR1,SYNGR3,SYNJ1,SYP,TNR,VDAC1	39
Neurological Disease,Organismal Injury and Abnormalities	Abnormal morphology of nervous system	1.49e-08	-1.542	ABI2,APP,Atp1a2,ATP6V1B2,CACNG8,CAMK2A,CKB,CKMT1B,CTNNA2,CTSD,DBN1,DLG3,GAP43,GJA1,GRIA2,GSK3B,HNRNPA1,HNRNPA2B1,L1CAM,MAP2,MAPT,MARCKSL1,MECP2,MIF,NCAM1,NDUFS4,OGT,PFN1,PFN2,PLCB1,PLP1,PPP3CA,PRNP,PTMA,PURA,SH3GL2,SHANK1,SLC1A2,SNAP25,SNCA,SOD2,STIP1,SYN1,SYNGAP1,TNR,TTR,YWHAE	47
Cell-To-Cell Signaling and Interaction,Nervous System Development and Function	Synaptic transmission	4.21e-08	0.955	ANKS1B,APP,CAMK2A,CLTA,CLTB,ERC2,GRIA2,MAPT,MECP2,NRGN,PPP3R1,PRNP,SH3GL2,SNAP25,SNCA,SNCB,STXBP1,SYN2,SYP,UCHL1	20
Neurological Disease,Organismal Injury and Abnormalities	Abnormality of cerebral cortex	4.44e-08	-1.537	ABI2,APP,AQP4,Atp1a2,ATP6V1B2,CACNG8,CAMK2A,CKB,CKMT1B,CNR1,CTNNA2,DBN1,DLG3,DNAJC5,GAP43,GFAP,GJA1,GRIA2,GSK3B,HPCA,L1CAM,MAP2,MAPT,MARCKSL1,MECP2,NCAM1,NDUFS4,OGT,PHB1,PLCB1,PLP1,PRNP,PURA,SH3GL2,SHANK1,SLC1A2,SNAP25,SNCA,SOD1,SOD2,SYN1,SYNGAP1,TNR,VAMP2,YWHAE	45
Cell-To-Cell Signaling and Interaction,Nervous System Development and Function	Neurotransmission	5.18e-08	0.318	ANKS1B,APP,CAMK2A,CLTA,CLTB,CPLX1,CPLX2,ERC2,GRIA2,MAPT,MECP2,NRGN,PPP3R1,PRNP,SH3GL2,SNAP25,SNCA,SNCB,STXBP1,SYN2,SYP,UCHL1	22
Cell Morphology,Neurological Disease,Organismal Injury and Abnormalities	Abnormal morphology of neurons	7.23e-08	-1.542	ABI2,APP,CACNG8,CAMK2A,CKB,CKMT1B,CTSD,GJA1,GSK3B,HNRNPA1,HNRNPA2B1,MAPT,MIF,NDUFS4,OGT,PFN1,PFN2,PLCB1,PPP3CA,PRNP,PTMA,SH3GL2,SHANK1,SLC1A2,SNCA,STIP1,SYN1,SYNGAP1,TTR	29
Cell Morphology	Abnormal morphology of subcellular	2.01e-07	-0.805	APP,CKB,CKMT1B,GJA1,GSK3B,HNRNPA1,HNRNPA2B1,MAPT,PFN1,PFN2,PPP3CA,SH3GL2,SNAP25,SNCA,STIP1,STXBP1	16
Cell-To-Cell Signaling and Interaction,Nervous System Development and Function	Synaptic transmission of cerebral cortex cells	6.1e-07	1.026	APP,CLTA,CLTB,ERC2,GRIA2,MECP2,PRNP,SH3GL2,SNAP25,SNCA,STXBP1,SYP,UCHL1	13
Cell Morphology,Neurological Disease,Organismal Injury and Abnormalities	Abnormal morphology of neurites	9.03e-07	-0.56	APP,CKB,CKMT1B,GJA1,GSK3B,HNRNPA1,HNRNPA2B1,MAPT,PFN1,PFN2,PPP3CA,SH3GL2,SNCA	13
Neurological Disease,Organismal Injury and Abnormalities	Neurodegeneration of cerebral cortex	3.01e-06	-1.31	APP,AQP4,CNR1,DNAJC5,GFAP,GRIA2,GSK3B,HPCA,MAPT,OGT,SH3GL2,SLC1A2,SNAP25,SNCA,SOD1	15
Cell-To-Cell Signaling and Interaction,Nervous System Development and Function	Long-term potentiation of cerebral cortex	5.32e-06	1.16	APP,CAMK2A,CAPNS1,CNR1,DLG4,GNAQ,GRIA1,GRIA2,HMGB1,HSD17B10,MAPK1,MAPT,MECP2,NRGN,OMG,PAK1,PPP3CA,PRKAR1A,RAB3A,RHOB,SNCA,STIP1,SYNJ1,TNR	24
Cell Death and Survival,Organismal Injury and Abnormalities	Necrosis	6.67e-06	-0.449	APP,Atp1a2,ATP6V0A1,CACNG8,CAPNS1,CLU,CTNNB1,CTSD,GRIA2,GSK3B,HNRNPU,HSD17B10,KCND2,MAPT,MIF,OGT,PARK7,PEA15,PHB1,PRNP,SH3GL2,SLC1A2,SNCA,SOD1,SRR,STIP1,STX1A,STXBP1,TTR,UBE2L3,UCHL1,YWHAZ	32
Cell Death and Survival,Organismal Injury and Abnormalities	Neuronal cell death	1.51e-05	-0.769	APP,Atp1a2,ATP6V0A1,CACNG8,CAPNS1,CLU,CTSD,GRIA2,GSK3B,HNRNPU,HSD17B10,KCND2,MAPT,MIF,OGT,PARK7,PEA15,PHB1,PRNP,SH3GL2,SLC1A2,SNCA,SOD1,STIP1,STX1A,STXBP1,TTR,UBE2L3,UCHL1,YWHAZ	30
Cell Morphology,Neurological Disease,Organismal Injury and Abnormalities	Loss of neurites	1.81e-05	-0.56	APP,GJA1,GSK3B,HNRNPA1,HNRNPA2B1,MAPT,PFN1,PFN2,SNCA	9
Neurological Disease,Organismal Injury and Abnormalities	Degeneration of nervous system	1.89e-05	-1.289	APP,AQP4,CNR1,CTSD,DNAJC5,GFAP,GRIA2,GSK3B,HPCA,MAPT,OGT,SH3GL2,SLC1A2,SNAP25,SNCA,SOD1	16
Cellular Development,Cellular Growth and Proliferation,Nervous System Development and Function,Organismal Development,Tissue Development	Development of neural cells	2.23e-05	1.389	ABI1,ANK2,APP,ATP6AP2,BAIAP2,CAMK2A,CAMK2B,CAPNS1,CDC42,CNR1,CTNNA2,CTNNB1,DLG3,DLG4,GSK3B,ICAM5,L1CAM,MAP2,MAPT,MECP2,NCAN,PAK1,PFN1,PRNP,PURA,RAP2A,RHOB,RTN3,SLC12A2,SLC17A7,SNCA,SNCB,STIP1,SYN1,SYNGAP1,TNR,UCHL1,WASF1	38
Cell-To-Cell Signaling and Interaction,Cellular Assembly and Organization	Cell-cell contact	2.34e-05	1.448	APP,DLG3,DLG4,MAPT,MECP2,NCAN,PRNP,PURA,SLC12A2,SNCA,SNCB,SYN1,SYNGAP1,TNR,UCHL1,WASF1	16
Cell-To-Cell Signaling and Interaction,Cellular Assembly and Organization,Cellular Development,Cellular Function and Maintenance,Cellular Growth and Proliferation,Nervous System Development and Function,Organismal Development,Tissue Development	Developmental process of synapse	2.89e-05	1.069	APP,DLG3,DLG4,MECP2,NCAN,PURA,SLC12A2,SYN1,SYNGAP1,TNR,UCHL1	11
Cellular Development,Cellular Growth and Proliferation,Nervous System Development and Function,Organismal Development,Tissue Development	Development of neurons	3.28e-05	1.19	ABI1,ANK2,APP,BAIAP2,CAMK2A,CAMK2B,CAPNS1,CDC42,CNR1,CTNNA2,CTNNB1,DLG3,DLG4,GSK3B,ICAM5,L1CAM,MAP2,MAPT,MECP2,NCAN,PAK1,PFN1,PRNP,PURA,RAP2A,RHOB,RTN3,SLC12A2,SLC17A7,SNCA,SNCB,STIP1,SYN1,SYNGAP1,TNR,UCHL1,WASF1	37
Neurological Disease,Organismal Injury and Abnormalities	Abnormal morphology of brain	3.57e-05	-1.091	ABI2,APP,Atp1a2,ATP6V1B2,CACNG8,CAMK2A,CKB,CKMT1B,CTNNA2,DBN1,DLG3,GAP43,GRIA2,L1CAM,MAP2,MAPT,MARCKSL1,MECP2,NCAM1,NDUFS4,PLCB1,PLP1,PRNP,PURA,SHANK1,SLC1A2,SNAP25,SOD2,SYN1,SYNGAP1,TNR,YWHAE	32
Cell Morphology,Neurological Disease,Organismal Injury and Abnormalities	Loss of dendrites	4.19e-05	-0.353	APP,GSK3B,HNRNPA1,HNRNPA2B1,MAPT,PFN1,PFN2,SNCA	8
Cellular Assembly and Organization	Quantity of vesicles	4.19e-05	0.436	APP,ATP6V0A1,CADPS,CLTA,CLTB,SNCA,SYN1,SYNJ1	8
Neurological Disease,Organismal Injury and Abnormalities	Abnormal morphology of cerebral cortex	4.3e-05	-1.091	ABI2,APP,Atp1a2,ATP6V1B2,CACNG8,CAMK2A,CKB,CKMT1B,CTNNA2,DBN1,DLG3,GAP43,GRIA2,L1CAM,MAP2,MARCKSL1,MECP2,NCAM1,NDUFS4,PLCB1,PLP1,PRNP,PURA,SHANK1,SLC1A2,SNAP25,SOD2,SYN1,SYNGAP1,TNR,YWHAE	31
Cell-To-Cell Signaling and Interaction,Nervous System Development and Function	Synaptic transmission of hippocampal neurons	5.82e-05	0.64	APP,CLTA,CLTB,ERC2,SNCA,SYP,UCHL1	7
Neurological Disease,Organismal Injury and Abnormalities	Neurodegeneration	6.22e-05	-1.271	APP,AQP4,CNR1,CTSD,DNAJC5,GFAP,GRIA2,GSK3B,HPCA,MAPT,OGT,SH3GL2,SLC1A2,SNAP25,SNCA,SOD1	16
Cell-To-Cell Signaling and Interaction,Nervous System Development and Function	Long-term potentiation of collateral synapses	9.66e-05	0.533	APP,BAIAP2,CAMK2B,GSK3B,MAPT,PRNP,SRR	7
Cell-To-Cell Signaling and Interaction,Nervous System Development and Function	Synaptic transmission of hippocampal cells	9.83e-05	0.239	APP,CLTA,CLTB,ERC2,PRNP,SNCA,SYP,UCHL1	8
Neurological Disease,Organismal Injury and Abnormalities	Abnormal morphology of hippocampus	0.000164		ABI2,ATP6V1B2,CAMK2A,CKB,CKMT1B,CTNNA2,DBN1,GRIA2,L1CAM,MAP2,MECP2,NCAM1,PLCB1,PLP1,PRNP,PURA,SLC1A2,SOD2,TNR,YWHAE	20
Cell-To-Cell Signaling and Interaction,Nervous System Development and Function	Long-term potentiation of hippocampus	0.000212	0.097	APP,CAMK2A,CAPNS1,CNR1,DLG4,GNAQ,GRIA1,GRIA2,HMGB1,HSD17B10,MAPK1,MAPT,MECP2,OMG,PPP3CA,PRKAR1A,SNCA,STIP1,SYNJ1,TNR	20
Cell-To-Cell Signaling and Interaction,Nervous System Development and Function	Activation of neurons	0.000223	-0.928	APP,AQP4,FUS,GRIA1,GRIA2,PACSIN1,RAB3A,SNCA,SYN2	9
Lipid Metabolism,Molecular Transport,Small Molecule Biochemistry	Concentration of eicosanoid	0.00026	1.452	APP,FAAH,GNA11,GNAQ,PRNP	5
Cell Morphology,Cellular Assembly and Organization,Cellular Development,Cellular Function and Maintenance,Cellular Growth and Proliferation,Embryonic Development,Nervous System Development and Function,Organismal Development,Tissue Development,Tissue Morphology	Morphology of dendritic spines	0.000278		APP,CDC42,CNR1,CTNNA2,ICAM5,MAPT,PAK1,RAP2A,RHOB,WASF1	10
Neurological Disease,Organismal Injury and Abnormalities	Abnormal morphology of hippocampus layer	0.000347		ABI2,CTNNA2,MAP2,NCAM1,PURA,TNR,YWHAE	7
Neurological Disease,Organismal Injury and Abnormalities	Gliosis of frontal cortex	0.000456		APP,PRNP,SOD2	3
Energy Production	Consumption of oxygen	0.000456		APP,NDUFS1,SLC1A2	3
Cellular Assembly and Organization	Priming of vesicles	0.000456		CPLX1,CPLX2,SNAP25	3
Carbohydrate Metabolism,Lipid Metabolism,Molecular Transport,Small Molecule Biochemistry	Quantity of phosphatidylinositol 4,5-diphosphate	0.000456		APP,SNCA,SYNJ1	3
Cellular Function and Maintenance,Protein Synthesis	Translation of protein	0.000456		MAP2K1,PRNP,UCHL1	3
Infectious Diseases,Organismal Injury and Abnormalities	Advanced infection	0.000456		CLU,GFAP,SLC1A2	3
Cellular Function and Maintenance,Molecular Transport	Exocytosis	0.000463		CPLX1,CPLX2,STXBP1,SYT1	4
Cell-To-Cell Signaling and Interaction,Nervous System Development and Function	Activation of CA1 neuron	0.000463	-0.218	GRIA2,PACSIN1,RAB3A,SYN2	4
Nervous System Development and Function	Activation of hippocampus	0.000487	0.2	GRIA2,PACSIN1,RAB3A,SYN2,VAMP2	5
Cellular Function and Maintenance	Metabolism of macromolecule	0.000498	1.872	APP,EEF1A2,HSD17B10,MAP2K1,PRNP,STIP1,UCHL1	7
Nervous System Development and Function,Organismal Development,Tissue Development	Morphogenesis of nervous tissue	0.000556	1.145	ABI1,ANK2,APP,ATP6AP2,BAIAP2,CAMK2A,CAMK2B,CAPNS1,CDC42,CNR1,CTNNA2,DLG4,GSK3B,ICAM5,L1CAM,MAP2,MAPT,MECP2,PAK1,PFN1,PRNP,RAP2A,RHOB,RTN3,SNCA,SNCB,STIP1,UCHL1,WASF1	29
Neurological Disease,Organismal Injury and Abnormalities	Cognitive impairment	0.00056	1.342	APP,CNR1,HOMER1,ICAM5,MAPT,SLC12A2	6
Cell Morphology,Cellular Assembly and Organization,Cellular Function and Maintenance	Formation of cellular protrusions	0.000605	0.683	ABI1,ANK2,APP,ARPC3,BAIAP2,CAMK2A,CAMK2B,CAPNS1,CDC42,CNR1,CTNNA2,DLG4,GSK3B,ICAM5,L1CAM,MAP2,MAPT,MECP2,PAK1,PFN1,PRNP,RAP2A,RHOB,RTN3,SNCA,SNCB,STIP1,UCHL1,WASF1	29
Cellular Assembly and Organization	Quantity of cellular inclusion bodies	0.000836		APP,GFAP,MAPT,SNCA,SOD1	5
Cell Morphology,Cell-To-Cell Signaling and Interaction,Cellular Assembly and Organization,Nervous System Development and Function,Tissue Morphology	Morphology of synapse	0.00101		APP,SNCA,SNCB,WASF1	4
Free Radical Scavenging	Synthesis of reactive oxygen species	0.00101	0.33	APP,HSD17B10,NDUFS1,PHB1	4
Cellular Assembly and Organization,Cellular Function and Maintenance,Cellular Movement,Nervous System Development and Function	Axonal transport	0.00101	-0.152	ANK2,APP,GSK3B,MAPT	4
Cell Morphology,Cellular Assembly and Organization,Cellular Development,Cellular Function and Maintenance,Cellular Growth and Proliferation,Nervous System Development and Function,Organismal Development,Tissue Development	Neuritogenesis	0.00103	0.97	ABI1,ANK2,APP,BAIAP2,CAMK2A,CAMK2B,CAPNS1,CDC42,CNR1,CTNNA2,DLG4,GSK3B,ICAM5,L1CAM,MAP2,MAPT,MECP2,PAK1,PFN1,PRNP,RAP2A,RHOB,RTN3,SNCA,SNCB,STIP1,UCHL1,WASF1	28
Neurological Disease,Organismal Injury and Abnormalities	Neurodegeneration of hippocampus	0.00104	0	APP,CNR1,GFAP,GRIA2,GSK3B,HPCA,MAPT,OGT,SNCA	9
Cell Death and Survival,Cellular Compromise,Neurological Disease,Organismal Injury and Abnormalities,Tissue Morphology	Degeneration of neurons	0.00106	0.119	APP,CNR1,CTSD,GRIA2,GSK3B,HPCA,MAPT,SLC1A2,SNCA,SOD1	10
Cell Morphology,Neurological Disease,Organismal Injury and Abnormalities	Loss of dendritic spines	0.00121	0.155	APP,GSK3B,MAPT,PFN1,PFN2,SNCA	6
Cell Death and Survival,Neurological Disease,Organismal Injury and Abnormalities	Cell death of cerebral cortex cells	0.00132	0.063	APP,CAPNS1,CLU,CTSD,GRIA2,GSK3B,HNRNPU,KCND2,MIF,PARK7,PEA15,PRNP,SH3GL2,SNCA,SOD1,SRR,STIP1,STXBP1,UBE2L3,UCHL1	20
Nervous System Development and Function,Tissue Morphology	Density of neurons	0.00135	1.047	ANK2,AP2M1,APP,CAPNS1,CNR1,DBN1,DLG4,GAP43,L1CAM,MAPT,MECP2,PAK1,PFN1,SIRPA,SNCA,STX1A,UCHL1	17
Lipid Metabolism,Molecular Transport,Small Molecule Biochemistry	Concentration of lipid	0.0017	0.407	APP,FAAH,GNA11,GNAQ,PRNP,SNCA,SYNJ1	7
Cell-To-Cell Signaling and Interaction,Nervous System Development and Function	Posttetanic potentiation	0.00172		APP,RHOB,SYN1	3
Cell Morphology,Cell-To-Cell Signaling and Interaction,Cellular Function and Maintenance,Nervous System Development and Function	Depolarization of pyramidal neurons	0.00172		APP,CACNG8,SLC12A2	3
Behavior,Nervous System Development and Function	Long-term memory	0.00172		CAMK2G,MAPT,PRKAR1A	3
Hematological System Development and Function,Tissue Morphology	Quantity of mononuclear leukocytes	0.00172		APP,CDC42,MAPT	3
Endocrine System Development and Function,Lipid Metabolism,Molecular Transport,Small Molecule Biochemistry	Concentration of anandamide	0.00172		FAAH,GNA11,GNAQ	3
Cellular Assembly and Organization,Neurological Disease,Organismal Injury and Abnormalities	Accumulation of amyloid-beta plaques	0.00172		ACAT1,APP,MAPT	3
Cell-To-Cell Signaling and Interaction,Nervous System Development and Function	Synaptic transmission of cortical neurons	0.0019		APP,MECP2,SH3GL2,STXBP1	4
Energy Production,Molecular Transport,Nucleic Acid Metabolism,Small Molecule Biochemistry	Concentration of ATP	0.0019		APP,HSD17B10,NDUFS4,SLC4A4	4
Nervous System Development and Function,Tissue Morphology	Quantity of neurons	0.00194	1.035	ANK2,APP,CDC42,CLTA,CLTB,CTSD,DCLK1,HRAS,L1CAM,MAPT,MECP2,NCAM1,NCAN,PAK1,PFN2,PRNP,PURA,RAP2A,RHOB,SLC2A3,SNCA,SRCIN1,SYN1,SYNGAP1	24
Cell Death and Survival,Cell Morphology,Nervous System Development and Function,Neurological Disease,Organismal Injury and Abnormalities	Loss of neurons	0.00235	-0.525	APP,CTSD,MAPT,MIF,NDUFS4,OGT,PLCB1,PRNP,SLC1A2,SNCA,TTR	11
Cell-To-Cell Signaling and Interaction	Synaptic depression	0.00274	2.418	AP2A1,APP,CNR1,GRIA2,HAPLN1,MAPT,PPP3R1,PRKAR1A,PTK2B,RAP2A,SRCIN1	11
Cell Morphology,Cellular Assembly and Organization,Cellular Development,Cellular Function and Maintenance,Cellular Growth and Proliferation,Embryonic Development,Nervous System Development and Function,Organismal Development,Tissue Development,Tissue Morphology	Length of dendritic spines	0.00298		CDC42,MAPT,PAK1,RAP2A,RHOB	5
Cell Morphology,Neurological Disease,Organismal Injury and Abnormalities	Abnormal morphology of axons	0.00298		CKB,CKMT1B,GJA1,PPP3CA,SH3GL2	5
Cellular Assembly and Organization,Nervous System Development and Function,Tissue Morphology	Quantity of synaptic vesicles	0.00298	0.391	APP,CLTA,CLTB,SNCA,SYN1	5
Tissue Development	Maturation of nervous tissue	0.00311	1.069	ARPC3,CAMK2A,CNTN1,MAPT,SLC12A2,SYNGAP1	6
Cellular Development	Maturation of cells	0.00311	1.069	ARPC3,CAMK2A,CNTN1,MAPT,SLC12A2,SYNGAP1	6
Cellular Compromise	Fragmentation of mitochondria	0.00322		APP,DNM1L,HSPA9,SNCA	4
Endocrine System Development and Function,Molecular Transport,Small Molecule Biochemistry	Concentration of hormone	0.00322	0	APP,FAAH,GNA11,GNAQ	4
Cell Death and Survival,Neurological Disease,Organismal Injury and Abnormalities	Cell death of cortical neurons	0.0035	0.562	APP,CAPNS1,CLU,CTSD,GRIA2,HNRNPU,MIF,PARK7,PEA15,PRNP,SH3GL2,SNCA,SOD1,STXBP1,UBE2L3,UCHL1	16
Cell Death and Survival,Cell Morphology,Nervous System Development and Function,Neurological Disease,Organismal Injury and Abnormalities	Loss of neurons in hippocampus	0.00355	-0.312	APP,CTSD,MAPT,OGT,SLC1A2,SNCA,TTR	7
Cellular Compromise,Neurological Disease,Organismal Injury and Abnormalities,Tissue Morphology	Neurodegeneration of cerebral cortex cells	0.00355	-0.342	APP,GRIA2,GSK3B,HPCA,MAPT,SLC1A2,SOD1	7
Cell Morphology	Abnormal morphology of plasma membrane	0.00355	-0.143	APP,GSK3B,MAPT,PFN1,PFN2,SNCA,STIP1	7
Cell Death and Survival,Cell Morphology,Nervous System Development and Function,Neurological Disease,Organismal Injury and Abnormalities	Loss of neurons in central nervous system	0.00358	-0.12	APP,CTSD,MAPT,MIF,OGT,SLC1A2,SNCA,TTR	8
Cellular Assembly and Organization,Cellular Function and Maintenance,Cellular Movement,Nervous System Development and Function	Axonal transport of mitochondria	0.00405		APP,GSK3B,MAPT	3
Cellular Assembly and Organization	Accumulation of lysosome	0.00405		APP,ATP6V0A1,CTSD	3
Cellular Function and Maintenance,Protein Synthesis	Synthesis of protein	0.00419	0.728	EEF1A2,MAP2K1,PRNP,STIP1,UCHL1	5
Neurological Disease,Organismal Injury and Abnormalities	Abnormal morphology of hippocampal CA1 region	0.00419		ABI2,ATP6V1B2,PRNP,SLC1A2,TNR	5
Cell-To-Cell Signaling and Interaction	Activation of central nervous system cells	0.00434	0.73	APP,GRIA2,MAPT,PACSIN1,RAB3A,SNCA,SOD1,SYN2	8
Cellular Growth and Proliferation,Tissue Development	Proliferation of neural cells	0.00473	1.001	APP,CAMK2A,CAMK2B,CBR1,CDC42,CNR1,CPE,CTNNB1,DLG4,GNAS,GSK3B,IMPA1,MAPT,NCAM1,PAK1,PLPPR4,PPP3CB,PPP5C,PRNP,SYN1	20
Cell-To-Cell Signaling and Interaction,Nervous System Development and Function	Long term synaptic depression	0.00489	1.883	AP2A1,APP,CNR1,GRIA2,HAPLN1,PPP3R1,PRKAR1A,PTK2B,RAP2A,SRCIN1	10
Cell Morphology,Neurological Disease,Organismal Injury and Abnormalities	Abnormal morphology of mossy fibers	0.00504		CKB,CKMT1B,PPP3CA,SH3GL2	4
Inflammatory Disease,Inflammatory Response,Neurological Disease,Organismal Injury and Abnormalities	Inflammation of cerebral cortex	0.00504		APP,MAPT,SNCA,SOD1	4
Cell-To-Cell Signaling and Interaction,Nervous System Development and Function	Synaptic transmission of synapse	0.00504		APP,MAPT,SNCA,SNCB	4
Cellular Assembly and Organization,Nervous System Development and Function,Tissue Morphology	Quantity of dendritic spines	0.00521	0.64	MAPT,PFN2,RAP2A,RHOB,SLC2A3,SNCA,SRCIN1,SYNGAP1	8
Cellular Development,Cellular Growth and Proliferation,Nervous System Development and Function,Tissue Development	Proliferation of neuronal cells	0.00521	0.093	APP,CAMK2A,CAMK2B,CDC42,CPE,DLG4,GNAS,GSK3B,IMPA1,MAPT,NCAM1,PAK1,PLPPR4,PPP3CB,PPP5C,SYN1	16
Cell Morphology,Nervous System Development and Function,Tissue Morphology	Morphology of neurons	0.00521		APP,BAIAP2,CDC42,CNR1,CTNNA2,ICAM5,L1CAM,MAPT,MECP2,PAK1,RAP2A,RHOB,SNCA,SNCB,SYN1,WASF1	16
Cellular Development,Cellular Growth and Proliferation,Nervous System Development and Function,Tissue Development	Growth of axons	0.00558	-0.707	CDC42,GSK3B,IMPA1,MAPT,NCAM1,PLPPR4,PPP3CB,PPP5C,SYN1	9
Cellular Development,Nervous System Development and Function,Tissue Development	Maturation of neurons	0.00572	0.747	ARPC3,CAMK2A,MAPT,SLC12A2,SYNGAP1	5
Cell Death and Survival,Cellular Compromise,Neurological Disease,Organismal Injury and Abnormalities,Tissue Morphology	Neurodegeneration of hippocampal neurons	0.00572	-0.555	APP,GRIA2,GSK3B,HPCA,MAPT	5
Cellular Movement	Release of cells	0.00594		SNAP25,SYT1	2
Cell Death and Survival,Cellular Function and Maintenance,DNA Replication, Recombination, and Repair	Fragmentation of DNA fragment	0.00594		APP,HSD17B10	2
Cellular Assembly and Organization,Cellular Function and Maintenance	Bundling of microtubules	0.00594		ANK2,MAP2	2
Cell Morphology,Cellular Assembly and Organization	Elongation of mitochondria	0.00594		DNM1L,MAPT	2
Cell-To-Cell Signaling and Interaction,Nervous System Development and Function	Miniature excitatory postsynaptic currents	0.00594		CPLX1,CPLX2	2
Cell Morphology,Cellular Assembly and Organization,Cellular Development,Cellular Function and Maintenance,Cellular Growth and Proliferation,Embryonic Development,Nervous System Development and Function,Organismal Development,Tissue Development	Branching of basal dendrites	0.00594		CAPNS1,CNR1	2
Nervous System Development and Function	Protection of hippocampal neurons	0.00594		PRNP,STIP1	2
Hematological System Development and Function,Lymphoid Tissue Structure and Development,Tissue Morphology	Quantity of T lymphocytes	0.00594		APP,MAPT	2
Cellular Assembly and Organization,Nervous System Development and Function	Replenishment of synaptic vesicles	0.00594		CLTA,CLTB	2
Cell Death and Survival,Cellular Compromise,Neurological Disease,Organismal Injury and Abnormalities,Tissue Morphology	Neurodegeneration of neurites	0.00594		APP,SNCA	2
Cardiovascular Disease,Organismal Injury and Abnormalities	Dysfunction of endothelial tissue	0.00594		APP,SOD1	2
Cellular Growth and Proliferation,Tissue Development	Generation of neuronal progenitor cells	0.00594		CNR1,CTNNB1	2
Endocrine System Development and Function,Lipid Metabolism,Molecular Transport,Small Molecule Biochemistry	Quantity of 2-arachidonoylglycerol	0.00594		GNA11,GNAQ	2
Free Radical Scavenging	Generation of superoxide	0.00594		APP,HSD17B10	2
Carbohydrate Metabolism,Molecular Transport,Small Molecule Biochemistry	Uptake of 2-deoxyglucose	0.00594		SLC1A2,SLC1A3	2
Cell Death and Survival,Cell-To-Cell Signaling and Interaction,Cellular Compromise,Neurological Disease,Organismal Injury and Abnormalities,Tissue Morphology	Degeneration of synapse	0.00594		APP,MAPT	2
Free Radical Scavenging,Small Molecule Biochemistry	Generation of hydrogen peroxide	0.00594		APP,HSD17B10	2
Cellular Function and Maintenance,Molecular Transport	Calcium triggered exocytosis	0.00594		CPLX1,CPLX2	2
Cell Morphology,Cellular Assembly and Organization,Neurological Disease,Organismal Development,Organismal Injury and Abnormalities,Tissue Development	Formation of senile plaques	0.00594		APP,MAPT	2
Cell-To-Cell Signaling and Interaction,Nervous System Development and Function	Excitatory postsynaptic potential of cerebral cortex cells	0.00594		CPLX1,CPLX2	2
Cell Morphology,Cell-To-Cell Signaling and Interaction,Cellular Function and Maintenance,Nervous System Development and Function	Depolarization of pyramidal neurons in hippocampus	0.00594		APP,CACNG8	2
Nervous System Development and Function,Tissue Morphology	Morphology of nervous tissue	0.00617		APP,BAIAP2,CDC42,CNR1,CTNNA2,GFAP,ICAM5,L1CAM,MAPT,MECP2,PAK1,RAP2A,RHOB,SNCA,SNCB,SYN1,WASF1	17
Cell Death and Survival,Neurological Disease,Organismal Injury and Abnormalities	Cell death of hippocampal neurons	0.00665	-0.226	APP,CTSD,GSK3B,KCND2,PRNP,SNCA,STIP1	7
Cell Morphology,Cellular Assembly and Organization	Elongation of cellular protrusions	0.00745	2	ICAM5,MAP2,MAPT,RAB35	4
Amino Acid Metabolism,Molecular Transport,Small Molecule Biochemistry	Concentration of L-glutamic acid	0.00745		GRIA1,HOMER1,MAPT,SLC1A2	4
Neurological Disease,Organismal Injury and Abnormalities	Abnormal morphology of stratum pyramidale	0.00745		ABI2,NCAM1,TNR,YWHAE	4
Neurological Disease,Organismal Injury and Abnormalities,Psychological Disorders	Tauopathy of hippocampus	0.00764		APP,GSK3B,MAPT	3
Cell Signaling,Molecular Transport,Small Molecule Biochemistry,Vitamin and Mineral Metabolism	Release of Ca2+	0.00764		APP,MAPT,SOD1	3
Cellular Assembly and Organization,Nervous System Development and Function,Tissue Morphology	Quantity of mushroom spine	0.00764		SNCA,SRCIN1,SYNGAP1	3
Cell Morphology,Cell-To-Cell Signaling and Interaction,Cellular Assembly and Organization,Nervous System Development and Function,Tissue Morphology	Size of synapse	0.00764		APP,SNCA,SNCB	3
Neurological Disease,Organismal Injury and Abnormalities	Neurodegeneration of hippocampal CA3 region	0.00764		APP,MAPT,SNCA	3
Organismal Injury and Abnormalities,Psychological Disorders	Depressive disorder	0.00764		CNR1,HSPA5,LDHA	3
Cell Morphology,Cellular Assembly and Organization	Morphology of mitochondria	0.00764		APP,MAPT,SNCA	3
Free Radical Scavenging	Production of reactive oxygen species	0.00764		APP,NDUFS1,PHB1	3
Cell Morphology	Morphology of cellular protrusions	0.00856		APP,CDC42,CNR1,CTNNA2,CTNNB1,ICAM5,L1CAM,MAPT,PAK1,RAP2A,RHOB,SYN1,WASF1	13
Cellular Development,Cellular Growth and Proliferation,Nervous System Development and Function,Tissue Development	Growth of neurites	0.00857	0.093	APP,CAMK2A,CAMK2B,CDC42,GNAS,GSK3B,IMPA1,MAPT,NCAM1,PAK1,PLPPR4,PPP3CB,PPP5C,SYN1	14
Tissue Morphology	Quantity of cells	0.00886	0.905	ANK2,APP,CDC42,CLTA,CLTB,CTSD,DCLK1,HRAS,L1CAM,MAP2K1,MAPT,MECP2,NCAM1,NCAN,OGT,PAK1,PFN2,PRNP,PURA,RAP2A,RHOB,SLC2A3,SNCA,SRCIN1,SYN1,SYNGAP1	26
Neurological Disease,Organismal Injury and Abnormalities	Injury of nervous system	0.00962	0.64	APP,CNR1,GJA1,PHB1,SLC1A2,UCHL1,VAMP2	7
Nervous System Development and Function	Morphology of nervous system	0.0103		APP,BAIAP2,CDC42,CNR1,CTNNA2,CTNNB1,GFAP,ICAM5,L1CAM,MAPT,MECP2,PAK1,PSAP,RAP2A,RHOB,SLC2A3,SNCA,SNCB,SRR,SYN1,WASF1	21
Nervous System Development and Function	Neuroprotection	0.0105	1.242	APP,CNR1,PRNP,STIP1	4
Hematological System Development and Function,Organismal Functions	Flow of blood	0.0105		APP,GNA11,GNAQ,MAPT	4
Nervous System Development and Function,Organ Morphology,Organismal Development	Morphology of cerebral cortex	0.0114		APP,CTNNA2,CTNNB1,GFAP,L1CAM,MAPT,MECP2,PSAP,SLC2A3,SRR,WASF1	11
Cell Death and Survival,Nervous System Development and Function,Organismal Injury and Abnormalities	Cell viability of neurons	0.0114	1.067	APP,HSD17B10,MAPT,PHB1,PRNP,STX1A,STXBP1	7
Embryonic Development,Nervous System Development and Function,Organismal Development	Development of central nervous system	0.0119	0.854	APP,Atp1a2,ATP1A3,CNR1,CNTN1,CTNNB1,GAP43,HMGB1,MAP2,MAPT,OGT,PAK1,PLCB1,PRNP,SLC17A7,SLC1A2,SLC1A3,SNCA,SNCB,SPTAN1,STIP1,STXBP1,TUBB2A,Tubb2b,UCHL1,YWHAE	26
Cell Death and Survival,Nervous System Development and Function,Organismal Injury and Abnormalities	Cell viability of cortical neurons	0.0126		APP,HSD17B10,PRNP,STX1A,STXBP1	5
Cell Morphology,Cellular Assembly and Organization,Cellular Development,Cellular Function and Maintenance,Cellular Growth and Proliferation,Embryonic Development,Nervous System Development and Function,Organismal Development,Tissue Development	Branching of neurites	0.0126	0.681	ABI1,ANK2,APP,CAMK2A,CAMK2B,CAPNS1,CDC42,CNR1,CTNNA2,DLG4,ICAM5,L1CAM,MAPT,MECP2,PAK1,PFN1,RAP2A,RHOB,SNCA,UCHL1,WASF1	21
Inflammatory Disease,Inflammatory Response,Neurological Disease,Organismal Injury and Abnormalities	Inflammation of hippocampus	0.0126		APP,MAPT,SOD1	3
Cell Death and Survival,Cellular Compromise,Neurological Disease,Organismal Injury and Abnormalities,Tissue Morphology	Neurodegeneration of pyramidal neurons	0.0126		APP,MAPT,SLC1A2	3
Inflammatory Response,Neurological Disease,Organismal Injury and Abnormalities	Neuroinflammation	0.0126		APP,MAPT,SNCA	3
Cell Death and Survival,Nervous System Development and Function,Organismal Injury and Abnormalities	Survival of neurons in central nervous system	0.0126		APP,MAPT,PHB1	3
Cell Morphology,Nervous System Development and Function,Tissue Morphology	Morphology of neurites	0.0128		APP,CDC42,CNR1,CTNNA2,ICAM5,L1CAM,MAPT,PAK1,RAP2A,RHOB,SYN1,WASF1	12
Cell-To-Cell Signaling and Interaction	Activation of cells	0.0128	0.023	APP,AQP4,ATP1A1,FUS,GRIA1,GRIA2,MAPT,PACSIN1,RAB3A,SNCA,SOD1,SYN2	12
Cell Morphology,Nervous System Development and Function,Tissue Morphology	Size of neurons	0.0135		APP,BAIAP2,CDC42,SNCA,SNCB,SYN1,WASF1	7
Neurological Disease,Organismal Injury and Abnormalities	Damage of nervous system	0.0135	1.144	APP,CNR1,GJA1,PHB1,PRNP,SLC1A2,UCHL1,VAMP2	8
Cellular Development,Cellular Growth and Proliferation,Embryonic Development,Nervous System Development and Function,Organ Development,Organismal Development,Tissue Development	Formation of brain cells	0.015		APP,CNR1,PRNP,SLC17A7,STIP1,UCHL1	6
Cell Death and Survival,Cell Morphology,Neurological Disease,Organismal Injury and Abnormalities	Loss of brain cells	0.015	-1.091	APP,MAPT,NDUFS4,PLCB1,PRNP,SLC1A2	6
Cellular Compromise,Neurological Disease,Organismal Injury and Abnormalities	Damage of neurons	0.015	1.274	APP,CNR1,GJA1,PRNP,SLC1A2,UCHL1	6
Amino Acid Metabolism	Quantity of amino acids	0.0157		APP,GRIA1,HOMER1,MAPT,SLC1A2	5
Embryonic Development,Organismal Development	Development of head	0.0162	1.095	APP,Atp1a2,ATP1A3,CNR1,CPE,CTNNB1,DLG4,GAP43,HMGB1,MAPT,OGT,PAK1,PLCB1,PRNP,SLC17A7,SLC1A2,SLC1A3,SNCA,SNCB,STIP1,STXBP1,TUBB2A,Tubb2b,UCHL1,YWHAE	25
Cell-To-Cell Signaling and Interaction,Cellular Compromise,Neurological Disease,Organismal Injury and Abnormalities	Damage of synapse	0.0169		APP,PRNP	2
Cellular Assembly and Organization,Nervous System Development and Function	Recycling of synaptic vesicles	0.0169		PACSIN1,STX1A	2
Cellular Function and Maintenance,Tissue Development	Organization of neurons	0.0169		CNR1,CTNNB1	2
Cell Morphology,Cell-To-Cell Signaling and Interaction,Cellular Assembly and Organization,Nervous System Development and Function,Tissue Morphology	Size of excitatory synapses	0.0169		SNCA,SNCB	2
Cell Morphology,Cellular Assembly and Organization,Cellular Development,Cellular Function and Maintenance,Cellular Growth and Proliferation,Nervous System Development and Function,Organismal Development,Tissue Development	Polarization of hippocampal neurons	0.0169		MAP2,MAPT	2
Embryonic Development,Nervous System Development and Function,Organ Development,Organismal Development,Tissue Development	Development of spinal cord lamina	0.0169		SLC17A7,STXBP1	2
Cell-To-Cell Signaling and Interaction,Nervous System Development and Function	Long-term potentiation of barrel cortex	0.0169		CAMK2A,GRIA1	2
Cell-To-Cell Signaling and Interaction,Nervous System Development and Function	Binding of hippocampal neurons	0.0169		PRNP,STIP1	2
Cell Signaling,Molecular Transport,Vitamin and Mineral Metabolism	Uptake of Ca2+	0.0169		APP,GRIA2	2
Cell-To-Cell Signaling and Interaction,Nervous System Development and Function	Excitatory postsynaptic potential of neurons	0.0169		CPLX1,CPLX2	2
Behavior	Hyperactivity	0.0169		ANK2,APP	2
Neurological Disease,Organismal Injury and Abnormalities	Neurological disorder of subiculum	0.0169		APP,MAPT	2
Cellular Assembly and Organization,Nervous System Development and Function,Tissue Morphology	Quantity of neurofibrillary tangles	0.0169		APP,MAPT	2
Neurological Disease,Organismal Injury and Abnormalities,Psychological Disorders	Tauopathy of amygdala	0.0169		APP,MAPT	2
Cell Death and Survival,Cellular Compromise,Neurological Disease,Organismal Injury and Abnormalities,Tissue Morphology	Degeneration of pyramidal neurons in hippocampus	0.0169		APP,SLC1A2	2
Cellular Development,Cellular Growth and Proliferation,Embryonic Development,Nervous System Development and Function,Organ Development,Organismal Development,Tissue Development	Proliferation of hippocampal neurons	0.0169		DLG4,MAPT	2
Nervous System Development and Function,Organ Morphology,Tissue Morphology	Quantity of CA1 neuron	0.0169		APP,MAPT	2
Embryonic Development,Nervous System Development and Function,Organ Development,Organismal Development,Tissue Development	Formation of barrel cortex	0.0169		SLC17A7,STXBP1	2
Nervous System Development and Function,Organismal Development,Tissue Development	Neurogenesis of nervous tissue	0.0169		APP,ATP6AP2	2
Metabolic Disease,Organismal Injury and Abnormalities	Amyloidosis of vasculature	0.0169		APP,SOD2	2
Hematological System Development and Function,Inflammatory Response,Tissue Morphology	Quantity of phagocytes	0.0169		CDC42,MAPT	2
Cell-To-Cell Signaling and Interaction,Nervous System Development and Function	Long term synaptic depression of perirhinal cortex	0.0169		HAPLN1,SRCIN1	2
Neurological Disease,Organismal Injury and Abnormalities	Seizures of hippocampus	0.0169		PRNP,SLC12A5	2
Nervous System Development and Function,Tissue Morphology	Density of neurites	0.0169		APP,SNCA	2
Inflammatory Disease,Neurological Disease,Organismal Injury and Abnormalities	Neuritic dystrophy	0.0169		APP,SOD2	2
Embryonic Development,Nervous System Development and Function,Organismal Development,Tissue Development	Neurogenesis of embryonic tissue	0.0169		APP,ATP6AP2	2
Cell Morphology,Cellular Assembly and Organization,Cellular Development,Cellular Function and Maintenance,Cellular Growth and Proliferation,Embryonic Development,Nervous System Development and Function,Organismal Development,Tissue Development	Dendritic growth/branching	0.0176	0.081	ABI1,ANK2,APP,CAPNS1,CDC42,CNR1,CTNNA2,DLG4,ICAM5,L1CAM,MAPT,MECP2,PAK1,PFN1,RAP2A,RHOB,SNCA,UCHL1,WASF1	19
Cell-To-Cell Signaling and Interaction,Cellular Growth and Proliferation	Excitation of cerebral cortex cells	0.0179	1.172	APP,LDHA,NDUFS4,SLC12A2,SOD1,UCHL1	6
Neurological Disease,Organismal Injury and Abnormalities,Psychological Disorders	Damage of cerebral cortex	0.0179	0.64	APP,CNR1,GJA1,PHB1,SLC1A2,VAMP2	6
Cell Signaling,Molecular Transport,Vitamin and Mineral Metabolism	Quantity of Ca2+	0.0188		APP,MAPT,SLC12A2,SOD1	4
Cell Morphology,Cellular Assembly and Organization,Nervous System Development and Function,Tissue Morphology	Size of nerve ending	0.019		BAIAP2,SYN1,WASF1	3
Cellular Development,Cellular Growth and Proliferation,Embryonic Development,Nervous System Development and Function,Organ Development,Organismal Development,Tissue Development	Development of hippocampal neurons	0.019		APP,PRNP,STIP1	3
Cellular Compromise,Neurological Disease,Organismal Injury and Abnormalities,Psychological Disorders	Damage of pyramidal neurons	0.019		APP,GJA1,SLC1A2	3
Nervous System Development and Function	Neuroprotection of cerebral cortex cells	0.019		CNR1,PRNP,STIP1	3
Cell Death and Survival	Apoptosis	0.0191	-0.595	APP,Atp1a2,CTNNB1,DNM1L,GSK3B,HSD17B10,KCND2,MAPT,MIF,OGT,PEA15,PRNP,SOD1,TTR	14
Neurological Disease,Organismal Injury and Abnormalities	Seizure disorder	0.0193		ANK2,HSP90B1,NDUFS4,PRNP,SLC12A5	5
Nervous System Development and Function	Neurogenesis of nervous system	0.0202	0.896	APP,ATP6AP2,CNR1,CTNNB1,MAPT,OGT,SNCA,SNCB	8
Embryonic Development,Nervous System Development and Function,Organ Development,Organismal Development,Tissue Development	Formation of brain	0.0211	0.933	APP,Atp1a2,ATP1A3,CNR1,CTNNB1,GAP43,HMGB1,MAPT,OGT,PAK1,PLCB1,PRNP,SLC17A7,SLC1A2,SLC1A3,SNCA,SNCB,STIP1,STXBP1,TUBB2A,Tubb2b,UCHL1,YWHAE	23
Cell Death and Survival,Cellular Compromise,Organismal Injury and Abnormalities	Apoptosis of neurons in hippocampus	0.0241		APP,MAPT,OGT,TTR	4
Cell Death and Survival,Neurological Disease,Organismal Injury and Abnormalities	Apoptosis of hippocampal neurons	0.0241	0.157	APP,GSK3B,KCND2,PRNP	4
Cell-To-Cell Signaling and Interaction,Nervous System Development and Function	Long-term potentiation of cerebral cortex cells	0.0247	1.698	GRIA1,GRIA2,MAPK1,PAK1,RHOB,SNCA	6
Cell Morphology,Cellular Assembly and Organization,Nervous System Development and Function	Elongation of neurites	0.027		MAP2,MAPT,RAB35	3
Cellular Assembly and Organization,Cellular Movement,Nervous System Development and Function	Transport of synaptic vesicles	0.027		ANK2,SNCA,SNCB	3
Cellular Assembly and Organization,Neurological Disease,Organismal Injury and Abnormalities	Deposition of amyloid-beta plaques	0.027		APP,MAPT,SNCA	3
Cell-To-Cell Signaling and Interaction,Nervous System Development and Function	Long term synaptic depression of neurons	0.0287	0.555	AP2A1,APP,CNR1,GRIA2,PPP3R1,RAP2A	6
Cellular Development,Cellular Growth and Proliferation,Nervous System Development and Function,Tissue Development	Outgrowth of neurons	0.0291	2.121	APP,CAMK2A,CAMK2B,DLG4,GNAS,MAPT,NCAM1,PAK1,SYN1	9
Cell-To-Cell Signaling and Interaction,Cellular Growth and Proliferation,Nervous System Development and Function	Excitation of pyramidal neurons	0.0302		APP,LDHA,SLC12A2,UCHL1	4
Cellular Function and Maintenance	Paired-pulse facilitation	0.0302	1.982	APP,BAIAP2,RHOB,VDAC1	4
Cellular Compromise,Neurological Disease,Organismal Injury and Abnormalities,Psychological Disorders	Damage of cerebral cortex cells	0.0302	0.762	APP,CNR1,GJA1,SLC1A2	4
Cellular Function and Maintenance	Endocytosis	0.0302		APP,ATP6V0A1,SNCA,SNCB	4
Nervous System Development and Function,Organ Morphology,Tissue Morphology	Quantity of granule cells	0.0321		APP,L1CAM	2
Neurological Disease,Organismal Injury and Abnormalities	Neurodegeneration of dentate gyrus	0.0321		APP,MAPT	2
Nervous System Development and Function,Organ Development	Excitation of hippocampus	0.0321		SLC12A5,SYNGAP1	2
Cellular Assembly and Organization,Cellular Function and Maintenance	Stabilization of microtubules	0.0321		APP,GSK3B	2
Cellular Development,Nervous System Development and Function,Tissue Development	Maturation of dendritic spines	0.0321		ARPC3,MAPT	2
Neurological Disease,Organismal Injury and Abnormalities	Neurodegeneration of hippocampal CA1 region	0.0321		APP,MAPT	2
Cell Morphology,Cell-To-Cell Signaling and Interaction,Nervous System Development and Function	Synaptic plasticity of collateral synapses	0.0321		SRR,STX1A	2
Cell Morphology,Cellular Assembly and Organization,Nervous System Development and Function	Elongation of axons	0.0321		MAPT,RAB35	2
Cellular Development,Nervous System Development and Function,Tissue Development	Differentiation of cortical neurons	0.0321		GSK3B,NCKAP1	2
Cell Signaling,Post-Translational Modification	Tyrosine phosphorylation of protein	0.0321		SYN1,SYN2	2
Cell-To-Cell Signaling and Interaction	Activation of disease-associated microglia	0.0321		APP,MAPT	2
Drug Metabolism,Lipid Metabolism,Molecular Transport,Small Molecule Biochemistry	Concentration of prostaglandin E2	0.0321		APP,PRNP	2
Cell-To-Cell Signaling and Interaction,Cellular Function and Maintenance,Nervous System Development and Function	Paired-pulse facilitation of synapse	0.0321		BAIAP2,VDAC1	2
Cellular Assembly and Organization,Cellular Function and Maintenance	Function of mitochondria	0.0321		APP,HSD17B10	2
Cellular Development,Cellular Growth and Proliferation,Nervous System Development and Function,Tissue Development	Outgrowth of neurites	0.0322	1.89	APP,CAMK2A,CAMK2B,GNAS,MAPT,NCAM1,PAK1,SYN1	8
Cell-To-Cell Signaling and Interaction,Cellular Assembly and Organization,Nervous System Development and Function,Tissue Morphology	Quantity of synapse	0.0334	0.372	APP,MAPT,MECP2,NCAN,PRNP	5
Cellular Development,Cellular Growth and Proliferation,Embryonic Development,Nervous System Development and Function,Organ Development,Organismal Development,Tissue Development	Development of cerebral cortex cells	0.0334		APP,CNR1,PRNP,STIP1,UCHL1	5
Cell Death and Survival,Cell Morphology,Neurological Disease,Organismal Injury and Abnormalities	Loss of cerebral cortex cells	0.0334	-1.091	APP,NDUFS4,PLCB1,PRNP,SLC1A2	5
Cell Morphology,Neurological Disease,Organismal Injury and Abnormalities	Abnormal morphology of pyramidal neurons	0.0353		ABI2,APP,CACNG8,PRNP,SHANK1,SYN1,SYNGAP1	7
Behavior	Learning	0.0353	0.555	ACTG1,APP,CAMK2G,GRIA1,MAPT,NRGN,PRKAR1A	7
DNA Replication, Recombination, and Repair	DNA damage	0.0363		APP,MAPT,SOD1	3
Neurological Disease,Organismal Injury and Abnormalities	Memory deficits	0.0363		CNR1,ICAM5,MAPT	3
Cell Morphology,Cellular Function and Maintenance	Transmembrane potential	0.0363		APP,PHB1,VCP	3
Nervous System Development and Function,Organ Morphology,Organismal Development	Thickness of cerebral cortex	0.0363		GFAP,SLC2A3,SRR	3
Cellular Assembly and Organization,Nervous System Development and Function,Tissue Morphology	Quantity of nerve ending	0.0363		APP,NCAM1,SNCA	3
Cell-To-Cell Signaling and Interaction,Nervous System Development and Function	Synaptic transmission of hippocampal CA1 region	0.0371		APP,NRGN,PRNP,SYN2	4
Cardiovascular Disease,Organismal Injury and Abnormalities	Infarction	0.0371		APP,MIF,SNCA,SRR	4
Nervous System Development and Function,Tissue Morphology	Quantity of astrocytes	0.0371		APP,MAP2K1,MAPT,OGT	4
Cell-To-Cell Signaling and Interaction,Cellular Growth and Proliferation,Nervous System Development and Function	Excitation of neurons	0.0379	1.206	APP,LDHA,NDUFS4,SLC12A2,SOD1,UCHL1	6
Nervous System Development and Function,Organ Morphology,Organismal Development	Morphology of hippocampus	0.0379		APP,CTNNA2,L1CAM,MAPT,MECP2,PSAP	6
Cell Morphology,Cellular Assembly and Organization,Cellular Development,Cellular Function and Maintenance,Cellular Growth and Proliferation,Embryonic Development,Nervous System Development and Function,Organismal Development,Tissue Development,Tissue Morphology	Density of dendritic spines	0.039	0.463	ANK2,APP,CAPNS1,CNR1,DLG4,L1CAM,MAPT,MECP2,PAK1,PFN1,UCHL1	11
Cell Morphology,Cell-To-Cell Signaling and Interaction,Nervous System Development and Function	Plasticity of synapse	0.0392	0.862	APP,MAPT,SRR,STX1A,SYNGAP1	5
Cell Morphology,Cellular Assembly and Organization,Cellular Development,Cellular Function and Maintenance,Cellular Growth and Proliferation,Nervous System Development and Function,Organismal Development,Tissue Development	Formation of dendrites	0.0444	-0.555	ABI1,APP,BAIAP2,CDC42,L1CAM,SNCA,SNCB	7
Cell Death and Survival,Organismal Injury and Abnormalities	Apoptosis of neurons	0.0446	-0.8	APP,Atp1a2,GSK3B,KCND2,MAPT,MIF,OGT,PEA15,PRNP,TTR	10
Cell-To-Cell Signaling and Interaction,Nervous System Development and Function	Long term synaptic depression of hippocampal CA1 region	0.0449	1	AP2A1,APP,GRIA2,PRKAR1A	4
Neurological Disease,Organismal Injury and Abnormalities	Seizures	0.0449		ANK2,NDUFS4,PRNP,SLC12A5	4
Embryonic Development,Nervous System Development and Function,Organ Development,Organismal Development,Tissue Development	Development of cerebral cortex	0.0466	0.933	APP,Atp1a2,ATP1A3,CNR1,CTNNB1,GAP43,HMGB1,MAPT,OGT,PAK1,PLCB1,PRNP,SLC1A2,SLC1A3,SNCA,SNCB,STIP1,TUBB2A,Tubb2b,UCHL1,YWHAE	21
Cardiovascular System Development and Function,Organismal Development	Angiogenesis	0.0472		APP,HMGB1,MAPT	3
Cellular Function and Maintenance	Cellular homeostasis	0.0488	1.213	APP,ATP6V0A1,CTSD,ERC2,PHB1,VCP	6
Embryonic Development,Nervous System Development and Function,Organ Development,Organismal Development,Tissue Development	Neurogenesis of cerebral cortex	0.0494	0.447	APP,CNR1,CTNNB1,MAPT,OGT,SNCA,SNCB	7

## Sheet: Ts66 vs WT 9M
Supplementary table 7: List of Disease and functions identified by IPA software Excel sheet with 9 months-old Ts66Yah vs. Euploid comparison group
© 2000-2025 QIAGEN. All rights reserved.
Categories	Diseases or Functions Annotation	p-value	Activation z-score	Molecules	# Molecules
Cell-To-Cell Signaling and Interaction,Nervous System Development and Function	Long-term potentiation	7.17e-13	0.95	AP3M2,APOE,APP,CAMK2A,CAMK2B,CAMK4,CAPNS1,CDH2,CPLX2,CYP46A1,DLG4,GNAQ,GRIA2,GRIA3,GRM5,KRAS,MAPT,NCAN,NPTX1,NRGN,OMG,PPP3CA,PPP3R1,PRNP,RAPGEF4,SNCA,STIP1,STX1A,SYNGR1,SYNGR3,SYNJ1,SYNPO,SYP,TFAM,TNR,TRIM3,UBQLN2,VDAC1,VDAC3	39
Cell-To-Cell Signaling and Interaction,Nervous System Development and Function	Long-term potentiation of cerebral cortex	2.9e-08	-0.604	AP3M2,APOE,APP,CAMK2A,CAMK4,CAPNS1,CDH2,CYP46A1,DLG4,GNAQ,GRIA2,GRIA3,KRAS,MAPT,NRGN,OMG,PPP3CA,RAPGEF4,SNCA,STIP1,SYNJ1,SYNPO,TFAM,TNR,TRIM3,UBQLN2	26
Cell-To-Cell Signaling and Interaction,Nervous System Development and Function	Long-term potentiation of hippocampus	3.96e-08	-0.97	AP3M2,APOE,APP,CAMK2A,CAMK4,CAPNS1,CDH2,CYP46A1,DLG4,GNAQ,GRIA2,GRIA3,KRAS,MAPT,OMG,PPP3CA,RAPGEF4,SNCA,STIP1,SYNJ1,SYNPO,TFAM,TNR,TRIM3,UBQLN2	25
Cell-To-Cell Signaling and Interaction,Nervous System Development and Function	Neurotransmission	1.3e-07	0.332	ANKS1B,APP,CAMK2A,CLTA,CLTB,CPLX1,CPLX2,GRIA2,GRIA3,LGI1,MAPT,NRGN,PPP3R1,PRNP,SHANK3,SNAP25,SNCA,SYN2,SYP,UCHL1	20
Cell-To-Cell Signaling and Interaction,Nervous System Development and Function	Synaptic transmission	1.57e-07	1.014	ANKS1B,APP,CAMK2A,CLTA,CLTB,GRIA2,GRIA3,LGI1,MAPT,NRGN,PPP3R1,PRNP,SHANK3,SNAP25,SNCA,SYN2,SYP,UCHL1	18
Neurological Disease,Organismal Injury and Abnormalities	Abnormal morphology of nervous system	1.17e-06	0.544	ABI2,AP3M2,APOE,APP,Atp1a2,ATP2B2,BRSK2,CAMK2A,Cst3,DBN1,DLG3,GJA1,GRIA2,GRM5,HNRNPA2B1,LGI1,MAP2,MAPT,MARCKS,MT3,NDUFS4,PAFAH1B1,PFN1,PFN2,PLCB1,PLP1,PPP1R9B,PPP3CA,PRNP,SHANK3,SNAP25,SNCA,SOD2,STIP1,SYNGAP1,SYNPO,TARDBP,TNR,TTR	39
Cell Morphology	Abnormal morphology of subcellular	1.45e-06	0.537	APP,GJA1,GRM5,HNRNPA2B1,LGI1,MAPT,MT3,PFN1,PFN2,PPP3CA,SNAP25,SNCA,STIP1,SYNPO	14
Cell-To-Cell Signaling and Interaction,Nervous System Development and Function	Long-term potentiation of hippocampal CA1 region	1.45e-06	0.107	APOE,APP,CAMK2A,CAMK4,CDH2,GRIA2,GRIA3,KRAS,MAPT,RAPGEF4,SYNPO,TFAM,TNR,TRIM3	14
Cell Morphology,Neurological Disease,Organismal Injury and Abnormalities	Abnormal morphology of neurites	1.55e-06	0.841	APP,GJA1,GRM5,HNRNPA2B1,LGI1,MAPT,MT3,PFN1,PFN2,PPP3CA,SNCA,SYNPO	12
Cell Morphology,Neurological Disease,Organismal Injury and Abnormalities	Loss of neurites	6.04e-06	0.841	APP,GJA1,GRM5,HNRNPA2B1,MAPT,PFN1,PFN2,SNCA,SYNPO	9
Lipid Metabolism,Molecular Transport,Small Molecule Biochemistry	Concentration of eicosanoid	6.44e-06	1.744	APOE,APP,FAAH,GNA11,GNAQ,PRNP	6
Cell-To-Cell Signaling and Interaction,Nervous System Development and Function	Long-term potentiation of CA1 neuron	7.3e-06	0.816	CAMK4,CDH2,GRIA2,GRIA3,KRAS,RAPGEF4,TFAM	7
Cell-To-Cell Signaling and Interaction,Nervous System Development and Function	Synaptic transmission of cerebral cortex cells	8.1e-06	0.508	APP,CLTA,CLTB,GRIA2,GRIA3,PRNP,SHANK3,SNAP25,SNCA,SYP,UCHL1	11
Neurological Disease,Organismal Injury and Abnormalities	Abnormality of cerebral cortex	9.44e-06	-1.329	ABI2,AP3M2,APOE,APP,AQP4,Atp1a2,ATP2B2,BRSK2,CAMK2A,Cst3,DBN1,DLG3,DNAJC5,GFAP,GJA1,GRIA2,HPCA,MAP2,MAPT,MARCKS,MT3,NAMPT,NDUFS4,PAFAH1B1,PLCB1,PLP1,PPP1R9B,PRNP,SHANK3,SNAP25,SNCA,SOD1,SOD2,SYNGAP1,TARDBP,TNR	36
Cell Morphology,Neurological Disease,Organismal Injury and Abnormalities	Abnormal morphology of neurons	1.07e-05	0.544	ABI2,APP,CAMK2A,Cst3,GJA1,GRM5,HNRNPA2B1,LGI1,MAPT,MT3,NDUFS4,PAFAH1B1,PFN1,PFN2,PLCB1,PPP3CA,PRNP,SNCA,STIP1,SYNGAP1,SYNPO,TARDBP,TTR	23
Cell Morphology,Neurological Disease,Organismal Injury and Abnormalities	Loss of dendrites	1.57e-05	1.157	APP,GRM5,HNRNPA2B1,MAPT,PFN1,PFN2,SNCA,SYNPO	8
Cellular Development,Cellular Growth and Proliferation,Nervous System Development and Function,Organismal Development,Tissue Development	Development of neural cells	1.64e-05	2.219	ABI1,ANK2,APOE,APP,ATP6AP2,CAMK2A,CAMK2B,CAPNS1,DCLK2,DLG3,DLG4,GRM5,ICAM5,LGI1,MAP2,MAPT,MOG,NCAN,NRN1,PFN1,PRNP,RAPGEF4,ROCK2,RTN3,SEPTIN4,SLC17A7,SNCA,STIP1,SYNGAP1,SYNPO,TNR,TRIM3,UBQLN2,UCHL1,WASF1	35
Cell-To-Cell Signaling and Interaction,Nervous System Development and Function	Synaptic transmission of hippocampal neurons	2.43e-05	0.64	APP,CLTA,CLTB,SHANK3,SNCA,SYP,UCHL1	7
Cellular Development,Cellular Growth and Proliferation,Nervous System Development and Function,Organismal Development,Tissue Development	Development of neurons	2.59e-05	2.035	ABI1,ANK2,APOE,APP,CAMK2A,CAMK2B,CAPNS1,DCLK2,DLG3,DLG4,GRM5,ICAM5,LGI1,MAP2,MAPT,MOG,NCAN,NRN1,PFN1,PRNP,RAPGEF4,ROCK2,RTN3,SEPTIN4,SLC17A7,SNCA,STIP1,SYNGAP1,SYNPO,TNR,TRIM3,UBQLN2,UCHL1,WASF1	34
Cellular Assembly and Organization	Quantity of cellular inclusion bodies	3.15e-05		APOE,APP,GFAP,MAPT,SNCA,SOD1	6
Cell-To-Cell Signaling and Interaction,Nervous System Development and Function	Synaptic transmission of hippocampal cells	3.75e-05	0.239	APP,CLTA,CLTB,PRNP,SHANK3,SNCA,SYP,UCHL1	8
Nervous System Development and Function,Organismal Development,Tissue Development	Morphogenesis of nervous tissue	5.51e-05	2.188	ABI1,ANK2,APOE,APP,ATP6AP2,CAMK2A,CAMK2B,CAPNS1,DLG4,GRM5,ICAM5,LGI1,MAP2,MAPT,MOG,NRN1,PFN1,PRNP,RAPGEF4,ROCK2,RTN3,SEPTIN4,SNCA,STIP1,SYNPO,TRIM3,UBQLN2,UCHL1,WASF1	29
Cell Morphology,Cellular Assembly and Organization,Cellular Function and Maintenance	Formation of cellular protrusions	6.05e-05	1.708	ABI1,ANK2,APOE,APP,ARPC3,CAMK2A,CAMK2B,CAPNS1,DLG4,GRM5,ICAM5,LGI1,MAP2,MAPT,MOG,NRN1,PFN1,PRNP,RAPGEF4,ROCK2,RTN3,SEPTIN4,SNCA,STIP1,SYNPO,TRIM3,UBQLN2,UCHL1,WASF1	29
Cell Morphology,Neurological Disease,Organismal Injury and Abnormalities	Loss of dendritic spines	6.52e-05	1.306	APP,GRM5,MAPT,PFN1,PFN2,SNCA,SYNPO	7
Lipid Metabolism,Molecular Transport,Small Molecule Biochemistry	Concentration of lipid	0.000113	0.212	APOE,APP,FAAH,GNA11,GNAQ,PRNP,SNCA,SYNJ1	8
Cell Morphology,Cellular Assembly and Organization,Cellular Development,Cellular Function and Maintenance,Cellular Growth and Proliferation,Nervous System Development and Function,Organismal Development,Tissue Development	Neuritogenesis	0.000115	2.032	ABI1,ANK2,APOE,APP,CAMK2A,CAMK2B,CAPNS1,DLG4,GRM5,ICAM5,LGI1,MAP2,MAPT,MOG,NRN1,PFN1,PRNP,RAPGEF4,ROCK2,RTN3,SEPTIN4,SNCA,STIP1,SYNPO,TRIM3,UBQLN2,UCHL1,WASF1	28
Cellular Assembly and Organization,Cellular Movement,Nervous System Development and Function	Transport of synaptic vesicles	0.000137	2.183	ANK2,DNM1,DNM3,SNCA,SPTBN1	5
Neurological Disease,Organismal Injury and Abnormalities	Abnormal morphology of hippocampus	0.000256		ABI2,AP3M2,APOE,BRSK2,CAMK2A,Cst3,DBN1,GRIA2,MAP2,MT3,PAFAH1B1,PLCB1,PLP1,PPP1R9B,PRNP,SHANK3,SOD2,TNR	18
Neurological Disease,Organismal Injury and Abnormalities	Abnormal morphology of brain	0.00028	-1.091	ABI2,AP3M2,APOE,APP,Atp1a2,ATP2B2,BRSK2,CAMK2A,Cst3,DBN1,DLG3,GRIA2,MAP2,MAPT,MARCKS,MT3,NDUFS4,PAFAH1B1,PLCB1,PLP1,PPP1R9B,PRNP,SHANK3,SNAP25,SOD2,SYNGAP1,TNR	27
Cell-To-Cell Signaling and Interaction,Nervous System Development and Function	Long-term potentiation of hippocampal cells	0.000285	1.254	CAMK4,CDH2,GRIA2,GRIA3,KRAS,RAPGEF4,SNCA,TFAM	8
Cell Morphology	Abnormal morphology of plasma membrane	0.000285	0.955	APP,GRM5,MAPT,PFN1,PFN2,SNCA,STIP1,SYNPO	8
Nervous System Development and Function,Tissue Morphology	Density of neurons	0.000293	0.346	ANK2,AP2M1,APOE,APP,CAPNS1,DBN1,DLG4,GRM5,LGI1,MAPT,PFN1,RAPGEF4,SNCA,STX1A,TRIM3,UBQLN2,UCHL1	17
Neurological Disease,Organismal Injury and Abnormalities	Gliosis of frontal cortex	0.000305		APP,PRNP,SOD2	3
Cellular Assembly and Organization	Priming of vesicles	0.000305		CPLX1,CPLX2,SNAP25	3
Carbohydrate Metabolism,Lipid Metabolism,Molecular Transport,Small Molecule Biochemistry	Quantity of phosphatidylinositol 4,5-diphosphate	0.000305		APP,SNCA,SYNJ1	3
Cell-To-Cell Signaling and Interaction,Nervous System Development and Function	Binding of hippocampal neurons	0.000305		GRM5,PRNP,STIP1	3
Cellular Function and Maintenance,Protein Synthesis	Translation of protein	0.000305		MAP2K1,PRNP,UCHL1	3
Neurological Disease,Organismal Injury and Abnormalities	Abnormal morphology of cerebral cortex	0.000369	-1.091	ABI2,AP3M2,APOE,APP,Atp1a2,ATP2B2,BRSK2,CAMK2A,Cst3,DBN1,DLG3,GRIA2,MAP2,MARCKS,MT3,NDUFS4,PAFAH1B1,PLCB1,PLP1,PPP1R9B,PRNP,SHANK3,SNAP25,SOD2,SYNGAP1,TNR	26
Cell Morphology	Sprouting	0.000383	0.888	ABI1,ANK2,APOE,APP,CAMK2A,CAMK2B,CAPNS1,DLG4,GRM5,ICAM5,LGI1,MAPT,MOG,NRN1,PFN1,RAPGEF4,ROCK2,RTN4,SNCA,SYNPO,TRIM3,UBQLN2,UCHL1,WASF1	24
Cell-To-Cell Signaling and Interaction	Activation of central nervous system cells	0.000389	1.076	APOE,APP,GPR37,GRIA2,MAPT,PACSIN1,SNCA,SOD1,SYN2	9
Cell-To-Cell Signaling and Interaction,Nervous System Development and Function	Long-term potentiation of collateral synapses	0.000408	1.205	APP,CAMK2B,CDH2,MAPT,PRNP,SYNPO	6
Cell-To-Cell Signaling and Interaction	Activation of cells	0.000474	1.22	APOE,APP,AQP4,ATP1A1,GPR37,GRIA2,GRM5,MAPT,MOG,PACSIN1,RHEB,SNCA,SOD1,SYN2	14
Cell Morphology,Cellular Assembly and Organization,Cellular Development,Cellular Function and Maintenance,Cellular Growth and Proliferation,Embryonic Development,Nervous System Development and Function,Organismal Development,Tissue Development	Branching of neurites	0.000506	1.123	ABI1,ANK2,APOE,APP,CAMK2A,CAMK2B,CAPNS1,DLG4,GRM5,ICAM5,LGI1,MAPT,MOG,NRN1,PFN1,RAPGEF4,ROCK2,SNCA,SYNPO,TRIM3,UBQLN2,UCHL1,WASF1	23
Cellular Assembly and Organization	Quantity of amyloid fibrils	0.000594	1.58	APOE,APP,CYP46A1,SOD2,SYNJ1,SYNPO	6
Cellular Assembly and Organization,Cellular Function and Maintenance,Cellular Movement,Nervous System Development and Function	Axonal transport	0.000607	0.106	ANK2,APP,MAPT,SPTBN1	4
Nervous System Development and Function,Organ Morphology,Tissue Morphology	Quantity of hippocampal cells	0.000607		APP,HGS,MAPT,UBQLN2	4
Cell Morphology,Cellular Assembly and Organization,Cellular Development,Cellular Function and Maintenance,Cellular Growth and Proliferation,Embryonic Development,Nervous System Development and Function,Organismal Development,Tissue Development	Dendritic growth/branching	0.000807	0.537	ABI1,ANK2,APOE,APP,CAPNS1,DLG4,GRM5,ICAM5,LGI1,MAPT,MOG,NRN1,PFN1,RAPGEF4,ROCK2,SNCA,SYNPO,TRIM3,UBQLN2,UCHL1,WASF1	21
Neurological Disease,Organismal Injury and Abnormalities	Gliosis	0.000951	0.453	APOE,APP,CDH2,GJA1,GPR37,MAPT,NAMPT,PRNP,SOD2,TARDBP	10
Neurological Disease,Organismal Injury and Abnormalities	Gliosis of cerebral cortex	0.001	0.643	APOE,APP,GPR37,MAPT,NAMPT,PRNP,SOD2,TARDBP	8
Cell Death and Survival,Organismal Injury and Abnormalities	Neuronal cell death	0.00108	1.685	APP,Atp1a2,ATP6V0A1,CAPNS1,CDH2,GRIA2,HDGF,HGS,LGALS1,MAPT,PPP1R9B,PRNP,RAPGEF4,SH3GLB1,SNCA,SNPH,SOD1,STIP1,STX1A,TARDBP,TTR,UBQLN2,UCHL1	23
Neurological Disease,Organismal Injury and Abnormalities	Gliosis of central nervous system	0.00111	0.12	APOE,APP,GJA1,GPR37,MAPT,NAMPT,PRNP,SOD2,TARDBP	9
Cell Morphology,Cellular Assembly and Organization,Cellular Compromise	Formation of cellular inclusion bodies	0.00112	1.997	APOE,APP,MAPT,SNCA,UBQLN2	5
Cellular Development,Cellular Growth and Proliferation,Embryonic Development,Nervous System Development and Function,Organ Development,Organismal Development,Tissue Development	Development of hippocampal neurons	0.00115		APP,GRM5,PRNP,STIP1	4
Cell-To-Cell Signaling and Interaction,Nervous System Development and Function	Long term synaptic depression of CA1 neuron	0.00115	0	AP2A1,GRIA2,GRIA3,PIP5K1C	4
Drug Metabolism,Lipid Metabolism,Molecular Transport,Small Molecule Biochemistry	Concentration of prostaglandin E2	0.00116		APOE,APP,PRNP	3
Endocrine System Development and Function,Lipid Metabolism,Molecular Transport,Small Molecule Biochemistry	Concentration of anandamide	0.00116		FAAH,GNA11,GNAQ	3
Cellular Assembly and Organization	Quantity of vesicles	0.00116	-0.246	APP,ATP6V0A1,CLTA,CLTB,SNCA,SYNJ1	6
Cell-To-Cell Signaling and Interaction,Cellular Assembly and Organization	Cell-cell contact	0.00116	0.884	APP,DLG3,DLG4,GRM5,MAPT,NCAN,PRNP,SNCA,SYNGAP1,TNR,UCHL1,WASF1	12
Cell-To-Cell Signaling and Interaction,Cellular Assembly and Organization,Cellular Development,Cellular Function and Maintenance,Cellular Growth and Proliferation,Nervous System Development and Function,Organismal Development,Tissue Development	Developmental process of synapse	0.00154	0.655	APP,DLG3,DLG4,GRM5,NCAN,SYNGAP1,TNR,UCHL1	8
Cell-To-Cell Signaling and Interaction,Nervous System Development and Function	Activation of astrocytes	0.00156	1.987	APOE,APP,GPR37,MAPT,SNCA,SOD1	6
Molecular Transport	Quantity of metal	0.00156	1.091	AP3D1,APP,GRM5,MAPT,MT3,SOD1	6
Cellular Function and Maintenance	Metabolism of macromolecule	0.00156	1.593	APP,GRM5,MAP2K1,PRNP,STIP1,UCHL1	6
Neurological Disease,Organismal Injury and Abnormalities	Neurodegeneration of cerebral cortex	0.00157	-0.797	APP,AQP4,DNAJC5,GFAP,GRIA2,HPCA,MAPT,SNAP25,SNCA,SOD1	10
Cellular Development,Cellular Growth and Proliferation,Embryonic Development,Nervous System Development and Function,Organ Development,Organismal Development,Tissue Development	Formation of brain cells	0.00165		APP,DCLK2,GRM5,PRNP,SLC17A7,STIP1,UCHL1	7
Neurological Disease,Organ Morphology,Organismal Injury and Abnormalities,Psychological Disorders	Atrophy of hippocampus	0.00196		APP,MAPT,NAMPT,TARDBP	4
Cell-To-Cell Signaling and Interaction,Nervous System Development and Function	Binding of neurons	0.00196	1	CDH2,GRM5,PRNP,STIP1	4
Endocrine System Development and Function,Molecular Transport,Small Molecule Biochemistry	Concentration of hormone	0.00196	0	APP,FAAH,GNA11,GNAQ	4
Cellular Assembly and Organization,Neurological Disease,Organismal Injury and Abnormalities	Deposition of amyloid-beta plaques	0.00196		APP,CNP,MAPT,SNCA	4
Cell Morphology,Cellular Assembly and Organization,Cellular Development,Cellular Function and Maintenance,Cellular Growth and Proliferation,Embryonic Development,Nervous System Development and Function,Organismal Development,Tissue Development,Tissue Morphology	Density of dendritic spines	0.0022	0.203	ANK2,APOE,APP,CAPNS1,DLG4,GRM5,LGI1,MAPT,PFN1,RAPGEF4,TRIM3,UBQLN2,UCHL1	13
Cellular Function and Maintenance,Protein Synthesis	Synthesis of protein	0.00233	0.728	GRM5,MAP2K1,PRNP,STIP1,UCHL1	5
Molecular Transport	Transport of molecule	0.00233	1.091	AP3D1,APP,MT3,SLC12A5,TNR	5
Cell-To-Cell Signaling and Interaction,Nervous System Development and Function	Activation of neurons	0.00257	-0.928	APP,AQP4,GRIA2,GRM5,PACSIN1,SNCA,SYN2	7
Cellular Assembly and Organization,Nervous System Development and Function,Tissue Morphology	Quantity of presynaptic terminals	0.00275		APOE,APP,SNCA	3
Cellular Assembly and Organization,Neurological Disease,Organismal Development,Organismal Injury and Abnormalities,Tissue Development	Formation of amyloid-beta plaques	0.00275		APP,MAPT,MOG	3
Inflammatory Disease,Inflammatory Response,Neurological Disease,Organismal Injury and Abnormalities	Inflammation of cerebral cortex	0.00309		APP,MAPT,SNCA,SOD1	4
Cellular Assembly and Organization,Nervous System Development and Function,Tissue Morphology	Quantity of nerve ending	0.00309		APOE,APP,SHANK3,SNCA	4
Cellular Function and Maintenance	Endocytosis	0.0032		APP,ATP6V0A1,DNM1,DNM3,SNCA	5
Cell-To-Cell Signaling and Interaction	Synaptic depression	0.0033	1.461	AP2A1,APP,DGKI,GRIA2,GRIA3,HAPLN1,MAPT,PIP5K1C,PPP3R1,UBQLN2	10
Cellular Development,Cellular Growth and Proliferation,Nervous System Development and Function,Tissue Development	Proliferation of neuronal cells	0.0036	0.563	APOE,APP,CAMK2A,CAMK2B,DLG4,GNAS,IMPA1,MAPT,PLPPR4,PPP3CB,RTN4,SNPH,SPTBN1,SYNPO,WASL	15
Cell Morphology,Nervous System Development and Function,Tissue Morphology	Morphology of neurons	0.0036		AP3D1,APOE,APP,GRM5,ICAM5,MAPT,NAMPT,PAFAH1B1,RHEB,ROCK2,SHANK3,SNCA,SPTBN1,SYNCRIP,WASF1	15
Cell-To-Cell Signaling and Interaction,Nervous System Development and Function	Long term synaptic depression of neurons	0.00386	0.378	AP2A1,APP,DGKI,GRIA2,GRIA3,PIP5K1C,PPP3R1	7
Nervous System Development and Function,Tissue Morphology	Morphology of nervous tissue	0.00391		AP3D1,APOE,APP,GFAP,GRM5,ICAM5,MAPT,NAMPT,PAFAH1B1,RHEB,ROCK2,SHANK3,SNCA,SPTBN1,SYNCRIP,WASF1	16
Cell-To-Cell Signaling and Interaction,Nervous System Development and Function	Activation of neuroglia	0.00422	2.022	APOE,APP,ATP1A1,GPR37,MAPT,MOG,RHEB,SNCA,SOD1	9
Cellular Development,Cellular Growth and Proliferation,Embryonic Development,Nervous System Development and Function,Organ Development,Organismal Development,Tissue Development	Development of cerebral cortex cells	0.00431		APP,DCLK2,GRM5,PRNP,STIP1,UCHL1	6
Nervous System Development and Function	Dedepression of CA1 neuron	0.00454		GRIA2,GRIA3	2
Nervous System Development and Function	Depotentiation of CA1 neuron	0.00454		GRIA2,GRIA3	2
Cellular Assembly and Organization,Cellular Function and Maintenance,Cellular Movement,Nervous System Development and Function	Axonal transport of synaptic vesicles	0.00454		ANK2,SPTBN1	2
Cellular Assembly and Organization,Cellular Function and Maintenance	Bundling of microtubules	0.00454		ANK2,MAP2	2
Neurological Disease,Organismal Injury and Abnormalities	Astrocytosis of hippocampal CA1 region	0.00454		APP,NAMPT	2
Nervous System Development and Function,Organ Morphology,Organismal Development	Length of cerebral cortex	0.00454		PAFAH1B1,WASF1	2
Cell-To-Cell Signaling and Interaction,Nervous System Development and Function	Miniature excitatory postsynaptic currents	0.00454		CPLX1,CPLX2	2
Cellular Assembly and Organization,Nervous System Development and Function	Assembly of axon initial segments	0.00454		SPTAN1,SPTBN1	2
Nervous System Development and Function	Protection of hippocampal neurons	0.00454		PRNP,STIP1	2
Hematological System Development and Function,Lymphoid Tissue Structure and Development,Tissue Morphology	Quantity of T lymphocytes	0.00454		APP,MAPT	2
Cellular Assembly and Organization,Nervous System Development and Function	Replenishment of synaptic vesicles	0.00454		CLTA,CLTB	2
Cell Death and Survival,Cellular Compromise,Neurological Disease,Organismal Injury and Abnormalities,Tissue Morphology	Neurodegeneration of neurites	0.00454		APP,SNCA	2
Cardiovascular Disease,Organismal Injury and Abnormalities	Dysfunction of endothelial tissue	0.00454		APP,SOD1	2
Endocrine System Development and Function,Lipid Metabolism,Molecular Transport,Small Molecule Biochemistry	Quantity of 2-arachidonoylglycerol	0.00454		GNA11,GNAQ	2
Cell Death and Survival,Cell-To-Cell Signaling and Interaction,Cellular Compromise,Neurological Disease,Organismal Injury and Abnormalities,Tissue Morphology	Degeneration of synapse	0.00454		APP,MAPT	2
Nervous System Development and Function,Tissue Morphology	Quantity of reactive astrocytes	0.00454		APOE,APP	2
Cellular Function and Maintenance,Molecular Transport	Calcium triggered exocytosis	0.00454		CPLX1,CPLX2	2
Cell Morphology,Cellular Assembly and Organization,Neurological Disease,Organismal Development,Organismal Injury and Abnormalities,Tissue Development	Formation of senile plaques	0.00454		APP,MAPT	2
Cell-To-Cell Signaling and Interaction,Nervous System Development and Function	Excitatory postsynaptic potential of cerebral cortex cells	0.00454		CPLX1,CPLX2	2
Cell-To-Cell Signaling and Interaction,Hematological System Development and Function,Immune Cell Trafficking,Inflammatory Response,Nervous System Development and Function	Activation of microglia	0.00455	1.763	APOE,APP,ATP1A1,MAPT,MOG,RHEB,SNCA,SOD1	8
Cell Signaling,Molecular Transport,Small Molecule Biochemistry,Vitamin and Mineral Metabolism	Release of Ca2+	0.00522		APP,MAPT,SOD1	3
Cell Morphology,Organismal Injury and Abnormalities	Hypertrophy of cells	0.00522		APP,PAFAH1B1,TARDBP	3
Neurological Disease,Organismal Injury and Abnormalities	Neurodegeneration of hippocampal CA3 region	0.00522		APP,MAPT,SNCA	3
Cell Morphology,Cellular Assembly and Organization	Morphology of mitochondria	0.00522		APP,MAPT,SNCA	3
Cell-To-Cell Signaling and Interaction,Nervous System Development and Function	Activation of CA1 neuron	0.00522		GRIA2,PACSIN1,SYN2	3
Cellular Assembly and Organization,Cellular Function and Maintenance,Cellular Movement,Nervous System Development and Function	Endocytosis of synaptic vesicles	0.00522		DNM1,DNM3,SNCA	3
Cell Morphology,Cellular Assembly and Organization,Cellular Development,Cellular Function and Maintenance,Cellular Growth and Proliferation,Embryonic Development,Nervous System Development and Function,Organ Development,Organismal Development,Tissue Development	Neuritogenesis of hippocampal neurons	0.00522		GRM5,PRNP,STIP1	3
Cell-To-Cell Signaling and Interaction,Cellular Assembly and Organization,Cellular Development,Cellular Function and Maintenance,Cellular Growth and Proliferation,Nervous System Development and Function,Organismal Development,Tissue Development	Formation of excitatory synapses	0.00522		DLG3,DLG4,GRM5	3
Cellular Growth and Proliferation,Tissue Development	Proliferation of neural cells	0.00548	1.539	APOE,APP,CAMK2A,CAMK2B,CBR1,Cst3,DLG4,GNAS,IMPA1,MAPT,PLPPR4,PPP3CB,PRNP,RTN4,SNPH,SPTBN1,SYNPO,WASL	18
Cell-To-Cell Signaling and Interaction,Nervous System Development and Function	Long term synaptic depression of hippocampal CA1 region	0.00561	0.447	AP2A1,APP,GRIA2,GRIA3,PIP5K1C	5
Neurological Disease,Organismal Injury and Abnormalities	Seizures	0.00561		ANK2,NDUFS4,PRNP,RHEB,SLC12A5	5
Cell-To-Cell Signaling and Interaction,Nervous System Development and Function	Long term synaptic depression	0.0064	0.784	AP2A1,APP,DGKI,GRIA2,GRIA3,HAPLN1,PIP5K1C,PPP3R1,UBQLN2	9
Hematological System Development and Function,Organismal Functions	Flow of blood	0.00654		APP,GNA11,GNAQ,MAPT	4
Cell-To-Cell Signaling and Interaction,Nervous System Development and Function	Synaptic transmission of pyramidal neurons	0.00654		GRIA2,GRIA3,PRNP,SNAP25	4
Neurological Disease,Organismal Injury and Abnormalities	Gliosis of hippocampus	0.00658	0.463	APOE,APP,MAPT,NAMPT,SOD2,TARDBP	6
Neurological Disease,Organismal Injury and Abnormalities	Neurodegeneration	0.00672	-0.339	APP,AQP4,DNAJC5,GFAP,GRIA2,HPCA,MAPT,SNAP25,SNCA,SOD1,TARDBP	11
Cellular Development,Cellular Growth and Proliferation,Nervous System Development and Function,Tissue Development	Growth of neurites	0.00697	1.268	APOE,APP,CAMK2A,CAMK2B,GNAS,IMPA1,MAPT,PLPPR4,PPP3CB,SNPH,SPTBN1,SYNPO,WASL	13
Neurological Disease,Organismal Injury and Abnormalities	Abnormal morphology of hippocampus layer	0.0072		ABI2,MAP2,PAFAH1B1,PPP1R9B,TNR	5
Cell Death and Survival,Cell Morphology,Neurological Disease,Organismal Injury and Abnormalities	Loss of brain cells	0.00798	-1.091	APP,Cst3,MAPT,NDUFS4,PLCB1,PRNP	6
Cell Morphology,Cell-To-Cell Signaling and Interaction,Cellular Assembly and Organization,Nervous System Development and Function,Tissue Morphology	Morphology of synapse	0.00869		APP,SNCA,WASF1	3
Inflammatory Disease,Inflammatory Response,Neurological Disease,Organismal Injury and Abnormalities	Inflammation of hippocampus	0.00869		APP,MAPT,SOD1	3
Neurological Disease,Organismal Injury and Abnormalities	Gliosis of hippocampal CA1 region	0.00869		APP,MAPT,NAMPT	3
Metabolic Disease,Neurological Disease,Organismal Injury and Abnormalities	Amyloid load of hippocampus	0.00869		APOE,APP,GFAP	3
Inflammatory Response,Neurological Disease,Organismal Injury and Abnormalities	Neuroinflammation	0.00869		APP,MAPT,SNCA	3
Tissue Development	Maturation of nervous tissue	0.00907	0.655	ARPC3,CAMK2A,CNTN1,MAPT,SYNGAP1	5
Cellular Development	Maturation of cells	0.00907	0.655	ARPC3,CAMK2A,CNTN1,MAPT,SYNGAP1	5
Cell Death and Survival,Cell Morphology,Nervous System Development and Function,Neurological Disease,Organismal Injury and Abnormalities	Loss of neurons	0.00935	1.03	APP,Cst3,MAPT,NDUFS4,PLCB1,PRNP,SNCA,TARDBP,TTR	9
Cell-To-Cell Signaling and Interaction,Cellular Growth and Proliferation	Excitation of cerebral cortex cells	0.0096	0.277	APP,LGI1,NDUFS4,NRN1,SOD1,UCHL1	6
Behavior,Nervous System Development and Function	Memory	0.0114	-0.447	ACTG1,APP,CAMK2G,CYP46A1,MAPT,SHANK3	6
Cell Signaling,Molecular Transport,Vitamin and Mineral Metabolism	Quantity of Ca2+	0.0119		APP,GRM5,MAPT,SOD1	4
Cell Morphology,Neurological Disease,Organismal Injury and Abnormalities	Abnormal morphology of axons	0.0119		GJA1,LGI1,MT3,PPP3CA	4
Cellular Assembly and Organization,Nervous System Development and Function,Tissue Morphology	Quantity of synaptic vesicles	0.0119	0	APP,CLTA,CLTB,SNCA	4
Cell Morphology,Nervous System Development and Function,Tissue Morphology	Morphology of neurites	0.0124		APOE,APP,GRM5,ICAM5,MAPT,NAMPT,PAFAH1B1,ROCK2,SHANK3,SPTBN1,WASF1	11
Cell-To-Cell Signaling and Interaction,Cellular Compromise,Neurological Disease,Organismal Injury and Abnormalities	Damage of synapse	0.013		APP,PRNP	2
Cellular Assembly and Organization,Nervous System Development and Function	Recycling of synaptic vesicles	0.013		PACSIN1,STX1A	2
Nervous System Development and Function,Organ Morphology,Tissue Morphology	Quantity of hippocampal neurons	0.013		APP,UBQLN2	2
Cellular Assembly and Organization	Quantity of lysosome	0.013		APOE,APP	2
Cell Morphology,Cellular Assembly and Organization,Cellular Development,Cellular Function and Maintenance,Cellular Growth and Proliferation,Nervous System Development and Function,Organismal Development,Tissue Development	Polarization of hippocampal neurons	0.013		MAP2,MAPT	2
Cellular Assembly and Organization,Nervous System Development and Function,Tissue Morphology	Quantity of neurite branches	0.013		ANK2,PAFAH1B1	2
Cell Signaling,Molecular Transport,Vitamin and Mineral Metabolism	Uptake of Ca2+	0.013		APP,GRIA2	2
Cell-To-Cell Signaling and Interaction,Nervous System Development and Function	Excitatory postsynaptic potential of neurons	0.013		CPLX1,CPLX2	2
Behavior	Hyperactivity	0.013		ANK2,APP	2
Neurological Disease,Organismal Injury and Abnormalities	Neurological disorder of subiculum	0.013		APP,MAPT	2
Cellular Assembly and Organization,Nervous System Development and Function,Tissue Morphology	Quantity of neurofibrillary tangles	0.013		APP,MAPT	2
Neurological Disease,Organismal Injury and Abnormalities,Psychological Disorders	Tauopathy of amygdala	0.013		APP,MAPT	2
Cellular Development,Cellular Growth and Proliferation,Embryonic Development,Nervous System Development and Function,Organ Development,Organismal Development,Tissue Development	Proliferation of hippocampal neurons	0.013		DLG4,MAPT	2
Nervous System Development and Function,Organ Morphology,Tissue Morphology	Quantity of CA1 neuron	0.013		APP,MAPT	2
Nervous System Development and Function,Organismal Development,Tissue Development	Neurogenesis of nervous tissue	0.013		APP,ATP6AP2	2
Metabolic Disease,Organismal Injury and Abnormalities	Amyloidosis of vasculature	0.013		APP,SOD2	2
Neurological Disease,Organismal Injury and Abnormalities	Seizures of hippocampus	0.013		PRNP,SLC12A5	2
Cell Morphology,Organismal Injury and Abnormalities	Hypertrophy of neuroglia	0.013		APP,TARDBP	2
Nervous System Development and Function,Tissue Morphology	Density of neurites	0.013		APP,SNCA	2
Inflammatory Disease,Neurological Disease,Organismal Injury and Abnormalities	Neuritic dystrophy	0.013		APP,SOD2	2
Embryonic Development,Nervous System Development and Function,Organismal Development,Tissue Development	Neurogenesis of embryonic tissue	0.013		APP,ATP6AP2	2
Cellular Compromise,Neurological Disease,Organismal Injury and Abnormalities,Psychological Disorders	Damage of pyramidal neurons	0.0132		APP,GJA1,MT3	3
Cellular Development,Cellular Growth and Proliferation,Nervous System Development and Function,Tissue Development	Outgrowth of neurons	0.0132	2.058	APOE,APP,CAMK2A,CAMK2B,DLG4,GNAS,MAPT,RTN4,WASL	9
Cell-To-Cell Signaling and Interaction,Nervous System Development and Function	Long term synaptic depression of hippocampus	0.0135	1.264	AP2A1,APP,GRIA2,GRIA3,PIP5K1C,UBQLN2	6
Neurological Disease,Organismal Injury and Abnormalities	Astrocytosis	0.0135	0.103	APOE,APP,CDH2,GJA1,MAPT,NAMPT	6
Neurological Disease,Organismal Injury and Abnormalities	Cognitive impairment	0.0153		APP,ICAM5,MAPT,NAMPT	4
Behavior	Learning	0.0184	0	ACTG1,APP,CAMK2G,CYP46A1,MAPT,NRGN,SHANK3	7
Cellular Compromise	Fragmentation of mitochondria	0.0188		APP,SH3GLB1,SNCA	3
Cardiovascular System Development and Function,Organismal Development	Vasculogenesis	0.0188		APP,MAPT,RTN4	3
Neurological Disease,Organismal Injury and Abnormalities	Astrocytosis of hippocampus	0.0194		APOE,APP,MAPT,NAMPT	4
Cellular Development,Nervous System Development and Function,Tissue Development	Maturation of neurons	0.0194		ARPC3,CAMK2A,MAPT,SYNGAP1	4
Cell Death and Survival,Cellular Compromise,Neurological Disease,Organismal Injury and Abnormalities,Tissue Morphology	Neurodegeneration of hippocampal neurons	0.0194		APP,GRIA2,HPCA,MAPT	4
Cell Death and Survival,Cell Morphology,Neurological Disease,Organismal Injury and Abnormalities	Loss of cerebral cortex cells	0.0199	-1.091	APP,Cst3,NDUFS4,PLCB1,PRNP	5
Cell-To-Cell Signaling and Interaction,Cellular Growth and Proliferation,Nervous System Development and Function	Excitation of neurons	0.0212	0.277	APP,LGI1,NDUFS4,NRN1,SOD1,UCHL1	6
Cell-To-Cell Signaling and Interaction,Nervous System Development and Function	Synaptic transmission of hippocampal CA1 region	0.024		APP,NRGN,PRNP,SYN2	4
Nervous System Development and Function,Tissue Morphology	Quantity of astrocytes	0.024		APOE,APP,MAP2K1,MAPT	4
Neurological Disease,Organismal Injury and Abnormalities	Neurodegeneration of dentate gyrus	0.0248		APP,MAPT	2
Nervous System Development and Function,Organ Development	Excitation of hippocampus	0.0248		SLC12A5,SYNGAP1	2
Cellular Development,Nervous System Development and Function,Tissue Development	Maturation of dendritic spines	0.0248		ARPC3,MAPT	2
Cell Signaling,Molecular Transport,Vitamin and Mineral Metabolism	Mobilization of Ca2+	0.0248		GRM5,PRNP	2
Neurological Disease,Organismal Injury and Abnormalities	Neurodegeneration of hippocampal CA1 region	0.0248		APP,MAPT	2
Cell-To-Cell Signaling and Interaction	Activation of disease-associated microglia	0.0248		APP,MAPT	2
Behavior,Nervous System Development and Function	Long-term memory	0.0248		CAMK2G,MAPT	2
Cell-To-Cell Signaling and Interaction,Cellular Function and Maintenance,Nervous System Development and Function	Paired-pulse facilitation of synapse	0.0248		VDAC1,VDAC3	2
Cellular Assembly and Organization,Neurological Disease,Organismal Injury and Abnormalities	Accumulation of amyloid-beta plaques	0.0248		APP,MAPT	2
Cell Morphology,Neurological Disease,Organismal Injury and Abnormalities	Abnormal morphology of mossy fibers	0.0256		LGI1,MT3,PPP3CA	3
DNA Replication, Recombination, and Repair	DNA damage	0.0256		APP,MAPT,SOD1	3
Cell-To-Cell Signaling and Interaction,Nervous System Development and Function	Synaptic transmission of synapse	0.0256		APP,MAPT,SNCA	3
Cell Morphology,Nervous System Development and Function,Tissue Morphology	Morphology of axons	0.0256		APOE,SPTBN1,WASF1	3
Cellular Assembly and Organization,Neurological Disease,Organismal Injury and Abnormalities	Deposition of amyloid fibrils	0.0276		APOE,APP,CNP,MAPT,SNCA	5
Cell Morphology,Cellular Assembly and Organization,Cellular Development,Cellular Function and Maintenance,Cellular Growth and Proliferation,Embryonic Development,Nervous System Development and Function,Organismal Development,Tissue Development	Formation of dendritic spines	0.0276	0	ABI1,APP,MOG,NRN1,SNCA	5
Neurological Disease,Organismal Injury and Abnormalities	Neurodegeneration of hippocampus	0.0278	0.239	APP,GFAP,GRIA2,HPCA,MAPT,SNCA	6
Nervous System Development and Function,Tissue Morphology	Size of nervous tissue	0.0278		AP3D1,APP,RHEB,SHANK3,SNCA,WASF1	6
Cell Death and Survival,Neurological Disease,Organismal Injury and Abnormalities	Cell death of hippocampal cells	0.0278	1.688	APP,PPP1R9B,PRNP,SNCA,SNPH,STIP1	6
Embryonic Development,Nervous System Development and Function,Organismal Development	Development of central nervous system	0.028	1.51	APP,Atp1a2,ATP1A3,CDH2,CNTN1,DCLK2,GRM5,MAP2,MAPT,MARCKS,PAFAH1B1,PLCB1,PRNP,RHEB,SLC17A7,SNCA,SPTAN1,STIP1,TNIK,TUBB2A,Tubb2b,UCHL1	22
Cell Morphology,Cellular Assembly and Organization,Cellular Development,Cellular Function and Maintenance,Cellular Growth and Proliferation,Embryonic Development,Nervous System Development and Function,Organismal Development,Tissue Development,Tissue Morphology	Morphology of dendritic spines	0.0315		APOE,APP,ICAM5,MAPT,ROCK2,WASF1	6
Cellular Compromise,Neurological Disease,Organismal Injury and Abnormalities,Tissue Morphology	Neurodegeneration of cerebral cortex cells	0.0321	0.391	APP,GRIA2,HPCA,MAPT,SOD1	5
Cellular Compromise,Neurological Disease,Organismal Injury and Abnormalities	Damage of neurons	0.0321	0.988	APP,GJA1,MT3,PRNP,UCHL1	5
Cell Morphology,Cellular Assembly and Organization	Elongation of cellular protrusions	0.0335		ICAM5,MAP2,MAPT	3
Neurological Disease,Organismal Injury and Abnormalities	Abnormal morphology of stratum pyramidale	0.0335		ABI2,PAFAH1B1,TNR	3
Cell Death and Survival,Nervous System Development and Function,Organismal Injury and Abnormalities	Cell viability of cortical neurons	0.0352		APP,PRNP,STX1A,UBQLN2	4
Cell Morphology,Cellular Assembly and Organization,Cellular Development,Cellular Function and Maintenance,Cellular Growth and Proliferation,Embryonic Development,Nervous System Development and Function,Organismal Development,Tissue Development	Branching of axons	0.0352		ANK2,APP,MAPT,NRN1	4
Embryonic Development,Organismal Development	Development of head	0.0387	0.922	APP,Atp1a2,ATP1A3,CDH2,DCLK2,DLG4,GRM5,MAPT,MARCKS,PAFAH1B1,PLCB1,PRNP,RHEB,RTN4,SLC17A7,SNCA,STIP1,TNIK,TUBB2A,Tubb2b,UCHL1	21
Cell Morphology,Cellular Assembly and Organization,Cellular Development,Cellular Function and Maintenance,Cellular Growth and Proliferation,Embryonic Development,Nervous System Development and Function,Organismal Development,Tissue Development	Branching of apical processes	0.0396		APOE,CAPNS1	2
Cell-To-Cell Signaling and Interaction,Nervous System Development and Function	Long-term potentiation of mossy fibers	0.0396		CPLX2,RAPGEF4	2
Cell Death and Survival,Cell Morphology,Nervous System Development and Function,Neurological Disease,Organismal Injury and Abnormalities	Loss of hippocampal neurons	0.0396		Cst3,PLCB1	2
Cell-To-Cell Signaling and Interaction,Nervous System Development and Function	Synaptic transmission of collateral synapses	0.0396		APP,MAPT	2
Developmental Disorder,Neurological Disease,Organismal Injury and Abnormalities	Dystrophy of neurites	0.0396		APP,GFAP	2
Cellular Assembly and Organization,Cellular Function and Maintenance,Cellular Movement,Nervous System Development and Function	Axonal transport of mitochondria	0.0396		APP,MAPT	2
Cell-To-Cell Signaling and Interaction,Cellular Assembly and Organization,Cellular Function and Maintenance,Nervous System Development and Function,Tissue Development	Function of synapse	0.0396		MAPT,NCAN	2
Cell Morphology,Cellular Assembly and Organization,Cellular Compromise,Cellular Development,Cellular Growth and Proliferation,Nervous System Development and Function,Organismal Development,Tissue Development	Formation of neurofibrillary tangles	0.0396		APP,MAPT	2
Cellular Compromise,Neurological Disease,Organismal Injury and Abnormalities	Atrophy of dendrites	0.0396		APP,MAPT	2
Cardiovascular Disease,Metabolic Disease,Neurological Disease,Organismal Injury and Abnormalities,Psychological Disorders	Cerebral amyloid angiopathy	0.0396		APOE,APP	2
Organismal Injury and Abnormalities,Organismal Survival	Organismal death	0.0396		ANK2,APP	2
Neurological Disease,Organismal Injury and Abnormalities	Spatial memory impairment	0.0396		ICAM5,MAPT	2
Cell Morphology,Nervous System Development and Function,Organ Morphology,Organismal Development,Tissue Morphology	Morphology of hippocampal neurons	0.0396		PAFAH1B1,SYNCRIP	2
Neurological Disease,Organismal Injury and Abnormalities	Neurogenic lesion	0.0396		GJA1,SNCA	2
Cellular Assembly and Organization	Accumulation of lysosome	0.0396		APP,ATP6V0A1	2
Lipid Metabolism,Molecular Transport,Small Molecule Biochemistry	Quantity of steroid	0.0396		APP,PRNP	2
Cell Morphology,Organismal Injury and Abnormalities	Hypertrophy of central nervous system cells	0.0396		APP,PAFAH1B1	2
Cell Death and Survival,Neurological Disease,Organismal Injury and Abnormalities	Cell death of cerebral cortex cells	0.0413	1.31	APP,CAPNS1,GRIA2,HDGF,PPP1R9B,PRNP,RAPGEF4,SH3GLB1,SNCA,SNPH,SOD1,STIP1,TARDBP,UCHL1	14
Nervous System Development and Function	Neuroprotection	0.0424		APP,PRNP,STIP1	3
Cell Morphology,Cell-To-Cell Signaling and Interaction,Neurological Disease,Organismal Injury and Abnormalities	Loss of synapse	0.0424		APP,MAPT,STIP1	3
Cardiovascular Disease,Neurological Disease,Organismal Injury and Abnormalities	Cerebrovascular dysfunction	0.0424		APOE,APP,SNCA	3
Cellular Development,Cellular Growth and Proliferation,Nervous System Development and Function,Tissue Development	Outgrowth of neurites	0.0445	2.63	APOE,APP,CAMK2A,CAMK2B,GNAS,MAPT,WASL	7
Cell Morphology,Cellular Function and Maintenance,Nervous System Development and Function,Tissue Morphology	Length of neurons	0.0445		APOE,APP,MAPT,NAMPT,PAFAH1B1,SHANK3,SPTBN1	7
Cell Morphology,Nervous System Development and Function,Tissue Morphology	Morphology of dendrites	0.0469		APOE,APP,GRM5,ICAM5,MAPT,NAMPT,ROCK2,WASF1	8
Cell Death and Survival,Organismal Injury and Abnormalities	Apoptosis of neurons	0.0479	0.422	APP,Atp1a2,HDGF,MAPT,PPP1R9B,PRNP,RAPGEF4,SH3GLB1,TTR	9
Cell Death and Survival,Neurological Disease,Organismal Injury and Abnormalities	Cell death of hippocampal neurons	0.048	1.413	APP,PRNP,SNCA,SNPH,STIP1	5
