# Supplementary material for: Proteome Signature of Alzheimer-Like Phenotypes in Frontal Cortices From Young and Old Individuals With Down Syndrome
Source: Mol Neurobiol. 2025 Nov 21;63(1):126. doi: 10.1007/s12035-025-05432-0 (PMC12638384; doi:10.1007/s12035-025-05432-0)
Supplement: Supplementary file 9 — (XLSX 386 KB) [file 12035_2025_5432_MOESM9_ESM.xlsx]

## Sheet: DSY vs. CTRY
Supplementary table 10: List of network nodes identified by STRING software. Excel sheet with DS vs. CTRY comparison group
#node	identifier	x_position	y_position	color	annotation
A2M	9606.ENSP00000323929	0.24987163029525034	0.47554653341661457	rgb(117,239,117)	Alpha-2-macroglobulin; Is able to inhibit all four classes of proteinases by a unique 'trapping' mechanism. This protein has a peptide stretch, called the 'bait region' which contains specific cleavage sites for different proteinases. When a proteinase cleaves the bait region, a conformational change is induced in the protein which traps the proteinase. The entrapped enzyme remains active against…
AARS1	9606.ENSP00000261772	0.3324775353016688	0.2624921923797626	rgb(239,194,117)	Alanine--tRNA ligase, cytoplasmic; Catalyzes the attachment of alanine to tRNA(Ala) in a two- step reaction: alanine is first activated by ATP to form Ala-AMP and then transferred to the acceptor end of tRNA(Ala). Also edits incorrectly charged tRNA(Ala) via its editing domain. Belongs to the class-II aminoacyl-tRNA synthetase family.
ABAT	9606.ENSP00000379845	0.4295250320924262	0.19503435352904436	rgb(117,169,239)	4-aminobutyrate aminotransferase, mitochondrial; Catalyzes the conversion of gamma-aminobutyrate and L-beta- aminoisobutyrate to succinate semialdehyde and methylmalonate semialdehyde, respectively. Can also convert delta-aminovalerate and beta-alanine; Belongs to the class-III pyridoxal-phosphate-dependent aminotransferase family.
ACLY	9606.ENSP00000466259	0.5184852374839538	0.3355715178013742	rgb(117,117,239)	ATP-citrate synthase; Catalyzes the cleavage of citrate into oxaloacetate and acetyl-CoA, the latter serving as common substrate for de novo cholesterol and fatty acid synthesis. In the N-terminal section; belongs to the succinate/malate CoA ligase beta subunit family.
ACSL4	9606.ENSP00000339787	0.6877406931964057	0.3271392879450344	rgb(117,239,148)	Long-chain-fatty-acid--CoA ligase 4; Catalyzes the conversion of long-chain fatty acids to their active form acyl-CoA for both synthesis of cellular lipids, and degradation via beta-oxidation. Preferentially activates arachidonate and eicosapentaenoate as substrates. Preferentially activates 8,9-EET > 14,15-EET > 5,6-EET > 11,12-EET. Modulates glucose- stimulated insulin secretion by regulating t…
ACTG1	9606.ENSP00000458162	0.4173940949935815	0.5632417239225485	rgb(117,117,239)	Actin, cytoplasmic 2, N-terminally processed; Actins are highly conserved proteins that are involved in various types of cell motility and are ubiquitously expressed in all eukaryotic cells.
ACTR1A	9606.ENSP00000358921	0.3215019255455713	0.670049968769519	rgb(117,239,222)	Alpha-centractin; Component of a multi-subunit complex involved in microtubule based vesicle motility. It is associated with the centrosome.
ADD1	9606.ENSP00000264758	0.2920410783055199	0.5829169269206746	rgb(239,219,117)	Alpha-adducin; Membrane-cytoskeleton-associated protein that promotes the assembly of the spectrin-actin network. Binds to calmodulin.
ADD2	9606.ENSP00000264436	0.2764441591784339	0.5609931292941912	rgb(239,215,117)	Beta-adducin; Membrane-cytoskeleton-associated protein that promotes the assembly of the spectrin-actin network. Binds to the erythrocyte membrane receptor SLC2A1/GLUT1 and may therefore provide a link between the spectrin cytoskeleton to the plasma membrane. Binds to calmodulin. Calmodulin binds preferentially to the beta subunit. Belongs to the aldolase class II family. Adducin subfamily.
AGL	9606.ENSP00000294724	0.4711168164313222	0.16467832604622112	rgb(187,239,117)	Amylo-alpha-1,6-glucosidase; Multifunctional enzyme acting as 1,4-alpha-D-glucan:1,4- alpha-D-glucan 4-alpha-D-glycosyltransferase and amylo-1,6-glucosidase in glycogen degradation.
AHSA1	9606.ENSP00000216479	0.6605905006418485	0.3636789506558401	rgb(239,120,117)	Activator of 90 kDa heat shock protein ATPase homolog 1; Acts as a co-chaperone of HSP90AA1. Activates the ATPase activity of HSP90AA1 leading to increase in its chaperone activity. Competes with the inhibitory co- chaperone FNIP1 for binding to HSP90AA1, thereby providing a reciprocal regulatory mechanism for chaperoning of client proteins. Competes with the inhibitory co-chaperone TSC1 for bind…
AK1	9606.ENSP00000223836	0.4971116816431322	0.28497813866333543	rgb(239,129,117)	Adenylate kinase isoenzyme 1; Catalyzes the reversible transfer of the terminal phosphate group between ATP and AMP. Also displays broad nucleoside diphosphate kinase activity. Plays an important role in cellular energy homeostasis and in adenine nucleotide metabolism.
AKR1A1	9606.ENSP00000361140	0.3064826700898588	0.25630855715178014	rgb(117,237,239)	Aldo-keto reductase family 1 member A1; Catalyzes the NADPH-dependent reduction of a wide variety of carbonyl-containing compounds to their corresponding alcohols. Displays enzymatic activity towards endogenous metabolites such as aromatic and aliphatic aldehydes, ketones, monosaccharides and bile acids, with a preference for negatively charged substrates, such as glucuronate and succinic semiald…
ALB	9606.ENSP00000295897	0.44281129653401796	0.5458151155527795	rgb(184,239,117)	Serum albumin; Serum albumin, the main protein of plasma, has a good binding capacity for water, Ca(2+), Na(+), K(+), fatty acids, hormones, bilirubin and drugs (Probable). Its main function is the regulation of the colloidal osmotic pressure of blood (Probable). Major zinc transporter in plasma, typically binds about 80% of all plasma zinc. Major calcium and magnesium transporter in plasma, bind…
ALDH2	9606.ENSP00000261733	0.4214377406931964	0.2889131792629607	rgb(239,192,117)	Aldehyde dehydrogenase, mitochondrial; Aldehyde dehydrogenase 2 family member; Belongs to the aldehyde dehydrogenase family.
ALDH4A1	9606.ENSP00000364490	0.5069319640564827	0.19559650218613367	rgb(117,216,239)	Delta-1-pyrroline-5-carboxylate dehydrogenase, mitochondrial; Irreversible conversion of delta-1-pyrroline-5-carboxylate (P5C), derived either from proline or ornithine, to glutamate. This is a necessary step in the pathway interconnecting the urea and tricarboxylic acid cycles. The preferred substrate is glutamic gamma- semialdehyde, other substrates include succinic, glutaric and adipic semiald…
ALDH5A1	9606.ENSP00000314649	0.4087291399229782	0.29341036851967517	rgb(135,239,117)	Succinate-semialdehyde dehydrogenase, mitochondrial; Catalyzes one step in the degradation of the inhibitory neurotransmitter gamma-aminobutyric acid (GABA).
ALDH7A1	9606.ENSP00000387123	0.3654043645699615	0.34175515302935666	rgb(117,160,239)	Alpha-aminoadipic semialdehyde dehydrogenase; Multifunctional enzyme mediating important protective effects. Metabolizes betaine aldehyde to betaine, an important cellular osmolyte and methyl donor. Protects cells from oxidative stress by metabolizing a number of lipid peroxidation-derived aldehydes. Involved in lysine catabolism; Belongs to the aldehyde dehydrogenase family.
ALDOA	9606.ENSP00000496166	0.45783055198973044	0.3923485321673954	rgb(117,117,239)	Fructose-bisphosphate aldolase A; Plays a key role in glycolysis and gluconeogenesis. In addition, may also function as scaffolding protein (By similarity). Belongs to the class I fructose-bisphosphate aldolase family.
AMPH	9606.ENSP00000348602	0.5814505776636715	0.8229544034978139	rgb(117,239,176)	Amphiphysin; May participate in mechanisms of regulated exocytosis in synapses and certain endocrine cell types. May control the properties of the membrane associated cytoskeleton.
ANK2	9606.ENSP00000349588	0.3752246469833119	0.6796064959400375	rgb(117,239,184)	Ankyrin-2; Plays an essential role in the localization and membrane stabilization of ion transporters and ion channels in several cell types, including cardiomyocytes, as well as in striated muscle cells. In skeletal muscle, required for proper localization of DMD and DCTN4 and for the formation and/or stability of a special subset of microtubules associated with costameres and neuromuscular junc…
ANXA1	9606.ENSP00000366109	0.3267008985879332	0.5334478450968145	rgb(117,210,239)	Annexin A1; Plays important roles in the innate immune response as effector of glucocorticoid-mediated responses and regulator of the inflammatory process. Has anti-inflammatory activity. Plays a role in glucocorticoid-mediated down-regulation of the early phase of the inflammatory response (By similarity). Promotes resolution of inflammation and wound healing. Functions at least in part by activ…
ANXA11	9606.ENSP00000398610	0.21521181001283696	0.5199562773266709	rgb(117,145,239)	Annexin A11; Binds specifically to calcyclin in a calcium-dependent manner (By similarity). Required for midbody formation and completion of the terminal phase of cytokinesis.
ANXA5	9606.ENSP00000296511	0.3873555840821566	0.5340099937539039	rgb(179,239,117)	Annexin A5; This protein is an anticoagulant protein that acts as an indirect inhibitor of the thromboplastin-specific complex, which is involved in the blood coagulation cascade.
ANXA6	9606.ENSP00000346550	0.3215019255455713	0.5092754528419737	rgb(117,239,169)	Annexin A6; May associate with CD21. May regulate the release of Ca(2+) from intracellular stores; Belongs to the annexin family.
AP2A2	9606.ENSP00000327694	0.6744544287548139	0.7661773891317927	rgb(117,239,127)	AP-2 complex subunit alpha-2; Component of the adaptor protein complex 2 (AP-2). Adaptor protein complexes function in protein transport via transport vesicles in different membrane traffic pathways. Adaptor protein complexes are vesicle coat components and appear to be involved in cargo selection and vesicle formation. AP-2 is involved in clathrin-dependent endocytosis in which cargo proteins ar…
AP2B1	9606.ENSP00000483185	0.6617458279845957	0.7352592129918801	rgb(117,117,239)	AP-2 complex subunit beta; Component of the adaptor protein complex 2 (AP-2). Adaptor protein complexes function in protein transport via transport vesicles in different membrane traffic pathways. Adaptor protein complexes are vesicle coat components and appear to be involved in cargo selection and vesicle formation. AP-2 is involved in clathrin-dependent endocytosis in which cargo proteins are i…
AP2S1	9606.ENSP00000470176	0.721245186136072	0.6767957526545909	rgb(117,117,239)	AP-2 complex subunit sigma; Component of the adaptor protein complex 2 (AP-2). Adaptor protein complexes function in protein Transport via Transport vesicles in different membrane traffic pathways. Adaptor protein complexes are vesicle coat components and appear to be involved in cargo selection and vesicle formation. AP-2 is involved in clathrin-dependent endocytosis in which cargo proteins are …
APOA1	9606.ENSP00000236850	0.3555840821566111	0.49747033104309807	rgb(239,154,117)	Truncated apolipoprotein A-I; Participates in the reverse transport of cholesterol from tissues to the liver for excretion by promoting cholesterol efflux from tissues and by acting as a cofactor for the lecithin cholesterol acyltransferase (LCAT). As part of the SPAP complex, activates spermatozoa motility.
APOE	9606.ENSP00000252486	0.37926829268292683	0.567738913179263	rgb(239,173,117)	Apolipoprotein E; APOE is an apolipoprotein, a protein associating with lipid particles, that mainly functions in lipoprotein-mediated lipid transport between organs via the plasma and interstitial fluids. APOE is a core component of plasma lipoproteins and is involved in their production, conversion and clearance. Apoliproteins are amphipathic molecules that interact both with lipids of the lipo…
APP	9606.ENSP00000284981	0.4381899871630295	0.6065271705184261	rgb(207,239,117)	Gamma-secretase C-terminal fragment 50; Functions as a cell surface receptor and performs physiological functions on the surface of neurons relevant to neurite growth, neuronal adhesion and axonogenesis. Interaction between APP molecules on neighboring cells promotes synaptogenesis. Involved in cell mobility and transcription regulation through protein-protein interactions. Can promote transcript…
AQP1	9606.ENSP00000311165	0.7582156611039795	0.5924734540911931	rgb(141,239,117)	Aquaporin-1; Forms a water-specific channel that provides the plasma membranes of red cells and kidney proximal tubules with high permeability to water, thereby permitting water to move in the direction of an osmotic gradient.
ARF1	9606.ENSP00000440005	0.47689345314505777	0.7082760774515928	rgb(117,117,239)	ADP-ribosylation factor 1; GTP-binding protein involved in protein trafficking among different compartments. Modulates vesicle budding and uncoating within the Golgi complex. Deactivation induces the redistribution of the entire Golgi complex to the endoplasmic reticulum, suggesting a crucial role in protein trafficking. In its GTP-bound form, its triggers the association with coat proteins with …
ARHGDIA	9606.ENSP00000463939	0.41854942233632864	0.7583073079325422	rgb(117,117,239)	Rho GDP-dissociation inhibitor 1; Controls Rho proteins homeostasis. Regulates the GDP/GTP exchange reaction of the Rho proteins by inhibiting the dissociation of GDP from them, and the subsequent binding of GTP to them. Retains Rho proteins such as CDC42, RAC1 and RHOA in an inactive cytosolic pool, regulating their stability and protecting them from degradation. Actively involved in the recycli…
ARL6IP5	9606.ENSP00000273258	0.8038510911424904	0.7234540911930045	rgb(235,239,117)	PRA1 family protein 3; Regulates intracellular concentrations of taurine and glutamate. Negatively modulates SLC1A1/EAAC1 glutamate transport activity by decreasing its affinity for glutamate in a PKC activity- dependent manner. May be involved in membrane traffic.
ATP1A1	9606.ENSP00000445306	0.6467265725288832	0.6447532792004997	rgb(117,117,239)	Sodium/potassium-transporting ATPase subunit alpha-1; This is the catalytic component of the active enzyme, which catalyzes the hydrolysis of ATP coupled with the exchange of sodium and potassium ions across the plasma membrane. This action creates the electrochemical gradient of sodium and potassium ions, providing the energy for active transport of various nutrients. Belongs to the cation trans…
ATP1B1	9606.ENSP00000356790	0.617265725288832	0.7212054965646472	rgb(117,239,215)	Sodium/potassium-transporting ATPase subunit beta-1; This is the non-catalytic component of the active enzyme, which catalyzes the hydrolysis of ATP coupled with the exchange of Na(+) and K(+) ions across the plasma membrane. The beta subunit regulates, through assembly of alpha/beta heterodimers, the number of sodium pumps transported to the plasma membrane.
ATP1B2	9606.ENSP00000250111	0.5791399229781772	0.8274515927545284	rgb(239,169,117)	Sodium/potassium-transporting ATPase subunit beta-2; This is the non-catalytic component of the active enzyme, which catalyzes the hydrolysis of ATP coupled with the exchange of Na(+) and K(+) ions across the plasma membrane. The exact function of the beta-2 subunit is not known.
ATP1B3	9606.ENSP00000286371	0.6923620025673942	0.7122111180512181	rgb(204,239,117)	Sodium/potassium-transporting ATPase subunit beta-3; This is the non-catalytic component of the active enzyme, which catalyzes the hydrolysis of ATP coupled with the exchange of Na(+) and K(+) ions across the plasma membrane. The exact function of the beta-3 subunit is not known.
ATP2B1	9606.ENSP00000392043	0.5051989730423619	0.819581511555278	rgb(117,149,239)	Plasma membrane calcium-transporting ATPase 1; Catalyzes the hydrolysis of ATP coupled with the transport of calcium from the cytoplasm to the extracellular space thereby maintaining intracellular calcium homeostasis. Plays a role in blood pressure regulation through regulation of intracellular calcium concentration and nitric oxide production leading to regulation of vascular smooth muscle cells…
ATP5F1B	9606.ENSP00000262030	0.6293966623876766	0.432261086820737	rgb(239,195,117)	ATP synthase subunit beta, mitochondrial; Mitochondrial membrane ATP synthase (F(1)F(0) ATP synthase or Complex V) produces ATP from ADP in the presence of a proton gradient across the membrane which is generated by electron transport complexes of the respiratory chain. F-type ATPases consist of two structural domains, F(1) - containing the extramembraneous catalytic core, and F(0) - containing t…
ATP5F1C	9606.ENSP00000349142	0.6623234916559693	0.409212991880075	rgb(117,239,178)	ATP synthase subunit gamma, mitochondrial; Mitochondrial membrane ATP synthase (F(1)F(0) ATP synthase or Complex V) produces ATP from ADP in the presence of a proton gradient across the membrane which is generated by electron transport complexes of the respiratory chain. F-type ATPases consist of two structural domains, F(1) - containing the extramembraneous catalytic core, and F(0) - containing …
ATP5F1D	9606.ENSP00000215375	0.7189345314505777	0.4108994378513429	rgb(0,28,178)	ATP synthase subunit delta, mitochondrial; Mitochondrial membrane ATP synthase (F(1)F(0) ATP synthase or Complex V) produces ATP from ADP in the presence of a proton gradient across the membrane which is generated by electron transport complexes of the respiratory chain. F-type ATPases consist of two structural domains, F(1) - containing the extramembraneous catalytic core, and F(0) - containing …
ATP5MF	9606.ENSP00000292475	0.8338896020539153	0.37435977514053714	rgb(189,239,117)	ATP synthase subunit f, mitochondrial; Mitochondrial membrane ATP synthase (F(1)F(0) ATP synthase or Complex V) produces ATP from ADP in the presence of a proton gradient across the membrane which is generated by electron transport complexes of the respiratory chain. F-type ATPases consist of two structural domains, F(1) - containing the extramembraneous catalytic core and F(0) - containing the m…
ATP5MG	9606.ENSP00000300688	0.804428754813864	0.41483447845096816	rgb(166,239,117)	ATP synthase subunit g, mitochondrial; Mitochondrial membrane ATP synthase (F(1)F(0) ATP synthase or Complex V) produces ATP from ADP in the presence of a proton gradient across the membrane which is generated by electron transport complexes of the respiratory chain. F-type ATPases consist of two structural domains, F(1) - containing the extramembraneous catalytic core, and F(0) - containing the …
ATP5PD	9606.ENSP00000301587	0.7351091142490372	0.33051217988757026	rgb(164,239,117)	ATP synthase subunit d, mitochondrial; Mitochondrial membrane ATP synthase (F(1)F(0) ATP synthase or Complex V) produces ATP from ADP in the presence of a proton gradient across the membrane which is generated by electron transport complexes of the respiratory chain. F-type ATPases consist of two structural domains, F(1) - containing the extramembraneous catalytic core, and F(0) - containing the …
ATP5PF	9606.ENSP00000389649	0.8119383825417201	0.4553091817613991	rgb(117,152,239)	ATP synthase-coupling factor 6, mitochondrial; Mitochondrial membrane ATP synthase (F(1)F(0) ATP synthase or Complex V) produces ATP from ADP in the presence of a proton gradient across the membrane which is generated by electron transport complexes of the respiratory chain. F-type ATPases consist of two structural domains, F(1) - containing the extramembraneous catalytic core and F(0) - containi…
ATP5PO	9606.ENSP00000290299	0.7016046213093711	0.36592754528419735	rgb(200,239,117)	ATP synthase subunit O, mitochondrial; Mitochondrial membrane ATP synthase (F(1)F(0) ATP synthase or Complex V) produces ATP from ADP in the presence of a proton gradient across the membrane which is generated by electron transport complexes of the respiratory chain. F-type ATPases consist of two structural domains, F(1) - containing the extramembraneous catalytic core and F(0) - containing the m…
ATP6V0C	9606.ENSP00000329757	0.7663029525032092	0.4238288569643972	rgb(117,239,130)	V-type proton ATPase 16 kDa proteolipid subunit; Proton-conducting pore forming subunit of the membrane integral V0 complex of vacuolar ATPase. V-ATPase is responsible for acidifying a variety of intracellular compartments in eukaryotic cells.
ATP6V0D1	9606.ENSP00000290949	0.7980744544287549	0.5688632104934417	rgb(195,239,117)	V-type proton ATPase subunit d 1; Subunit of the integral membrane V0 complex of vacuolar ATPase. Vacuolar ATPase is responsible for acidifying a variety of intracellular compartments in eukaryotic cells, thus providing most of the energy required for transport processes in the vacuolar system. May play a role in coupling of proton transport and ATP hydrolysis (By similarity). May play a role in …
ATP6V1A	9606.ENSP00000273398	0.6929396662387677	0.537945034353529	rgb(234,239,117)	V-type proton ATPase catalytic subunit A; Catalytic subunit of the peripheral V1 complex of vacuolar ATPase. V-ATPase vacuolar ATPase is responsible for acidifying a variety of intracellular compartments in eukaryotic cells. In aerobic conditions, involved in intracellular iron homeostasis, thus triggering the activity of Fe(2+) prolyl hydroxylase (PHD) enzymes, and leading to HIF1A hydroxylation…
ATP6V1B2	9606.ENSP00000276390	0.7391527599486521	0.5328856964397253	rgb(228,239,117)	V-type proton ATPase subunit B, brain isoform; Non-catalytic subunit of the peripheral V1 complex of vacuolar ATPase. V-ATPase is responsible for acidifying a variety of intracellular compartments in eukaryotic cells; Belongs to the ATPase alpha/beta chains family.
ATP6V1C1	9606.ENSP00000430282	0.8639281129653402	0.4912866958151155	rgb(117,117,239)	V-type proton ATPase subunit C 1; Subunit of the peripheral V1 complex of vacuolar ATPase. Subunit C is necessary for the assembly of the catalytic sector of the enzyme and is likely to have a specific function in its catalytic activity. V-ATPase is responsible for acidifying a variety of intracellular compartments in eukaryotic cells.
ATP6V1E1	9606.ENSP00000253413	0.727599486521181	0.5986570893191756	rgb(239,178,117)	V-type proton ATPase subunit E 1; Subunit of the peripheral V1 complex of vacuolar ATPase essential for assembly or catalytic function. V-ATPase is responsible for acidifying a variety of intracellular compartments in eukaryotic cells.
ATP6V1G2	9606.ENSP00000302194	0.8483311938382542	0.5446908182386009	rgb(163,239,117)	V-type proton ATPase subunit G 2; Catalytic subunit of the peripheral V1 complex of vacuolar ATPase (V-ATPase). V-ATPase is responsible for acidifying a variety of intracellular compartments in eukaryotic cells.
BASP1	9606.ENSP00000319281	0.23369704749679077	0.7150218613366647	rgb(127,239,117)	Brain abundant membrane attached signal protein 1; Belongs to the BASP1 family.
BLVRB	9606.ENSP00000263368	0.82002567394095	0.3642410993129294	rgb(239,207,117)	Flavin reductase (NADPH); Broad specificity oxidoreductase that catalyzes the NADPH- dependent reduction of a variety of flavins, such as riboflavin, FAD or FMN, biliverdins, methemoglobin and PQQ (pyrroloquinoline quinone). Contributes to heme catabolism and metabolizes linear tetrapyrroles. Can also reduce the complexed Fe(3+) iron to Fe(2+) in the presence of FMN and NADPH. In the liver, conve…
BSG	9606.ENSP00000333769	0.3960205391527599	0.6947845096814492	rgb(117,239,136)	Basigin; Plays an important role in targeting the monocarboxylate transporters SLC16A1, SLC16A3, SLC16A8, SLC16A11 and SLC16A12 to the plasma membrane. Plays pivotal roles in spermatogenesis, embryo implantation, neural network formation and tumor progression. Stimulates adjacent fibroblasts to produce matrix metalloproteinases (MMPS). Seems to be a receptor for oligomannosidic glycans. In vitro,…
CACNA2D1	9606.ENSP00000349320	0.2562259306803594	0.5935977514053717	rgb(117,239,182)	Voltage-dependent calcium channel subunit alpha-2/delta-1; The alpha-2/delta subunit of voltage-dependent calcium channels regulates calcium current density and activation/inactivation kinetics of the calcium channel. Plays an important role in excitation- contraction coupling (By similarity).
CALM2	9606.ENSP00000499797	0.3613607188703466	0.6087757651467833	rgb(117,117,239)	Calmodulin 2.
CALM3	9606.ENSP00000291295	0.4451219512195122	0.5879762648344785	rgb(194,239,117)	Calmodulin-1; Calmodulin mediates the control of a large number of enzymes, ion channels, aquaporins and other proteins through calcium-binding. Among the enzymes to be stimulated by the calmodulin-calcium complex are a number of protein kinases and phosphatases. Together with CCP110 and centrin, is involved in a genetic pathway that regulates the centrosome cycle and progression through cytokine…
CALR	9606.ENSP00000320866	0.4052631578947368	0.5177076826983136	rgb(121,239,117)	Calreticulin; Calcium-binding chaperone that promotes folding, oligomeric assembly and quality control in the endoplasmic reticulum (ER) via the calreticulin/calnexin cycle. This lectin interacts transiently with almost all of the monoglucosylated glycoproteins that are synthesized in the ER. Interacts with the DNA-binding domain of NR3C1 and mediates its nuclear export. Involved in maternal gene…
CANX	9606.ENSP00000247461	0.5514120667522465	0.580106183635228	rgb(239,166,117)	Calnexin; Calcium-binding protein that interacts with newly synthesized glycoproteins in the endoplasmic reticulum. It may act in assisting protein assembly and/or in the retention within the ER of unassembled protein subunits. It seems to play a major role in the quality control apparatus of the ER by the retention of incorrectly folded proteins. Associated with partial T-cell antigen receptor c…
CAP2	9606.ENSP00000229922	0.2134788189987163	0.6964709556527171	rgb(239,148,117)	Adenylyl cyclase-associated protein 2; May have a regulatory bifunctional role; Belongs to the CAP family.
CAPZA2	9606.ENSP00000354947	0.3272785622593068	0.6987195502810744	rgb(117,239,203)	F-actin-capping protein subunit alpha-2; F-actin-capping proteins bind in a Ca(2+)-independent manner to the fast growing ends of actin filaments (barbed end) thereby blocking the exchange of subunits at these ends. Unlike other capping proteins (such as gelsolin and severin), these proteins do not sever actin filaments.
CAT	9606.ENSP00000241052	0.520795892169448	0.22089319175515304	rgb(239,158,117)	Catalase; Occurs in almost all aerobically respiring organisms and serves to protect cells from the toxic effects of hydrogen peroxide. Promotes growth of cells including T-cells, B-cells, myeloid leukemia cells, melanoma cells, mastocytoma cells and normal and transformed fibroblast cells.
CBR1	9606.ENSP00000290349	0.29781771501925547	0.20683947532792007	rgb(198,239,117)	Carbonyl reductase [NADPH] 1; NADPH-dependent reductase with broad substrate specificity. Catalyzes the reduction of a wide variety of carbonyl compounds including quinones, prostaglandins, menadione, plus various xenobiotics. Catalyzes the reduction of the antitumor anthracyclines doxorubicin and daunorubicin to the cardiotoxic compounds doxorubicinol and daunorubicinol. Can convert prostaglandi…
CCT2	9606.ENSP00000299300	0.46938382541720153	0.41371018113678953	rgb(172,239,117)	T-complex protein 1 subunit beta; Component of the chaperonin-containing T-complex (TRiC), a molecular chaperone complex that assists the folding of proteins upon ATP hydrolysis. The TRiC complex mediates the folding of WRAP53/TCAB1, thereby regulating telomere maintenance. As part of the TRiC complex may play a role in the assembly of BBSome, a complex involved in ciliogenesis regulating transpo…
CCT3	9606.ENSP00000295688	0.5265725288831836	0.43113678950655837	rgb(185,239,117)	T-complex protein 1 subunit gamma; Component of the chaperonin-containing T-complex (TRiC), a molecular chaperone complex that assists the folding of proteins upon ATP hydrolysis. The TRiC complex mediates the folding of WRAP53/TCAB1, thereby regulating telomere maintenance. As part of the TRiC complex may play a role in the assembly of BBSome, a complex involved in ciliogenesis regulating transp…
CCT4	9606.ENSP00000377958	0.48209242618741976	0.43900687070580885	rgb(117,178,239)	T-complex protein 1 subunit delta; Component of the chaperonin-containing T-complex (TRiC), a molecular chaperone complex that assists the folding of proteins upon ATP hydrolysis. The TRiC complex mediates the folding of WRAP53/TCAB1, thereby regulating telomere maintenance. As part of the TRiC complex may play a role in the assembly of BBSome, a complex involved in ciliogenesis regulating transp…
CCT5	9606.ENSP00000280326	0.45320924261874196	0.4665521549031855	rgb(221,239,117)	T-complex protein 1 subunit epsilon; Component of the chaperonin-containing T-complex (TRiC), a molecular chaperone complex that assists the folding of proteins upon ATP hydrolysis. The TRiC complex mediates the folding of WRAP53/TCAB1, thereby regulating telomere maintenance. As part of the TRiC complex may play a role in the assembly of BBSome, a complex involved in ciliogenesis regulating tran…
CCT6A	9606.ENSP00000275603	0.5444801026957639	0.47891942535915055	rgb(230,239,117)	T-complex protein 1 subunit zeta; Component of the chaperonin-containing T-complex (TRiC), a molecular chaperone complex that assists the folding of proteins upon ATP hydrolysis. The TRiC complex mediates the folding of WRAP53/TCAB1, thereby regulating telomere maintenance. The TRiC complex plays a role in the folding of actin and tubulin (Probable); Belongs to the TCP-1 chaperonin family.
CCT8	9606.ENSP00000286788	0.4474326059050064	0.4283260462211118	rgb(201,239,117)	T-complex protein 1 subunit theta; Component of the chaperonin-containing T-complex (TRiC), a molecular chaperone complex that assists the folding of proteins upon ATP hydrolysis. The TRiC complex mediates the folding of WRAP53/TCAB1, thereby regulating telomere maintenance. As part of the TRiC complex may play a role in the assembly of BBSome, a complex involved in ciliogenesis regulating transp…
CD200	9606.ENSP00000420298	0.1770860077021823	0.7172704559650219	rgb(117,123,239)	OX-2 membrane glycoprotein; Costimulates T-cell proliferation. May regulate myeloid cell activity in a variety of tissues.
CD38	9606.ENSP00000226279	0.3521181001283697	0.7167083073079326	rgb(239,138,117)	ADP-ribosyl cyclase/cyclic ADP-ribose hydrolase 1; Synthesizes the second messengers cyclic ADP-ribose and nicotinate-adenine dinucleotide phosphate, the former a second messenger for glucose-induced insulin secretion. Also has cADPr hydrolase activity. Also moonlights as a receptor in cells of the immune system.
CD44	9606.ENSP00000398632	0.32785622593068037	0.5885384134915679	rgb(117,144,239)	CD44 antigen; Cell-surface receptor that plays a role in cell-cell interactions, cell adhesion and migration, helping them to sense and respond to changes in the tissue microenvironment. Participates thereby in a wide variety of cellular functions including the activation, recirculation and homing of T-lymphocytes, hematopoiesis, inflammation and response to bacterial infection. Engages, through …
CD47	9606.ENSP00000355361	0.2331193838254172	0.6413803872579638	rgb(117,239,209)	Leukocyte surface antigen CD47; Has a role in both cell adhesion by acting as an adhesion receptor for THBS1 on platelets, and in the modulation of integrins. Plays an important role in memory formation and synaptic plasticity in the hippocampus (By similarity). Receptor for SIRPA, binding to which prevents maturation of immature dendritic cells and inhibits cytokine production by mature dendriti…
CD59	9606.ENSP00000498879	0.32496790757381255	0.7566208619612742	rgb(117,117,239)	CD59 glycoprotein; Potent inhibitor of the complement membrane attack complex (MAC) action. Acts by binding to the C8 and/or C9 complements of the assembling MAC, thereby preventing incorporation of the multiple copies of C9 required for complete formation of the osmolytic pore. This inhibitor appears to be species-specific. Involved in signal transduction for T-cell activation complexed to a pro…
CD81	9606.ENSP00000263645	0.4208600770218228	0.6661149281698939	rgb(239,210,117)	CD81 antigen; Structural component of specialized membrane microdomains known as tetraspanin-enriched microdomains (TERMs), which act as platforms for receptor clustering and signaling. Essential for trafficking and compartmentalization of CD19 receptor on the surface of activated B cells. Upon initial encounter with microbial pathogens, enables the assembly of CD19-CR2/CD21 and B cell receptor (…
CD9	9606.ENSP00000371958	0.38215661103979465	0.6391317926296065	rgb(117,194,239)	CD9 antigen; Integral membrane protein associated with integrins, which regulates different processes, such as sperm-egg fusion, platelet activation and aggregation, and cell adhesion. Present at the cell surface of oocytes and plays a key role in sperm-egg fusion, possibly by organizing multiprotein complexes and the morphology of the membrane required for the fusion (By similarity). In myoblast…
CDC42	9606.ENSP00000497733	0.4549422336328626	0.6661149281698939	rgb(117,117,239)	Cell division control protein 42 homolog; Plasma membrane-associated small GTPase which cycles between an active GTP-bound and an inactive GDP-bound state. In active state binds to a variety of effector proteins to regulate cellular responses. Involved in epithelial cell polarization processes. Regulates the bipolar attachment of spindle microtubules to kinetochores before chromosome congression …
CDH13	9606.ENSP00000268613	0.18806161745827987	0.6340724547158028	rgb(239,233,117)	Cadherin-13; Cadherins are calcium-dependent cell adhesion proteins. They preferentially interact with themselves in a homophilic manner in connecting cells; cadherins may thus contribute to the sorting of heterogeneous cell types. May act as a negative regulator of neural cell growth.
CDH2	9606.ENSP00000269141	0.29550706033376123	0.6239537788881949	rgb(239,234,117)	Cadherin-2; Calcium-dependent cell adhesion protein; preferentially mediates homotypic cell-cell adhesion by dimerization with a CDH2 chain from another cell. Cadherins may thus contribute to the sorting of heterogeneous cell types. Acts as a regulator of neural stem cells quiescence by mediating anchorage of neural stem cells to ependymocytes in the adult subependymal zone: upon cleavage by MMP2…
CKB	9606.ENSP00000299198	0.3128369704749679	0.44856339787632726	rgb(173,239,117)	Creatine kinase B-type; Reversibly catalyzes the transfer of phosphate between ATP and various phosphogens (e.g. creatine phosphate). Creatine kinase isoenzymes play a central role in energy transduction in tissues with large, fluctuating energy demands, such as skeletal muscle, heart, brain and spermatozoa.
CLDN11	9606.ENSP00000064724	0.33478818998716303	0.8201436602123673	rgb(255,175,101)	Claudin-11; Plays a major role in tight junction-specific obliteration of the intercellular space, through calcium-independent cell-adhesion activity.
CLTB	9606.ENSP00000309415	0.7154685494223364	0.726264834478451	rgb(142,239,117)	Clathrin light chain B; Clathrin is the major protein of the polyhedral coat of coated pits and vesicles; Belongs to the clathrin light chain family.
CLTC	9606.ENSP00000479606	0.5727856225930681	0.6194565896314804	rgb(117,117,239)	Clathrin heavy chain 1; Clathrin is the major protein of the polyhedral coat of coated pits and vesicles. Two different adapter protein complexes link the clathrin lattice either to the plasma membrane or to the trans- Golgi network. Acts as component of the TACC3/ch-TOG/clathrin complex proposed to contribute to stabilization of kinetochore fibers of the mitotic spindle by acting as inter-microt…
CNP	9606.ENSP00000377470	0.5739409499358152	0.6683635227982511	rgb(117,179,239)	2',3'-cyclic-nucleotide 3'-phosphodiesterase; May participate in RNA metabolism in the myelinating cell, CNP is the third most abundant protein in central nervous system myelin.
CNTNAP1	9606.ENSP00000264638	0.37926829268292683	0.821267957526546	rgb(239,216,117)	Contactin-associated protein 1; Required, with CNTNAP2, for radial and longitudinal organization of myelinated axons. Plays a role in the formation of functional distinct domains critical for saltatory conduction of nerve impulses in myelinated nerve fibers. Demarcates the paranodal region of the axo-glial junction. In association with contactin involved in the signaling between axons and myelina…
COL1A1	9606.ENSP00000225964	0.24987163029525034	0.5109618988132417	rgb(239,135,117)	Collagen alpha-1(I) chain; Type I collagen is a member of group I collagen (fibrillar forming collagen).
COX4I1	9606.ENSP00000457513	0.6438382541720155	0.4283260462211118	rgb(117,117,239)	Cytochrome c oxidase subunit 4 isoform 1, mitochondrial; Component of the cytochrome c oxidase, the last enzyme in the mitochondrial electron transport chain which drives oxidative phosphorylation. The respiratory chain contains 3 multisubunit complexes succinate dehydrogenase (complex II, CII), ubiquinol- cytochrome c oxidoreductase (cytochrome b-c1 complex, complex III, CIII) and cytochrome c o…
COX5A	9606.ENSP00000317780	0.7379974326059051	0.36873828856964397	rgb(129,239,117)	Cytochrome c oxidase subunit 5A, mitochondrial; Component of the cytochrome c oxidase, the last enzyme in the mitochondrial electron transport chain which drives oxidative phosphorylation. The respiratory chain contains 3 multisubunit complexes succinate dehydrogenase (complex II, CII), ubiquinol- cytochrome c oxidoreductase (cytochrome b-c1 complex, complex III, CIII) and cytochrome c oxidase (c…
COX5B	9606.ENSP00000258424	0.7229781771501926	0.381105559025609	rgb(239,182,117)	Cytochrome c oxidase subunit 5B, mitochondrial; Component of the cytochrome c oxidase, the last enzyme in the mitochondrial electron transport chain which drives oxidative phosphorylation. The respiratory chain contains 3 multisubunit complexes succinate dehydrogenase (complex II, CII), ubiquinol- cytochrome c oxidoreductase (cytochrome b-c1 complex, complex III, CIII) and cytochrome c oxidase (c…
COX6A1	9606.ENSP00000229379	0.8078947368421053	0.37660836976889445	rgb(239,146,117)	Cytochrome c oxidase subunit 6A1, mitochondrial; Component of the cytochrome c oxidase, the last enzyme in the mitochondrial electron transport chain which drives oxidative phosphorylation. The respiratory chain contains 3 multisubunit complexes succinate dehydrogenase (complex II, CII), ubiquinol- cytochrome c oxidoreductase (cytochrome b-c1 complex, complex III, CIII) and cytochrome c oxidase (…
COX6C	9606.ENSP00000429707	0.7449293966623878	0.3001561524047471	rgb(117,117,239)	Cytochrome c oxidase subunit 6C; Component of the cytochrome c oxidase, the last enzyme in the mitochondrial electron transport chain which drives oxidative phosphorylation. The respiratory chain contains 3 multisubunit complexes succinate dehydrogenase (complex II, CII), ubiquinol- cytochrome c oxidoreductase (cytochrome b-c1 complex, complex III, CIII) and cytochrome c oxidase (complex IV, CIV)…
COX7A2	9606.ENSP00000359098	0.7922978177150193	0.3350093691442848	rgb(117,239,225)	Cytochrome c oxidase subunit 7A2, mitochondrial; Component of the cytochrome c oxidase, the last enzyme in the mitochondrial electron transport chain which drives oxidative phosphorylation. The respiratory chain contains 3 multisubunit complexes succinate dehydrogenase (complex II, CII), ubiquinol- cytochrome c oxidoreductase (cytochrome b-c1 complex, complex III, CIII) and cytochrome c oxidase (…
COX7A2L	9606.ENSP00000367938	0.8234916559691914	0.28610243597751406	rgb(117,203,239)	Cytochrome c oxidase subunit 7A-related protein, mitochondrial; Involved in the regulation of oxidative phosphorylation and energy metabolism (By similarity). Necessary for the assembly of mitochondrial respiratory supercomplex (By similarity). Belongs to the cytochrome c oxidase VIIa family.
CRIP2	9606.ENSP00000426119	0.8327342747111682	0.12420362273579014	rgb(117,121,239)	Cysteine rich protein 2.
CRKL	9606.ENSP00000346300	0.5612323491655969	0.7942848219862587	rgb(117,239,167)	Crk-like protein; May mediate the transduction of intracellular signals.
CRYAB	9606.ENSP00000433560	0.35731707317073175	0.4620549656464709	rgb(117,117,239)	Alpha-crystallin B chain; May contribute to the transparency and refractive index of the lens. Has chaperone-like activity, preventing aggregation of various proteins under a wide range of stress conditions.
CS	9606.ENSP00000342056	0.5554557124518614	0.367051842598376	rgb(117,239,161)	Citrate synthase, mitochondrial; Citrate synthase; Belongs to the citrate synthase family.
CSE1L	9606.ENSP00000262982	0.4867137355584082	0.23101186758276077	rgb(239,203,117)	Exportin-2; Export receptor for importin-alpha. Mediates importin-alpha re-export from the nucleus to the cytoplasm after import substrates (cargos) have been released into the nucleoplasm. In the nucleus binds cooperatively to importin-alpha and to the GTPase Ran in its active GTP-bound form. Docking of this trimeric complex to the nuclear pore complex (NPC) is mediated through binding to nucleo…
CSRP1	9606.ENSP00000356275	0.3965982028241335	0.1792941911305434	rgb(117,239,213)	Cysteine and glycine-rich protein 1; Could play a role in neuronal development.
CTNNA1	9606.ENSP00000304669	0.28395378690629014	0.7206433479075579	rgb(157,239,117)	Catenin alpha-1; Associates with the cytoplasmic domain of a variety of cadherins. The association of catenins to cadherins produces a complex which is linked to the actin filament network, and which seems to be of primary importance for cadherins cell-adhesion properties. Can associate with both E- and N-cadherins. Originally believed to be a stable component of E-cadherin/catenin adhesion compl…
CTNNB1	9606.ENSP00000495360	0.42374839537869063	0.5705496564647096	rgb(117,117,239)	Catenin beta-1; Key downstream component of the canonical Wnt signaling pathway. In the absence of Wnt, forms a complex with AXIN1, AXIN2, APC, CSNK1A1 and GSK3B that promotes phosphorylation on N-terminal Ser and Thr residues and ubiquitination of CTNNB1 via BTRC and its subsequent degradation by the proteasome. In the presence of Wnt ligand, CTNNB1 is not ubiquitinated and accumulates in the nu…
CYC1	9606.ENSP00000317159	0.7079589216944802	0.354684572142411	rgb(132,239,117)	Cytochrome c1, heme protein, mitochondrial; Component of the ubiquinol-cytochrome c oxidoreductase, a multisubunit transmembrane complex that is part of the mitochondrial electron transport chain which drives oxidative phosphorylation. The respiratory chain contains 3 multisubunit complexes succinate dehydrogenase (complex II, CII), ubiquinol-cytochrome c oxidoreductase (cytochrome b-c1 complex, …
DCTN2	9606.ENSP00000408910	0.515596919127086	0.7110868207370393	rgb(117,133,239)	Dynactin subunit 2; Modulates cytoplasmic dynein binding to an organelle, and plays a role in prometaphase chromosome alignment and spindle organization during mitosis. Involved in anchoring microtubules to centrosomes. May play a role in synapse formation during brain development.
DDAH1	9606.ENSP00000284031	0.4116174582798459	0.07810743285446596	rgb(213,239,117)	N(G),N(G)-dimethylarginine dimethylaminohydrolase 1; Hydrolyzes N(G),N(G)-dimethyl-L-arginine (ADMA) and N(G)- monomethyl-L-arginine (MMA) which act as inhibitors of NOS. Has therefore a role in the regulation of nitric oxide generation.
DIRAS1	9606.ENSP00000325836	0.6166880616174584	0.912898188632105	rgb(117,239,121)	GTP-binding protein Di-Ras1; Displays low GTPase activity and exists predominantly in the GTP-bound form.
DLAT	9606.ENSP00000280346	0.6010911424903723	0.28554028732042475	rgb(219,239,117)	Pyruvate dehydrogenase E2 component (dihydrolipoamide acetyltransferase); The pyruvate dehydrogenase complex catalyzes the overall conversion of pyruvate to acetyl-CoA and CO(2), and thereby links the glycolytic pathway to the tricarboxylic cycle.
DLD	9606.ENSP00000205402	0.5808729139922978	0.3108369768894441	rgb(0,178,157)	Dihydrolipoyl dehydrogenase, mitochondrial; Lipoamide dehydrogenase is a component of the glycine cleavage system as well as an E3 component of three alpha-ketoacid dehydrogenase complexes (pyruvate-, alpha-ketoglutarate-, and branched- chain amino acid-dehydrogenase complex). The 2-oxoglutarate dehydrogenase complex is mainly active in the mitochondrion. A fraction of the 2- oxoglutarate dehydro…
DLST	9606.ENSP00000335304	0.6750320924261874	0.2804809494066209	rgb(117,239,139)	2-oxoglutarate dehydrogenase E2 component (dihydrolipoamide succinyltransferase); Dihydrolipoamide succinyltransferase (E2) component of the 2- oxoglutarate dehydrogenase complex. The 2-oxoglutarate dehydrogenase complex catalyzes the overall conversion of 2-oxoglutarate to succinyl- CoA and CO(2). The 2-oxoglutarate dehydrogenase complex is mainly active in the mitochondrion. A fraction of the 2…
DNAJA2	9606.ENSP00000314030	0.6657894736842106	0.5761711430356028	rgb(136,239,117)	DnaJ homolog subfamily A member 2; Co-chaperone of Hsc70. Stimulates ATP hydrolysis and the folding of unfolded proteins mediated by HSPA1A/B (in vitro).
DNAJC6	9606.ENSP00000360108	0.6894736842105263	0.6722985633978764	rgb(117,239,231)	Putative tyrosine-protein phosphatase auxilin; Recruits HSPA8/HSC70 to clathrin-coated vesicles and promotes uncoating of clathrin-coated vesicles. Plays a role in clathrin- mediated endocytosis in neurons (By similarity).
DSTN	9606.ENSP00000246069	0.24351732991014124	0.6200187382885697	rgb(239,164,117)	Destrin; Actin-depolymerizing protein. Severs actin filaments (F- actin) and binds to actin monomers (G-actin). Acts in a pH-independent manner.
DUSP3	9606.ENSP00000226004	0.809627727856226	0.6930980637101812	rgb(239,136,117)	Dual specificity protein phosphatase 3; Shows activity both for tyrosine-protein phosphate and serine-protein phosphate, but displays a strong preference toward phosphotyrosines. Specifically dephosphorylates and inactivates ERK1 and ERK2.
DYNLL1	9606.ENSP00000376297	0.4301026957637997	0.7251405371642723	rgb(117,187,239)	Dynein light chain 1, cytoplasmic; Acts as one of several non-catalytic accessory components of the cytoplasmic dynein 1 complex that are thought to be involved in linking dynein to cargos and to adapter proteins that regulate dynein function. Cytoplasmic dynein 1 acts as a motor for the intracellular retrograde motility of vesicles and organelles along microtubules. May play a role in changing o…
ECHS1	9606.ENSP00000357535	0.5589216944801028	0.2456277326670831	rgb(117,239,218)	Enoyl-CoA hydratase, mitochondrial; Straight-chain enoyl-CoA thioesters from C4 up to at least C16 are processed, although with decreasing catalytic rate. Has high substrate specificity for crotonyl-CoA and moderate specificity for acryloyl-CoA, 3-methylcrotonyl-CoA and methacrylyl-CoA. It is noteworthy that binds tiglyl-CoA, but hydrates only a small amount of this substrate; Belongs to the enoy…
EEF1A1	9606.ENSP00000339063	0.5080872913992298	0.4952217364147408	rgb(117,239,146)	Elongation factor 1-alpha 1; This protein promotes the GTP-dependent binding of aminoacyl- tRNA to the A-site of ribosomes during protein biosynthesis. With PARP1 and TXK, forms a complex that acts as a T helper 1 (Th1) cell-specific transcription factor and binds the promoter of IFN-gamma to directly regulate its transcription, and is thus involved importantly in Th1 cytokine production; Belongs…
EEF2	9606.ENSP00000307940	0.5086649550706034	0.4423797626483448	rgb(145,239,117)	Elongation factor 2; Catalyzes the GTP-dependent ribosomal translocation step during translation elongation. During this step, the ribosome changes from the pre-translocational (PRE) to the post-translocational (POST) state as the newly formed A-site-bound peptidyl-tRNA and P-site-bound deacylated tRNA move to the P and E sites, respectively. Catalyzes the coordinated movement of the two tRNA mol…
EIF2AK2	9606.ENSP00000233057	0.2949293966623877	0.433947532792005	rgb(239,149,117)	Interferon-induced, double-stranded RNA-activated protein kinase; IFN-induced dsRNA-dependent serine/threonine-protein kinase which plays a key role in the innate immune response to viral infection and is also involved in the regulation of signal transduction, apoptosis, cell proliferation and differentiation. Exerts its antiviral activity on a wide range of DNA and RNA viruses including hepatiti…
EIF4A1	9606.ENSP00000293831	0.3908215661103979	0.3693004372267333	rgb(188,239,117)	Eukaryotic initiation factor 4A-I; ATP-dependent RNA helicase which is a subunit of the eIF4F complex involved in cap recognition and is required for mRNA binding to ribosome. In the current model of translation initiation, eIF4A unwinds RNA secondary structures in the 5'-UTR of mRNAs which is necessary to allow efficient binding of the small ribosomal subunit, and subsequent scanning for the ini…
ENDOD1	9606.ENSP00000278505	0.11238767650834403	0.6217051842598377	rgb(224,239,117)	Endonuclease domain-containing 1 protein; May act as a DNase and a RNase; Belongs to the DNA/RNA non-specific endonuclease family.
ENO2	9606.ENSP00000437402	0.46649550706033377	0.47498438475952526	rgb(117,117,239)	Gamma-enolase; Has neurotrophic and neuroprotective properties on a broad spectrum of central nervous system (CNS) neurons. Binds, in a calcium- dependent manner, to cultured neocortical neurons and promotes cell survival (By similarity).
EPB41L1	9606.ENSP00000337168	0.3111039794608472	0.8128357276702062	rgb(117,239,144)	Band 4.1-like protein 1; May function to confer stability and plasticity to neuronal membrane via multiple interactions, including the spectrin-actin-based cytoskeleton, integral membrane channels and membrane-associated guanylate kinases.
EPB41L3	9606.ENSP00000343158	0.24698331193838252	0.8021549031855091	rgb(117,239,163)	Band 4.1-like protein 3, N-terminally processed; Tumor suppressor that inhibits cell proliferation and promotes apoptosis. Modulates the activity of protein arginine N- methyltransferases, including PRMT3 and PRMT5.
EPHX1	9606.ENSP00000480004	0.5103979460847241	0.13657089319175514	rgb(117,117,239)	Epoxide hydrolase 1; Biotransformation enzyme that catalyzes the hydrolysis of arene and aliphatic epoxides to less reactive and more water soluble dihydrodiols by the trans addition of water (By similarity). May play a role in the metabolism of endogenous lipids such as epoxide-containing fatty acids ; Belongs to the peptidase S33 family.
ERLIN2	9606.ENSP00000428112	0.7530166880616175	0.6481261711430357	rgb(117,118,239)	Erlin-2; Component of the ERLIN1/ERLIN2 complex which mediates the endoplasmic reticulum-associated degradation (ERAD) of inositol 1,4,5- trisphosphate receptors (IP3Rs) such as ITPR1. Promotes sterol-accelerated ERAD of HMGCR probably implicating an AMFR/gp78-containing ubiquitin ligase complex. Involved in regulation of cellular cholesterol homeostasis by regulation the SREBP signaling pathway.…
FARSA	9606.ENSP00000320309	0.5635430038510912	0.1787320424734541	rgb(124,239,117)	phenylalanyl-tRNA synthetase subunit alpha.
FASN	9606.ENSP00000304592	0.3960205391527599	0.3080262336039975	rgb(158,239,117)	3-hydroxyacyl-[acyl-carrier-protein] dehydratase; Fatty acid synthetase catalyzes the formation of long-chain fatty acids from acetyl-CoA, malonyl-CoA and NADPH. This multifunctional protein has 7 catalytic activities as an acyl carrier protein.
FGB	9606.ENSP00000306099	0.24582798459563543	0.5469394128669582	rgb(152,239,117)	Fibrinogen beta chain; Cleaved by the protease thrombin to yield monomers which, together with fibrinogen alpha (FGA) and fibrinogen gamma (FGG), polymerize to form an insoluble fibrin matrix. Fibrin has a major function in hemostasis as one of the primary components of blood clots. In addition, functions during the early stages of wound repair to stabilize the lesion and guide cell migration dur…
FGG	9606.ENSP00000336829	0.24929396662387676	0.5250156152404747	rgb(117,239,142)	Fibrinogen gamma chain; Together with fibrinogen alpha (FGA) and fibrinogen beta (FGB), polymerizes to form an insoluble fibrin matrix. Has a major function in hemostasis as one of the primary components of blood clots. In addition, functions during the early stages of wound repair to stabilize the lesion and guide cell migration during re- epithelialization. Was originally thought to be essentia…
FH	9606.ENSP00000355518	0.5444801026957639	0.29341036851967517	rgb(117,239,210)	Fumarate hydratase, mitochondrial; Catalyzes the reversible stereospecific interconversion of fumarate to L-malate. Experiments in other species have demonstrated that specific isoforms of this protein act in defined pathways and favor one direction over the other (Probable). [Isoform Cytoplasmic]: Catalyzes the dehydration of L-malate to fumarate (By similarity). Fumarate metabolism in the cytos…
FLOT1	9606.ENSP00000365569	0.47689345314505777	0.6335103060587134	rgb(117,212,239)	Flotillin-1; May act as a scaffolding protein within caveolar membranes, functionally participating in formation of caveolae or caveolae-like vesicles.
FTH1	9606.ENSP00000273550	0.6103337612323492	0.5919113054341038	rgb(233,239,117)	Ferritin heavy chain, N-terminally processed; Stores iron in a soluble, non-toxic, readily available form. Important for iron homeostasis. Has ferroxidase activity. Iron is taken up in the ferrous form and deposited as ferric hydroxides after oxidation. Also plays a role in delivery of iron to cells. Mediates iron uptake in capsule cells of the developing kidney (By similarity). Belongs to the fe…
FTL	9606.ENSP00000366525	0.686007702182285	0.5992192379762649	rgb(117,207,239)	Ferritin light chain; Stores iron in a soluble, non-toxic, readily available form. Important for iron homeostasis. Iron is taken up in the ferrous form and deposited as ferric hydroxides after oxidation. Also plays a role in delivery of iron to cells. Mediates iron uptake in capsule cells of the developing kidney (By similarity); Belongs to the ferritin family.
GABRG2	9606.ENSP00000410732	0.6987163029525033	0.699843847595253	rgb(117,130,239)	Gamma-aminobutyric acid receptor subunit gamma-2; Ligand-gated chloride channel which is a component of the heteropentameric receptor for GABA, the major inhibitory neurotransmitter in the brain. Plays an important role in the formation of functional inhibitory GABAergic synapses in addition to mediating synaptic inhibition as a GABA-gated ion channel. The gamma2 subunit is necessary but not suff…
GAP43	9606.ENSP00000377372	0.38504492939666235	0.703216739537789	rgb(117,182,239)	Neuromodulin; This protein is associated with nerve growth. It is a major component of the motile 'growth cones' that form the tips of elongating axons. Plays a role in axonal and dendritic filopodia induction.
GAPDH	9606.ENSP00000380070	0.4907573812580231	0.48341661461586505	rgb(117,166,239)	Glyceraldehyde-3-phosphate dehydrogenase; Has both glyceraldehyde-3-phosphate dehydrogenase and nitrosylase activities, thereby playing a role in glycolysis and nuclear functions, respectively. Participates in nuclear events including transcription, RNA transport, DNA replication and apoptosis. Nuclear functions are probably due to the nitrosylase activity that mediates cysteine S-nitrosylation o…
GARS1	9606.ENSP00000373918	0.3833119383825417	0.27429731417863834	rgb(117,192,239)	Glycine--tRNA ligase; Catalyzes the ATP-dependent ligation of glycine to the 3'-end of its cognate tRNA, via the formation of an aminoacyl-adenylate intermediate (Gly-AMP). Also produces diadenosine tetraphosphate (Ap4A), a universal pleiotropic signaling molecule needed for cell regulation pathways, by direct condensation of 2 ATPs. Thereby, may play a special role in Ap4A homeostasis. Belongs t…
GDI1	9606.ENSP00000394071	0.6068677792041078	0.7706745783885072	rgb(117,146,239)	Rab GDP dissociation inhibitor alpha; Regulates the GDP/GTP exchange reaction of most Rab proteins by inhibiting the dissociation of GDP from them, and the subsequent binding of GTP to them. Promotes the dissociation of GDP-bound Rab proteins from the membrane and inhibits their activation. Promotes the dissociation of RAB1A, RAB3A, RAB5A and RAB10 from membranes.
GFAP	9606.ENSP00000253408	0.45840821566110396	0.622267332916927	rgb(239,176,117)	Glial fibrillary acidic protein; GFAP, a class-III intermediate filament, is a cell-specific marker that, during the development of the central nervous system, distinguishes astrocytes from other glial cells.
GJA1	9606.ENSP00000282561	0.42721437740693197	0.6930980637101812	rgb(215,239,117)	Gap junction alpha-1 protein; Gap junction protein that acts as a regulator of bladder capacity. A gap junction consists of a cluster of closely packed pairs of transmembrane channels, the connexons, through which materials of low MW diffuse from one cell to a neighboring cell. May play a critical role in the physiology of hearing by participating in the recycling of potassium to the cochlear end…
GLS	9606.ENSP00000317379	0.3758023106546855	0.23101186758276077	rgb(130,239,117)	Glutaminase kidney isoform, mitochondrial 65 kDa chain; Catalyzes the first reaction in the primary pathway for the renal catabolism of glutamine. Plays a role in maintaining acid-base homeostasis. Regulates the levels of the neurotransmitter glutamate, the main excitatory neurotransmitter in the brain ; Belongs to the glutaminase family.
GLUD1	9606.ENSP00000277865	0.4971116816431322	0.2692379762648345	rgb(227,239,117)	Glutamate dehydrogenase 1, mitochondrial; Mitochondrial glutamate dehydrogenase that converts L- glutamate into alpha-ketoglutarate. Plays a key role in glutamine anaplerosis by producing alpha-ketoglutarate, an important intermediate in the tricarboxylic acid cycle. May be involved in learning and memory reactions by increasing the turnover of the excitatory neurotransmitter glutamate (By simila…
GLUL	9606.ENSP00000307900	0.4087291399229782	0.42101811367895065	rgb(146,239,117)	Glutamine synthetase; Glutamine synthetase that catalyzes the ATP-dependent conversion of glutamate and ammonia to glutamine. Its role depends on tissue localization: in the brain, it regulates the levels of toxic ammonia and converts neurotoxic glutamate to harmless glutamine, whereas in the liver, it is one of the enzymes responsible for the removal of ammonia (By similarity). Essential for pro…
GNA11	9606.ENSP00000078429	0.6629011553273428	0.6638663335415367	rgb(178,171,0)	Guanine nucleotide-binding protein subunit alpha-11; Guanine nucleotide-binding proteins (G proteins) are involved as modulators or transducers in various transmembrane signaling systems. Acts as an activator of phospholipase C.
GNAO1	9606.ENSP00000262494	0.6732991014120668	0.7105246720799501	rgb(239,200,117)	Guanine nucleotide-binding protein G(o) subunit alpha; Guanine nucleotide-binding proteins (G proteins) are involved as modulators or transducers in various transmembrane signaling systems. The G(o) protein function is not clear. Stimulated by RGS14; Belongs to the G-alpha family. G(i/o/t/z) subfamily.
GNAQ	9606.ENSP00000286548	0.5866495507060334	0.6992816989381637	rgb(203,239,117)	Guanine nucleotide-binding protein G(q) subunit alpha; Guanine nucleotide-binding proteins (G proteins) are involved as modulators or transducers in various transmembrane signaling systems. Regulates B-cell selection and survival and is required to prevent B-cell-dependent autoimmunity. Regulates chemotaxis of BM- derived neutrophils and dendritic cells (in vitro) (By similarity). Belongs to the …
GNAS	9606.ENSP00000360141	0.660012836970475	0.6149594003747658	rgb(117,239,234)	Guanine nucleotide-binding protein G(s) subunit alpha isoforms XLas; Guanine nucleotide-binding proteins (G proteins) function as transducers in numerous signaling pathways controlled by G protein- coupled receptors (GPCRs). Signaling involves the activation of adenylyl cyclases, resulting in increased levels of the signaling molecule cAMP. GNAS functions downstream of several GPCRs, including be…
GNAZ	9606.ENSP00000478892	0.7385750962772786	0.6779200499687696	rgb(117,117,239)	Guanine nucleotide-binding protein G(z) subunit alpha; Guanine nucleotide-binding proteins (G proteins) are involved as modulators or transducers in various transmembrane signaling systems.
GNB2	9606.ENSP00000305260	0.556033376123235	0.7077139287945036	rgb(155,239,117)	Guanine nucleotide-binding protein G(I)/G(S)/G(T) subunit beta-2; Guanine nucleotide-binding proteins (G proteins) are involved as a modulator or transducer in various transmembrane signaling systems. The beta and gamma chains are required for the GTPase activity, for replacement of GDP by GTP, and for G protein-effector interaction.
GNG2	9606.ENSP00000334448	0.6005134788189989	0.6576826983135541	rgb(117,239,138)	Guanine nucleotide-binding protein G(I)/G(S)/G(O) subunit gamma-2; Guanine nucleotide-binding proteins (G proteins) are involved as a modulator or transducer in various transmembrane signaling systems. The beta and gamma chains are required for the GTPase activity, for replacement of GDP by GTP, and for G protein-effector interaction (By similarity).
GOT1	9606.ENSP00000359539	0.47169448010269577	0.25743285446595876	rgb(117,239,227)	Aspartate aminotransferase, cytoplasmic; Biosynthesis of L-glutamate from L-aspartate or L-cysteine. Important regulator of levels of glutamate, the major excitatory neurotransmitter of the vertebrate central nervous system. Acts as a scavenger of glutamate in brain neuroprotection. The aspartate aminotransferase activity is involved in hepatic glucose synthesis during development and in adipocyt…
GOT2	9606.ENSP00000245206	0.5138639281129654	0.3552467207995003	rgb(239,161,117)	Aspartate aminotransferase, mitochondrial; Catalyzes the irreversible transamination of the L-tryptophan metabolite L-kynurenine to form kynurenic acid (KA). Plays a key role in amino acid metabolism. Important for metabolite exchange between mitochondria and cytosol. Facilitates cellular uptake of long-chain free fatty acids; Belongs to the class-I pyridoxal-phosphate-dependent aminotransferase …
GPD2	9606.ENSP00000308610	0.5947368421052632	0.23831980012492193	rgb(144,239,117)	Glycerol-3-phosphate dehydrogenase, mitochondrial; Glycerol-3-phosphate dehydrogenase 2; Belongs to the FAD-dependent glycerol-3-phosphate dehydrogenase family.
GPI	9606.ENSP00000405573	0.45898587933247753	0.33107432854465957	rgb(117,136,239)	Glucose-6-phosphate isomerase; In the cytoplasm, catalyzes the conversion of glucose-6- phosphate to fructose-6-phosphate, the second step in glycolysis, and the reverse reaction during gluconeogenesis. Besides it's role as a glycolytic enzyme, also acts as a secreted cytokine: acts as an angiogenic factor (AMF) that stimulates endothelial cell motility. Acts as a neurotrophic factor, neuroleukin…
GPM6A	9606.ENSP00000280187	0.5629653401797177	0.8465646470955653	rgb(222,239,117)	Neuronal membrane glycoprotein M6-a; Involved in neuronal differentiation, including differentiation and migration of neuronal stem cells. Plays a role in neuronal plasticity and is involved in neurite and filopodia outgrowth, filopodia motility and probably synapse formation. GPM6A-induced filopodia formation involves mitogen-activated protein kinase (MAPK) and Src signaling pathways. May be inv…
GPR37L1	9606.ENSP00000356251	0.8419768934531451	0.779106808244847	rgb(117,239,212)	G-protein coupled receptor 37-like 1; G-protein coupled receptor. Has been shown to bind the neuroprotective and glioprotective factor prosaposin (PSAP), leading to endocytosis followed by an ERK phosphorylation cascade. However, other studies have shown that prosaposin does not increase activity. It has been suggested that GPR37L1 is a constitutively active receptor which signals through the gua…
GSN	9606.ENSP00000362924	0.38273427471116817	0.6604934415990007	rgb(117,224,239)	Gelsolin; Calcium-regulated, actin-modulating protein that binds to the plus (or barbed) ends of actin monomers or filaments, preventing monomer exchange (end-blocking or capping). It can promote the assembly of monomers into filaments (nucleation) as well as sever filaments already formed. Plays a role in ciliogenesis.
GSTM3	9606.ENSP00000354357	0.5722079589216945	0.10396627108057466	rgb(117,239,195)	Glutathione S-transferase Mu 3; Conjugation of reduced glutathione to a wide number of exogenous and endogenous hydrophobic electrophiles. May govern uptake and detoxification of both endogenous compounds and xenobiotics at the testis and brain blood barriers; Belongs to the GST superfamily. Mu family.
H1-4	9606.ENSP00000307705	0.28337612323491657	0.31420986883198004	rgb(148,239,117)	Histone H1.4; Histone H1 protein binds to linker DNA between nucleosomes forming the macromolecular structure known as the chromatin fiber. Histones H1 are necessary for the condensation of nucleosome chains into higher-order structured fibers. Acts also as a regulator of individual gene transcription through chromatin remodeling, nucleosome spacing and DNA methylation (By similarity).
H2AX	9606.ENSP00000434024	0.28453145057766366	0.41483447845096816	rgb(117,117,239)	Histone H2AX; Variant histone H2A which replaces conventional H2A in a subset of nucleosomes. Nucleosomes wrap and compact DNA into chromatin, limiting DNA accessibility to the cellular machineries which require DNA as a template. Histones thereby play a central role in transcription regulation, DNA repair, DNA replication and chromosomal stability. DNA accessibility is regulated via a complex se…
H4C6	9606.ENSP00000244537	0.3567394094993581	0.41820737039350403	rgb(239,160,117)	Histone H4; Core component of nucleosome. Nucleosomes wrap and compact DNA into chromatin, limiting DNA accessibility to the cellular machineries which require DNA as a template. Histones thereby play a central role in transcription regulation, DNA repair, DNA replication and chromosomal stability. DNA accessibility is regulated via a complex set of post-translational modifications of histones, a…
HADHA	9606.ENSP00000370023	0.6074454428754814	0.2546221111805122	rgb(117,197,239)	Trifunctional enzyme subunit alpha, mitochondrial; Mitochondrial trifunctional enzyme catalyzes the last three of the four reactions of the mitochondrial beta-oxidation pathway. The mitochondrial beta-oxidation pathway is the major energy-producing process in tissues and is performed through four consecutive reactions breaking down fatty acids into acetyl-CoA. Among the enzymes involved in this p…
HADHB	9606.ENSP00000325136	0.6351732991014122	0.27710805746408496	rgb(117,239,120)	Trifunctional enzyme subunit beta, mitochondrial; Mitochondrial trifunctional enzyme catalyzes the last three of the four reactions of the mitochondrial beta-oxidation pathway. The mitochondrial beta-oxidation pathway is the major energy-producing process in tissues and is performed through four consecutive reactions breaking down fatty acids into acetyl-CoA. Among the enzymes involved in this pa…
HAPLN1	9606.ENSP00000274341	0.11007702182284981	0.5952841973766396	rgb(231,239,117)	Hyaluronan and proteoglycan link protein 1; Stabilizes the aggregates of proteoglycan monomers with hyaluronic acid in the extracellular cartilage matrix.
HBA2	9606.ENSP00000251595	0.6103337612323492	0.5267020612117427	rgb(239,172,117)	Hemoglobin subunit alpha; Involved in oxygen transport from the lung to the various peripheral tissues.
HBB	9606.ENSP00000494175	0.33709884467265727	0.5199562773266709	rgb(117,117,239)	Hemoglobin subunit beta; Involved in oxygen transport from the lung to the various peripheral tissues. [Spinorphin]: functions as an endogenous inhibitor of enkephalin-degrading enzymes such as DPP3, and as a selective antagonist of the P2RX3 receptor which is involved in pain signaling, these properties implicate it as a regulator of pain and inflammation; Belongs to the globin family.
HK1	9606.ENSP00000494664	0.3717586649550706	0.38616489693941286	rgb(117,117,239)	Hexokinase-1; Catalyzes the phosphorylation of various hexoses, such as D- glucose, D-glucosamine, D-fructose, D-mannose and 2-deoxy-D-glucose, to hexose 6-phosphate (D-glucose 6-phosphate, D-glucosamine 6-phosphate, D-fructose 6-phosphate, D-mannose 6-phosphate and 2-deoxy-D-glucose 6- phosphate, respectively). Does not phosphorylate N-acetyl-D-glucosamine. Mediates the initial step of glycolysi…
HNRNPA2B1	9606.ENSP00000346694	0.37291399229781774	0.44800124921923795	rgb(117,239,170)	Heterogeneous nuclear ribonucleoproteins A2/B1; Heterogeneous nuclear ribonucleoprotein (hnRNP) that associates with nascent pre-mRNAs, packaging them into hnRNP particles. The hnRNP particle arrangement on nascent hnRNA is non-random and sequence-dependent and serves to condense and stabilize the transcripts and minimize tangling and knotting. Packaging plays a role in various processes such as …
HNRNPA3	9606.ENSP00000376309	0.26026957637997433	0.4080886945658963	rgb(117,185,239)	Heterogeneous nuclear ribonucleoprotein A3; Plays a role in cytoplasmic trafficking of RNA. Binds to the cis-acting response element, A2RE. May be involved in pre-mRNA splicing.
HNRNPCL1	9606.ENSP00000365370	0.6906290115532735	0.12420362273579014	rgb(117,215,239)	Heterogeneous nuclear ribonucleoprotein C-like 1; May play a role in nucleosome assembly by neutralizing basic proteins such as A and B core hnRNPs.
HNRNPH1	9606.ENSP00000349168	0.28337612323491657	0.44406620861961277	rgb(117,239,179)	Heterogeneous nuclear ribonucleoprotein H, N-terminally processed; This protein is a component of the heterogeneous nuclear ribonucleoprotein (hnRNP) complexes which provide the substrate for the processing events that pre-mRNAs undergo before becoming functional, translatable mRNAs in the cytoplasm. Mediates pre-mRNA alternative splicing regulation. Inhibits, together with CUGBP1, insulin recept…
HNRNPH3	9606.ENSP00000265866	0.20365853658536587	0.36592754528419735	rgb(239,230,117)	Heterogeneous nuclear ribonucleoprotein H3; Involved in the splicing process and participates in early heat shock-induced splicing arrest. Due to their great structural variations the different isoforms may possess different functions in the splicing reaction.
HNRNPK	9606.ENSP00000365458	0.3376765083440308	0.4553091817613991	rgb(117,213,239)	Heterogeneous nuclear ribonucleoprotein K; One of the major pre-mRNA-binding proteins. Binds tenaciously to poly(C) sequences. Likely to play a role in the nuclear metabolism of hnRNAs, particularly for pre-mRNAs that contain cytidine-rich sequences. Can also bind poly(C) single-stranded DNA. Plays an important role in p53/TP53 response to DNA damage, acting at the level of both transcription act…
HNRNPU	9606.ENSP00000491215	0.28453145057766366	0.37492192379762646	rgb(117,117,239)	Heterogeneous nuclear ribonucleoprotein U; DNA- and RNA-binding protein involved in several cellular processes such as nuclear chromatin organization, telomere-length regulation, transcription, mRNA alternative splicing and stability, Xist-mediated transcriptional silencing and mitotic cell progression. Plays a role in the regulation of interphase large-scale gene-rich chromatin organization thro…
HP	9606.ENSP00000348170	0.2735558408215661	0.4536227357901311	rgb(117,239,173)	Haptoglobin alpha chain; As a result of hemolysis, hemoglobin is found to accumulate in the kidney and is secreted in the urine. Haptoglobin captures, and combines with free plasma hemoglobin to allow hepatic recycling of heme iron and to prevent kidney damage. Haptoglobin also acts as an antioxidant, has antibacterial activity, and plays a role in modulating many aspects of the acute phase respo…
HPRT1	9606.ENSP00000298556	0.6051347881899872	0.514896939412867	rgb(175,239,117)	Hypoxanthine-guanine phosphoribosyltransferase; Converts guanine to guanosine monophosphate, and hypoxanthine to inosine monophosphate. Transfers the 5-phosphoribosyl group from 5- phosphoribosylpyrophosphate onto the purine. Plays a central role in the generation of purine nucleotides through the purine salvage pathway.
HSP90AB1	9606.ENSP00000360609	0.4763157894736842	0.5188319800124922	rgb(117,239,235)	Heat shock protein HSP 90-beta; Molecular chaperone that promotes the maturation, structural maintenance and proper regulation of specific target proteins involved for instance in cell cycle control and signal transduction. Undergoes a functional cycle that is linked to its ATPase activity. This cycle probably induces conformational changes in the client proteins, thereby causing their activation…
HSPA4	9606.ENSP00000302961	0.45725288831835686	0.5092754528419737	rgb(161,239,117)	Heat shock protein family A member 4; Belongs to the heat shock protein 70 family.
HSPA8	9606.ENSP00000437125	0.5017329910141206	0.5289506558400999	rgb(117,117,239)	Heat shock cognate 71 kDa protein; Molecular chaperone implicated in a wide variety of cellular processes, including protection of the proteome from stress, folding and transport of newly synthesized polypeptides, activation of proteolysis of misfolded proteins and the formation and dissociation of protein complexes. Plays a pivotal role in the protein quality control system, ensuring the correct…
HSPA9	9606.ENSP00000297185	0.5594993581514763	0.44350405996252346	rgb(176,239,117)	Stress-70 protein, mitochondrial; Chaperone protein which plays an important role in mitochondrial iron-sulfur cluster (ISC) biogenesis. Interacts with and stabilizes ISC cluster assembly proteins FXN, NFU1, NFS1 and ISCU. Regulates erythropoiesis via stabilization of ISC assembly. May play a role in the control of cell proliferation and cellular aging (By similarity). Belongs to the heat shock p…
HSPB1	9606.ENSP00000248553	0.5802952503209243	0.5564959400374766	rgb(239,167,117)	Heat shock protein beta-1; Small heat shock protein which functions as a molecular chaperone probably maintaining denatured proteins in a folding- competent state. Plays a role in stress resistance and actin organization. Through its molecular chaperone activity may regulate numerous biological processes including the phosphorylation and the axonal transport of neurofilament proteins.
HSPD1	9606.ENSP00000340019	0.5670089858793326	0.42326670830730795	rgb(117,239,151)	60 kDa heat shock protein, mitochondrial; Chaperonin implicated in mitochondrial protein import and macromolecular assembly. Together with Hsp10, facilitates the correct folding of imported proteins. May also prevent misfolding and promote the refolding and proper assembly of unfolded polypeptides generated under stress conditions in the mitochondrial matrix. The functional units of these chapero…
HSPE1	9606.ENSP00000233893	0.5600770218228499	0.4007807620237352	rgb(239,151,117)	10 kDa heat shock protein, mitochondrial; Co-chaperonin implicated in mitochondrial protein import and macromolecular assembly. Together with Hsp60, facilitates the correct folding of imported proteins. May also prevent misfolding and promote the refolding and proper assembly of unfolded polypeptides generated under stress conditions in the mitochondrial matrix. The functional units of these chap…
HTT	9606.ENSP00000347184	0.5670089858793326	0.5615552779512806	rgb(117,239,172)	Huntingtin, myristoylated N-terminal fragment; [Huntingtin]: May play a role in microtubule-mediated transport or vesicle function.
IDH2	9606.ENSP00000331897	0.519640564826701	0.40584009993753906	rgb(117,239,132)	Isocitrate dehydrogenase [NADP], mitochondrial; Plays a role in intermediary metabolism and energy production. It may tightly associate or interact with the pyruvate dehydrogenase complex; Belongs to the isocitrate and isopropylmalate dehydrogenases family.
IDH3A	9606.ENSP00000299518	0.6473042362002568	0.2872267332916927	rgb(170,239,117)	Isocitrate dehydrogenase [NAD] subunit alpha, mitochondrial; Catalytic subunit of the enzyme which catalyzes the decarboxylation of isocitrate (ICT) into alpha-ketoglutarate. The heterodimer composed of the alpha (IDH3A) and beta (IDH3B) subunits and the heterodimer composed of the alpha (IDH3A) and gamma (IDH3G) subunits, have considerable basal activity but the full activity of the heterotetram…
IDH3G	9606.ENSP00000217901	0.6449935815147625	0.261367895065584	rgb(239,123,117)	Isocitrate dehydrogenase [NAD] subunit gamma, mitochondrial; Regulatory subunit which plays a role in the allosteric regulation of the enzyme catalyzing the decarboxylation of isocitrate (ICT) into alpha-ketoglutarate. The heterodimer composed of the alpha (IDH3A) and beta (IDH3B) subunits and the heterodimer composed of the alpha (IDH3A) and gamma (IDH3G) subunits, have considerable basal activi…
IQSEC1	9606.ENSP00000480301	0.3353658536585366	0.7982198625858838	rgb(117,117,239)	IQ motif and SEC7 domain-containing protein 1; Guanine nucleotide exchange factor for ARF1 and ARF6. Guanine nucleotide exchange factor activity is enhanced by lipid binding. Accelerates GTP binding by ARFs of all three classes. Guanine nucleotide exchange protein for ARF6, mediating internalisation of beta-1 integrin.
ITGB1	9606.ENSP00000379350	0.4312580231065469	0.6458775765146784	rgb(117,170,239)	Integrin beta-1; Integrins alpha-1/beta-1, alpha-2/beta-1, alpha-10/beta-1 and alpha-11/beta-1 are receptors for collagen. Integrins alpha-1/beta-1 and alpha-2/beta-2 recognize the proline-hydroxylated sequence G-F-P-G- E-R in collagen. Integrins alpha-2/beta-1, alpha-3/beta-1, alpha- 4/beta-1, alpha-5/beta-1, alpha-8/beta-1, alpha-10/beta-1, alpha- 11/beta-1 and alpha-V/beta-1 are receptors for …
KBTBD11	9606.ENSP00000321544	0.8327342747111682	0.2163960024984385	rgb(120,239,117)	Kelch repeat and BTB domain containing 11.
KCNA3	9606.ENSP00000358784	0.6039794608472401	0.20178013741411616	rgb(117,239,221)	Potassium voltage-gated channel subfamily A member 3; Mediates the voltage-dependent potassium ion permeability of excitable membranes. Assuming opened or closed conformations in response to the voltage difference across the membrane, the protein forms a potassium-selective channel through which potassium ions may pass in accordance with their electrochemical gradient.
KPNA6	9606.ENSP00000362728	0.3908215661103979	0.16636477201748906	rgb(117,227,239)	Importin subunit alpha-7; Functions in nuclear protein import as an adapter protein for nuclear receptor KPNB1. Binds specifically and directly to substrates containing either a simple or bipartite NLS motif. Docking of the importin/substrate complex to the nuclear pore complex (NPC) is mediated by KPNB1 through binding to nucleoporin FxFG repeats and the complex is subsequently translocated thro…
KRAS	9606.ENSP00000256078	0.4797817715019255	0.6177701436602124	rgb(239,181,117)	GTPase KRas, N-terminally processed; Ras proteins bind GDP/GTP and possess intrinsic GTPase activity. Plays an important role in the regulation of cell proliferation. Plays a role in promoting oncogenic events by inducing transcriptional silencing of tumor suppressor genes (TSGs) in colorectal cancer (CRC) cells in a ZNF304-dependent manner.
KRT10	9606.ENSP00000269576	0.17939666238767654	0.3361336664584635	rgb(239,235,117)	Keratin, type I cytoskeletal 10; Plays a role in the establishment of the epidermal barrier on plantar skin. (Microbial infection) Binds S.pneumoniae PsrP, mediating adherence of the bacteria to lung cell lines. Reduction of levels of KRT10 keratin decrease adherence, overexpression increases adherence. Neither protein has to be glycosylated for the interaction to occur.
L1CAM	9606.ENSP00000359077	0.4815147625160462	0.7712367270455965	rgb(117,239,224)	Neural cell adhesion molecule L1; Neural cell adhesion molecule involved in the dynamics of cell adhesion and in the generation of transmembrane signals at tyrosine kinase receptors. During brain development, critical in multiple processes, including neuronal migration, axonal growth and fasciculation, and synaptogenesis. In the mature brain, plays a role in the dynamics of neuronal structure and…
LAMP1	9606.ENSP00000333298	0.5537227214377407	0.6509369144284823	rgb(117,239,135)	Lysosome-associated membrane glycoprotein 1; Presents carbohydrate ligands to selectins. Also implicated in tumor cell metastasis.
LAMP2	9606.ENSP00000408411	0.5629653401797177	0.6323860087445348	rgb(117,135,239)	Lysosome-associated membrane glycoprotein 2; Plays an important role in chaperone-mediated autophagy, a process that mediates lysosomal degradation of proteins in response to various stresses and as part of the normal turnover of proteins with a long biological half-live. Functions by binding target proteins, such as GAPDH and MLLT11, and targeting them for lysosomal degradation. Plays a role in …
LAP3	9606.ENSP00000226299	0.7541720154043646	0.2787945034353529	rgb(239,139,117)	Cytosol aminopeptidase; Presumably involved in the processing and regular turnover of intracellular proteins. Catalyzes the removal of unsubstituted N- terminal amino acids from various peptides; Belongs to the peptidase M17 family.
LETM1	9606.ENSP00000305653	0.6883183568677793	0.2057151780137414	rgb(154,239,117)	Mitochondrial proton/calcium exchanger protein; Mitochondrial proton/calcium antiporter that mediates proton- dependent calcium efflux from mitochondrion. Crucial for the maintenance of mitochondrial tubular networks and for the assembly of the supercomplexes of the respiratory chain. Required for the maintenance of the tubular shape and cristae organization. In contrast to SLC8B1/NCLX, does not …
LRPPRC	9606.ENSP00000260665	0.7102695763799745	0.24731417863835103	rgb(239,185,117)	Leucine-rich PPR motif-containing protein, mitochondrial; May play a role in RNA metabolism in both nuclei and mitochondria. In the nucleus binds to HNRPA1-associated poly(A) mRNAs and is part of nmRNP complexes at late stages of mRNA maturation which are possibly associated with nuclear mRNA export. May bind mature mRNA in the nucleus outer membrane. In mitochondria binds to poly(A) mRNA. Plays …
LY6H	9606.ENSP00000399485	0.17535301668806164	0.9022173641474079	rgb(117,141,239)	Lymphocyte antigen 6H; Believed to act as a modulator of nicotinic acetylcholine receptors (nAChRs) activity. In vitro inhibits alpha-3:beta-4- containing nAChRs maximum response. May play a role in the intracellular trafficking of alpha-7-containing nAChRs and may inhibit their expression at the cell surface. Seems to inhibit alpha-7/CHRNA7 signaling in hippocampal neurons.
LYPLA2	9606.ENSP00000363638	0.1863286264441592	0.79316052467208	rgb(117,221,239)	Acyl-protein thioesterase 2; Hydrolyzes fatty acids from S-acylated cysteine residues in proteins such as trimeric G alpha proteins, GAP43, ZDHHC6 or HRAS. Deacylates GAP43. Mediates depalmitoylation of ZDHHC6. Has lysophospholipase activity (By similarity).
MAG	9606.ENSP00000376048	0.43934531450577663	0.8240787008119926	rgb(117,188,239)	Myelin-associated glycoprotein; Adhesion molecule that mediates interactions between myelinating cells and neurons by binding to neuronal sialic acid- containing gangliosides and to the glycoproteins RTN4R and RTN4RL2 (By similarity). Not required for initial myelination, but seems to play a role in the maintenance of normal axon myelination. Protects motoneurons against apoptosis, also after inj…
MAP1B	9606.ENSP00000296755	0.3965982028241335	0.6380074953154279	rgb(178,239,117)	Microtubule-associated protein 1B; Facilitates tyrosination of alpha-tubulin in neuronal microtubules (By similarity). Phosphorylated MAP1B may play a role in the cytoskeletal changes that accompany neurite extension. Possibly MAP1B binds to at least two tubulin subunits in the polymer, and this bridging of subunits might be involved in nucleating microtubule polymerization and in stabilizing mic…
MAP2	9606.ENSP00000353508	0.38793324775353016	0.6087757651467833	rgb(117,239,191)	Microtubule-associated protein 2; The exact function of MAP2 is unknown but MAPs may stabilize the microtubules against depolymerization. They also seem to have a stiffening effect on microtubules.
MAP2K4	9606.ENSP00000410402	0.6478818998716304	0.7498750780762025	rgb(117,132,239)	Dual specificity mitogen-activated protein kinase kinase 4; Dual specificity protein kinase which acts as an essential component of the MAP kinase signal transduction pathway. Essential component of the stress-activated protein kinase/c-Jun N-terminal kinase (SAP/JNK) signaling pathway. With MAP2K7/MKK7, is the one of the only known kinase to directly activate the stress-activated protein kinase/…
MAPK1	9606.ENSP00000215832	0.5283055198973042	0.6318238600874454	rgb(239,117,117)	Mitogen-activated protein kinase 1; Serine/threonine kinase which acts as an essential component of the MAP kinase signal transduction pathway. MAPK1/ERK2 and MAPK3/ERK1 are the 2 MAPKs which play an important role in the MAPK/ERK cascade. They participate also in a signaling cascade initiated by activated KIT and KITLG/SCF. Depending on the cellular context, the MAPK/ERK cascade mediates diverse…
MAPT	9606.ENSP00000340820	0.5254172015404365	0.5857276702061213	rgb(117,239,155)	Microtubule-associated protein tau; Promotes microtubule assembly and stability, and might be involved in the establishment and maintenance of neuronal polarity. The C-terminus binds axonal microtubules while the N-terminus binds neural plasma membrane components, suggesting that tau functions as a linker protein between both. Axonal polarity is predetermined by TAU/MAPT localization (in the neur…
MARCKS	9606.ENSP00000478061	0.29435173299101414	0.7217676452217365	rgb(117,117,239)	Myristoylated alanine-rich C-kinase substrate; MARCKS is the most prominent cellular substrate for protein kinase C. This protein binds calmodulin, actin, and synapsin. MARCKS is a filamentous (F) actin cross-linking protein.
MAT2A	9606.ENSP00000303147	0.3405648267008986	0.23831980012492193	rgb(160,239,117)	S-adenosylmethionine synthase isoform type-2; Catalyzes the formation of S-adenosylmethionine from methionine and ATP. The reaction comprises two steps that are both catalyzed by the same enzyme: formation of S-adenosylmethionine (AdoMet) and triphosphate, and subsequent hydrolysis of the triphosphate; Belongs to the AdoMet synthase family.
MATR3-2	9606.ENSP00000354346	0.28857509627727856	0.4732979387882574	rgb(117,239,194)	Matrin-3; May play a role in transcription or may interact with other nuclear matrix proteins to form the internal fibrogranular network. In association with the SFPQ-NONO heteromer may play a role in nuclear retention of defective RNAs. Plays a role in the regulation of DNA virus-mediated innate immune response by assembling into the HDP-RNP complex, a complex that serves as a platform for IRF3 …
MBP	9606.ENSP00000380958	0.37002567394094993	0.6447532792004997	rgb(117,164,239)	Myelin basic protein; The classic group of MBP isoforms (isoform 4-isoform 14) are with PLP the most abundant protein components of the myelin membrane in the CNS. They have a role in both its formation and stabilization. The smaller isoforms might have an important role in remyelination of denuded axons in multiple sclerosis. The non-classic group of MBP isoforms (isoform 1-isoform 3/Golli-MBPs)…
MDH2	9606.ENSP00000327070	0.5600770218228499	0.34850093691442846	rgb(117,239,124)	Malate dehydrogenase, mitochondrial; Malate dehydrogenase 2.
MT-ATP6	9606.ENSP00000354632	0.7125802310654686	0.381105559025609	rgb(117,239,197)	ATP synthase subunit a; Mitochondrial membrane ATP synthase (F(1)F(0) ATP synthase or Complex V) produces ATP from ADP in the presence of a proton gradient across the membrane which is generated by electron transport complexes of the respiratory chain. F-type ATPases consist of two structural domains, F(1) - containing the extramembraneous catalytic core and F(0) - containing the membrane proton …
MT-ND1	9606.ENSP00000354687	0.6929396662387677	0.5115240474703311	rgb(117,239,200)	NADH-ubiquinone oxidoreductase chain 1; Core subunit of the mitochondrial membrane respiratory chain NADH dehydrogenase (Complex I) that is believed to belong to the minimal assembly required for catalysis. Complex I functions in the transfer of electrons from NADH to the respiratory chain. The immediate electron acceptor for the enzyme is believed to be ubiquinone (By similarity).
MT-ND2	9606.ENSP00000355046	0.7634146341463416	0.516583385384135	rgb(117,239,206)	NADH-ubiquinone oxidoreductase chain 2; Core subunit of the mitochondrial membrane respiratory chain NADH dehydrogenase (Complex I) that is believed to belong to the minimal assembly required for catalysis. Complex I functions in the transfer of electrons from NADH to the respiratory chain. The immediate electron acceptor for the enzyme is believed to be ubiquinone (By similarity).
MT-ND4	9606.ENSP00000354961	0.7137355584082158	0.516583385384135	rgb(117,239,204)	NADH-ubiquinone oxidoreductase chain 4; Core subunit of the mitochondrial membrane respiratory chain NADH dehydrogenase (Complex I) that is believed to belong to the minimal assembly required for catalysis. Complex I functions in the transfer of electrons from NADH to the respiratory chain. The immediate electron acceptor for the enzyme is believed to be ubiquinone (By similarity).
MT-ND5	9606.ENSP00000354813	0.7645699614890886	0.48341661461586505	rgb(117,239,201)	NADH-ubiquinone oxidoreductase chain 5; Core subunit of the mitochondrial membrane respiratory chain NADH dehydrogenase (Complex I) that is believed to belong to the minimal assembly required for catalysis. Complex I functions in the transfer of electrons from NADH to the respiratory chain. The immediate electron acceptor for the enzyme is believed to be ubiquinone (By similarity).
MTHFD1	9606.ENSP00000498336	0.31225930680359437	0.2872267332916927	rgb(117,117,239)	C-1-tetrahydrofolate synthase, cytoplasmic, N-terminally processed; Methylenetetrahydrofolate dehydrogenase, cyclohydrolase and formyltetrahydrofolate synthetase 1; In the N-terminal section; belongs to the tetrahydrofolate dehydrogenase/cyclohydrolase family.
NAP1L1	9606.ENSP00000477538	0.2897304236200257	0.2343847595252967	rgb(117,117,239)	Nucleosome assembly protein 1-like 1; Plays a key role in the regulation of embryonic neurogenesis (By similarity). Promotes the proliferation of neural progenitors and inhibits neuronal differentiation during cortical development (By similarity). Regulates neurogenesis via the modulation of RASSF10; regulates RASSF10 expression by promoting SETD1A-mediated H3K4 methylation at the RASSF10 promote…
NCAM1	9606.ENSP00000480132	0.31803594351732994	0.6475640224859464	rgb(117,117,239)	Neural cell adhesion molecule 1; This protein is a cell adhesion molecule involved in neuron- neuron adhesion, neurite fasciculation, outgrowth of neurites, etc.
NDUFA10	9606.ENSP00000252711	0.7397304236200257	0.43844472204871954	rgb(239,175,117)	NADH dehydrogenase [ubiquinone] 1 alpha subcomplex subunit 10, mitochondrial; Accessory subunit of the mitochondrial membrane respiratory chain NADH dehydrogenase (Complex I), that is believed not to be involved in catalysis. Complex I functions in the transfer of electrons from NADH to the respiratory chain. The immediate electron acceptor for the enzyme is believed to be ubiquinone.
NDUFA8	9606.ENSP00000362873	0.7437740693196406	0.4969081823860087	rgb(117,225,239)	NADH dehydrogenase [ubiquinone] 1 alpha subcomplex subunit 8; Accessory subunit of the mitochondrial membrane respiratory chain NADH dehydrogenase (Complex I), that is believed not to be involved in catalysis. Complex I functions in the transfer of electrons from NADH to the respiratory chain. The immediate electron acceptor for the enzyme is believed to be ubiquinone.
NDUFB4	9606.ENSP00000184266	0.7922978177150193	0.5171455340412243	rgb(187,255,101)	NADH dehydrogenase [ubiquinone] 1 beta subcomplex subunit 4; Accessory subunit of the mitochondrial membrane respiratory chain NADH dehydrogenase (Complex I), that is believed not to be involved in catalysis. Complex I functions in the transfer of electrons from NADH to the respiratory chain. The immediate electron acceptor for the enzyme is believed to be ubiquinone.
NDUFS1	9606.ENSP00000392709	0.6969833119383826	0.4401311680199875	rgb(117,148,239)	NADH-ubiquinone oxidoreductase 75 kDa subunit, mitochondrial; Core subunit of the mitochondrial membrane respiratory chain NADH dehydrogenase (Complex I) that is believed to belong to the minimal assembly required for catalysis. Complex I functions in the transfer of electrons from NADH to the respiratory chain. The immediate electron acceptor for the enzyme is believed to be ubiquinone (By simil…
NDUFS2	9606.ENSP00000356972	0.6808087291399231	0.44800124921923795	rgb(117,239,216)	NADH dehydrogenase [ubiquinone] iron-sulfur protein 2, mitochondrial; Core subunit of the mitochondrial membrane respiratory chain NADH dehydrogenase (Complex I) that is believed to belong to the minimal assembly required for catalysis. Complex I functions in the transfer of electrons from NADH to the respiratory chain. The immediate electron acceptor for the enzyme is believed to be ubiquinone.
NDUFS3	9606.ENSP00000263774	0.6715661103979461	0.45924422236102436	rgb(239,212,117)	NADH dehydrogenase [ubiquinone] iron-sulfur protein 3, mitochondrial; Core subunit of the mitochondrial membrane respiratory chain NADH dehydrogenase (Complex I) that is believed to belong to the minimal assembly required for catalysis. Complex I functions in the transfer of electrons from NADH to the respiratory chain. The immediate electron acceptor for the enzyme is believed to be ubiquinone (…
NDUFS5	9606.ENSP00000362058	0.7795892169448011	0.47948157401623986	rgb(117,233,239)	NADH dehydrogenase [ubiquinone] iron-sulfur protein 5; Accessory subunit of the mitochondrial membrane respiratory chain NADH dehydrogenase (Complex I), that is believed not to be involved in catalysis. Complex I functions in the transfer of electrons from NADH to the respiratory chain. The immediate electron acceptor for the enzyme is believed to be ubiquinone.
NDUFV1	9606.ENSP00000497587	0.6900513478818999	0.41483447845096816	rgb(117,117,239)	NADH dehydrogenase [ubiquinone] flavoprotein 1, mitochondrial; Core subunit of the mitochondrial membrane respiratory chain NADH dehydrogenase (Complex I) that is believed to belong to the minimal assembly required for catalysis. Complex I functions in the transfer of electrons from NADH to the respiratory chain. The immediate electron acceptor for the enzyme is believed to be ubiquinone (By simi…
NDUFV2	9606.ENSP00000327268	0.7195121951219513	0.4716114928169894	rgb(117,239,126)	NADH dehydrogenase [ubiquinone] flavoprotein 2, mitochondrial; Core subunit of the mitochondrial membrane respiratory chain NADH dehydrogenase (Complex I) that is believed to belong to the minimal assembly required for catalysis. Complex I functions in the transfer of electrons from NADH to the respiratory chain. The immediate electron acceptor for the enzyme is believed to be ubiquinone (By simi…
NEBL	9606.ENSP00000366326	0.0748395378690629	0.6441911305434104	rgb(117,209,239)	Nebulette; Binds to actin and plays an important role in the assembly of the Z-disk. May functionally link sarcomeric actin to the desmin intermediate filaments in the heart muscle sarcomeres. Isoform 2 might play a role in the assembly of focal adhesion.
NFASC	9606.ENSP00000344786	0.2562259306803594	0.7628044971892568	rgb(117,239,164)	Neurofascin; Cell adhesion, ankyrin-binding protein which may be involved in neurite extension, axonal guidance, synaptogenesis, myelination and neuron-glial cell interactions.
NME2	9606.ENSP00000376886	0.41335044929396664	0.3428794503435353	rgb(117,184,239)	Nucleoside diphosphate kinase B; Major role in the synthesis of nucleoside triphosphates other than ATP. The ATP gamma phosphate is transferred to the NDP beta phosphate via a ping-pong mechanism, using a phosphorylated active-site intermediate (By similarity). Negatively regulates Rho activity by interacting with AKAP13/LBC. Acts as a transcriptional activator of the MYC gene; binds DNA non-spec…
NPEPPS	9606.ENSP00000320324	0.8009627727856227	0.50421611492817	rgb(123,239,117)	Puromycin-sensitive aminopeptidase; Aminopeptidase with broad substrate specificity for several peptides. Involved in proteolytic events essential for cell growth and viability. May act as regulator of neuropeptide activity. Plays a role in the antigen-processing pathway for MHC class I molecules. Involved in the N-terminal trimming of cytotoxic T-cell epitope precursors. Digests the poly-Q pepti…
NSF	9606.ENSP00000381293	0.5514120667522465	0.7459400374765772	rgb(117,163,239)	Vesicle-fusing ATPase; Required for vesicle-mediated transport. Catalyzes the fusion of transport vesicles within the Golgi cisternae. Is also required for transport from the endoplasmic reticulum to the Golgi stack. Seems to function as a fusion protein required for the delivery of cargo proteins to all compartments of the Golgi stack independent of vesicle origin. Interaction with AMPAR subunit…
OAT	9606.ENSP00000357838	0.45205391527599487	0.25687070580886945	rgb(117,239,219)	Ornithine aminotransferase, mitochondrial; Ornithine aminotransferase.
OPA1	9606.ENSP00000354681	0.5646983311938383	0.26698938163647723	rgb(117,239,198)	Dynamin-like 120 kDa protein, mitochondrial; Dynamin-related GTPase that is essential for normal mitochondrial morphology by regulating the equilibrium between mitochondrial fusion and mitochondrial fission. Coexpression of isoform 1 with shorter alternative products is required for optimal activity in promoting mitochondrial fusion. Binds lipid membranes enriched in negatively charged phospholip…
OXCT1	9606.ENSP00000196371	0.6542362002567395	0.19166146158650843	rgb(14,178,0)	Succinyl-CoA:3-ketoacid coenzyme A transferase 1, mitochondrial; Key enzyme for ketone body catabolism. Transfers the CoA moiety from succinate to acetoacetate. Formation of the enzyme-CoA intermediate proceeds via an unstable anhydride species formed between the carboxylate groups of the enzyme and substrate; Belongs to the 3-oxoacid CoA-transferase family.
P4HB	9606.ENSP00000327801	0.4953786906290116	0.5030918176139914	rgb(117,239,129)	Protein disulfide-isomerase; This multifunctional protein catalyzes the formation, breakage and rearrangement of disulfide bonds. At the cell surface, seems to act as a reductase that cleaves disulfide bonds of proteins attached to the cell. May therefore cause structural modifications of exofacial proteins. Inside the cell, seems to form/rearrange disulfide bonds of nascent proteins. At high con…
PAFAH1B2	9606.ENSP00000435289	0.840821566110398	0.5997813866333542	rgb(117,117,239)	Platelet-activating factor acetylhydrolase IB subunit beta; Inactivates PAF by removing the acetyl group at the sn-2 position. This is a catalytic subunit.
PAFAH1B3	9606.ENSP00000444935	0.9211168164313223	0.6245159275452842	rgb(117,117,239)	Platelet-activating factor acetylhydrolase IB subunit gamma; Inactivates paf by removing the acetyl group at the sn-2 position. This is a catalytic subunit. Plays an important role during the development of brain; Belongs to the 'GDSL' lipolytic enzyme family. Platelet- activating factor acetylhydrolase IB beta/gamma subunits subfamily.
PALM	9606.ENSP00000341911	0.45263157894736844	0.9247033104309808	rgb(117,239,158)	Paralemmin-1; Involved in plasma membrane dynamics and cell process formation. Isoform 1 and isoform 2 are necessary for axonal and dendritic filopodia induction, for dendritic spine maturation and synapse formation in a palmitoylation-dependent manner.
PARK7	9606.ENSP00000340278	0.576829268292683	0.527264209868832	rgb(117,239,152)	Protein/nucleic acid deglycase DJ-1; Protein and nucleotide deglycase that catalyzes the deglycation of the Maillard adducts formed between amino groups of proteins or nucleotides and reactive carbonyl groups of glyoxals. Thus, functions as a protein deglycase that repairs methylglyoxal- and glyoxal-glycated proteins, and releases repaired proteins and lactate or glycolate, respectively. Deglycat…
PC	9606.ENSP00000498994	0.4514762516046213	0.2821673953778888	rgb(117,117,239)	Pyruvate carboxylase, mitochondrial; Pyruvate carboxylase catalyzes a 2-step reaction, involving the ATP-dependent carboxylation of the covalently attached biotin in the first step and the transfer of the carboxyl group to pyruvate in the second. Catalyzes in a tissue specific manner, the initial reactions of glucose (liver, kidney) and lipid (adipose tissue, liver, brain) synthesis from pyruvate.
PDHA1	9606.ENSP00000369134	0.6230423620025675	0.33725796377264206	rgb(117,200,239)	Pyruvate dehydrogenase E1 component subunit alpha, somatic form, mitochondrial; The pyruvate dehydrogenase complex catalyzes the overall conversion of pyruvate to acetyl-CoA and CO(2), and thereby links the glycolytic pathway to the tricarboxylic cycle.
PDHB	9606.ENSP00000307241	0.5941591784338897	0.3614303560274828	rgb(149,239,117)	Pyruvate dehydrogenase E1 component subunit beta, mitochondrial; The pyruvate dehydrogenase complex catalyzes the overall conversion of pyruvate to acetyl-CoA and CO(2), and thereby links the glycolytic pathway to the tricarboxylic cycle.
PDIA3	9606.ENSP00000300289	0.4306803594351733	0.44575265459088065	rgb(169,239,117)	Protein disulfide-isomerase A3; Protein disulfide isomerase family A member 3; Belongs to the protein disulfide isomerase family.
PDXK	9606.ENSP00000291565	0.7830551989730424	0.3192692067457839	rgb(192,239,117)	Pyridoxal kinase; Required for synthesis of pyridoxal-5-phosphate from vitamin B6; Belongs to the pyridoxine kinase family.
PEBP1	9606.ENSP00000261313	0.5739409499358152	0.4896002498438476	rgb(239,189,117)	Hippocampal cholinergic neurostimulating peptide; Binds ATP, opioids and phosphatidylethanolamine. Has lower affinity for phosphatidylinositol and phosphatidylcholine. Serine protease inhibitor which inhibits thrombin, neuropsin and chymotrypsin but not trypsin, tissue type plasminogen activator and elastase (By similarity). Inhibits the kinase activity of RAF1 by inhibiting its activation and by…
PFN1	9606.ENSP00000225655	0.36424903722721436	0.5744846970643349	rgb(239,132,117)	Profilin-1; Binds to actin and affects the structure of the cytoskeleton. At high concentrations, profilin prevents the polymerization of actin, whereas it enhances it at low concentrations. By binding to PIP2, it inhibits the formation of IP3 and DG. Inhibits androgen receptor (AR) and HTT aggregation and binding of G-actin is essential for its inhibition of AR.
PFN2	9606.ENSP00000239940	0.3804236200256739	0.7920362273579014	rgb(239,157,117)	Profilin-2; Binds to actin and affects the structure of the cytoskeleton. At high concentrations, profilin prevents the polymerization of actin, whereas it enhances it at low concentrations. By binding to PIP2, it inhibits the formation of IP3 and DG.
PGAM1	9606.ENSP00000359991	0.4150834403080873	0.38560274828232355	rgb(117,239,230)	Phosphoglycerate mutase 1; Interconversion of 3- and 2-phosphoglycerate with 2,3- bisphosphoglycerate as the primer of the reaction. Can also catalyze the reaction of EC 5.4.2.4 (synthase), but with a reduced activity.
PGD	9606.ENSP00000270776	0.37984595635430035	0.3440037476577139	rgb(238,239,117)	6-phosphogluconate dehydrogenase, decarboxylating; Catalyzes the oxidative decarboxylation of 6-phosphogluconate to ribulose 5-phosphate and CO(2), with concomitant reduction of NADP to NADPH.
PGK1	9606.ENSP00000362413	0.49249037227214376	0.4221424109931293	rgb(117,228,239)	Phosphoglycerate kinase 1; Catalyzes one of the two ATP producing reactions in the glycolytic pathway via the reversible conversion of 1,3- diphosphoglycerate to 3-phosphoglycerate. In addition to its role as a glycolytic enzyme, it seems that PGK-1 acts as a polymerase alpha cofactor protein (primer recognition protein). May play a role in sperm motility.
PGM1	9606.ENSP00000360124	0.36829268292682926	0.30071830106183634	rgb(117,239,233)	Phosphoglucomutase-1; This enzyme participates in both the breakdown and synthesis of glucose; Belongs to the phosphohexose mutase family.
PGRMC1	9606.ENSP00000217971	0.8812580231065469	0.5143347907557777	rgb(239,124,117)	Membrane-associated progesterone receptor component 1; Component of a progesterone-binding protein complex. Binds progesterone. Has many reported cellular functions (heme homeostasis, interaction with CYPs). Belongs to the cytochrome b5 family. MAPR subfamily.
PHB	9606.ENSP00000479488	0.5733632862644417	0.460368519675203	rgb(117,117,239)	Prohibitin; Prohibitin inhibits DNA synthesis. It has a role in regulating proliferation. As yet it is unclear if the protein or the mRNA exhibits this effect. May play a role in regulating mitochondrial respiration activity and in aging.
PIP4K2B	9606.ENSP00000482548	0.2868421052631579	0.8656777014366022	rgb(117,117,239)	Phosphatidylinositol 5-phosphate 4-kinase type-2 beta; Participates in the biosynthesis of phosphatidylinositol 4,5- bisphosphate.
PKM	9606.ENSP00000320171	0.45725288831835686	0.4221424109931293	rgb(126,239,117)	Pyruvate kinase PKM; Glycolytic enzyme that catalyzes the transfer of a phosphoryl group from phosphoenolpyruvate (PEP) to ADP, generating ATP. Stimulates POU5F1-mediated transcriptional activation. Plays a general role in caspase independent cell death of tumor cells. The ratio between the highly active tetrameric form and nearly inactive dimeric form determines whether glucose carbons are chann…
PLP1	9606.ENSP00000481006	0.42779204107830554	0.7363835103060588	rgb(117,117,239)	Myelin proteolipid protein; This is the major myelin protein from the central nervous system. It plays an important role in the formation or maintenance of the multilamellar structure of myelin; Belongs to the myelin proteolipid protein family.
POR	9606.ENSP00000419970	0.8685494223363286	0.4002186133666459	rgb(117,124,239)	NADPH--cytochrome P450 reductase; This enzyme is required for electron transfer from NADP to cytochrome P450 in microsomes. It can also provide electron transfer to heme oxygenase and cytochrome B5; Belongs to the NADPH--cytochrome P450 reductase family. In the C-terminal section; belongs to the flavoprotein pyridine nucleotide cytochrome reductase family.
PPIA	9606.ENSP00000419425	0.43761232349165596	0.4654278575890069	rgb(117,126,239)	Peptidyl-prolyl cis-trans isomerase A, N-terminally processed; PPIases accelerate the folding of proteins. It catalyzes the cis-trans isomerization of proline imidic peptide bonds in oligopeptides.
PPM1F	9606.ENSP00000263212	0.6513478818998717	0.9033416614615866	rgb(239,204,117)	Protein phosphatase 1F; Dephosphorylates and concomitantly deactivates CaM-kinase II activated upon autophosphorylation, and CaM-kinases IV and I activated upon phosphorylation by CaM-kinase kinase. Promotes apoptosis.
PPP1CA	9606.ENSP00000326031	0.30532734274711165	0.5975327920049969	rgb(117,239,123)	Serine/threonine-protein phosphatase PP1-alpha catalytic subunit; Protein phosphatase that associates with over 200 regulatory proteins to form highly specific holoenzymes which dephosphorylate hundreds of biological targets. Protein phosphatase 1 (PP1) is essential for cell division, and participates in the regulation of glycogen metabolism, muscle contractility and protein synthesis. Involved i…
PPP2R1A	9606.ENSP00000324804	0.4081514762516046	0.5278263585259213	rgb(117,239,118)	Serine/threonine-protein phosphatase 2A 65 kDa regulatory subunit A alpha isoform; The PR65 subunit of protein phosphatase 2A serves as a scaffolding molecule to coordinate the assembly of the catalytic subunit and a variable regulatory B subunit. Upon interaction with GNA12 promotes dephosphorylation of microtubule associated protein TAU/MAPT. Required for proper chromosome segregation and for c…
PRDX5	9606.ENSP00000265462	0.6455712451861361	0.30352904434728295	rgb(239,227,117)	Peroxiredoxin-5, mitochondrial; Thiol-specific peroxidase that catalyzes the reduction of hydrogen peroxide and organic hydroperoxides to water and alcohols, respectively. Plays a role in cell protection against oxidative stress by detoxifying peroxides and as sensor of hydrogen peroxide-mediated signaling events; Belongs to the peroxiredoxin family. Prx5 subfamily.
PRDX6	9606.ENSP00000342026	0.597625160462131	0.39178638351030604	rgb(117,239,160)	Peroxiredoxin-6; Thiol-specific peroxidase that catalyzes the reduction of hydrogen peroxide and organic hydroperoxides to water and alcohols, respectively. Can reduce H(2)O(2) and short chain organic, fatty acid, and phospholipid hydroperoxides. Also has phospholipase activity, and can therefore either reduce the oxidized sn-2 fatty acyl grup of phospholipids (peroxidase activity) or hydrolyze t…
PREP	9606.ENSP00000499089	0.7749679075738126	0.460368519675203	rgb(117,117,239)	Prolyl endopeptidase; Cleaves peptide bonds on the C-terminal side of prolyl residues within peptides that are up to approximately 30 amino acids long; Belongs to the peptidase S9A family.
PRKACB	9606.ENSP00000359719	0.5635430038510912	0.5846033728919425	rgb(117,239,228)	cAMP-dependent protein kinase catalytic subunit beta; Mediates cAMP-dependent signaling triggered by receptor binding to GPCRs. PKA activation regulates diverse cellular processes such as cell proliferation, the cell cycle, differentiation and regulation of microtubule dynamics, chromatin condensation and decondensation, nuclear envelope disassembly and reassembly, as well as regulation of intrac…
PRKAR2B	9606.ENSP00000265717	0.2475609756097561	0.44181761399125546	rgb(239,228,117)	cAMP-dependent protein kinase type II-beta regulatory subunit; Regulatory subunit of the cAMP-dependent protein kinases involved in cAMP signaling in cells. Type II regulatory chains mediate membrane association by binding to anchoring proteins, including the MAP2 kinase.
PRKCB	9606.ENSP00000496129	0.46187419768934534	0.7628044971892568	rgb(117,117,239)	Protein kinase C beta type; Calcium-activated, phospholipid- and diacylglycerol (DAG)- dependent serine/threonine-protein kinase involved in various cellular processes such as regulation of the B-cell receptor (BCR) signalosome, oxidative stress-induced apoptosis, androgen receptor-dependent transcription regulation, insulin signaling and endothelial cells proliferation. Plays a key role in B-cel…
PRKCG	9606.ENSP00000263431	0.5173299101412068	0.7768582136164898	rgb(239,209,117)	Protein kinase C gamma type; Calcium-activated, phospholipid- and diacylglycerol (DAG)- dependent serine/threonine-protein kinase that plays diverse roles in neuronal cells and eye tissues, such as regulation of the neuronal receptors GRIA4/GLUR4 and GRIN1/NMDAR1, modulation of receptors and neuronal functions related to sensitivity to opiates, pain and alcohol, mediation of synaptic function and…
PRKDC	9606.ENSP00000313420	0.31456996148908856	0.367051842598376	rgb(138,239,117)	DNA-dependent protein kinase catalytic subunit; Serine/threonine-protein kinase that acts as a molecular sensor for DNA damage. Involved in DNA non-homologous end joining (NHEJ) required for double-strand break (DSB) repair and V(D)J recombination. Must be bound to DNA to express its catalytic properties. Promotes processing of hairpin DNA structures in V(D)J recombination by activation of the ha…
PRNP	9606.ENSP00000399376	0.5450577663671374	0.6200187382885697	rgb(117,142,239)	Major prion protein; Its primary physiological function is unclear. May play a role in neuronal development and synaptic plasticity. May be required for neuronal myelin sheath maintenance. May promote myelin homeostasis through acting as an agonist for ADGRG6 receptor. May play a role in iron uptake and iron homeostasis. Soluble oligomers are toxic to cultured neuroblastoma cells and induce apopt…
PSAP	9606.ENSP00000378394	0.7703465982028241	0.7391942535915054	rgb(117,176,239)	Saposin-B-Val; Saposin-A and saposin-C stimulate the hydrolysis of glucosylceramide by beta-glucosylceramidase (EC 3.2.1.45) and galactosylceramide by beta-galactosylceramidase (EC 3.2.1.46). Saposin- C apparently acts by combining with the enzyme and acidic lipid to form an activated complex, rather than by solubilizing the substrate. Saposin-D is a specific sphingomyelin phosphodiesterase activ…
PSMA5	9606.ENSP00000271308	0.6189987163029526	0.4446283572767021	rgb(237,239,117)	Proteasome subunit alpha type-5; Component of the 20S core proteasome complex involved in the proteolytic degradation of most intracellular proteins. This complex plays numerous essential roles within the cell by associating with different regulatory particles. Associated with two 19S regulatory particles, forms the 26S proteasome and thus participates in the ATP- dependent degradation of ubiquit…
PSMA6	9606.ENSP00000261479	0.6363286264441592	0.4693628981886321	rgb(239,191,117)	Proteasome subunit alpha type-6; Component of the 20S core proteasome complex involved in the proteolytic degradation of most intracellular proteins. This complex plays numerous essential roles within the cell by associating with different regulatory particles. Associated with two 19S regulatory particles, forms the 26S proteasome and thus participates in the ATP- dependent degradation of ubiquit…
PSMB1	9606.ENSP00000262193	0.7079589216944802	0.55368519675203	rgb(239,197,117)	Proteasome subunit beta type-1; Component of the 20S core proteasome complex involved in the proteolytic degradation of most intracellular proteins. This complex plays numerous essential roles within the cell by associating with different regulatory particles. Associated with two 19S regulatory particles, forms the 26S proteasome and thus participates in the ATP- dependent degradation of ubiquiti…
PSMB2	9606.ENSP00000362334	0.6311296534017973	0.5711118051217989	rgb(117,231,239)	Proteasome subunit beta type-2; Component of the 20S core proteasome complex involved in the proteolytic degradation of most intracellular proteins. This complex plays numerous essential roles within the cell by associating with different regulatory particles. Associated with two 19S regulatory particles, forms the 26S proteasome and thus participates in the ATP- dependent degradation of ubiquiti…
PSMB3	9606.ENSP00000483688	0.6940949935815148	0.5930356027482824	rgb(117,117,239)	Proteasome subunit beta type-3; Component of the 20S core proteasome complex involved in the proteolytic degradation of most intracellular proteins. This complex plays numerous essential roles within the cell by associating with different regulatory particles. Associated with two 19S regulatory particles, forms the 26S proteasome and thus participates in the ATP- dependent degradation of ubiquiti…
PSMB4	9606.ENSP00000290541	0.7068035943517331	0.5182698313554029	rgb(197,239,117)	Proteasome subunit beta type-4; Component of the 20S core proteasome complex involved in the proteolytic degradation of most intracellular proteins. This complex plays numerous essential roles within the cell by associating with different regulatory particles. Associated with two 19S regulatory particles, forms the 26S proteasome and thus participates in the ATP- dependent degradation of ubiquiti…
PSMB5	9606.ENSP00000355325	0.7154685494223364	0.5857276702061213	rgb(117,239,207)	Proteasome subunit beta type-5; Component of the 20S core proteasome complex involved in the proteolytic degradation of most intracellular proteins. This complex plays numerous essential roles within the cell by associating with different regulatory particles. Associated with two 19S regulatory particles, forms the 26S proteasome and thus participates in the ATP- dependent degradation of ubiquiti…
PSMB6	9606.ENSP00000270586	0.7611039794608473	0.5463772642098689	rgb(239,238,117)	Proteasome subunit beta type-6; Component of the 20S core proteasome complex involved in the proteolytic degradation of most intracellular proteins. This complex plays numerous essential roles within the cell by associating with different regulatory particles. Associated with two 19S regulatory particles, forms the 26S proteasome and thus participates in the ATP- dependent degradation of ubiquiti…
PSMC1	9606.ENSP00000261303	0.6334403080872915	0.3839163023110556	rgb(239,188,117)	26S proteasome regulatory subunit 4; Component of the 26S proteasome, a multiprotein complex involved in the ATP-dependent degradation of ubiquitinated proteins. This complex plays a key role in the maintenance of protein homeostasis by removing misfolded or damaged proteins, which could impair cellular functions, and by removing proteins whose functions are no longer required. Therefore, the pro…
PSMC3	9606.ENSP00000481029	0.6484595635430039	0.49184884447220484	rgb(117,117,239)	26S proteasome regulatory subunit 6A; Component of the 26S proteasome, a multiprotein complex involved in the ATP-dependent degradation of ubiquitinated proteins. This complex plays a key role in the maintenance of protein homeostasis by removing misfolded or damaged proteins, which could impair cellular functions, and by removing proteins whose functions are no longer required. Therefore, the pr…
PSMC6	9606.ENSP00000484998	0.7073812580231066	0.460368519675203	rgb(117,117,239)	26S proteasome regulatory subunit 10B; Component of the 26S proteasome, a multiprotein complex involved in the ATP-dependent degradation of ubiquitinated proteins. This complex plays a key role in the maintenance of protein homeostasis by removing misfolded or damaged proteins, which could impair cellular functions, and by removing proteins whose functions are no longer required. Therefore, the p…
PSMD7	9606.ENSP00000219313	0.5941591784338897	0.4333853841349157	rgb(239,126,117)	26S proteasome non-ATPase regulatory subunit 7; Component of the 26S proteasome, a multiprotein complex involved in the ATP-dependent degradation of ubiquitinated proteins. This complex plays a key role in the maintenance of protein homeostasis by removing misfolded or damaged proteins, which could impair cellular functions, and by removing proteins whose functions are no longer required. Therefo…
PTGDS	9606.ENSP00000360687	0.16033376123234916	0.5969706433479076	rgb(117,239,237)	Prostaglandin-H2 D-isomerase; Catalyzes the conversion of PGH2 to PGD2, a prostaglandin involved in smooth muscle contraction/relaxation and a potent inhibitor of platelet aggregation. Involved in a variety of CNS functions, such as sedation, NREM sleep and PGE2-induced allodynia, and may have an anti-apoptotic role in oligodendrocytes. Binds small non-substrate lipophilic molecules, including bi…
PURA	9606.ENSP00000332706	0.27413350449293966	0.26642723297938786	rgb(117,239,133)	Transcriptional activator protein Pur-alpha; This is a probable transcription activator that specifically binds the purine-rich single strand of the PUR element located upstream of the MYC gene. May play a role in the initiation of DNA replication and in recombination.
PYGB	9606.ENSP00000216962	0.33478818998716303	0.37042473454091196	rgb(239,121,117)	Glycogen phosphorylase, brain form; Glycogen phosphorylase that regulates glycogen mobilization. Phosphorylase is an important allosteric enzyme in carbohydrate metabolism. Enzymes from different sources differ in their regulatory mechanisms and in their natural substrates. However, all known phosphorylases share catalytic and structural properties.
QDPR	9606.ENSP00000281243	0.19845956354300387	0.31196127420362274	rgb(218,239,117)	Dihydropteridine reductase; The product of this enzyme, tetrahydrobiopterin (BH-4), is an essential cofactor for phenylalanine, tyrosine, and tryptophan hydroxylases; Belongs to the short-chain dehydrogenases/reductases (SDR) family.
RAB10	9606.ENSP00000264710	0.6080231065468551	0.7987820112429732	rgb(239,218,117)	Ras-related protein Rab-10; The small GTPases Rab are key regulators of intracellular membrane trafficking, from the formation of transport vesicles to their fusion with membranes. Rabs cycle between an inactive GDP-bound form and an active GTP-bound form that is able to recruit to membranes different set of downstream effectors directly responsible for vesicle formation, movement, tethering and …
RAB14	9606.ENSP00000362946	0.7195121951219513	0.740318550905684	rgb(117,222,239)	Ras-related protein Rab-14; Involved in membrane trafficking between the Golgi complex and endosomes during early embryonic development. Regulates the Golgi to endosome transport of FGFR-containing vesicles during early development, a key process for developing basement membrane and epiblast and primitive endoderm lineages during early postimplantation development. May act by modulating the kines…
RAB15	9606.ENSP00000434103	0.7899871630295251	0.8420674578388507	rgb(117,117,239)	Ras-related protein Rab-15; May act in concert with RAB3A in regulating aspects of synaptic vesicle membrane flow within the nerve terminal. Belongs to the small GTPase superfamily. Rab family.
RAB1A	9606.ENSP00000387286	0.6842747111681644	0.6543098063710181	rgb(117,158,239)	Ras-related protein Rab-1A; The small GTPases Rab are key regulators of intracellular membrane trafficking, from the formation of transport vesicles to their fusion with membranes. Rabs cycle between an inactive GDP-bound form and an active GTP-bound form that is able to recruit to membranes different sets of downstream effectors directly responsible for vesicle formation, movement, tethering and…
RAB2A	9606.ENSP00000262646	0.6496148908857511	0.6447532792004997	rgb(239,201,117)	Ras-related protein Rab-2A; Required for protein transport from the endoplasmic reticulum to the Golgi complex.
RAB35	9606.ENSP00000229340	0.4699614890885751	0.8437539038101187	rgb(239,145,117)	Ras-related protein Rab-35; The small GTPases Rab are key regulators of intracellular membrane trafficking, from the formation of transport vesicles to their fusion with membranes. Rabs cycle between an inactive GDP-bound form and an active GTP-bound form that is able to recruit to membranes different sets of downstream effectors directly responsible for vesicle formation, movement, tethering and…
RAB3A	9606.ENSP00000222256	0.6380616174582799	0.7060274828232356	rgb(239,127,117)	Ras-related protein Rab-3A; Small GTP-binding protein that plays a central role in regulated exocytosis and secretion. Controls the recruitment, tethering and docking of secretory vesicles to the plasma membrane (By similarity). Upon stimulation, switches to its active GTP-bound form, cycles to vesicles and recruits effectors such as RIMS1, RIMS2, Rabphilin-3A/RPH3A, RPH3AL or SYTL4 to help the d…
RAB5B	9606.ENSP00000353444	0.6802310654685495	0.6914116177389132	rgb(117,239,189)	Ras-related protein Rab-5B; Protein transport. Probably involved in vesicular traffic (By similarity).
RAB6B	9606.ENSP00000285208	0.5167522464698331	0.8426296064959401	rgb(206,239,117)	Ras-related protein Rab-6B; Seems to have a role in retrograde membrane traffic at the level of the Golgi complex. May function in retrograde transport in neuronal cells; Belongs to the small GTPase superfamily. Rab family.
RAB7A	9606.ENSP00000265062	0.6218870346598203	0.6767957526545909	rgb(239,222,117)	Ras-related protein Rab-7a; Key regulator in endo-lysosomal trafficking. Governs early- to-late endosomal maturation, microtubule minus-end as well as plus-end directed endosomal migration and positioning, and endosome-lysosome transport through different protein-protein interaction cascades. Plays a central role, not only in endosomal traffic, but also in many other cellular and physiological ev…
RAC1	9606.ENSP00000348461	0.4653401797175867	0.7296377264209869	rgb(117,239,175)	Ras-related C3 botulinum toxin substrate 1; Plasma membrane-associated small GTPase which cycles between active GTP-bound and inactive GDP-bound states. In its active state, binds to a variety of effector proteins to regulate cellular responses such as secretory processes, phagocytosis of apoptotic cells, epithelial cell polarization, neurons adhesion, migration and differentiation, and growth-fa…
RALA	9606.ENSP00000005257	0.4699614890885751	0.8173329169269207	rgb(255,0,0)	Ras-related protein Ral-A; Multifunctional GTPase involved in a variety of cellular processes including gene expression, cell migration, cell proliferation, oncogenic transformation and membrane trafficking. Accomplishes its multiple functions by interacting with distinct downstream effectors. Acts as a GTP sensor for GTP-dependent exocytosis of dense core vesicles. The RALA-exocyst complex regul…
RAN	9606.ENSP00000446215	0.4197047496790758	0.4069643972517177	rgb(117,117,239)	GTP-binding nuclear protein Ran; GTPase involved in nucleocytoplasmic transport, participating both to the import and the export from the nucleus of proteins and RNAs. Switches between a cytoplasmic GDP- and a nuclear GTP-bound state by nucleotide exchange and GTP hydrolysis. Nuclear import receptors such as importin beta bind their substrates only in the absence of GTP-bound RAN and release them…
RANBP6	9606.ENSP00000259569	0.5681643132220796	0.14781386633354154	rgb(239,184,117)	Ran-binding protein 6; May function in nuclear protein import as nuclear transport receptor.
RAP1B	9606.ENSP00000250559	0.5057766367137356	0.7493129294191131	rgb(239,170,117)	Ras-related protein Rap-1b; GTP-binding protein that possesses intrinsic GTPase activity. Contributes to the polarizing activity of KRIT1 and CDH5 in the establishment and maintenance of correct endothelial cell polarity and vascular lumen. Required for the localization of phosphorylated PRKCZ, PARD3 and TIAM1 to the cell junction. Plays a role in the establishment of basal endothelial barrier fu…
RAP1GAP	9606.ENSP00000363895	0.5323491655969192	0.9190818238600875	rgb(117,218,239)	Rap1 GTPase-activating protein 1; GTPase activator for the nuclear Ras-related regulatory protein RAP-1A (KREV-1), converting it to the putatively inactive GDP- bound state.
RAP1GDS1	9606.ENSP00000340454	0.5283055198973042	0.8808557151780139	rgb(117,239,154)	Rap1 GTPase-GDP dissociation stimulator 1; Stimulates GDP/GTP exchange reaction of a group of small GTP- binding proteins (G proteins) including Rap1a/Rap1b, RhoA, RhoB and KRas, by stimulating the dissociation of GDP from and the subsequent binding of GTP to each small G protein.
RAP2A	9606.ENSP00000245304	0.4751604621309371	0.8712991880074953	rgb(239,163,117)	Ras-related protein Rap-2a; Small GTP-binding protein which cycles between a GDP-bound inactive and a GTP-bound active form. In its active form interacts with and regulates several effectors including MAP4K4, MINK1 and TNIK. Part of a signaling complex composed of NEDD4, RAP2A and TNIK which regulates neuronal dendrite extension and arborization during development. More generally, it is part of s…
REEP5	9606.ENSP00000368959	0.6790757381258024	0.7937226733291693	rgb(117,201,239)	Receptor expression-enhancing protein 5; May promote functional cell surface expression of olfactory receptors; Belongs to the DP1 family.
RHOA	9606.ENSP00000400175	0.489602053915276	0.6621798875702687	rgb(117,139,239)	Transforming protein RhoA; Small GTPase which cycles between an active GTP-bound and an inactive GDP-bound state. Mainly associated with cytoskeleton organization, in active state binds to a variety of effector proteins to regulate cellular responses such cytoskeletal dynamics, cell migration and cell cycle. Regulates a signal transduction pathway linking plasma membrane receptors to the assembly…
RNH1	9606.ENSP00000433999	0.1586007702182285	0.35637101811367894	rgb(117,117,239)	Ribonuclease inhibitor; Ribonuclease inhibitor which inhibits RNASE1, RNASE2 and ANG. May play a role in redox homeostasis.
RPL19	9606.ENSP00000225430	0.48267008985879334	0.3288257339163023	rgb(239,130,117)	Ribosomal protein L19; Belongs to the eukaryotic ribosomal protein eL19 family.
RPL23A	9606.ENSP00000389103	0.5606546854942234	0.28610243597751406	rgb(117,154,239)	60S ribosomal protein L23a; Component of the ribosome, a large ribonucleoprotein complex responsible for the synthesis of proteins in the cell. Binds a specific region on the 26S rRNA. May promote p53/TP53 degradation possibly through the stimulation of MDM2-mediated TP53 polyubiquitination ; Belongs to the universal ribosomal protein uL23 family.
RPL4	9606.ENSP00000311430	0.484403080872914	0.35805746408494693	rgb(139,239,117)	Ribosomal protein L4.
RPL7	9606.ENSP00000339795	0.46822849807445444	0.33051217988757026	rgb(117,239,149)	60S ribosomal protein L7; Component of the large ribosomal subunit. Binds to G-rich structures in 28S rRNA and in mRNAs. Plays a regulatory role in the translation apparatus; inhibits cell-free translation of mRNAs.
RPL7A	9606.ENSP00000361076	0.42779204107830554	0.326577139287945	rgb(117,239,238)	Ribosomal protein L7a.
RPL9	9606.ENSP00000494697	0.5750962772785624	0.3271392879450344	rgb(117,117,239)	Ribosomal protein L9.
RPLP1	9606.ENSP00000346037	0.5028883183568679	0.22370393504059966	rgb(117,239,166)	60S acidic ribosomal protein P1; Plays an important role in the elongation step of protein synthesis; Belongs to the eukaryotic ribosomal protein P1/P2 family.
RPN1	9606.ENSP00000296255	0.35500641848523745	0.40977514053716424	rgb(181,239,117)	Dolichyl-diphosphooligosaccharide--protein glycosyltransferase subunit 1; Subunit of the oligosaccharyl transferase (OST) complex that catalyzes the initial transfer of a defined glycan (Glc(3)Man(9)GlcNAc(2) in eukaryotes) from the lipid carrier dolichol- pyrophosphate to an asparagine residue within an Asn-X-Ser/Thr consensus motif in nascent polypeptide chains, the first step in protein N-glyc…
RPN2	9606.ENSP00000237530	0.7697689345314506	0.6065271705184261	rgb(239,155,117)	Dolichyl-diphosphooligosaccharide--protein glycosyltransferase subunit 2; Subunit of the oligosaccharyl transferase (OST) complex that catalyzes the initial transfer of a defined glycan (Glc(3)Man(9)GlcNAc(2) in eukaryotes) from the lipid carrier dolichol- pyrophosphate to an asparagine residue within an Asn-X-Ser/Thr consensus motif in nascent polypeptide chains, the first step in protein N-glyc…
RPS13	9606.ENSP00000435777	0.5444801026957639	0.33950655840099936	rgb(117,117,239)	Ribosomal protein S13.
RPS19	9606.ENSP00000470972	0.4659178433889602	0.28666458463460337	rgb(117,117,239)	40S ribosomal protein S19; Required for pre-rRNA processing and maturation of 40S ribosomal subunits; Belongs to the eukaryotic ribosomal protein eS19 family.
RPS2	9606.ENSP00000341885	0.566431322207959	0.3715490318550906	rgb(117,239,157)	Ribosomal protein S2.
RPS6	9606.ENSP00000369757	0.41797175866495506	0.3726733291692692	rgb(117,198,239)	40S ribosomal protein S6; May play an important role in controlling cell growth and proliferation through the selective translation of particular classes of mRNA; Belongs to the eukaryotic ribosomal protein eS6 family.
RPS7	9606.ENSP00000495273	0.4907573812580231	0.25687070580886945	rgb(117,117,239)	40S ribosomal protein S7; Required for rRNA maturation.
RPS8	9606.ENSP00000379888	0.519640564826701	0.2990318550905684	rgb(117,167,239)	Ribosomal protein S8; Belongs to the eukaryotic ribosomal protein eS8 family.
RPS9	9606.ENSP00000375632	0.5323491655969192	0.34512804497189253	rgb(117,191,239)	Ribosomal protein S9.
RTN3	9606.ENSP00000367050	0.5895378690629013	0.8566833229231731	rgb(117,206,239)	Reticulon-3; May be involved in membrane trafficking in the early secretory pathway. Inhibits BACE1 activity and amyloid precursor protein processing. May induce caspase-8 cascade and apoptosis. May favor BCL2 translocation to the mitochondria upon endoplasmic reticulum stress. In case of enteroviruses infection, RTN3 may be involved in the viral replication or pathogenesis. Induces the formation…
S100B	9606.ENSP00000291700	0.34345314505776636	0.6087757651467833	rgb(191,239,117)	Protein S100-B; Weakly binds calcium but binds zinc very tightly-distinct binding sites with different affinities exist for both ions on each monomer. Physiological concentrations of potassium ion antagonize the binding of both divalent cations, especially affecting high-affinity calcium-binding sites. Binds to and initiates the activation of STK38 by releasing autoinhibitory intramolecular inter…
SBF1	9606.ENSP00000370196	0.5681643132220796	0.9241411617738914	rgb(117,195,239)	Myotubularin-related protein 5; Acts as an adapter for the phosphatase MTMR2 to regulate MTMR2 catalytic activity and subcellular location. May function as a guanine nucleotide exchange factor (GEF) activating RAB28. Promotes the exchange of GDP to GTP, converting inactive GDP-bound Rab proteins into their active GTP-bound form. Inhibits myoblast differentiation in vitro and induces oncogenic tra…
SDHA	9606.ENSP00000264932	0.6039794608472401	0.37435977514053714	rgb(239,221,117)	Succinate dehydrogenase [ubiquinone] flavoprotein subunit, mitochondrial; Flavoprotein (FP) subunit of succinate dehydrogenase (SDH) that is involved in complex II of the mitochondrial electron transport chain and is responsible for transferring electrons from succinate to ubiquinone (coenzyme Q). Can act as a tumor suppressor ; Belongs to the FAD-dependent oxidoreductase 2 family. FRD/SDH subfam…
SEC31A	9606.ENSP00000378721	0.241206675224647	0.6661149281698939	rgb(117,173,239)	Protein transport protein Sec31A; Component of the coat protein complex II (COPII) which promotes the formation of transport vesicles from the endoplasmic reticulum (ER). The coat has two main functions, the physical deformation of the endoplasmic reticulum membrane into vesicles and the selection of cargo molecules (By similarity).
SFPQ	9606.ENSP00000349748	0.24351732991014124	0.4777951280449719	rgb(117,239,185)	Splicing factor, proline- and glutamine-rich; DNA- and RNA binding protein, involved in several nuclear processes. Essential pre-mRNA splicing factor required early in spliceosome formation and for splicing catalytic step II, probably as a heteromer with NONO. Binds to pre-mRNA in spliceosome C complex, and specifically binds to intronic polypyrimidine tracts. Involved in regulation of signal-ind…
SIRPA	9606.ENSP00000478763	0.2631578947368421	0.6953466583385385	rgb(117,117,239)	Tyrosine-protein phosphatase non-receptor type substrate 1; Immunoglobulin-like cell surface receptor for CD47. Acts as docking protein and induces translocation of PTPN6, PTPN11 and other binding partners from the cytosol to the plasma membrane. Supports adhesion of cerebellar neurons, neurite outgrowth and glial cell attachment. May play a key role in intracellular signaling during synaptogenes…
SLC1A2	9606.ENSP00000278379	0.3717586649550706	0.5328856964397253	rgb(225,239,117)	Excitatory amino acid transporter 2; Sodium-dependent, high-affinity amino acid transporter that mediates the uptake of L-glutamate and also L-aspartate and D-aspartate. Functions as a symporter that transports one amino acid molecule together with two or three Na(+) ions and one proton, in parallel with the counter-transport of one K(+) ion. Mediates Cl(-) flux that is not coupled to amino acid …
SLC1A3	9606.ENSP00000265113	0.30937098844672656	0.5564959400374766	rgb(239,225,117)	Excitatory amino acid transporter 1; Sodium-dependent, high-affinity amino acid transporter that mediates the uptake of L-glutamate and also L-aspartate and D-aspartate. Functions as a symporter that transports one amino acid molecule together with two or three Na(+) ions and one proton, in parallel with the counter-transport of one K(+) ion. Mediates Cl(-) flux that is not coupled to amino acid …
SLC1A4	9606.ENSP00000234256	0.09505776636713736	0.47891942535915055	rgb(239,152,117)	Neutral amino acid transporter A; Transporter for alanine, serine, cysteine, and threonine. Exhibits sodium dependence.
SLC25A11	9606.ENSP00000225665	0.6981386392811296	0.2804809494066209	rgb(239,133,117)	Mitochondrial 2-oxoglutarate/malate carrier protein; Catalyzes the transport of 2-oxoglutarate across the inner mitochondrial membrane in an electroneutral exchange for malate or other dicarboxylic acids, and plays an important role in several metabolic processes, including the malate-aspartate shuttle, the oxoglutarate/isocitrate shuttle, in gluconeogenesis from lactate, and in nitrogen metaboli…
SLC25A12	9606.ENSP00000388658	0.6062901155327344	0.23326046221111807	rgb(117,155,239)	Calcium-binding mitochondrial carrier protein Aralar1; Mitochondrial and calcium-binding carrier that catalyzes the calcium-dependent exchange of cytoplasmic glutamate with mitochondrial aspartate across the mitochondrial inner membrane. May have a function in the urea cycle.
SLC25A3	9606.ENSP00000228318	0.6369062901155328	0.354684572142411	rgb(239,141,117)	Phosphate carrier protein, mitochondrial; Transport of phosphate groups from the cytosol to the mitochondrial matrix. Phosphate is cotransported with H(+). May play a role regulation of the mitochondrial permeability transition pore (mPTP).
SLC25A4	9606.ENSP00000281456	0.6825417201540437	0.500843222985634	rgb(216,239,117)	ADP/ATP translocase 1; Involved in mitochondrial ADP/ATP transport. Catalyzes the exchange of cytoplasmic ADP with mitochondrial ATP across the mitochondrial inner membrane.
SLC2A1	9606.ENSP00000416293	0.39428754813863925	0.47948157401623986	rgb(117,129,239)	Solute carrier family 2, facilitated glucose transporter member 1; Facilitative glucose transporter, which is responsible for constitutive or basal glucose uptake. Has a very broad substrate specificity; can transport a wide range of aldoses including both pentoses and hexoses. Most important energy carrier of the brain: present at the blood-brain barrier and assures the energy-independent, facil…
SLC3A2	9606.ENSP00000367123	0.30243902439024395	0.5188319800124922	rgb(117,204,239)	4F2 cell-surface antigen heavy chain; Component of several heterodimeric amino acid transporter complexes. The precise substrate specificity depends on the other subunit in the heterodimer. The heterodimer with SLC3A2 functions as sodium-independent, high-affinity transporter that mediates uptake of large neutral amino acids such as phenylalanine, tyrosine, L-DOPA, leucine, histidine, methionine …
SLC4A1	9606.ENSP00000262418	0.5086649550706034	0.6447532792004997	rgb(239,198,117)	Band 3 anion transport protein; Functions both as a transporter that mediates electroneutral anion exchange across the cell membrane and as a structural protein. Major integral membrane glycoprotein of the erythrocyte membrane; required for normal flexibility and stability of the erythrocyte membrane and for normal erythrocyte shape via the interactions of its cytoplasmic domain with cytoskeletal…
SLC6A1	9606.ENSP00000494136	0.3359435173299101	0.7122111180512181	rgb(117,117,239)	Sodium- and chloride-dependent GABA transporter 1; Terminates the action of GABA by its high affinity sodium- dependent reuptake into presynaptic terminals.
SNAP25	9606.ENSP00000254976	0.524839537869063	0.6678013741411618	rgb(239,179,117)	Synaptosomal-associated protein 25; t-SNARE involved in the molecular regulation of neurotransmitter release. May play an important role in the synaptic function of specific neuronal systems. Associates with proteins involved in vesicle docking and membrane fusion. Regulates plasma membrane recycling through its interaction with CENPF. Modulates the gating characteristics of the delayed rectifier…
SNAP91	9606.ENSP00000400459	0.6403722721437741	0.7987820112429732	rgb(117,138,239)	Clathrin coat assembly protein AP180; Adaptins are components of the adapter complexes which link clathrin to receptors in coated vesicles. Clathrin-associated protein complexes are believed to interact with the cytoplasmic tails of membrane proteins, leading to their selection and concentration. Binding of AP180 to clathrin triskelia induces their assembly into 60- 70 nm coats (By similarity); B…
SNCA	9606.ENSP00000500990	0.582028241335045	0.5857276702061213	rgb(117,117,239)	Alpha-synuclein; Neuronal protein that plays several roles in synaptic activity such as regulation of synaptic vesicle trafficking and subsequent neurotransmitter release. Participates as a monomer in synaptic vesicle exocytosis by enhancing vesicle priming, fusion and dilation of exocytotic fusion pores. Mechanistically, acts by increasing local Ca(2+) release from microdomains which is essentia…
SNCG	9606.ENSP00000361087	0.39428754813863925	0.8392567145534042	rgb(117,238,239)	Gamma-synuclein; Plays a role in neurofilament network integrity. May be involved in modulating axonal architecture during development and in the adult. In vitro, increases the susceptibility of neurofilament-H to calcium-dependent proteases (By similarity). May also function in modulating the keratin network in skin. Activates the MAPK and Elk-1 signal transduction pathway (By similarity); Belon…
SNRPD1	9606.ENSP00000300413	0.2579589216944801	0.34569019362898185	rgb(167,239,117)	Small nuclear ribonucleoprotein Sm D1; Plays role in pre-mRNA splicing as core component of the SMN- Sm complex that mediates spliceosomal snRNP assembly and as component of the spliceosomal U1, U2, U4 and U5 small nuclear ribonucleoproteins (snRNPs), the building blocks of the spliceosome. Component of both the pre-catalytic spliceosome B complex and activated spliceosome C complexes. Is also a …
SNRPD3	9606.ENSP00000215829	0.3411424903722721	0.30184259837601496	rgb(150,101,255)	Small nuclear ribonucleoprotein Sm D3; Plays role in pre-mRNA splicing as core component of the SMN- Sm complex that mediates spliceosomal snRNP assembly and as component of the spliceosomal U1, U2, U4 and U5 small nuclear ribonucleoproteins (snRNPs), the building blocks of the spliceosome. Component of both the pre-catalytic spliceosome B complex and activated spliceosome C complexes. Is also a …
SOD1	9606.ENSP00000270142	0.530038510911425	0.5098376014990631	rgb(239,237,117)	Superoxide dismutase [Cu-Zn]; Destroys radicals which are normally produced within the cells and which are toxic to biological systems; Belongs to the Cu-Zn superoxide dismutase family.
SOD2	9606.ENSP00000446252	0.5439024390243903	0.4277638975640225	rgb(117,117,239)	Superoxide dismutase [Mn], mitochondrial; Destroys superoxide anion radicals which are normally produced within the cells and which are toxic to biological systems. Belongs to the iron/manganese superoxide dismutase family.
SPTBN1	9606.ENSP00000349259	0.3833119383825417	0.7504372267332918	rgb(117,239,181)	Spectrin beta chain, non-erythrocytic 1; Fodrin, which seems to be involved in secretion, interacts with calmodulin in a calcium-dependent manner and is thus candidate for the calcium-dependent movement of the cytoskeleton at the membrane.
ST13	9606.ENSP00000216218	0.30012836970474965	0.3844784509681449	rgb(239,118,117)	Hsc70-interacting protein; One HIP oligomer binds the ATPase domains of at least two HSC70 molecules dependent on activation of the HSC70 ATPase by HSP40. Stabilizes the ADP state of HSC70 that has a high affinity for substrate protein. Through its own chaperone activity, it may contribute to the interaction of HSC70 with various target proteins (By similarity); Belongs to the FAM10 family.
STX1B	9606.ENSP00000215095	0.628818998716303	0.7605559025608994	rgb(101,199,255)	Syntaxin-1B; Potentially involved in docking of synaptic vesicles at presynaptic active zones. May mediate Ca(2+)-regulation of exocytosis acrosomal reaction in sperm (By similarity).
STXBP1	9606.ENSP00000362399	0.5369704749679076	0.7026545908806996	rgb(117,230,239)	Syntaxin-binding protein 1; Participates in the regulation of synaptic vesicle docking and fusion through interaction with GTP-binding proteins (By similarity). Essential for neurotransmission and binds syntaxin, a component of the synaptic vesicle fusion machinery probably in a 1:1 ratio. Can interact with syntaxins 1, 2, and 3 but not syntaxin 4. May play a role in determining the specificity o…
SUCLG1	9606.ENSP00000377446	0.6218870346598203	0.41314803247970017	rgb(117,181,239)	Succinate--CoA ligase [ADP/GDP-forming] subunit alpha, mitochondrial; Succinyl-CoA synthetase functions in the citric acid cycle (TCA), coupling the hydrolysis of succinyl-CoA to the synthesis of either ATP or GTP and thus represents the only step of substrate-level phosphorylation in the TCA. The alpha subunit of the enzyme binds the substrates coenzyme A and phosphate, while succinate binding a…
SYN1	9606.ENSP00000295987	0.46707317073170734	0.6942223610243599	rgb(182,239,117)	Synapsin-1; Neuronal phosphoprotein that coats synaptic vesicles, binds to the cytoskeleton, and is believed to function in the regulation of neurotransmitter release. The complex formed with NOS1 and CAPON proteins is necessary for specific nitric-oxid functions at a presynaptic level.
SYP	9606.ENSP00000263233	0.49884467265725285	0.6880387257963774	rgb(239,206,117)	Synaptophysin; Possibly involved in structural functions as organizing other membrane components or in targeting the vesicles to the plasma membrane. Involved in the regulation of short-term and long-term synaptic plasticity (By similarity); Belongs to the synaptophysin/synaptobrevin family.
SYT1	9606.ENSP00000261205	0.5017329910141206	0.7583073079325422	rgb(239,187,117)	Synaptotagmin-1; Calcium sensor that participates in triggering neurotransmitter release at the synapse (By similarity). May have a regulatory role in the membrane interactions during trafficking of synaptic vesicles at the active zone of the synapse (By similarity). It binds acidic phospholipids with a specificity that requires the presence of both an acidic head group and a diacyl backbone. A C…
THY1	9606.ENSP00000284240	0.350385109114249	0.6391317926296065	rgb(212,239,117)	Thy-1 membrane glycoprotein; May play a role in cell-cell or cell-ligand interactions during synaptogenesis and other events in the brain.
TKT	9606.ENSP00000391481	0.4705391527599486	0.3164584634603373	rgb(117,151,239)	Transketolase; Catalyzes the transfer of a two-carbon ketol group from a ketose donor to an aldose acceptor, via a covalent intermediate with the cofactor thiamine pyrophosphate; Belongs to the transketolase family.
TOLLIP	9606.ENSP00000314733	0.8362002567394096	0.8533104309806372	rgb(133,239,117)	Toll-interacting protein; Component of the signaling pathway of IL-1 and Toll-like receptors. Inhibits cell activation by microbial products. Recruits IRAK1 to the IL-1 receptor complex. Inhibits IRAK1 phosphorylation and kinase activity. Connects the ubiquitin pathway to autophagy by functioning as a ubiquitin-ATG8 family adapter and thus mediating autophagic clearance of ubiquitin conjugates. T…
TOMM70	9606.ENSP00000284320	0.7478177150192555	0.41033728919425355	rgb(210,239,117)	Mitochondrial import receptor subunit TOM70; Receptor that accelerates the import of all mitochondrial precursor proteins.
TPD52	9606.ENSP00000429309	0.5271501925545571	0.7774203622735791	rgb(117,117,239)	Tumor protein D52; Belongs to the TPD52 family.
TPI1	9606.ENSP00000229270	0.4994223363286265	0.39403497813866334	rgb(239,144,117)	Triosephosphate isomerase; Triosephosphate isomerase is an extremely efficient metabolic enzyme that catalyzes the interconversion between dihydroxyacetone phosphate (DHAP) and D-glyceraldehyde-3-phosphate (G3P) in glycolysis and gluconeogenesis.
TPM1	9606.ENSP00000351022	0.2700898587933248	0.5216427232979388	rgb(117,239,187)	Tropomyosin alpha-1 chain; Binds to actin filaments in muscle and non-muscle cells. Plays a central role, in association with the troponin complex, in the calcium dependent regulation of vertebrate striated muscle contraction. Smooth muscle contraction is regulated by interaction with caldesmon. In non-muscle cells is implicated in stabilizing cytoskeleton actin filaments.
TPPP	9606.ENSP00000353785	0.44454428754813863	0.7954091193004373	rgb(117,239,192)	Tubulin polymerization-promoting protein; Regulator of microtubule dynamics that plays a key role in myelination by promoting elongation of the myelin sheath. Acts as a microtubule nucleation factor in oligodendrocytes: specifically localizes to the postsynaptic Golgi apparatus region, also named Golgi outpost, and promotes microtubule nucleation, an important step for elongation of the myelin sh…
TUBA1B	9606.ENSP00000336799	0.41450577663671373	0.541317926296065	rgb(117,239,141)	Detyrosinated tubulin alpha-1B chain; Tubulin is the major constituent of microtubules. It binds two moles of GTP, one at an exchangeable site on the beta chain and one at a non-exchangeable site on the alpha chain.
TUBB4A	9606.ENSP00000264071	0.44165596919127087	0.6160836976889444	rgb(239,213,117)	Tubulin beta-4A chain; Tubulin is the major constituent of microtubules. It binds two moles of GTP, one at an exchangeable site on the beta chain and one at a non-exchangeable site on the alpha chain.
TUFM	9606.ENSP00000322439	0.6074454428754814	0.3248906933166771	rgb(118,239,117)	Elongation factor Tu, mitochondrial; Promotes the GTP-dependent binding of aminoacyl-tRNA to the A-site of ribosomes during protein biosynthesis. Plays also a role in the regulation of autophagy and innate immunity. Recruits ATG5-ATG12 and NLRX1 at mitochondria and serves as a checkpoint of the RIG- I/DDX58-MAVS pathway. In turn, inhibits RLR-mediated type I interferon while promoting autophagy; …
TXN	9606.ENSP00000363641	0.5906931964056483	0.5109618988132417	rgb(117,219,239)	Thioredoxin; Participates in various redox reactions through the reversible oxidation of its active center dithiol to a disulfide and catalyzes dithiol-disulfide exchange reactions. Plays a role in the reversible S- nitrosylation of cysteine residues in target proteins, and thereby contributes to the response to intracellular nitric oxide. Nitrosylates the active site Cys of CASP3 in response to …
UBA1	9606.ENSP00000338413	0.3833119383825417	0.4305746408494691	rgb(117,239,145)	Ubiquitin-like modifier-activating enzyme 1; Catalyzes the first step in ubiquitin conjugation to mark cellular proteins for degradation through the ubiquitin-proteasome system. Activates ubiquitin by first adenylating its C-terminal glycine residue with ATP, and thereafter linking this residue to the side chain of a cysteine residue in E1, yielding a ubiquitin-E1 thioester and free AMP. Essentia…
UBA52	9606.ENSP00000388107	0.5485237483953788	0.4985946283572767	rgb(117,157,239)	Ubiquitin-60S ribosomal protein L40; [Ubiquitin]: Exists either covalently attached to another protein, or free (unanchored). When covalently bound, it is conjugated to target proteins via an isopeptide bond either as a monomer (monoubiquitin), a polymer linked via different Lys residues of the ubiquitin (polyubiquitin chains) or a linear polymer linked via the initiator Met of the ubiquitin (lin…
UCHL1	9606.ENSP00000284440	0.494801026957638	0.6177701436602124	rgb(209,239,117)	Ubiquitin carboxyl-terminal hydrolase isozyme L1; Ubiquitin-protein hydrolase involved both in the processing of ubiquitin precursors and of ubiquitinated proteins (Probable). This enzyme is a thiol protease that recognizes and hydrolyzes a peptide bond at the C-terminal glycine of ubiquitin. Also binds to free monoubiquitin and may prevent its degradation in lysosomes (By similarity). The homodi…
UQCRB	9606.ENSP00000430494	0.8119383825417201	0.42270455965021864	rgb(117,117,239)	Cytochrome b-c1 complex subunit 7; Component of the ubiquinol-cytochrome c oxidoreductase, a multisubunit transmembrane complex that is part of the mitochondrial electron transport chain which drives oxidative phosphorylation. The respiratory chain contains 3 multisubunit complexes succinate dehydrogenase (complex II, CII), ubiquinol-cytochrome c oxidoreductase (cytochrome b-c1 complex, complex I…
UQCRC1	9606.ENSP00000203407	0.6721437740693198	0.38728919425359154	rgb(101,255,163)	Cytochrome b-c1 complex subunit 1, mitochondrial; Component of the ubiquinol-cytochrome c oxidoreductase, a multisubunit transmembrane complex that is part of the mitochondrial electron transport chain which drives oxidative phosphorylation. The respiratory chain contains 3 multisubunit complexes succinate dehydrogenase (complex II, CII), ubiquinol-cytochrome c oxidoreductase (cytochrome b-c1 com…
UQCRC2	9606.ENSP00000268379	0.684852374839538	0.3698625858838226	rgb(239,231,117)	Cytochrome b-c1 complex subunit 2, mitochondrial; Component of the ubiquinol-cytochrome c oxidoreductase, a multisubunit transmembrane complex that is part of the mitochondrial electron transport chain which drives oxidative phosphorylation. The respiratory chain contains 3 multisubunit complexes succinate dehydrogenase (complex II, CII), ubiquinol-cytochrome c oxidoreductase (cytochrome b-c1 com…
UQCRFS1	9606.ENSP00000306397	0.6808087291399231	0.3541224234853217	rgb(151,239,117)	Cytochrome b-c1 complex subunit Rieske, mitochondrial; [Cytochrome b-c1 complex subunit Rieske, mitochondrial]: Component of the ubiquinol-cytochrome c oxidoreductase, a multisubunit transmembrane complex that is part of the mitochondrial electron transport chain which drives oxidative phosphorylation. The respiratory chain contains 3 multisubunit complexes succinate dehydrogenase (complex II, CI…
USP5	9606.ENSP00000229268	0.39717586649550707	0.26811367895065585	rgb(239,142,117)	Ubiquitin carboxyl-terminal hydrolase 5; Cleaves linear and branched multiubiquitin polymers with a marked preference for branched polymers. Involved in unanchored 'Lys- 48'-linked polyubiquitin disassembly. Binds linear and 'Lys-63'-linked polyubiquitin with a lower affinity. Knock-down of USP5 causes the accumulation of p53/TP53 and an increase in p53/TP53 transcriptional activity because the u…
VAMP2	9606.ENSP00000418572	0.5814505776636715	0.7285134291068083	rgb(117,127,239)	Vesicle-associated membrane protein 2; Involved in the targeting and/or fusion of transport vesicles to their target membrane. Modulates the gating characteristics of the delayed rectifier voltage-dependent potassium channel KCNB1. Belongs to the synaptobrevin family.
VCAN	9606.ENSP00000265077	0.1874839537869063	0.5699875078076203	rgb(239,224,117)	Versican core protein; May play a role in intercellular signaling and in connecting cells with the extracellular matrix. May take part in the regulation of cell motility, growth and differentiation. Binds hyaluronic acid.
VCP	9606.ENSP00000351777	0.524839537869063	0.5356964397251719	rgb(117,239,188)	Transitional endoplasmic reticulum ATPase; Necessary for the fragmentation of Golgi stacks during mitosis and for their reassembly after mitosis. Involved in the formation of the transitional endoplasmic reticulum (tER). The transfer of membranes from the endoplasmic reticulum to the Golgi apparatus occurs via 50-70 nm transition vesicles which derive from part-rough, part-smooth transitional ele…
VDAC1	9606.ENSP00000378487	0.5953145057766368	0.48735165521549034	rgb(117,175,239)	Voltage-dependent anion-selective channel protein 1; Forms a channel through the mitochondrial outer membrane and also the plasma membrane. The channel at the outer mitochondrial membrane allows diffusion of small hydrophilic molecules; in the plasma membrane it is involved in cell volume regulation and apoptosis. It adopts an open conformation at low or zero membrane potential and a closed confo…
VDAC2	9606.ENSP00000361635	0.6340179717586649	0.5098376014990631	rgb(117,235,239)	Voltage-dependent anion-selective channel protein 2; Forms a channel through the mitochondrial outer membrane that allows diffusion of small hydrophilic molecules. The channel adopts an open conformation at low or zero membrane potential and a closed conformation at potentials above 30-40 mV. The open state has a weak anion selectivity whereas the closed state is cation-selective; Belongs to the …
VSNL1	9606.ENSP00000384719	0.6761874197689346	0.7470643347907558	rgb(117,161,239)	Visinin-like protein 1; Regulates (in vitro) the inhibition of rhodopsin phosphorylation in a calcium-dependent manner; Belongs to the recoverin family.
WDR1	9606.ENSP00000427687	0.23658536585365852	0.558744534665834	rgb(117,120,239)	WD repeat-containing protein 1; Induces disassembly of actin filaments in conjunction with ADF/cofilin family proteins. Enhances cofilin- mediated actin severing (By similarity). Involved in cytokinesis. Involved in chemotactic cell migration by restricting lamellipodial membrane protrusions. Involved in myocardium sarcomere organization. Required for cardiomyocyte growth and maintenance (By simi…
XRCC5	9606.ENSP00000375978	0.27066752246469833	0.3316364772017489	rgb(117,189,239)	X-ray repair cross-complementing protein 5; Single-stranded DNA-dependent ATP-dependent helicase. Has a role in chromosome translocation. The DNA helicase II complex binds preferentially to fork-like ends of double-stranded DNA in a cell cycle-dependent manner. It works in the 3'-5' direction. Binding to DNA may be mediated by XRCC6. Involved in DNA non-homologous end joining (NHEJ) required for …
YES1	9606.ENSP00000462468	0.32958921694480103	0.6886008744534666	rgb(117,117,239)	Tyrosine-protein kinase Yes; Non-receptor protein tyrosine kinase that is involved in the regulation of cell growth and survival, apoptosis, cell-cell adhesion, cytoskeleton remodeling, and differentiation. Stimulation by receptor tyrosine kinases (RTKs) including EGRF, PDGFR, CSF1R and FGFR leads to recruitment of YES1 to the phosphorylated receptor, and activation and phosphorylation of downstr…
YWHAZ	9606.ENSP00000379287	0.4711168164313222	0.5491880074953155	rgb(117,172,239)	14-3-3 protein zeta/delta; Adapter protein implicated in the regulation of a large spectrum of both general and specialized signaling pathways. Binds to a large number of partners, usually by recognition of a phosphoserine or phosphothreonine motif. Binding generally results in the modulation of the activity of the binding partner. Induces ARHGEF7 activity on RAC1 as well as lamellipodia and memb…
ZMPSTE24	9606.ENSP00000361845	0.18921694480102697	0.45643347907557774	rgb(117,234,239)	CAAX prenyl protease 1 homolog; Proteolytically removes the C-terminal three residues of farnesylated proteins. Acts on lamin A/C.

## Sheet: DSAD vs. CTRO
Supplementary table 10: List of network nodes identified by STRING software. Excel sheet with DSAD vs. CTRO comparison group
#node	identifier	x_position	y_position	color	annotation
ACLY	9606.ENSP00000466259	0.5220614294152393	0.39320601127113336	rgb(117,117,239)	ATP-citrate synthase; Catalyzes the cleavage of citrate into oxaloacetate and acetyl-CoA, the latter serving as common substrate for de novo cholesterol and fatty acid synthesis. In the N-terminal section; belongs to the succinate/malate CoA ligase beta subunit family.
AGK	9606.ENSP00000497280	0.5752215002953338	0.5222604884157795	rgb(117,117,239)	Acylglycerol kinase, mitochondrial; Lipid kinase that can phosphorylate both monoacylglycerol and diacylglycerol to form lysophosphatidic acid (LPA) and phosphatidic acid (PA), respectively. Does not phosphorylate sphingosine. Phosphorylates ceramide (By similarity). Phosphorylates 1,2-dioleoylglycerol more rapidly than 2,3- dioleoylglycerol (By similarity). Independently of its lipid kinase acti…
AKR1A1	9606.ENSP00000361140	0.7825457767277024	0.6383531621790858	rgb(117,239,192)	Aldo-keto reductase family 1 member A1; Catalyzes the NADPH-dependent reduction of a wide variety of carbonyl-containing compounds to their corresponding alcohols. Displays enzymatic activity towards endogenous metabolites such as aromatic and aliphatic aldehydes, ketones, monosaccharides and bile acids, with a preference for negatively charged substrates, such as glucuronate and succinic semiald…
ALDH5A1	9606.ENSP00000314649	0.6751624335499115	0.39715090795241076	rgb(185,239,117)	Succinate-semialdehyde dehydrogenase, mitochondrial; Catalyzes one step in the degradation of the inhibitory neurotransmitter gamma-aminobutyric acid (GABA).
ANXA1	9606.ENSP00000366109	0.33227997637330187	0.5318409517845961	rgb(117,239,215)	Annexin A1; Plays important roles in the innate immune response as effector of glucocorticoid-mediated responses and regulator of the inflammatory process. Has anti-inflammatory activity. Plays a role in glucocorticoid-mediated down-regulation of the early phase of the inflammatory response (By similarity). Promotes resolution of inflammation and wound healing. Functions at least in part by activ…
ANXA11	9606.ENSP00000398610	0.23924985233313645	0.48055729492799	rgb(117,188,239)	Annexin A11; Binds specifically to calcyclin in a calcium-dependent manner (By similarity). Required for midbody formation and completion of the terminal phase of cytokinesis.
ANXA5	9606.ENSP00000296511	0.32217956290608385	0.4895742016280526	rgb(218,239,117)	Annexin A5; This protein is an anticoagulant protein that acts as an indirect inhibitor of the thromboplastin-specific complex, which is involved in the blood coagulation cascade.
ANXA6	9606.ENSP00000346550	0.2987891317188423	0.38813400125234815	rgb(117,239,122)	Annexin A6; May associate with CD21. May regulate the release of Ca(2+) from intracellular stores; Belongs to the annexin family.
AP2S1	9606.ENSP00000470176	0.15047253396337862	0.7397933625547903	rgb(117,117,239)	AP-2 complex subunit sigma; Component of the adaptor protein complex 2 (AP-2). Adaptor protein complexes function in protein Transport via Transport vesicles in different membrane traffic pathways. Adaptor protein complexes are vesicle coat components and appear to be involved in cargo selection and vesicle formation. AP-2 is involved in clathrin-dependent endocytosis in which cargo proteins are …
ARHGDIA	9606.ENSP00000463939	0.388629651506202	0.650187852222918	rgb(117,117,239)	Rho GDP-dissociation inhibitor 1; Controls Rho proteins homeostasis. Regulates the GDP/GTP exchange reaction of the Rho proteins by inhibiting the dissociation of GDP from them, and the subsequent binding of GTP to them. Retains Rho proteins such as CDC42, RAC1 and RHOA in an inactive cytosolic pool, regulating their stability and protecting them from degradation. Actively involved in the recycli…
ATP1B2	9606.ENSP00000250111	0.5114294152392204	0.7048528490920476	rgb(239,151,117)	Sodium/potassium-transporting ATPase subunit beta-2; This is the non-catalytic component of the active enzyme, which catalyzes the hydrolysis of ATP coupled with the exchange of Na(+) and K(+) ions across the plasma membrane. The exact function of the beta-2 subunit is not known.
ATP1B3	9606.ENSP00000286371	0.6049911399881867	0.6530056355666876	rgb(238,239,117)	Sodium/potassium-transporting ATPase subunit beta-3; This is the non-catalytic component of the active enzyme, which catalyzes the hydrolysis of ATP coupled with the exchange of Na(+) and K(+) ions across the plasma membrane. The exact function of the beta-3 subunit is not known.
ATP2B1	9606.ENSP00000392043	0.5167454223272298	0.7443018159048216	rgb(117,193,239)	Plasma membrane calcium-transporting ATPase 1; Catalyzes the hydrolysis of ATP coupled with the transport of calcium from the cytoplasm to the extracellular space thereby maintaining intracellular calcium homeostasis. Plays a role in blood pressure regulation through regulation of intracellular calcium concentration and nitric oxide production leading to regulation of vascular smooth muscle cells…
ATP5F1B	9606.ENSP00000262030	0.5380094506792676	0.3560112711333751	rgb(239,165,117)	ATP synthase subunit beta, mitochondrial; Mitochondrial membrane ATP synthase (F(1)F(0) ATP synthase or Complex V) produces ATP from ADP in the presence of a proton gradient across the membrane which is generated by electron transport complexes of the respiratory chain. F-type ATPases consist of two structural domains, F(1) - containing the extramembraneous catalytic core, and F(0) - containing t…
ATP5MF	9606.ENSP00000292475	0.7315121086828116	0.43040075140889167	rgb(227,239,117)	ATP synthase subunit f, mitochondrial; Mitochondrial membrane ATP synthase (F(1)F(0) ATP synthase or Complex V) produces ATP from ADP in the presence of a proton gradient across the membrane which is generated by electron transport complexes of the respiratory chain. F-type ATPases consist of two structural domains, F(1) - containing the extramembraneous catalytic core and F(0) - containing the m…
ATP5PF	9606.ENSP00000389649	0.6820732427643238	0.5177520350657483	rgb(117,196,239)	ATP synthase-coupling factor 6, mitochondrial; Mitochondrial membrane ATP synthase (F(1)F(0) ATP synthase or Complex V) produces ATP from ADP in the presence of a proton gradient across the membrane which is generated by electron transport complexes of the respiratory chain. F-type ATPases consist of two structural domains, F(1) - containing the extramembraneous catalytic core and F(0) - containi…
ATP8A1	9606.ENSP00000371084	0.6900472533963379	0.17510958046336883	rgb(117,239,237)	Phospholipid-transporting ATPase IA; Catalytic component of a P4-ATPase flippase complex which catalyzes the hydrolysis of ATP coupled to the transport of aminophospholipids from the outer to the inner leaflet of various membranes and ensures the maintenance of asymmetric distribution of phospholipids. Phospholipid translocation seems also to be implicated in vesicle formation and in uptake of li…
BSG	9606.ENSP00000333769	0.3482279976373302	0.617501565435191	rgb(142,239,117)	Basigin; Plays an important role in targeting the monocarboxylate transporters SLC16A1, SLC16A3, SLC16A8, SLC16A11 and SLC16A12 to the plasma membrane. Plays pivotal roles in spermatogenesis, embryo implantation, neural network formation and tumor progression. Stimulates adjacent fibroblasts to produce matrix metalloproteinases (MMPS). Seems to be a receptor for oligomannosidic glycans. In vitro,…
CACNA2D1	9606.ENSP00000349320	0.6103071470761962	0.6406073888541015	rgb(117,239,133)	Voltage-dependent calcium channel subunit alpha-2/delta-1; The alpha-2/delta subunit of voltage-dependent calcium channels regulates calcium current density and activation/inactivation kinetics of the calcium channel. Plays an important role in excitation- contraction coupling (By similarity).
CADM3	9606.ENSP00000357106	0.3344063792085056	0.8727927363807139	rgb(117,239,173)	Cell adhesion molecule 3; Involved in the cell-cell adhesion. Has both calcium- independent homophilic cell-cell adhesion activity and calcium- independent heterophilic cell-cell adhesion activity with IGSF4, NECTIN1 and NECTIN3. Interaction with EPB41L1 may regulate structure or function of cell-cell junctions (By similarity).
CALM2	9606.ENSP00000499797	0.5369462492616657	0.6484971822166563	rgb(117,117,239)	Calmodulin 2.
CALM3	9606.ENSP00000291295	0.44125812167749556	0.5927050720100189	rgb(232,239,117)	Calmodulin-1; Calmodulin mediates the control of a large number of enzymes, ion channels, aquaporins and other proteins through calcium-binding. Among the enzymes to be stimulated by the calmodulin-calcium complex are a number of protein kinases and phosphatases. Together with CCP110 and centrin, is involved in a genetic pathway that regulates the centrosome cycle and progression through cytokine…
CAMK2A	9606.ENSP00000500386	0.4689013585351447	0.7273951158422042	rgb(117,117,239)	Calcium/calmodulin-dependent protein kinase type II subunit alpha; Calcium/calmodulin-dependent protein kinase that functions autonomously after Ca(2+)/calmodulin-binding and autophosphorylation, and is involved in synaptic plasticity, neurotransmitter release and long-term potentiation. Member of the NMDAR signaling complex in excitatory synapses, it regulates NMDAR-dependent potentiation of the…
CAND1	9606.ENSP00000442318	0.21001181334908448	0.17510958046336883	rgb(117,129,239)	Cullin-associated NEDD8-dissociated protein 1; Key assembly factor of SCF (SKP1-CUL1-F-box protein) E3 ubiquitin ligase complexes that promotes the exchange of the substrate- recognition F-box subunit in SCF complexes, thereby playing a key role in the cellular repertoire of SCF complexes. Acts as a F-box protein exchange factor. The exchange activity of CAND1 is coupled with cycles of neddylatio…
CARNS1	9606.ENSP00000389009	0.757560543414058	0.5109893550407013	rgb(117,199,239)	Carnosine synthase 1; Catalyzes the synthesis of carnosine and homocarnosine. Carnosine is synthesized more efficiently than homocarnosine.
CBR1	9606.ENSP00000290349	0.7325753101004135	0.6834376956793989	rgb(235,239,117)	Carbonyl reductase [NADPH] 1; NADPH-dependent reductase with broad substrate specificity. Catalyzes the reduction of a wide variety of carbonyl compounds including quinones, prostaglandins, menadione, plus various xenobiotics. Catalyzes the reduction of the antitumor anthracyclines doxorubicin and daunorubicin to the cardiotoxic compounds doxorubicinol and daunorubicinol. Can convert prostaglandi…
CCT5	9606.ENSP00000280326	0.4556113408151211	0.4270194113963682	rgb(239,218,117)	T-complex protein 1 subunit epsilon; Component of the chaperonin-containing T-complex (TRiC), a molecular chaperone complex that assists the folding of proteins upon ATP hydrolysis. The TRiC complex mediates the folding of WRAP53/TCAB1, thereby regulating telomere maintenance. As part of the TRiC complex may play a role in the assembly of BBSome, a complex involved in ciliogenesis regulating tran…
CD44	9606.ENSP00000398632	0.2950679267572357	0.5357858484658735	rgb(117,185,239)	CD44 antigen; Cell-surface receptor that plays a role in cell-cell interactions, cell adhesion and migration, helping them to sense and respond to changes in the tissue microenvironment. Participates thereby in a wide variety of cellular functions including the activation, recirculation and homing of T-lymphocytes, hematopoiesis, inflammation and response to bacterial infection. Engages, through …
CD47	9606.ENSP00000355361	0.23446544595392793	0.45012523481527866	rgb(117,239,162)	Leukocyte surface antigen CD47; Has a role in both cell adhesion by acting as an adhesion receptor for THBS1 on platelets, and in the modulation of integrins. Plays an important role in memory formation and synaptic plasticity in the hippocampus (By similarity). Receptor for SIRPA, binding to which prevents maturation of immature dendritic cells and inhibits cytokine production by mature dendriti…
CD59	9606.ENSP00000498879	0.23233904311872416	0.5363494051346275	rgb(117,117,239)	CD59 glycoprotein; Potent inhibitor of the complement membrane attack complex (MAC) action. Acts by binding to the C8 and/or C9 complements of the assembling MAC, thereby preventing incorporation of the multiple copies of C9 required for complete formation of the osmolytic pore. This inhibitor appears to be species-specific. Involved in signal transduction for T-cell activation complexed to a pro…
CD81	9606.ENSP00000263645	0.253071470761961	0.5729805886036319	rgb(239,184,117)	CD81 antigen; Structural component of specialized membrane microdomains known as tetraspanin-enriched microdomains (TERMs), which act as platforms for receptor clustering and signaling. Essential for trafficking and compartmentalization of CD19 receptor on the surface of activated B cells. Upon initial encounter with microbial pathogens, enables the assembly of CD19-CR2/CD21 and B cell receptor (…
CD9	9606.ENSP00000371958	0.2801831069108092	0.5211333750782718	rgb(117,238,239)	CD9 antigen; Integral membrane protein associated with integrins, which regulates different processes, such as sperm-egg fusion, platelet activation and aggregation, and cell adhesion. Present at the cell surface of oocytes and plays a key role in sperm-egg fusion, possibly by organizing multiprotein complexes and the morphology of the membrane required for the fusion (By similarity). In myoblast…
CDH13	9606.ENSP00000268613	0.1430301240401654	0.7127426424546024	rgb(239,196,117)	Cadherin-13; Cadherins are calcium-dependent cell adhesion proteins. They preferentially interact with themselves in a homophilic manner in connecting cells; cadherins may thus contribute to the sorting of heterogeneous cell types. May act as a negative regulator of neural cell growth.
CDH2	9606.ENSP00000269141	0.26264028352037805	0.6451158422041329	rgb(239,201,117)	Cadherin-2; Calcium-dependent cell adhesion protein; preferentially mediates homotypic cell-cell adhesion by dimerization with a CDH2 chain from another cell. Cadherins may thus contribute to the sorting of heterogeneous cell types. Acts as a regulator of neural stem cells quiescence by mediating anchorage of neural stem cells to ependymocytes in the adult subependymal zone: upon cleavage by MMP2…
CDIPT	9606.ENSP00000219789	0.20841701122268164	0.7211959924859112	rgb(0,178,157)	CDP-diacylglycerol--inositol 3-phosphatidyltransferase; Catalyzes the biosynthesis of phosphatidylinositol (PtdIns) as well as PtdIns:inositol exchange reaction. May thus act to reduce an excessive cellular PtdIns content. The exchange activity is due to the reverse reaction of PtdIns synthase and is dependent on CMP, which is tightly bound to the enzyme.
CEND1	9606.ENSP00000328336	0.8043414057885411	0.7324671258609895	rgb(154,239,117)	Cell cycle exit and neuronal differentiation protein 1; Involved in neuronal differentiation.
CKB	9606.ENSP00000299198	0.5874483165977555	0.5679085785848467	rgb(213,239,117)	Creatine kinase B-type; Reversibly catalyzes the transfer of phosphate between ATP and various phosphogens (e.g. creatine phosphate). Creatine kinase isoenzymes play a central role in energy transduction in tissues with large, fluctuating energy demands, such as skeletal muscle, heart, brain and spermatozoa.
CLTB	9606.ENSP00000309415	0.214264619019492	0.6789292423293677	rgb(187,239,117)	Clathrin light chain B; Clathrin is the major protein of the polyhedral coat of coated pits and vesicles; Belongs to the clathrin light chain family.
CNP	9606.ENSP00000377470	0.5034554046072062	0.5487476518472135	rgb(117,221,239)	2',3'-cyclic-nucleotide 3'-phosphodiesterase; May participate in RNA metabolism in the myelinating cell, CNP is the third most abundant protein in central nervous system myelin.
CORO2B	9606.ENSP00000261861	0.7814825753101005	0.5628365685660615	rgb(239,162,117)	Coronin-2B; May play a role in the reorganization of neuronal actin structure; Belongs to the WD repeat coronin family.
COX4I1	9606.ENSP00000457513	0.5507678676904902	0.41687539135879775	rgb(117,117,239)	Cytochrome c oxidase subunit 4 isoform 1, mitochondrial; Component of the cytochrome c oxidase, the last enzyme in the mitochondrial electron transport chain which drives oxidative phosphorylation. The respiratory chain contains 3 multisubunit complexes succinate dehydrogenase (complex II, CII), ubiquinol- cytochrome c oxidoreductase (cytochrome b-c1 complex, complex III, CIII) and cytochrome c o…
COX5A	9606.ENSP00000317780	0.6305079740106321	0.3571383844708829	rgb(179,239,117)	Cytochrome c oxidase subunit 5A, mitochondrial; Component of the cytochrome c oxidase, the last enzyme in the mitochondrial electron transport chain which drives oxidative phosphorylation. The respiratory chain contains 3 multisubunit complexes succinate dehydrogenase (complex II, CII), ubiquinol- cytochrome c oxidoreductase (cytochrome b-c1 complex, complex III, CIII) and cytochrome c oxidase (c…
COX5B	9606.ENSP00000258424	0.6693148257531011	0.343613024420789	rgb(239,156,117)	Cytochrome c oxidase subunit 5B, mitochondrial; Component of the cytochrome c oxidase, the last enzyme in the mitochondrial electron transport chain which drives oxidative phosphorylation. The respiratory chain contains 3 multisubunit complexes succinate dehydrogenase (complex II, CII), ubiquinol- cytochrome c oxidoreductase (cytochrome b-c1 complex, complex III, CIII) and cytochrome c oxidase (c…
COX6A1	9606.ENSP00000229379	0.7256645008860013	0.37517219787100814	rgb(239,125,117)	Cytochrome c oxidase subunit 6A1, mitochondrial; Component of the cytochrome c oxidase, the last enzyme in the mitochondrial electron transport chain which drives oxidative phosphorylation. The respiratory chain contains 3 multisubunit complexes succinate dehydrogenase (complex II, CII), ubiquinol- cytochrome c oxidoreductase (cytochrome b-c1 complex, complex III, CIII) and cytochrome c oxidase (…
COX6C	9606.ENSP00000429707	0.6841996455995275	0.473794614902943	rgb(117,154,239)	Cytochrome c oxidase subunit 6C; Component of the cytochrome c oxidase, the last enzyme in the mitochondrial electron transport chain which drives oxidative phosphorylation. The respiratory chain contains 3 multisubunit complexes succinate dehydrogenase (complex II, CII), ubiquinol- cytochrome c oxidoreductase (cytochrome b-c1 complex, complex III, CIII) and cytochrome c oxidase (complex IV, CIV)…
COX7A2	9606.ENSP00000359098	0.6650620200826934	0.37968065122103944	rgb(117,239,178)	Cytochrome c oxidase subunit 7A2, mitochondrial; Component of the cytochrome c oxidase, the last enzyme in the mitochondrial electron transport chain which drives oxidative phosphorylation. The respiratory chain contains 3 multisubunit complexes succinate dehydrogenase (complex II, CII), ubiquinol- cytochrome c oxidoreductase (cytochrome b-c1 complex, complex III, CIII) and cytochrome c oxidase (…
CRIP2	9606.ENSP00000426119	0.8500590667454224	0.6840012523481528	rgb(117,162,239)	Cysteine rich protein 2.
CSE1L	9606.ENSP00000262982	0.14834613112817485	0.3402316844082655	rgb(239,176,117)	Exportin-2; Export receptor for importin-alpha. Mediates importin-alpha re-export from the nucleus to the cytoplasm after import substrates (cargos) have been released into the nucleoplasm. In the nucleus binds cooperatively to importin-alpha and to the GTPase Ran in its active GTP-bound form. Docking of this trimeric complex to the nuclear pore complex (NPC) is mediated through binding to nucleo…
CYBRD1	9606.ENSP00000319141	0.8043414057885411	0.272041327489042	rgb(176,239,117)	Cytochrome b reductase 1; Ferric-chelate reductase that reduces Fe(3+) to Fe(2+). Present at the brush border of duodenal enterocytes where it probably reduces dietary Fe(3+) thereby facilitating its transport into the mucosal cells. Uses ascorbate as electron donor. May be involved in extracellular ascorbate recycling in erythrocyte membranes. May also act as a ferrireductase in airway epithelia…
CYC1	9606.ENSP00000317159	0.6081807442409923	0.38869755792110205	rgb(182,239,117)	Cytochrome c1, heme protein, mitochondrial; Component of the ubiquinol-cytochrome c oxidoreductase, a multisubunit transmembrane complex that is part of the mitochondrial electron transport chain which drives oxidative phosphorylation. The respiratory chain contains 3 multisubunit complexes succinate dehydrogenase (complex II, CII), ubiquinol-cytochrome c oxidoreductase (cytochrome b-c1 complex, …
DCTN2	9606.ENSP00000408910	0.43009450679267575	0.6755479023168441	rgb(117,173,239)	Dynactin subunit 2; Modulates cytoplasmic dynein binding to an organelle, and plays a role in prometaphase chromosome alignment and spindle organization during mitosis. Involved in anchoring microtubules to centrosomes. May play a role in synapse formation during brain development.
DCXR	9606.ENSP00000303356	0.8043414057885411	0.22357545397620537	rgb(207,239,117)	L-xylulose reductase; Catalyzes the NADPH-dependent reduction of several pentoses, tetroses, trioses, alpha-dicarbonyl compounds and L-xylulose. Participates in the uronate cycle of glucose metabolism. May play a role in the water absorption and cellular osmoregulation in the proximal renal tubules by producing xylitol, an osmolyte, thereby preventing osmolytic stress from occurring in the renal …
DDX1	9606.ENSP00000370745	0.2684878913171884	0.32332498434564805	rgb(117,239,235)	ATP-dependent RNA helicase DDX1; Acts as an ATP-dependent RNA helicase, able to unwind both RNA-RNA and RNA-DNA duplexes. Possesses 5' single-stranded RNA overhang nuclease activity. Possesses ATPase activity on various RNA, but not DNA polynucleotides. May play a role in RNA clearance at DNA double- strand breaks (DSBs), thereby facilitating the template-guided repair of transcriptionally active…
DLAT	9606.ENSP00000280346	0.6134967513290018	0.285003130870382	rgb(239,221,117)	Pyruvate dehydrogenase E2 component (dihydrolipoamide acetyltransferase); The pyruvate dehydrogenase complex catalyzes the overall conversion of pyruvate to acetyl-CoA and CO(2), and thereby links the glycolytic pathway to the tricarboxylic cycle.
DLD	9606.ENSP00000205402	0.5502362669816894	0.3036005009392611	rgb(178,171,0)	Dihydrolipoyl dehydrogenase, mitochondrial; Lipoamide dehydrogenase is a component of the glycine cleavage system as well as an E3 component of three alpha-ketoacid dehydrogenase complexes (pyruvate-, alpha-ketoglutarate-, and branched- chain amino acid-dehydrogenase complex). The 2-oxoglutarate dehydrogenase complex is mainly active in the mitochondrion. A fraction of the 2- oxoglutarate dehydro…
DLST	9606.ENSP00000335304	0.5986119314825754	0.2810582341891046	rgb(137,239,117)	2-oxoglutarate dehydrogenase E2 component (dihydrolipoamide succinyltransferase); Dihydrolipoamide succinyltransferase (E2) component of the 2- oxoglutarate dehydrogenase complex. The 2-oxoglutarate dehydrogenase complex catalyzes the overall conversion of 2-oxoglutarate to succinyl- CoA and CO(2). The 2-oxoglutarate dehydrogenase complex is mainly active in the mitochondrion. A fraction of the 2…
EEF1A1	9606.ENSP00000339063	0.3811872415829888	0.42645585472761427	rgb(131,239,117)	Elongation factor 1-alpha 1; This protein promotes the GTP-dependent binding of aminoacyl- tRNA to the A-site of ribosomes during protein biosynthesis. With PARP1 and TXK, forms a complex that acts as a T helper 1 (Th1) cell-specific transcription factor and binds the promoter of IFN-gamma to directly regulate its transcription, and is thus involved importantly in Th1 cytokine production; Belongs…
EEF1G	9606.ENSP00000331901	0.40191966922622563	0.3030369442705072	rgb(151,239,117)	Elongation factor 1-gamma; Probably plays a role in anchoring the complex to other cellular components.
EEF2	9606.ENSP00000307940	0.3939456585942115	0.40447714464621165	rgb(190,239,117)	Elongation factor 2; Catalyzes the GTP-dependent ribosomal translocation step during translation elongation. During this step, the ribosome changes from the pre-translocational (PRE) to the post-translocational (POST) state as the newly formed A-site-bound peptidyl-tRNA and P-site-bound deacylated tRNA move to the P and E sites, respectively. Catalyzes the coordinated movement of the two tRNA mol…
EIF2AK2	9606.ENSP00000233057	0.2605138806851743	0.40053224796493425	rgb(239,128,117)	Interferon-induced, double-stranded RNA-activated protein kinase; IFN-induced dsRNA-dependent serine/threonine-protein kinase which plays a key role in the innate immune response to viral infection and is also involved in the regulation of signal transduction, apoptosis, cell proliferation and differentiation. Exerts its antiviral activity on a wide range of DNA and RNA viruses including hepatiti…
EIF4A1	9606.ENSP00000293831	0.33865918487891317	0.3740450845335003	rgb(224,239,117)	Eukaryotic initiation factor 4A-I; ATP-dependent RNA helicase which is a subunit of the eIF4F complex involved in cap recognition and is required for mRNA binding to ribosome. In the current model of translation initiation, eIF4A unwinds RNA secondary structures in the 5'-UTR of mRNAs which is necessary to allow efficient binding of the small ribosomal subunit, and subsequent scanning for the ini…
ENO2	9606.ENSP00000437402	0.4848493797991731	0.4907013149655604	rgb(117,134,239)	Gamma-enolase; Has neurotrophic and neuroprotective properties on a broad spectrum of central nervous system (CNS) neurons. Binds, in a calcium- dependent manner, to cultured neocortical neurons and promotes cell survival (By similarity).
ENPP6	9606.ENSP00000296741	0.12389249852333137	0.4754852849092047	rgb(215,239,117)	Glycerophosphocholine cholinephosphodiesterase ENPP6; Choline-specific glycerophosphodiesterase that hydrolyzes glycerophosphocholine (GPC) and lysophosphatidylcholine (LPC) and contributes to supplying choline to the cells. Has a preference for LPC with short (12:0 and 14:0) or polyunsaturated (18:2 and 20:4) fatty acids. In vitro, hydrolyzes only choline-containing lysophospholipids, such as sp…
EPB41L1	9606.ENSP00000337168	0.40776727702303606	0.813055729492799	rgb(134,239,117)	Band 4.1-like protein 1; May function to confer stability and plasticity to neuronal membrane via multiple interactions, including the spectrin-actin-based cytoskeleton, integral membrane channels and membrane-associated guanylate kinases.
EPB41L3	9606.ENSP00000343158	0.34238038984051977	0.8316530995616782	rgb(117,239,119)	Band 4.1-like protein 3, N-terminally processed; Tumor suppressor that inhibits cell proliferation and promotes apoptosis. Modulates the activity of protein arginine N- methyltransferases, including PRMT3 and PRMT5.
EPHX1	9606.ENSP00000480004	0.728322504430006	0.8023481527864746	rgb(117,117,239)	Epoxide hydrolase 1; Biotransformation enzyme that catalyzes the hydrolysis of arene and aliphatic epoxides to less reactive and more water soluble dihydrodiols by the trans addition of water (By similarity). May play a role in the metabolism of endogenous lipids such as epoxide-containing fatty acids ; Belongs to the peptidase S33 family.
EXOC6B	9606.ENSP00000489442	0.2328706438275251	0.8231997495303695	rgb(117,117,239)	Exocyst complex component 6B; Component of the exocyst complex involved in the docking of exocytic vesicles with fusion sites on the plasma membrane.
FARSA	9606.ENSP00000320309	0.35620200826934434	0.20328741390106447	rgb(170,239,117)	phenylalanyl-tRNA synthetase subunit alpha.
FGB	9606.ENSP00000306099	0.1882161842882457	0.5943957420162805	rgb(201,239,117)	Fibrinogen beta chain; Cleaved by the protease thrombin to yield monomers which, together with fibrinogen alpha (FGA) and fibrinogen gamma (FGG), polymerize to form an insoluble fibrin matrix. Fibrin has a major function in hemostasis as one of the primary components of blood clots. In addition, functions during the early stages of wound repair to stabilize the lesion and guide cell migration dur…
FH	9606.ENSP00000355518	0.5677790903721205	0.349812147777082	rgb(117,239,164)	Fumarate hydratase, mitochondrial; Catalyzes the reversible stereospecific interconversion of fumarate to L-malate. Experiments in other species have demonstrated that specific isoforms of this protein act in defined pathways and favor one direction over the other (Probable). [Isoform Cytoplasmic]: Catalyzes the dehydration of L-malate to fumarate (By similarity). Fumarate metabolism in the cytos…
FLOT1	9606.ENSP00000365569	0.37374483165977557	0.5092986850344395	rgb(117,239,212)	Flotillin-1; May act as a scaffolding protein within caveolar membranes, functionally participating in formation of caveolae or caveolae-like vesicles.
G3BP2	9606.ENSP00000352738	0.21320141760189015	0.33572323105823415	rgb(117,239,145)	Ras GTPase-activating protein-binding protein 2; Scaffold protein that plays an essential role in cytoplasmic stress granule formation which acts as a platform for antiviral signaling.
GABRG2	9606.ENSP00000410732	0.31154754873006496	0.7426111458985598	rgb(117,171,239)	Gamma-aminobutyric acid receptor subunit gamma-2; Ligand-gated chloride channel which is a component of the heteropentameric receptor for GABA, the major inhibitory neurotransmitter in the brain. Plays an important role in the formation of functional inhibitory GABAergic synapses in addition to mediating synaptic inhibition as a GABA-gated ion channel. The gamma2 subunit is necessary but not suff…
GAP43	9606.ENSP00000377372	0.41733608978145303	0.709361302442079	rgb(117,227,239)	Neuromodulin; This protein is associated with nerve growth. It is a major component of the motile 'growth cones' that form the tips of elongating axons. Plays a role in axonal and dendritic filopodia induction.
GFAP	9606.ENSP00000253408	0.42584170112226816	0.618065122103945	rgb(239,153,117)	Glial fibrillary acidic protein; GFAP, a class-III intermediate filament, is a cell-specific marker that, during the development of the central nervous system, distinguishes astrocytes from other glial cells.
GJA1	9606.ENSP00000282561	0.36470761961015946	0.6558234189104571	rgb(239,229,117)	Gap junction alpha-1 protein; Gap junction protein that acts as a regulator of bladder capacity. A gap junction consists of a cluster of closely packed pairs of transmembrane channels, the connexons, through which materials of low MW diffuse from one cell to a neighboring cell. May play a critical role in the physiology of hearing by participating in the recycling of potassium to the cochlear end…
GLUD1	9606.ENSP00000277865	0.5858535144713527	0.40278647463994993	rgb(239,212,117)	Glutamate dehydrogenase 1, mitochondrial; Mitochondrial glutamate dehydrogenase that converts L- glutamate into alpha-ketoglutarate. Plays a key role in glutamine anaplerosis by producing alpha-ketoglutarate, an important intermediate in the tricarboxylic acid cycle. May be involved in learning and memory reactions by increasing the turnover of the excitatory neurotransmitter glutamate (By simila…
GLUL	9606.ENSP00000307900	0.5326934435912581	0.5352222917971197	rgb(193,239,117)	Glutamine synthetase; Glutamine synthetase that catalyzes the ATP-dependent conversion of glutamate and ammonia to glutamine. Its role depends on tissue localization: in the brain, it regulates the levels of toxic ammonia and converts neurotoxic glutamate to harmless glutamine, whereas in the liver, it is one of the enzymes responsible for the removal of ammonia (By similarity). Essential for pro…
GNAO1	9606.ENSP00000262494	0.6055227406969876	0.6648403256105198	rgb(239,170,117)	Guanine nucleotide-binding protein G(o) subunit alpha; Guanine nucleotide-binding proteins (G proteins) are involved as modulators or transducers in various transmembrane signaling systems. The G(o) protein function is not clear. Stimulated by RGS14; Belongs to the G-alpha family. G(i/o/t/z) subfamily.
GNAZ	9606.ENSP00000478892	0.6868576491435322	0.5870695053224797	rgb(117,117,239)	Guanine nucleotide-binding protein G(z) subunit alpha; Guanine nucleotide-binding proteins (G proteins) are involved as modulators or transducers in various transmembrane signaling systems.
GNG2	9606.ENSP00000334448	0.611901949202599	0.5712899185973701	rgb(140,239,117)	Guanine nucleotide-binding protein G(I)/G(S)/G(O) subunit gamma-2; Guanine nucleotide-binding proteins (G proteins) are involved as a modulator or transducer in various transmembrane signaling systems. The beta and gamma chains are required for the GTPase activity, for replacement of GDP by GTP, and for G protein-effector interaction (By similarity).
GOT1	9606.ENSP00000359539	0.6092439456585942	0.42532874139010646	rgb(117,239,181)	Aspartate aminotransferase, cytoplasmic; Biosynthesis of L-glutamate from L-aspartate or L-cysteine. Important regulator of levels of glutamate, the major excitatory neurotransmitter of the vertebrate central nervous system. Acts as a scavenger of glutamate in brain neuroprotection. The aspartate aminotransferase activity is involved in hepatic glucose synthesis during development and in adipocyt…
GPM6A	9606.ENSP00000280187	0.6400767867690491	0.80742016280526	rgb(239,215,117)	Neuronal membrane glycoprotein M6-a; Involved in neuronal differentiation, including differentiation and migration of neuronal stem cells. Plays a role in neuronal plasticity and is involved in neurite and filopodia outgrowth, filopodia motility and probably synapse formation. GPM6A-induced filopodia formation involves mitogen-activated protein kinase (MAPK) and Src signaling pathways. May be inv…
H1-4	9606.ENSP00000307705	0.37852923803898403	0.16947401377582968	rgb(196,239,117)	Histone H1.4; Histone H1 protein binds to linker DNA between nucleosomes forming the macromolecular structure known as the chromatin fiber. Histones H1 are necessary for the condensation of nucleosome chains into higher-order structured fibers. Acts also as a regulator of individual gene transcription through chromatin remodeling, nucleosome spacing and DNA methylation (By similarity).
H2AX	9606.ENSP00000434024	0.263171884229179	0.3701001878522229	rgb(117,145,239)	Histone H2AX; Variant histone H2A which replaces conventional H2A in a subset of nucleosomes. Nucleosomes wrap and compact DNA into chromatin, limiting DNA accessibility to the cellular machineries which require DNA as a template. Histones thereby play a central role in transcription regulation, DNA repair, DNA replication and chromosomal stability. DNA accessibility is regulated via a complex se…
H2BC18	9606.ENSP00000445831	0.21585942114589485	0.272041327489042	rgb(117,120,239)	Histone H2B type 2-F; Core component of nucleosome. Nucleosomes wrap and compact DNA into chromatin, limiting DNA accessibility to the cellular machineries which require DNA as a template. Histones thereby play a central role in transcription regulation, DNA repair, DNA replication and chromosomal stability. DNA accessibility is regulated via a complex set of post-translational modifications of h…
H4C6	9606.ENSP00000244537	0.39128765505020674	0.33572323105823415	rgb(239,139,117)	Histone H4; Core component of nucleosome. Nucleosomes wrap and compact DNA into chromatin, limiting DNA accessibility to the cellular machineries which require DNA as a template. Histones thereby play a central role in transcription regulation, DNA repair, DNA replication and chromosomal stability. DNA accessibility is regulated via a complex set of post-translational modifications of histones, a…
HADHA	9606.ENSP00000370023	0.5183402244536327	0.21681277395115844	rgb(117,239,229)	Trifunctional enzyme subunit alpha, mitochondrial; Mitochondrial trifunctional enzyme catalyzes the last three of the four reactions of the mitochondrial beta-oxidation pathway. The mitochondrial beta-oxidation pathway is the major energy-producing process in tissues and is performed through four consecutive reactions breaking down fatty acids into acetyl-CoA. Among the enzymes involved in this p…
HADHB	9606.ENSP00000325136	0.6278499704666274	0.2494990607388854	rgb(162,239,117)	Trifunctional enzyme subunit beta, mitochondrial; Mitochondrial trifunctional enzyme catalyzes the last three of the four reactions of the mitochondrial beta-oxidation pathway. The mitochondrial beta-oxidation pathway is the major energy-producing process in tissues and is performed through four consecutive reactions breaking down fatty acids into acetyl-CoA. Among the enzymes involved in this pa…
HAPLN1	9606.ENSP00000274341	0.10741287655050206	0.5560738885410145	rgb(239,210,117)	Hyaluronan and proteoglycan link protein 1; Stabilizes the aggregates of proteoglycan monomers with hyaluronic acid in the extracellular cartilage matrix.
HIGD1A	9606.ENSP00000398064	0.7086532782043711	0.27485911083281156	rgb(117,190,239)	HIG1 domain family member 1A, mitochondrial; Proposed subunit of cytochrome c oxidase (COX, complex IV), which is the terminal component of the mitochondrial respiratory chain that catalyzes the reduction of oxygen to water. May play a role in the assembly of respiratory supercomplexes.
HK1	9606.ENSP00000494664	0.46677495569994093	0.2962742642454603	rgb(117,117,239)	Hexokinase-1; Catalyzes the phosphorylation of various hexoses, such as D- glucose, D-glucosamine, D-fructose, D-mannose and 2-deoxy-D-glucose, to hexose 6-phosphate (D-glucose 6-phosphate, D-glucosamine 6-phosphate, D-fructose 6-phosphate, D-mannose 6-phosphate and 2-deoxy-D-glucose 6- phosphate, respectively). Does not phosphorylate N-acetyl-D-glucosamine. Mediates the initial step of glycolysi…
HNRNPA3	9606.ENSP00000376309	0.2791199054932073	0.2923293675641829	rgb(117,230,239)	Heterogeneous nuclear ribonucleoprotein A3; Plays a role in cytoplasmic trafficking of RNA. Binds to the cis-acting response element, A2RE. May be involved in pre-mRNA splicing.
HP1BP3	9606.ENSP00000403039	0.3046367395156527	0.17172824045084534	rgb(117,176,239)	Heterochromatin protein 1-binding protein 3; Component of heterochromatin that maintains heterochromatin integrity during G1/S progression and regulates the duration of G1 phase to critically influence cell proliferative capacity. Mediates chromatin condensation during hypoxia, leading to increased tumor cell viability, radio-resistance, chemo- resistance and self-renewal.
HPCAL4	9606.ENSP00000481834	0.46358535144713525	0.9144959298685035	rgb(117,117,239)	Hippocalcin-like protein 4; May be involved in the calcium-dependent regulation of rhodopsin phosphorylation.
HSDL2	9606.ENSP00000381785	0.5991435321913764	0.18750782717595493	rgb(117,210,239)	Hydroxysteroid dehydrogenase-like protein 2; Has apparently no steroid dehydrogenase activity. Belongs to the short-chain dehydrogenases/reductases (SDR) family.
HSP90AB1	9606.ENSP00000360609	0.4210572947430597	0.49351909830933	rgb(117,239,190)	Heat shock protein HSP 90-beta; Molecular chaperone that promotes the maturation, structural maintenance and proper regulation of specific target proteins involved for instance in cell cycle control and signal transduction. Undergoes a functional cycle that is linked to its ATPase activity. This cycle probably induces conformational changes in the client proteins, thereby causing their activation…
HSPA8	9606.ENSP00000437125	0.3939456585942115	0.4766123982467126	rgb(117,137,239)	Heat shock cognate 71 kDa protein; Molecular chaperone implicated in a wide variety of cellular processes, including protection of the proteome from stress, folding and transport of newly synthesized polypeptides, activation of proteolysis of misfolded proteins and the formation and dissociation of protein complexes. Plays a pivotal role in the protein quality control system, ensuring the correct…
HSPB1	9606.ENSP00000248553	0.45242173656231544	0.49126487163431437	rgb(239,145,117)	Heat shock protein beta-1; Small heat shock protein which functions as a molecular chaperone probably maintaining denatured proteins in a folding- competent state. Plays a role in stress resistance and actin organization. Through its molecular chaperone activity may regulate numerous biological processes including the phosphorylation and the axonal transport of neurofilament proteins.
HSPD1	9606.ENSP00000340019	0.4864441819255759	0.3808077645585473	rgb(125,239,117)	60 kDa heat shock protein, mitochondrial; Chaperonin implicated in mitochondrial protein import and macromolecular assembly. Together with Hsp10, facilitates the correct folding of imported proteins. May also prevent misfolding and promote the refolding and proper assembly of unfolded polypeptides generated under stress conditions in the mitochondrial matrix. The functional units of these chapero…
ICAM5	9606.ENSP00000221980	0.07285883047844063	0.41631183469004385	rgb(101,199,255)	Intercellular adhesion molecule 5; ICAM proteins are ligands for the leukocyte adhesion protein LFA-1 (integrin alpha-L/beta-2).
KIF21A	9606.ENSP00000354878	0.35354400472533964	0.8727927363807139	rgb(117,239,156)	Kinesin-like protein KIF21A; Microtubule-binding motor protein probably involved in neuronal axonal transport. In vitro, has a plus-end directed motor activity (By similarity).
KIF3A	9606.ENSP00000385808	0.3333431777909037	0.7933312460864121	rgb(117,204,239)	Kinesin-like protein KIF3A; Microtubule-based anterograde translocator for membranous organelles. Plus end-directed microtubule sliding activity in vitro. Plays a role in primary cilia formation. Plays a role in centriole cohesion and subdistal appendage organization and function. Regulates the formation of the subdistal appendage via recruitment of DCTN1 to the centriole. Also required for cilia…
KRT10	9606.ENSP00000269576	0.40245126993502656	0.07817783343769569	rgb(239,204,117)	Keratin, type I cytoskeletal 10; Plays a role in the establishment of the epidermal barrier on plantar skin. (Microbial infection) Binds S.pneumoniae PsrP, mediating adherence of the bacteria to lung cell lines. Reduction of levels of KRT10 keratin decrease adherence, overexpression increases adherence. Neither protein has to be glycosylated for the interaction to occur.
LAMP1	9606.ENSP00000333298	0.29666272888363854	0.6039762053850971	rgb(148,239,117)	Lysosome-associated membrane glycoprotein 1; Presents carbohydrate ligands to selectins. Also implicated in tumor cell metastasis.
LPAR1	9606.ENSP00000363553	0.6778204370939162	0.6248278021289919	rgb(117,239,204)	Lysophosphatidic acid receptor 1; Receptor for lysophosphatidic acid (LPA). Plays a role in the reorganization of the actin cytoskeleton, cell migration, differentiation and proliferation, and thereby contributes to the responses to tissue damage and infectious agents. Activates downstream signaling cascades via the G(i)/G(o), G(12)/G(13), and G(q) families of heteromeric G proteins. Signaling in…
LRRC47	9606.ENSP00000367498	0.43275251033668044	0.16778334376956794	rgb(117,239,221)	Leucine-rich repeat-containing protein 47; Leucine rich repeat containing 47.
MAG	9606.ENSP00000376048	0.44178972238629655	0.7172510958046338	rgb(117,233,239)	Myelin-associated glycoprotein; Adhesion molecule that mediates interactions between myelinating cells and neurons by binding to neuronal sialic acid- containing gangliosides and to the glycoproteins RTN4R and RTN4RL2 (By similarity). Not required for initial myelination, but seems to play a role in the maintenance of normal axon myelination. Protects motoneurons against apoptosis, also after inj…
MAP2	9606.ENSP00000353508	0.49760779681039574	0.6704758922980589	rgb(117,239,150)	Microtubule-associated protein 2; The exact function of MAP2 is unknown but MAPs may stabilize the microtubules against depolymerization. They also seem to have a stiffening effect on microtubules.
MAP2K1	9606.ENSP00000302486	0.389161252215003	0.5921415153412649	rgb(210,239,117)	Dual specificity mitogen-activated protein kinase kinase 1; Dual specificity protein kinase which acts as an essential component of the MAP kinase signal transduction pathway. Binding of extracellular ligands such as growth factors, cytokines and hormones to their cell-surface receptors activates RAS and this initiates RAF1 activation. RAF1 then further activates the dual-specificity protein kina…
MAPRE3	9606.ENSP00000233121	0.43753691671588896	0.8113650594865373	rgb(239,131,117)	Microtubule-associated protein RP/EB family member 3; Plus-end tracking protein (+TIP) that binds to the plus-end of microtubules and regulates the dynamics of the microtubule cytoskeleton. Promotes microtubule growth. May be involved in spindle function by stabilizing microtubules and anchoring them at centrosomes. Also acts as a regulator of minus-end microtubule organization: interacts with th…
ME3	9606.ENSP00000440246	0.6422031896042529	0.2940200375704446	rgb(117,131,239)	NADP-dependent malic enzyme, mitochondrial; Malic enzyme 3; Belongs to the malic enzymes family.
MT-ND2	9606.ENSP00000355046	0.6230655640874188	0.5104257983719475	rgb(117,239,159)	NADH-ubiquinone oxidoreductase chain 2; Core subunit of the mitochondrial membrane respiratory chain NADH dehydrogenase (Complex I) that is believed to belong to the minimal assembly required for catalysis. Complex I functions in the transfer of electrons from NADH to the respiratory chain. The immediate electron acceptor for the enzyme is believed to be ubiquinone (By similarity).
MTHFD1	9606.ENSP00000498336	0.6097755463673952	0.5126800250469631	rgb(117,117,239)	C-1-tetrahydrofolate synthase, cytoplasmic, N-terminally processed; Methylenetetrahydrofolate dehydrogenase, cyclohydrolase and formyltetrahydrofolate synthetase 1; In the N-terminal section; belongs to the tetrahydrofolate dehydrogenase/cyclohydrolase family.
NAP1L1	9606.ENSP00000477538	0.2934731246308328	0.24104571070757674	rgb(117,117,239)	Nucleosome assembly protein 1-like 1; Plays a key role in the regulation of embryonic neurogenesis (By similarity). Promotes the proliferation of neural progenitors and inhibits neuronal differentiation during cortical development (By similarity). Regulates neurogenesis via the modulation of RASSF10; regulates RASSF10 expression by promoting SETD1A-mediated H3K4 methylation at the RASSF10 promote…
NCAM1	9606.ENSP00000480132	0.34238038984051977	0.6575140889167189	rgb(117,117,239)	Neural cell adhesion molecule 1; This protein is a cell adhesion molecule involved in neuron- neuron adhesion, neurite fasciculation, outgrowth of neurites, etc.
NCEH1	9606.ENSP00000442464	0.7942409923213232	0.38644333124608643	rgb(117,126,239)	Neutral cholesterol ester hydrolase 1; Hydrolyzes 2-acetyl monoalkylglycerol ether, the penultimate precursor of the pathway for de novo synthesis of platelet-activating factor. May be responsible for cholesterol ester hydrolysis in macrophages, thereby contributing to the development of atherosclerosis. Also involved in organ detoxification by hydrolyzing exogenous organophosphorus compounds. Ma…
NCKAP1	9606.ENSP00000354251	0.3896928529238039	0.7972761427676895	rgb(117,239,153)	Nck-associated protein 1; Part of the WAVE complex that regulates lamellipodia formation. The WAVE complex regulates actin filament reorganization via its interaction with the Arp2/3 complex. Actin remodeling activity is regulated by RAC1. As component of the WAVE1 complex, required for BDNF-NTRK2 endocytic trafficking and signaling from early endosomes.
NDUFA8	9606.ENSP00000362873	0.6570880094506794	0.48731997495303697	rgb(117,239,195)	NADH dehydrogenase [ubiquinone] 1 alpha subcomplex subunit 8; Accessory subunit of the mitochondrial membrane respiratory chain NADH dehydrogenase (Complex I), that is believed not to be involved in catalysis. Complex I functions in the transfer of electrons from NADH to the respiratory chain. The immediate electron acceptor for the enzyme is believed to be ubiquinone.
NDUFB10	9606.ENSP00000268668	0.6406083874778501	0.4563243581715717	rgb(239,198,117)	NADH dehydrogenase [ubiquinone] 1 beta subcomplex subunit 10; Accessory subunit of the mitochondrial membrane respiratory chain NADH dehydrogenase (Complex I), that is believed not to be involved in catalysis. Complex I functions in the transfer of electrons from NADH to the respiratory chain. The immediate electron acceptor for the enzyme is believed to be ubiquinone.
NDUFV2	9606.ENSP00000327268	0.6634672179562906	0.4512523481527865	rgb(159,239,117)	NADH dehydrogenase [ubiquinone] flavoprotein 2, mitochondrial; Core subunit of the mitochondrial membrane respiratory chain NADH dehydrogenase (Complex I) that is believed to belong to the minimal assembly required for catalysis. Complex I functions in the transfer of electrons from NADH to the respiratory chain. The immediate electron acceptor for the enzyme is believed to be ubiquinone (By simi…
NEGR1	9606.ENSP00000350364	0.6911104548139397	0.8885723231058235	rgb(117,239,136)	Neuronal growth regulator 1; May be involved in cell-adhesion. May function as a trans- neural growth-promoting factor in regenerative axon sprouting in the mammalian brain (By similarity); Belongs to the immunoglobulin superfamily. IgLON family.
NPEPPS	9606.ENSP00000320324	0.40298287064382754	0.19145272385723233	rgb(168,239,117)	Puromycin-sensitive aminopeptidase; Aminopeptidase with broad substrate specificity for several peptides. Involved in proteolytic events essential for cell growth and viability. May act as regulator of neuropeptide activity. Plays a role in the antigen-processing pathway for MHC class I molecules. Involved in the N-terminal trimming of cytotoxic T-cell epitope precursors. Digests the poly-Q pepti…
NUDCD3	9606.ENSP00000347626	0.8272002362669817	0.44167188478396996	rgb(117,239,125)	NudC domain containing 3.
OXCT1	9606.ENSP00000196371	0.494949793266391	0.23597370068879148	rgb(255,175,101)	Succinyl-CoA:3-ketoacid coenzyme A transferase 1, mitochondrial; Key enzyme for ketone body catabolism. Transfers the CoA moiety from succinate to acetoacetate. Formation of the enzyme-CoA intermediate proceeds via an unstable anhydride species formed between the carboxylate groups of the enzyme and substrate; Belongs to the 3-oxoacid CoA-transferase family.
P4HB	9606.ENSP00000327801	0.3503544004725339	0.40842204132748905	rgb(156,239,117)	Protein disulfide-isomerase; This multifunctional protein catalyzes the formation, breakage and rearrangement of disulfide bonds. At the cell surface, seems to act as a reductase that cleaves disulfide bonds of proteins attached to the cell. May therefore cause structural modifications of exofacial proteins. Inside the cell, seems to form/rearrange disulfide bonds of nascent proteins. At high con…
PACSIN1	9606.ENSP00000484060	0.582132309509746	0.924639949906074	rgb(117,117,239)	Protein kinase C and casein kinase substrate in neurons protein 1; Plays a role in the reorganization of the microtubule cytoskeleton via its interaction with MAPT; this decreases microtubule stability and inhibits MAPT-induced microtubule polymerization. Plays a role in cellular transport processes by recruiting DNM1, DNM2 and DNM3 to membranes. Plays a role in the reorganization of the actin cy…
PADI2	9606.ENSP00000364635	0.85431187241583	0.5092986850344395	rgb(117,239,209)	Protein-arginine deiminase type-2; Catalyzes the deimination of arginine residues of proteins.
PAFAH1B2	9606.ENSP00000435289	0.9234199645599528	0.304727614276769	rgb(117,140,239)	Platelet-activating factor acetylhydrolase IB subunit beta; Inactivates PAF by removing the acetyl group at the sn-2 position. This is a catalytic subunit.
PAFAH1B3	9606.ENSP00000444935	0.8686650915534555	0.3413587977457733	rgb(117,123,239)	Platelet-activating factor acetylhydrolase IB subunit gamma; Inactivates paf by removing the acetyl group at the sn-2 position. This is a catalytic subunit. Plays an important role during the development of brain; Belongs to the 'GDSL' lipolytic enzyme family. Platelet- activating factor acetylhydrolase IB beta/gamma subunits subfamily.
PARK7	9606.ENSP00000340278	0.5385410513880685	0.5104257983719475	rgb(123,239,117)	Protein/nucleic acid deglycase DJ-1; Protein and nucleotide deglycase that catalyzes the deglycation of the Maillard adducts formed between amino groups of proteins or nucleotides and reactive carbonyl groups of glyoxals. Thus, functions as a protein deglycase that repairs methylglyoxal- and glyoxal-glycated proteins, and releases repaired proteins and lactate or glycolate, respectively. Deglycat…
PC	9606.ENSP00000498994	0.5481098641464855	0.37179085785848465	rgb(117,117,239)	Pyruvate carboxylase, mitochondrial; Pyruvate carboxylase catalyzes a 2-step reaction, involving the ATP-dependent carboxylation of the covalently attached biotin in the first step and the transfer of the carboxyl group to pyruvate in the second. Catalyzes in a tissue specific manner, the initial reactions of glucose (liver, kidney) and lipid (adipose tissue, liver, brain) synthesis from pyruvate.
PCBP1	9606.ENSP00000305556	0.2791199054932073	0.3909517845961177	rgb(204,239,117)	Poly(rC)-binding protein 1; Single-stranded nucleic acid binding protein that binds preferentially to oligo dC. In case of infection by poliovirus, plays a role in initiation of viral RNA replication in concert with the viral protein 3CD.
PDHA1	9606.ENSP00000369134	0.5007974010632014	0.3199436443331246	rgb(117,239,226)	Pyruvate dehydrogenase E1 component subunit alpha, somatic form, mitochondrial; The pyruvate dehydrogenase complex catalyzes the overall conversion of pyruvate to acetyl-CoA and CO(2), and thereby links the glycolytic pathway to the tricarboxylic cycle.
PDHB	9606.ENSP00000307241	0.6081807442409923	0.32726988102692545	rgb(199,239,117)	Pyruvate dehydrogenase E1 component subunit beta, mitochondrial; The pyruvate dehydrogenase complex catalyzes the overall conversion of pyruvate to acetyl-CoA and CO(2), and thereby links the glycolytic pathway to the tricarboxylic cycle.
PDXK	9606.ENSP00000291565	0.5938275251033668	0.7628991859737008	rgb(229,239,117)	Pyridoxal kinase; Required for synthesis of pyridoxal-5-phosphate from vitamin B6; Belongs to the pyridoxine kinase family.
PEA15	9606.ENSP00000357055	0.10953927938570585	0.323888541014402	rgb(117,239,170)	Astrocytic phosphoprotein PEA-15; Blocks Ras-mediated inhibition of integrin activation and modulates the ERK MAP kinase cascade. Inhibits RPS6KA3 activities by retaining it in the cytoplasm (By similarity). Inhibits both TNFRSF6- and TNFRSF1A-mediated CASP8 activity and apoptosis. Regulates glucose transport by controlling both the content of SLC2A1 glucose transporters on the plasma membrane an…
PFN1	9606.ENSP00000225655	0.36470761961015946	0.5504383218534753	rgb(150,101,255)	Profilin-1; Binds to actin and affects the structure of the cytoskeleton. At high concentrations, profilin prevents the polymerization of actin, whereas it enhances it at low concentrations. By binding to PIP2, it inhibits the formation of IP3 and DG. Inhibits androgen receptor (AR) and HTT aggregation and binding of G-actin is essential for its inhibition of AR.
PGAM1	9606.ENSP00000359991	0.44125812167749556	0.37235441452723855	rgb(117,239,187)	Phosphoglycerate mutase 1; Interconversion of 3- and 2-phosphoglycerate with 2,3- bisphosphoglycerate as the primer of the reaction. Can also catalyze the reaction of EC 5.4.2.4 (synthase), but with a reduced activity.
PGD	9606.ENSP00000270776	0.49176018901358537	0.35150281778334375	rgb(239,207,117)	6-phosphogluconate dehydrogenase, decarboxylating; Catalyzes the oxidative decarboxylation of 6-phosphogluconate to ribulose 5-phosphate and CO(2), with concomitant reduction of NADP to NADPH.
PGRMC1	9606.ENSP00000217971	0.5172770230360307	0.8942078897933626	rgb(14,178,0)	Membrane-associated progesterone receptor component 1; Component of a progesterone-binding protein complex. Binds progesterone. Has many reported cellular functions (heme homeostasis, interaction with CYPs). Belongs to the cytochrome b5 family. MAPR subfamily.
PHB	9606.ENSP00000479488	0.4689013585351447	0.3599561678146525	rgb(117,117,239)	Prohibitin; Prohibitin inhibits DNA synthesis. It has a role in regulating proliferation. As yet it is unclear if the protein or the mRNA exhibits this effect. May play a role in regulating mitochondrial respiration activity and in aging.
PHF24	9606.ENSP00000242315	0.7814825753101005	0.3205072010018785	rgb(239,136,117)	PHD finger protein 24.
PKM	9606.ENSP00000320171	0.4651801535735381	0.42645585472761427	rgb(173,239,117)	Pyruvate kinase PKM; Glycolytic enzyme that catalyzes the transfer of a phosphoryl group from phosphoenolpyruvate (PEP) to ADP, generating ATP. Stimulates POU5F1-mediated transcriptional activation. Plays a general role in caspase independent cell death of tumor cells. The ratio between the highly active tetrameric form and nearly inactive dimeric form determines whether glucose carbons are chann…
PLP1	9606.ENSP00000481006	0.3710868281157708	0.5464934251721979	rgb(117,117,239)	Myelin proteolipid protein; This is the major myelin protein from the central nervous system. It plays an important role in the formation or maintenance of the multilamellar structure of myelin; Belongs to the myelin proteolipid protein family.
POR	9606.ENSP00000419970	0.6188127584170112	0.89815278647464	rgb(117,165,239)	NADPH--cytochrome P450 reductase; This enzyme is required for electron transfer from NADP to cytochrome P450 in microsomes. It can also provide electron transfer to heme oxygenase and cytochrome B5; Belongs to the NADPH--cytochrome P450 reductase family. In the C-terminal section; belongs to the flavoprotein pyridine nucleotide cytochrome reductase family.
PPP2R1A	9606.ENSP00000324804	0.4098936798582398	0.5138071383844709	rgb(165,239,117)	Serine/threonine-protein phosphatase 2A 65 kDa regulatory subunit A alpha isoform; The PR65 subunit of protein phosphatase 2A serves as a scaffolding molecule to coordinate the assembly of the catalytic subunit and a variable regulatory B subunit. Upon interaction with GNA12 promotes dephosphorylation of microtubule associated protein TAU/MAPT. Required for proper chromosome segregation and for c…
PPP2R2D	9606.ENSP00000399970	0.6267867690490255	0.5431120851596744	rgb(117,179,239)	Serine/threonine-protein phosphatase 2A 55 kDa regulatory subunit B delta isoform; B regulatory subunit of protein phosphatase 2A (PP2A) that plays a key role in cell cycle by controlling mitosis entry and exit. The activity of PP2A complexes containing PPP2R2D (PR55-delta) fluctuate during the cell cycle: the activity is high in interphase and low in mitosis. During mitosis, activity of PP2A is …
PRKACB	9606.ENSP00000359719	0.542793857058476	0.6022855353788353	rgb(117,239,184)	cAMP-dependent protein kinase catalytic subunit beta; Mediates cAMP-dependent signaling triggered by receptor binding to GPCRs. PKA activation regulates diverse cellular processes such as cell proliferation, the cell cycle, differentiation and regulation of microtubule dynamics, chromatin condensation and decondensation, nuclear envelope disassembly and reassembly, as well as regulation of intrac…
PRNP	9606.ENSP00000399376	0.42212049616066155	0.5532561051972449	rgb(117,182,239)	Major prion protein; Its primary physiological function is unclear. May play a role in neuronal development and synaptic plasticity. May be required for neuronal myelin sheath maintenance. May promote myelin homeostasis through acting as an agonist for ADGRG6 receptor. May play a role in iron uptake and iron homeostasis. Soluble oligomers are toxic to cultured neuroblastoma cells and induce apopt…
PRRT2	9606.ENSP00000456226	0.2881571175428234	0.774733876017533	rgb(117,117,239)	Proline-rich transmembrane protein 2; As a component of the outer core of AMPAR complex, may be involved in synaptic transmission in the central nervous system. In hippocampal neurons, in presynaptic terminals, plays an important role in the final steps of neurotransmitter release, possibly by regulating Ca(2+)-sensing. In the cerebellum, may inhibit SNARE complex formation and downregulate short…
PSAP	9606.ENSP00000378394	0.13611931482575312	0.5183155917345023	rgb(117,216,239)	Saposin-B-Val; Saposin-A and saposin-C stimulate the hydrolysis of glucosylceramide by beta-glucosylceramidase (EC 3.2.1.45) and galactosylceramide by beta-galactosylceramidase (EC 3.2.1.46). Saposin- C apparently acts by combining with the enzyme and acidic lipid to form an activated complex, rather than by solubilizing the substrate. Saposin-D is a specific sphingomyelin phosphodiesterase activ…
PSMB1	9606.ENSP00000262193	0.41467808623744834	0.3560112711333751	rgb(239,167,117)	Proteasome subunit beta type-1; Component of the 20S core proteasome complex involved in the proteolytic degradation of most intracellular proteins. This complex plays numerous essential roles within the cell by associating with different regulatory particles. Associated with two 19S regulatory particles, forms the 26S proteasome and thus participates in the ATP- dependent degradation of ubiquiti…
PSMC1	9606.ENSP00000261303	0.33919078558771415	0.3464308077645586	rgb(239,159,117)	26S proteasome regulatory subunit 4; Component of the 26S proteasome, a multiprotein complex involved in the ATP-dependent degradation of ubiquitinated proteins. This complex plays a key role in the maintenance of protein homeostasis by removing misfolded or damaged proteins, which could impair cellular functions, and by removing proteins whose functions are no longer required. Therefore, the pro…
PSMC3	9606.ENSP00000481029	0.3179267572356763	0.4315278647463995	rgb(117,117,239)	26S proteasome regulatory subunit 6A; Component of the 26S proteasome, a multiprotein complex involved in the ATP-dependent degradation of ubiquitinated proteins. This complex plays a key role in the maintenance of protein homeostasis by removing misfolded or damaged proteins, which could impair cellular functions, and by removing proteins whose functions are no longer required. Therefore, the pr…
PSMD7	9606.ENSP00000219313	0.29666272888363854	0.3520663744520977	rgb(101,255,163)	26S proteasome non-ATPase regulatory subunit 7; Component of the 26S proteasome, a multiprotein complex involved in the ATP-dependent degradation of ubiquitinated proteins. This complex plays a key role in the maintenance of protein homeostasis by removing misfolded or damaged proteins, which could impair cellular functions, and by removing proteins whose functions are no longer required. Therefo…
PYGB	9606.ENSP00000216962	0.5108978145304194	0.4963368816530995	rgb(187,255,101)	Glycogen phosphorylase, brain form; Glycogen phosphorylase that regulates glycogen mobilization. Phosphorylase is an important allosteric enzyme in carbohydrate metabolism. Enzymes from different sources differ in their regulatory mechanisms and in their natural substrates. However, all known phosphorylases share catalytic and structural properties.
QDPR	9606.ENSP00000281243	0.7320437093916126	0.6208829054477145	rgb(239,224,117)	Dihydropteridine reductase; The product of this enzyme, tetrahydrobiopterin (BH-4), is an essential cofactor for phenylalanine, tyrosine, and tryptophan hydroxylases; Belongs to the short-chain dehydrogenases/reductases (SDR) family.
RAB10	9606.ENSP00000264710	0.2573242764323686	0.7048528490920476	rgb(239,187,117)	Ras-related protein Rab-10; The small GTPases Rab are key regulators of intracellular membrane trafficking, from the formation of transport vesicles to their fusion with membranes. Rabs cycle between an inactive GDP-bound form and an active GTP-bound form that is able to recruit to membranes different set of downstream effectors directly responsible for vesicle formation, movement, tethering and …
RAB14	9606.ENSP00000362946	0.2807147076196102	0.7848778960551034	rgb(117,239,198)	Ras-related protein Rab-14; Involved in membrane trafficking between the Golgi complex and endosomes during early embryonic development. Regulates the Golgi to endosome transport of FGFR-containing vesicles during early development, a key process for developing basement membrane and epiblast and primitive endoderm lineages during early postimplantation development. May act by modulating the kines…
RAB15	9606.ENSP00000434103	0.15685174246898997	0.6952723857232311	rgb(117,143,239)	Ras-related protein Rab-15; May act in concert with RAB3A in regulating aspects of synaptic vesicle membrane flow within the nerve terminal. Belongs to the small GTPase superfamily. Rab family.
RAB1A	9606.ENSP00000387286	0.4114884819846426	0.6535691922354415	rgb(117,202,239)	Ras-related protein Rab-1A; The small GTPases Rab are key regulators of intracellular membrane trafficking, from the formation of transport vesicles to their fusion with membranes. Rabs cycle between an inactive GDP-bound form and an active GTP-bound form that is able to recruit to membranes different sets of downstream effectors directly responsible for vesicle formation, movement, tethering and…
RAB2A	9606.ENSP00000262646	0.282309509746013	0.6727301189730746	rgb(239,173,117)	Ras-related protein Rab-2A; Required for protein transport from the endoplasmic reticulum to the Golgi complex.
RAB35	9606.ENSP00000229340	0.1844949793266391	0.6000313087038197	rgb(239,122,117)	Ras-related protein Rab-35; The small GTPases Rab are key regulators of intracellular membrane trafficking, from the formation of transport vesicles to their fusion with membranes. Rabs cycle between an inactive GDP-bound form and an active GTP-bound form that is able to recruit to membranes different sets of downstream effectors directly responsible for vesicle formation, movement, tethering and…
RAB3A	9606.ENSP00000222256	0.5497046662728884	0.6789292423293677	rgb(0,28,178)	Ras-related protein Rab-3A; Small GTP-binding protein that plays a central role in regulated exocytosis and secretion. Controls the recruitment, tethering and docking of secretory vesicles to the plasma membrane (By similarity). Upon stimulation, switches to its active GTP-bound form, cycles to vesicles and recruits effectors such as RIMS1, RIMS2, Rabphilin-3A/RPH3A, RPH3AL or SYTL4 to help the d…
RAB5B	9606.ENSP00000353444	0.3344063792085056	0.7324671258609895	rgb(117,239,147)	Ras-related protein Rab-5B; Protein transport. Probably involved in vesicular traffic (By similarity).
RAB6B	9606.ENSP00000285208	0.4040460720614294	0.7403569192235442	rgb(239,238,117)	Ras-related protein Rab-6B; Seems to have a role in retrograde membrane traffic at the level of the Golgi complex. May function in retrograde transport in neuronal cells; Belongs to the small GTPase superfamily. Rab family.
RAB7A	9606.ENSP00000265062	0.32430596574128767	0.6152473387601753	rgb(239,190,117)	Ras-related protein Rab-7a; Key regulator in endo-lysosomal trafficking. Governs early- to-late endosomal maturation, microtubule minus-end as well as plus-end directed endosomal migration and positioning, and endosome-lysosome transport through different protein-protein interaction cascades. Plays a central role, not only in endosomal traffic, but also in many other cellular and physiological ev…
RAC1	9606.ENSP00000348461	0.45880094506792674	0.6659674389480277	rgb(117,239,128)	Ras-related C3 botulinum toxin substrate 1; Plasma membrane-associated small GTPase which cycles between active GTP-bound and inactive GDP-bound states. In its active state, binds to a variety of effector proteins to regulate cellular responses such as secretory processes, phagocytosis of apoptotic cells, epithelial cell polarization, neurons adhesion, migration and differentiation, and growth-fa…
RALA	9606.ENSP00000005257	0.3259007678676905	0.7099248591108329	rgb(255,0,0)	Ras-related protein Ral-A; Multifunctional GTPase involved in a variety of cellular processes including gene expression, cell migration, cell proliferation, oncogenic transformation and membrane trafficking. Accomplishes its multiple functions by interacting with distinct downstream effectors. Acts as a GTP sensor for GTP-dependent exocytosis of dense core vesicles. The RALA-exocyst complex regul…
RAP1GDS1	9606.ENSP00000340454	0.5784111045481395	0.7854414527238573	rgb(120,239,117)	Rap1 GTPase-GDP dissociation stimulator 1; Stimulates GDP/GTP exchange reaction of a group of small GTP- binding proteins (G proteins) including Rap1a/Rap1b, RhoA, RhoB and KRas, by stimulating the dissociation of GDP from and the subsequent binding of GTP to each small G protein.
RAP2A	9606.ENSP00000245304	0.6608092144122859	0.7527551659361302	rgb(239,142,117)	Ras-related protein Rap-2a; Small GTP-binding protein which cycles between a GDP-bound inactive and a GTP-bound active form. In its active form interacts with and regulates several effectors including MAP4K4, MINK1 and TNIK. Part of a signaling complex composed of NEDD4, RAP2A and TNIK which regulates neuronal dendrite extension and arborization during development. More generally, it is part of s…
RNASE10	9606.ENSP00000333358	0.8043414057885411	0.780932999373826	rgb(145,239,117)	Inactive ribonuclease-like protein 10; Secreted proximal epididymal protein required for post- testicular sperm maturation and male fertility. May be involved in sperm adhesion to the egg zona pellucida. Does not have ribonuclease activity (By similarity).
RNH1	9606.ENSP00000433999	0.21001181334908448	0.22357545397620537	rgb(117,148,239)	Ribonuclease inhibitor; Ribonuclease inhibitor which inhibits RNASE1, RNASE2 and ANG. May play a role in redox homeostasis.
RPL7	9606.ENSP00000339795	0.349822799763733	0.3165623043206011	rgb(128,239,117)	60S ribosomal protein L7; Component of the large ribosomal subunit. Binds to G-rich structures in 28S rRNA and in mRNAs. Plays a regulatory role in the translation apparatus; inhibits cell-free translation of mRNAs.
RPL9	9606.ENSP00000494697	0.42531010041346723	0.2855666875391359	rgb(117,117,239)	Ribosomal protein L9.
RPS19	9606.ENSP00000470972	0.36045481393975193	0.27147777082028807	rgb(117,117,239)	40S ribosomal protein S19; Required for pre-rRNA processing and maturation of 40S ribosomal subunits; Belongs to the eukaryotic ribosomal protein eS19 family.
RPS2	9606.ENSP00000341885	0.4354105138806852	0.31374452097683153	rgb(117,239,117)	Ribosomal protein S2.
RPS8	9606.ENSP00000379888	0.44019492025989365	0.2816217908578585	rgb(117,213,239)	Ribosomal protein S8; Belongs to the eukaryotic ribosomal protein eS8 family.
RUFY3	9606.ENSP00000370394	0.709184878913172	0.7978396994364434	rgb(117,239,232)	Protein RUFY3; Plays a role in the generation of neuronal polarity formation and axon growth (By similarity). Implicated in the formation of a single axon by developing neurons (By similarity). May inhibit the formation of additional axons by inhibition of PI3K in minor neuronal processes (By similarity). Plays a role in the formation of F-actin- enriched protrusive structures at the cell periphe…
SDR39U1	9606.ENSP00000382327	0.7814825753101005	0.17510958046336883	rgb(117,207,239)	Epimerase family protein SDR39U1; Putative NADP-dependent oxidoreductase; Belongs to the NAD(P)-dependent epimerase/dehydratase family. SDR39U1 subfamily.
SIRT2	9606.ENSP00000249396	0.42584170112226816	0.4106762680025047	rgb(239,148,117)	NAD-dependent protein deacetylase sirtuin-2; NAD-dependent protein deacetylase, which deacetylates internal lysines on histone and alpha-tubulin as well as many other proteins such as key transcription factors. Participates in the modulation of multiple and diverse biological processes such as cell cycle control, genomic integrity, microtubule dynamics, cell differentiation, metabolic networks, a…
SLC25A11	9606.ENSP00000225665	0.6166863555818075	0.24442705072010018	rgb(239,117,117)	Mitochondrial 2-oxoglutarate/malate carrier protein; Catalyzes the transport of 2-oxoglutarate across the inner mitochondrial membrane in an electroneutral exchange for malate or other dicarboxylic acids, and plays an important role in several metabolic processes, including the malate-aspartate shuttle, the oxoglutarate/isocitrate shuttle, in gluconeogenesis from lactate, and in nitrogen metaboli…
SLC25A4	9606.ENSP00000281456	0.6246603662138217	0.428146524733876	rgb(239,226,117)	ADP/ATP translocase 1; Involved in mitochondrial ADP/ATP transport. Catalyzes the exchange of cytoplasmic ADP with mitochondrial ATP across the mitochondrial inner membrane.
SLC2A1	9606.ENSP00000416293	0.36098641464855286	0.4895742016280526	rgb(117,168,239)	Solute carrier family 2, facilitated glucose transporter member 1; Facilitative glucose transporter, which is responsible for constitutive or basal glucose uptake. Has a very broad substrate specificity; can transport a wide range of aldoses including both pentoses and hexoses. Most important energy carrier of the brain: present at the blood-brain barrier and assures the energy-independent, facil…
SLC3A2	9606.ENSP00000367123	0.22489663319551095	0.4861928616155291	rgb(117,239,218)	4F2 cell-surface antigen heavy chain; Component of several heterodimeric amino acid transporter complexes. The precise substrate specificity depends on the other subunit in the heterodimer. The heterodimer with SLC3A2 functions as sodium-independent, high-affinity transporter that mediates uptake of large neutral amino acids such as phenylalanine, tyrosine, L-DOPA, leucine, histidine, methionine …
SLC8A2	9606.ENSP00000236877	0.5683106910809215	0.7944583594239198	rgb(239,134,117)	Sodium/calcium exchanger 2; Mediates the electrogenic exchange of Ca(2+) against Na(+) ions across the cell membrane, and thereby contributes to the regulation of cytoplasmic Ca(2+) levels and Ca(2+)-dependent cellular processes. Contributes to cellular Ca(2+) homeostasis in excitable cells. Contributes to the rapid decrease of cytoplasmic Ca(2+) levels back to baseline after neuronal activation,…
SPTBN1	9606.ENSP00000349259	0.36417601890135853	0.7493738259236069	rgb(117,239,131)	Spectrin beta chain, non-erythrocytic 1; Fodrin, which seems to be involved in secretion, interacts with calmodulin in a calcium-dependent manner and is thus candidate for the calcium-dependent movement of the cytoskeleton at the membrane.
STUM	9606.ENSP00000355752	0.8272002362669817	0.8293988728866626	rgb(117,239,167)	Protein stum homolog; Stum, mechanosensory transduction mediator homolog.
STX12	9606.ENSP00000363054	0.2573242764323686	0.7443018159048216	rgb(117,239,201)	Syntaxin-12; SNARE that acts to regulate protein transport between late endosomes and the trans-Golgi network. The SNARE complex containing STX6, STX12, VAMP4 and VTI1A mediates vesicle fusion (in vitro) (By similarity). Through complex formation with GRIP1, GRIA2 and NSG1 controls the intracellular fate of AMPAR and the endosomal sorting of the GRIA2 subunit toward recycling and membrane targeti…
SUCLG1	9606.ENSP00000377446	0.5890431187241584	0.44223544145272387	rgb(117,224,239)	Succinate--CoA ligase [ADP/GDP-forming] subunit alpha, mitochondrial; Succinyl-CoA synthetase functions in the citric acid cycle (TCA), coupling the hydrolysis of succinyl-CoA to the synthesis of either ATP or GTP and thus represents the only step of substrate-level phosphorylation in the TCA. The alpha subunit of the enzyme binds the substrates coenzyme A and phosphate, while succinate binding a…
SV2A	9606.ENSP00000358142	0.5034554046072062	0.7995303694427052	rgb(117,239,176)	Synaptic vesicle glycoprotein 2A; Plays a role in the control of regulated secretion in neural and endocrine cells, enhancing selectively low-frequency neurotransmission. Positively regulates vesicle fusion by maintaining the readily releasable pool of secretory vesicles (By similarity).
SV2B	9606.ENSP00000377779	0.4699645599527466	0.8361615529117095	rgb(117,218,239)	Synaptic vesicle glycoprotein 2B; Probably plays a role in the control of regulated secretion in neural and endocrine cells.
SYN1	9606.ENSP00000295987	0.5364146485528648	0.7116155291170947	rgb(221,239,117)	Synapsin-1; Neuronal phosphoprotein that coats synaptic vesicles, binds to the cytoskeleton, and is believed to function in the regulation of neurotransmitter release. The complex formed with NOS1 and CAPON proteins is necessary for specific nitric-oxid functions at a presynaptic level.
SYP	9606.ENSP00000263233	0.49441819255759006	0.7161239824671259	rgb(239,181,117)	Synaptophysin; Possibly involved in structural functions as organizing other membrane components or in targeting the vesicles to the plasma membrane. Involved in the regulation of short-term and long-term synaptic plasticity (By similarity); Belongs to the synaptophysin/synaptobrevin family.
THY1	9606.ENSP00000284240	0.3710868281157708	0.5915779586725111	rgb(239,232,117)	Thy-1 membrane glycoprotein; May play a role in cell-cell or cell-ligand interactions during synaptogenesis and other events in the brain.
TPD52	9606.ENSP00000429309	0.19087418783225046	0.5397307451471509	rgb(117,157,239)	Tumor protein D52; Belongs to the TPD52 family.
TPI1	9606.ENSP00000229270	0.5188718251624336	0.44279899812147777	rgb(239,120,117)	Triosephosphate isomerase; Triosephosphate isomerase is an extremely efficient metabolic enzyme that catalyzes the interconversion between dihydroxyacetone phosphate (DHAP) and D-glyceraldehyde-3-phosphate (G3P) in glycolysis and gluconeogenesis.
TPM1	9606.ENSP00000351022	0.563526284701713	0.5955228553537885	rgb(117,239,139)	Tropomyosin alpha-1 chain; Binds to actin filaments in muscle and non-muscle cells. Plays a central role, in association with the troponin complex, in the calcium dependent regulation of vertebrate striated muscle contraction. Smooth muscle contraction is regulated by interaction with caldesmon. In non-muscle cells is implicated in stabilizing cytoskeleton actin filaments.
TPRG1L	9606.ENSP00000367595	0.5045186060248081	0.9133688165309957	rgb(117,239,223)	Tumor protein p63-regulated gene 1-like protein; Presynaptic protein involved in the synaptic transmission tuning. Regulates synaptic release probability by decreasing the calcium sensitivity of release.
TXN	9606.ENSP00000363641	0.5093030124040165	0.5318409517845961	rgb(117,239,207)	Thioredoxin; Participates in various redox reactions through the reversible oxidation of its active center dithiol to a disulfide and catalyzes dithiol-disulfide exchange reactions. Plays a role in the reversible S- nitrosylation of cysteine residues in target proteins, and thereby contributes to the response to intracellular nitric oxide. Nitrosylates the active site Cys of CASP3 in response to …
UCHL1	9606.ENSP00000284440	0.49867099822799765	0.6220100187852224	rgb(239,235,117)	Ubiquitin carboxyl-terminal hydrolase isozyme L1; Ubiquitin-protein hydrolase involved both in the processing of ubiquitin precursors and of ubiquitinated proteins (Probable). This enzyme is a thiol protease that recognizes and hydrolyzes a peptide bond at the C-terminal glycine of ubiquitin. Also binds to free monoubiquitin and may prevent its degradation in lysosomes (By similarity). The homodi…
UQCRB	9606.ENSP00000430494	0.7113112817483758	0.3994051346274264	rgb(117,151,239)	Cytochrome b-c1 complex subunit 7; Component of the ubiquinol-cytochrome c oxidoreductase, a multisubunit transmembrane complex that is part of the mitochondrial electron transport chain which drives oxidative phosphorylation. The respiratory chain contains 3 multisubunit complexes succinate dehydrogenase (complex II, CII), ubiquinol-cytochrome c oxidoreductase (cytochrome b-c1 complex, complex I…
VCAN	9606.ENSP00000265077	0.14728292971057294	0.6135566687539137	rgb(239,193,117)	Versican core protein; May play a role in intercellular signaling and in connecting cells with the extracellular matrix. May take part in the regulation of cell motility, growth and differentiation. Binds hyaluronic acid.
VCP	9606.ENSP00000351777	0.36098641464855286	0.45012523481527866	rgb(117,239,142)	Transitional endoplasmic reticulum ATPase; Necessary for the fragmentation of Golgi stacks during mitosis and for their reassembly after mitosis. Involved in the formation of the transitional endoplasmic reticulum (tER). The transfer of membranes from the endoplasmic reticulum to the Golgi apparatus occurs via 50-70 nm transition vesicles which derive from part-rough, part-smooth transitional ele…
VDAC3	9606.ENSP00000428845	0.5358830478440638	0.265278647463995	rgb(117,159,239)	Voltage-dependent anion-selective channel protein 3; Forms a channel through the mitochondrial outer membrane that allows diffusion of small hydrophilic molecules.
WDR37	9606.ENSP00000263150	0.7129060838747786	0.22357545397620537	rgb(239,179,117)	WD repeat domain 37.
XRCC5	9606.ENSP00000375978	0.37374483165977557	0.27485911083281156	rgb(117,235,239)	X-ray repair cross-complementing protein 5; Single-stranded DNA-dependent ATP-dependent helicase. Has a role in chromosome translocation. The DNA helicase II complex binds preferentially to fork-like ends of double-stranded DNA in a cell cycle-dependent manner. It works in the 3'-5' direction. Binding to DNA may be mediated by XRCC6. Involved in DNA non-homologous end joining (NHEJ) required for …
YES1	9606.ENSP00000462468	0.301447135262847	0.5932686286787728	rgb(117,117,239)	Tyrosine-protein kinase Yes; Non-receptor protein tyrosine kinase that is involved in the regulation of cell growth and survival, apoptosis, cell-cell adhesion, cytoskeleton remodeling, and differentiation. Stimulation by receptor tyrosine kinases (RTKs) including EGRF, PDGFR, CSF1R and FGFR leads to recruitment of YES1 to the phosphorylated receptor, and activation and phosphorylation of downstr…

## Sheet: DSAD vs DS
Supplementary table 10: List of network nodes identified by STRING software. Excel sheet with DSAD vs. DS comparison group
#node	identifier	x_position	y_position	color	annotation
A2M	9606.ENSP00000323929	0.3714983713355049	0.5876237623762377	rgb(138,239,117)	Alpha-2-macroglobulin; Is able to inhibit all four classes of proteinases by a unique 'trapping' mechanism. This protein has a peptide stretch, called the 'bait region' which contains specific cleavage sites for different proteinases. When a proteinase cleaves the bait region, a conformational change is induced in the protein which traps the proteinase. The entrapped enzyme remains active against…
AAK1	9606.ENSP00000386456	0.7413680781758958	0.6371287128712873	rgb(117,161,239)	AP2-associated protein kinase 1; Regulates clathrin-mediated endocytosis by phosphorylating the AP2M1/mu2 subunit of the adaptor protein complex 2 (AP-2) which ensures high affinity binding of AP-2 to cargo membrane proteins during the initial stages of endocytosis. Isoform 1 and isoform 2 display similar levels of kinase activity towards AP2M1. Regulates phosphorylation of other AP-2 subunits as…
AARS1	9606.ENSP00000261772	0.27084690553745927	0.44504950495049506	rgb(239,190,117)	Alanine--tRNA ligase, cytoplasmic; Catalyzes the attachment of alanine to tRNA(Ala) in a two- step reaction: alanine is first activated by ATP to form Ala-AMP and then transferred to the acceptor end of tRNA(Ala). Also edits incorrectly charged tRNA(Ala) via its editing domain. Belongs to the class-II aminoacyl-tRNA synthetase family.
ABAT	9606.ENSP00000379845	0.6866449511400652	0.22821782178217825	rgb(117,175,239)	4-aminobutyrate aminotransferase, mitochondrial; Catalyzes the conversion of gamma-aminobutyrate and L-beta- aminoisobutyrate to succinate semialdehyde and methylmalonate semialdehyde, respectively. Can also convert delta-aminovalerate and beta-alanine; Belongs to the class-III pyridoxal-phosphate-dependent aminotransferase family.
ABR	9606.ENSP00000303909	0.5732899022801304	0.8133663366336634	rgb(179,239,117)	Active breakpoint cluster region-related protein; Protein with a unique structure having two opposing regulatory activities toward small GTP-binding proteins. The C-terminus is a GTPase-activating protein domain which stimulates GTP hydrolysis by RAC1, RAC2 and CDC42. Accelerates the intrinsic rate of GTP hydrolysis of RAC1 or CDC42, leading to down-regulation of the active GTP-bound form. The ce…
ACAT1	9606.ENSP00000265838	0.4374592833876222	0.2237623762376238	rgb(239,220,117)	Acetyl-CoA acetyltransferase, mitochondrial; This is one of the enzymes that catalyzes the last step of the mitochondrial beta-oxidation pathway, an aerobic process breaking down fatty acids into acetyl-CoA. Using free coenzyme A/CoA, catalyzes the thiolytic cleavage of medium- to long-chain 3-oxoacyl-CoAs into acetyl-CoA and a fatty acyl-CoA shortened by two carbon atoms. The activity of the enz…
ACAT2	9606.ENSP00000356015	0.45798045602605864	0.16930693069306932	rgb(117,239,189)	Acetyl-CoA acetyltransferase, cytosolic; Involved in the biosynthetic pathway of cholesterol.
ACLY	9606.ENSP00000466259	0.42915309446254074	0.352970297029703	rgb(117,117,239)	ATP-citrate synthase; Catalyzes the cleavage of citrate into oxaloacetate and acetyl-CoA, the latter serving as common substrate for de novo cholesterol and fatty acid synthesis. In the N-terminal section; belongs to the succinate/malate CoA ligase beta subunit family.
ACO2	9606.ENSP00000216254	0.49560260586319216	0.3707920792079208	rgb(239,120,117)	Aconitate hydratase, mitochondrial; Catalyzes the isomerization of citrate to isocitrate via cis- aconitate; Belongs to the aconitase/IPM isomerase family.
ACOT7	9606.ENSP00000367086	0.6758957654723128	0.31683168316831684	rgb(117,220,239)	Cytosolic acyl coenzyme A thioester hydrolase; Acyl-CoA thioesterases are a group of enzymes that catalyze the hydrolysis of acyl-CoAs to the free fatty acid and coenzyme A (CoASH), providing the potential to regulate intracellular levels of acyl-CoAs, free fatty acids and CoASH. Acyl-coenzyme A thioesterase 7/ACOT7 preferentially hydrolyzes palmitoyl-CoA, but has a broad specificity acting on ot…
ACSL4	9606.ENSP00000339787	0.5620521172638437	0.2376237623762376	rgb(117,239,128)	Long-chain-fatty-acid--CoA ligase 4; Catalyzes the conversion of long-chain fatty acids to their active form acyl-CoA for both synthesis of cellular lipids, and degradation via beta-oxidation. Preferentially activates arachidonate and eicosapentaenoate as substrates. Preferentially activates 8,9-EET > 14,15-EET > 5,6-EET > 11,12-EET. Modulates glucose- stimulated insulin secretion by regulating t…
ACSL6	9606.ENSP00000498260	0.40570032573289905	0.18811881188118812	rgb(117,117,239)	Long-chain-fatty-acid--CoA ligase 6; Catalyzes the conversion of long-chain fatty acids to their active form acyl-CoA for both synthesis of cellular lipids, and degradation via beta-oxidation. Plays an important role in fatty acid metabolism in brain and the acyl- CoAs produced may be utilized exclusively for the synthesis of the brain lipid; Belongs to the ATP-dependent AMP-binding enzyme family.
ACTG1	9606.ENSP00000458162	0.4574918566775244	0.550990099009901	rgb(117,117,239)	Actin, cytoplasmic 2, N-terminally processed; Actins are highly conserved proteins that are involved in various types of cell motility and are ubiquitously expressed in all eukaryotic cells.
ACTN4	9606.ENSP00000252699	0.44771986970684036	0.6405940594059406	rgb(239,176,117)	Alpha-actinin-4; F-actin cross-linking protein which is thought to anchor actin to a variety of intracellular structures. This is a bundling protein (Probable). Probably involved in vesicular trafficking via its association with the CART complex. The CART complex is necessary for efficient transferrin receptor recycling but not for EGFR degradation. Involved in tight junction assembly in epitheli…
ACTR1A	9606.ENSP00000358921	0.5625407166123779	0.6386138613861387	rgb(117,239,206)	Alpha-centractin; Component of a multi-subunit complex involved in microtubule based vesicle motility. It is associated with the centrosome.
ADAM22	9606.ENSP00000265727	0.7579804560260587	0.649009900990099	rgb(239,220,117)	Disintegrin and metalloproteinase domain-containing protein 22; Probable ligand for integrin in the brain. This is a non catalytic metalloprotease-like protein. Involved in regulation of cell adhesion and spreading and in inhibition of cell proliferation. Neuronal receptor for LGI1.
ADD1	9606.ENSP00000264758	0.43697068403908795	0.604950495049505	rgb(239,210,117)	Alpha-adducin; Membrane-cytoskeleton-associated protein that promotes the assembly of the spectrin-actin network. Binds to calmodulin.
ADD2	9606.ENSP00000264436	0.4237785016286645	0.6217821782178218	rgb(239,206,117)	Beta-adducin; Membrane-cytoskeleton-associated protein that promotes the assembly of the spectrin-actin network. Binds to the erythrocyte membrane receptor SLC2A1/GLUT1 and may therefore provide a link between the spectrin cytoskeleton to the plasma membrane. Binds to calmodulin. Calmodulin binds preferentially to the beta subunit. Belongs to the aldolase class II family. Adducin subfamily.
ADD3	9606.ENSP00000348381	0.4526058631921824	0.6262376237623762	rgb(117,239,149)	Gamma-adducin; Membrane-cytoskeleton-associated protein that promotes the assembly of the spectrin-actin network. Plays a role in actin filament capping. Binds to calmodulin. Belongs to the aldolase class II family. Adducin subfamily.
ADGRL3	9606.ENSP00000422533	0.7745928338762216	0.44455445544554456	rgb(117,120,239)	Adhesion G protein-coupled receptor L3; Plays a role in cell-cell adhesion and neuron guidance via its interactions with FLRT2 and FLRT3 that are expressed at the surface of adjacent cells. Plays a role in the development of glutamatergic synapses in the cortex. Important in determining the connectivity rates between the principal neurons in the cortex. Belongs to the G-protein coupled receptor 2…
AGAP3	9606.ENSP00000380413	0.7086319218241043	0.8767326732673267	rgb(117,172,239)	Arf-GAP with GTPase, ANK repeat and PH domain-containing protein 3; GTPase-activating protein for the ADP ribosylation factor family (Potential). GTPase which may be involved in the degradation of expanded polyglutamine proteins through the ubiquitin-proteasome pathway; Belongs to the centaurin gamma-like family.
AGK	9606.ENSP00000497280	0.3392508143322475	0.27920792079207923	rgb(117,117,239)	Acylglycerol kinase, mitochondrial; Lipid kinase that can phosphorylate both monoacylglycerol and diacylglycerol to form lysophosphatidic acid (LPA) and phosphatidic acid (PA), respectively. Does not phosphorylate sphingosine. Phosphorylates ceramide (By similarity). Phosphorylates 1,2-dioleoylglycerol more rapidly than 2,3- dioleoylglycerol (By similarity). Independently of its lipid kinase acti…
AGL	9606.ENSP00000294724	0.5659609120521174	0.15792079207920792	rgb(208,239,117)	Amylo-alpha-1,6-glucosidase; Multifunctional enzyme acting as 1,4-alpha-D-glucan:1,4- alpha-D-glucan 4-alpha-D-glycosyltransferase and amylo-1,6-glucosidase in glycogen degradation.
AHSA1	9606.ENSP00000216479	0.3026058631921824	0.4524752475247525	rgb(239,123,117)	Activator of 90 kDa heat shock protein ATPase homolog 1; Acts as a co-chaperone of HSP90AA1. Activates the ATPase activity of HSP90AA1 leading to increase in its chaperone activity. Competes with the inhibitory co- chaperone FNIP1 for binding to HSP90AA1, thereby providing a reciprocal regulatory mechanism for chaperoning of client proteins. Competes with the inhibitory co-chaperone TSC1 for bind…
AK1	9606.ENSP00000223836	0.3778501628664495	0.33663366336633666	rgb(239,137,117)	Adenylate kinase isoenzyme 1; Catalyzes the reversible transfer of the terminal phosphate group between ATP and AMP. Also displays broad nucleoside diphosphate kinase activity. Plays an important role in cellular energy homeostasis and in adenine nucleotide metabolism.
AK4	9606.ENSP00000378743	0.3236156351791531	0.31732673267326733	rgb(117,180,239)	Adenylate kinase 4, mitochondrial; Involved in maintaining the homeostasis of cellular nucleotides by catalyzing the interconversion of nucleoside phosphates. Efficiently phosphorylates AMP and dAMP using ATP as phosphate donor, but phosphorylates only AMP when using GTP as phosphate donor. Also displays broad nucleoside diphosphate kinase activity. Plays a role in controlling cellular ATP levels…
AK5	9606.ENSP00000346577	0.3382736156351791	0.30643564356435643	rgb(117,239,145)	Adenylate kinase isoenzyme 5; Nucleoside monophosphate (NMP) kinase that catalyzes the reversible transfer of the terminal phosphate group between nucleoside triphosphates and monophosphates. Active on AMP and dAMP with ATP as a donor. When GTP is used as phosphate donor, the enzyme phosphorylates AMP, CMP, and to a small extent dCMP. Also displays broad nucleoside diphosphate kinase activity.
AKAP12	9606.ENSP00000384537	0.37100977198697066	0.6945544554455446	rgb(117,165,239)	A-kinase anchor protein 12; Anchoring protein that mediates the subcellular compartmentation of protein kinase A (PKA) and protein kinase C (PKC).
AKR1A1	9606.ENSP00000361140	0.6925081433224756	0.2950495049504951	rgb(117,239,220)	Aldo-keto reductase family 1 member A1; Catalyzes the NADPH-dependent reduction of a wide variety of carbonyl-containing compounds to their corresponding alcohols. Displays enzymatic activity towards endogenous metabolites such as aromatic and aliphatic aldehydes, ketones, monosaccharides and bile acids, with a preference for negatively charged substrates, such as glucuronate and succinic semiald…
AKR1C1	9606.ENSP00000370254	0.780456026058632	0.2955445544554456	rgb(117,205,239)	Aldo-keto reductase family 1 member C1; Converts progesterone to its inactive form, 20-alpha- dihydroxyprogesterone (20-alpha-OHP). In the liver and intestine, may have a role in the transport of bile. May have a role in monitoring the intrahepatic bile acid concentration. Has a low bile-binding ability. May play a role in myelin formation; Belongs to the aldo/keto reductase family.
ALB	9606.ENSP00000295897	0.4990228013029316	0.5207920792079208	rgb(205,239,117)	Serum albumin; Serum albumin, the main protein of plasma, has a good binding capacity for water, Ca(2+), Na(+), K(+), fatty acids, hormones, bilirubin and drugs (Probable). Its main function is the regulation of the colloidal osmotic pressure of blood (Probable). Major zinc transporter in plasma, typically binds about 80% of all plasma zinc. Major calcium and magnesium transporter in plasma, bind…
ALCAM	9606.ENSP00000305988	0.41889250814332246	0.7009900990099011	rgb(174,239,117)	CD166 antigen; Cell adhesion molecule that mediates both heterotypic cell- cell contacts via its interaction with CD6, as well as homotypic cell- cell contacts. Promotes T-cell activation and proliferation via its interactions with CD6. Contributes to the formation and maturation of the immunological synapse via its interactions with CD6. Mediates homotypic interactions with cells that express AL…
ALDH2	9606.ENSP00000261733	0.5982084690553747	0.28069306930693066	rgb(239,189,117)	Aldehyde dehydrogenase, mitochondrial; Aldehyde dehydrogenase 2 family member; Belongs to the aldehyde dehydrogenase family.
ALDH4A1	9606.ENSP00000364490	0.5776872964169382	0.19257425742574258	rgb(117,234,239)	Delta-1-pyrroline-5-carboxylate dehydrogenase, mitochondrial; Irreversible conversion of delta-1-pyrroline-5-carboxylate (P5C), derived either from proline or ornithine, to glutamate. This is a necessary step in the pathway interconnecting the urea and tricarboxylic acid cycles. The preferred substrate is glutamic gamma- semialdehyde, other substrates include succinic, glutaric and adipic semiald…
ALDH5A1	9606.ENSP00000314649	0.5703583061889251	0.25445544554455446	rgb(157,239,117)	Succinate-semialdehyde dehydrogenase, mitochondrial; Catalyzes one step in the degradation of the inhibitory neurotransmitter gamma-aminobutyric acid (GABA).
ALDH6A1	9606.ENSP00000450436	0.6153094462540717	0.15792079207920792	rgb(117,117,239)	Methylmalonate-semialdehyde dehydrogenase [acylating], mitochondrial; Plays a role in valine and pyrimidine metabolism. Binds fatty acyl-CoA; Belongs to the aldehyde dehydrogenase family.
ALDH7A1	9606.ENSP00000387123	0.6221498371335505	0.32722772277227724	rgb(117,160,239)	Alpha-aminoadipic semialdehyde dehydrogenase; Multifunctional enzyme mediating important protective effects. Metabolizes betaine aldehyde to betaine, an important cellular osmolyte and methyl donor. Protects cells from oxidative stress by metabolizing a number of lipid peroxidation-derived aldehydes. Involved in lysine catabolism; Belongs to the aldehyde dehydrogenase family.
ALDOA	9606.ENSP00000496166	0.4995114006514658	0.4133663366336634	rgb(117,117,239)	Fructose-bisphosphate aldolase A; Plays a key role in glycolysis and gluconeogenesis. In addition, may also function as scaffolding protein (By similarity). Belongs to the class I fructose-bisphosphate aldolase family.
AMPH	9606.ENSP00000348602	0.6656351791530944	0.6712871287128713	rgb(117,239,150)	Amphiphysin; May participate in mechanisms of regulated exocytosis in synapses and certain endocrine cell types. May control the properties of the membrane associated cytoskeleton.
ANK2	9606.ENSP00000349588	0.5576547231270359	0.6331683168316833	rgb(117,239,156)	Ankyrin-2; Plays an essential role in the localization and membrane stabilization of ion transporters and ion channels in several cell types, including cardiomyocytes, as well as in striated muscle cells. In skeletal muscle, required for proper localization of DMD and DCTN4 and for the formation and/or stability of a special subset of microtubules associated with costameres and neuromuscular junc…
ANKFY1	9606.ENSP00000459943	0.8473941368078176	0.4876237623762376	rgb(117,117,239)	Rabankyrin-5; Proposed effector of Rab5. Binds to phosphatidylinositol 3- phosphate (PI(3)P). Involved in homotypic early endosome fusion and to a lesser extent in heterotypic fusion of chlathrin-coated vesicles with early endosomes. Involved in macropinocytosis; the function is dependent on Rab5-GTP. Required for correct endosomal localization. Involved in the internalization and trafficking of …
ANXA1	9606.ENSP00000366109	0.41400651465798044	0.5960396039603961	rgb(117,226,239)	Annexin A1; Plays important roles in the innate immune response as effector of glucocorticoid-mediated responses and regulator of the inflammatory process. Has anti-inflammatory activity. Plays a role in glucocorticoid-mediated down-regulation of the early phase of the inflammatory response (By similarity). Promotes resolution of inflammation and wound healing. Functions at least in part by activ…
ANXA11	9606.ENSP00000398610	0.32654723127035834	0.6420792079207922	rgb(117,144,239)	Annexin A11; Binds specifically to calcyclin in a calcium-dependent manner (By similarity). Required for midbody formation and completion of the terminal phase of cytokinesis.
ANXA5	9606.ENSP00000296511	0.4311074918566775	0.5435643564356436	rgb(202,239,117)	Annexin A5; This protein is an anticoagulant protein that acts as an indirect inhibitor of the thromboplastin-specific complex, which is involved in the blood coagulation cascade.
ANXA6	9606.ENSP00000346550	0.4037459283387622	0.4153465346534654	rgb(117,239,144)	Annexin A6; May associate with CD21. May regulate the release of Ca(2+) from intracellular stores; Belongs to the annexin family.
AP2A2	9606.ENSP00000327694	0.6597719869706841	0.614851485148515	rgb(129,239,117)	AP-2 complex subunit alpha-2; Component of the adaptor protein complex 2 (AP-2). Adaptor protein complexes function in protein transport via transport vesicles in different membrane traffic pathways. Adaptor protein complexes are vesicle coat components and appear to be involved in cargo selection and vesicle formation. AP-2 is involved in clathrin-dependent endocytosis in which cargo proteins ar…
AP2B1	9606.ENSP00000483185	0.5478827361563519	0.6603960396039605	rgb(117,117,239)	AP-2 complex subunit beta; Component of the adaptor protein complex 2 (AP-2). Adaptor protein complexes function in protein transport via transport vesicles in different membrane traffic pathways. Adaptor protein complexes are vesicle coat components and appear to be involved in cargo selection and vesicle formation. AP-2 is involved in clathrin-dependent endocytosis in which cargo proteins are i…
AP2M1	9606.ENSP00000403362	0.6094462540716613	0.4975247524752475	rgb(117,137,239)	AP-2 complex subunit mu; Component of the adaptor protein complex 2 (AP-2). Adaptor protein complexes function in protein transport via transport vesicles in different membrane traffic pathways. Adaptor protein complexes are vesicle coat components and appear to be involved in cargo selection and vesicle formation. AP-2 is involved in clathrin-dependent endocytosis in which cargo proteins are inc…
AP2S1	9606.ENSP00000470176	0.6583061889250814	0.47425742574257423	rgb(117,117,239)	AP-2 complex subunit sigma; Component of the adaptor protein complex 2 (AP-2). Adaptor protein complexes function in protein Transport via Transport vesicles in different membrane traffic pathways. Adaptor protein complexes are vesicle coat components and appear to be involved in cargo selection and vesicle formation. AP-2 is involved in clathrin-dependent endocytosis in which cargo proteins are …
APMAP	9606.ENSP00000217456	0.2982084690553746	0.3103960396039604	rgb(239,126,117)	Adipocyte plasma membrane-associated protein; Exhibits strong arylesterase activity with beta-naphthyl acetate and phenyl acetate. May play a role in adipocyte differentiation; Belongs to the strictosidine synthase family.
APOA1	9606.ENSP00000236850	0.4755700325732899	0.5346534653465347	rgb(239,155,117)	Truncated apolipoprotein A-I; Participates in the reverse transport of cholesterol from tissues to the liver for excretion by promoting cholesterol efflux from tissues and by acting as a cofactor for the lecithin cholesterol acyltransferase (LCAT). As part of the SPAP complex, activates spermatozoa motility.
APOE	9606.ENSP00000252486	0.5273615635179153	0.5301980198019802	rgb(239,174,117)	Apolipoprotein E; APOE is an apolipoprotein, a protein associating with lipid particles, that mainly functions in lipoprotein-mediated lipid transport between organs via the plasma and interstitial fluids. APOE is a core component of plasma lipoproteins and is involved in their production, conversion and clearance. Apoliproteins are amphipathic molecules that interact both with lipids of the lipo…
APOO	9606.ENSP00000368528	0.3705211726384365	0.3584158415841584	rgb(117,212,239)	MICOS complex subunit MIC26; Component of the MICOS complex, a large protein complex of the mitochondrial inner membrane that plays crucial roles in the maintenance of crista junctions, inner membrane architecture, and formation of contact sites to the outer membrane. Plays a crucial role in crista junction formation and mitochondrial function. Can promote cardiac lipotoxicity by enhancing mitoch…
APP	9606.ENSP00000284981	0.5420195439739414	0.5564356435643565	rgb(223,239,117)	Gamma-secretase C-terminal fragment 50; Functions as a cell surface receptor and performs physiological functions on the surface of neurons relevant to neurite growth, neuronal adhesion and axonogenesis. Interaction between APP molecules on neighboring cells promotes synaptogenesis. Involved in cell mobility and transcription regulation through protein-protein interactions. Can promote transcript…
AQP1	9606.ENSP00000311165	0.6964169381107492	0.39207920792079204	rgb(160,239,117)	Aquaporin-1; Forms a water-specific channel that provides the plasma membranes of red cells and kidney proximal tubules with high permeability to water, thereby permitting water to move in the direction of an osmotic gradient.
ARF1	9606.ENSP00000440005	0.5986970684039089	0.5594059405940595	rgb(117,117,239)	ADP-ribosylation factor 1; GTP-binding protein involved in protein trafficking among different compartments. Modulates vesicle budding and uncoating within the Golgi complex. Deactivation induces the redistribution of the entire Golgi complex to the endoplasmic reticulum, suggesting a crucial role in protein trafficking. In its GTP-bound form, its triggers the association with coat proteins with …
ARHGAP1	9606.ENSP00000310491	0.5302931596091206	0.7702970297029703	rgb(162,239,117)	Rho GTPase-activating protein 1; GTPase activator for the Rho, Rac and Cdc42 proteins, converting them to the putatively inactive GDP-bound state. Cdc42 seems to be the preferred substrate.
ARHGDIA	9606.ENSP00000463939	0.5278501628664496	0.6400990099009901	rgb(117,117,239)	Rho GDP-dissociation inhibitor 1; Controls Rho proteins homeostasis. Regulates the GDP/GTP exchange reaction of the Rho proteins by inhibiting the dissociation of GDP from them, and the subsequent binding of GTP to them. Retains Rho proteins such as CDC42, RAC1 and RHOA in an inactive cytosolic pool, regulating their stability and protecting them from degradation. Actively involved in the recycli…
ARHGEF2	9606.ENSP00000354837	0.6074918566775246	0.7168316831683169	rgb(117,239,178)	Rho guanine nucleotide exchange factor 2; Activates Rho-GTPases by promoting the exchange of GDP for GTP. May be involved in epithelial barrier permeability, cell motility and polarization, dendritic spine morphology, antigen presentation, leukemic cell differentiation, cell cycle regulation, innate immune response, and cancer. Binds Rac-GTPases, but does not seem to promote nucleotide exchange a…
ARHGEF7	9606.ENSP00000495631	0.5322475570032573	0.6960396039603961	rgb(117,117,239)	Rho guanine nucleotide exchange factor 7; Acts as a RAC1 guanine nucleotide exchange factor (GEF) and can induce membrane ruffling. Functions in cell migration, attachment and cell spreading. Promotes targeting of RAC1 to focal adhesions (By similarity). May function as a positive regulator of apoptosis. Downstream of NMDA receptors and CaMKK-CaMK1 signaling cascade, promotes the formation of spi…
ARL6IP5	9606.ENSP00000273258	0.4027687296416938	0.7658415841584159	rgb(239,234,117)	PRA1 family protein 3; Regulates intracellular concentrations of taurine and glutamate. Negatively modulates SLC1A1/EAAC1 glutamate transport activity by decreasing its affinity for glutamate in a PKC activity- dependent manner. May be involved in membrane traffic.
ARL8B	9606.ENSP00000479202	0.7741042345276874	0.4272277227722772	rgb(117,117,239)	ADP-ribosylation factor-like protein 8B; Plays a role in lysosome motility. In neurons, mediates the anterograde axonal long- range transport of presynaptic lysosome-related vesicles required for presynaptic biogenesis and synaptic function (By similarity). May play a role in chromosome segregation.
ATAD1	9606.ENSP00000339017	0.40960912052117265	0.6425742574257427	rgb(117,239,126)	ATPase family AAA domain-containing protein 1; ATPase that plays a critical role in regulating the surface expression of AMPA receptors (AMPAR), thereby regulating synaptic plasticity and learning and memory. Required for NMDA-stimulated AMPAR internalization and inhibition of GRIA1 and GRIA2 recycling back to the plasma membrane; these activities are ATPase-dependent (By similarity).
ATL1	9606.ENSP00000351155	0.6842019543973942	0.7346534653465348	rgb(117,239,161)	Atlastin-1; GTPase tethering membranes through formation of trans- homooligomers and mediating homotypic fusion of endoplasmic reticulum membranes. Functions in endoplasmic reticulum tubular network biogenesis. May also regulate Golgi biogenesis. May regulate axonal development. Belongs to the TRAFAC class dynamin-like GTPase superfamily. GB1/RHD3-type GTPase family. GB1 subfamily.
ATP1A1	9606.ENSP00000445306	0.5156351791530945	0.5420792079207921	rgb(117,117,239)	Sodium/potassium-transporting ATPase subunit alpha-1; This is the catalytic component of the active enzyme, which catalyzes the hydrolysis of ATP coupled with the exchange of sodium and potassium ions across the plasma membrane. This action creates the electrochemical gradient of sodium and potassium ions, providing the energy for active transport of various nutrients. Belongs to the cation trans…
ATP1B1	9606.ENSP00000356790	0.7013029315960913	0.4564356435643564	rgb(117,239,194)	Sodium/potassium-transporting ATPase subunit beta-1; This is the non-catalytic component of the active enzyme, which catalyzes the hydrolysis of ATP coupled with the exchange of Na(+) and K(+) ions across the plasma membrane. The beta subunit regulates, through assembly of alpha/beta heterodimers, the number of sodium pumps transported to the plasma membrane.
ATP1B2	9606.ENSP00000250111	0.693485342019544	0.6707920792079208	rgb(239,171,117)	Sodium/potassium-transporting ATPase subunit beta-2; This is the non-catalytic component of the active enzyme, which catalyzes the hydrolysis of ATP coupled with the exchange of Na(+) and K(+) ions across the plasma membrane. The exact function of the beta-2 subunit is not known.
ATP1B3	9606.ENSP00000286371	0.688599348534202	0.5381188118811882	rgb(222,239,117)	Sodium/potassium-transporting ATPase subunit beta-3; This is the non-catalytic component of the active enzyme, which catalyzes the hydrolysis of ATP coupled with the exchange of Na(+) and K(+) ions across the plasma membrane. The exact function of the beta-3 subunit is not known.
ATP2B1	9606.ENSP00000392043	0.6925081433224756	0.6143564356435645	rgb(117,149,239)	Plasma membrane calcium-transporting ATPase 1; Catalyzes the hydrolysis of ATP coupled with the transport of calcium from the cytoplasm to the extracellular space thereby maintaining intracellular calcium homeostasis. Plays a role in blood pressure regulation through regulation of intracellular calcium concentration and nitric oxide production leading to regulation of vascular smooth muscle cells…
ATP5F1A	9606.ENSP00000381736	0.4692182410423453	0.36287128712871286	rgb(117,170,239)	ATP synthase subunit alpha, mitochondrial; Mitochondrial membrane ATP synthase (F(1)F(0) ATP synthase or Complex V) produces ATP from ADP in the presence of a proton gradient across the membrane which is generated by electron transport complexes of the respiratory chain. F-type ATPases consist of two structural domains, F(1) - containing the extramembraneous catalytic core, and F(0) - containing …
ATP5F1B	9606.ENSP00000262030	0.48680781758957653	0.3584158415841584	rgb(239,191,117)	ATP synthase subunit beta, mitochondrial; Mitochondrial membrane ATP synthase (F(1)F(0) ATP synthase or Complex V) produces ATP from ADP in the presence of a proton gradient across the membrane which is generated by electron transport complexes of the respiratory chain. F-type ATPases consist of two structural domains, F(1) - containing the extramembraneous catalytic core, and F(0) - containing t…
ATP5F1C	9606.ENSP00000349142	0.46726384364820844	0.32772277227722774	rgb(117,239,153)	ATP synthase subunit gamma, mitochondrial; Mitochondrial membrane ATP synthase (F(1)F(0) ATP synthase or Complex V) produces ATP from ADP in the presence of a proton gradient across the membrane which is generated by electron transport complexes of the respiratory chain. F-type ATPases consist of two structural domains, F(1) - containing the extramembraneous catalytic core, and F(0) - containing …
ATP5F1D	9606.ENSP00000215375	0.48631921824104235	0.29009900990099013	rgb(0,28,178)	ATP synthase subunit delta, mitochondrial; Mitochondrial membrane ATP synthase (F(1)F(0) ATP synthase or Complex V) produces ATP from ADP in the presence of a proton gradient across the membrane which is generated by electron transport complexes of the respiratory chain. F-type ATPases consist of two structural domains, F(1) - containing the extramembraneous catalytic core, and F(0) - containing …
ATP5MF	9606.ENSP00000292475	0.5293159609120521	0.18663366336633663	rgb(210,239,117)	ATP synthase subunit f, mitochondrial; Mitochondrial membrane ATP synthase (F(1)F(0) ATP synthase or Complex V) produces ATP from ADP in the presence of a proton gradient across the membrane which is generated by electron transport complexes of the respiratory chain. F-type ATPases consist of two structural domains, F(1) - containing the extramembraneous catalytic core and F(0) - containing the m…
ATP5MG	9606.ENSP00000300688	0.5522801302931597	0.22029702970297033	rgb(188,239,117)	ATP synthase subunit g, mitochondrial; Mitochondrial membrane ATP synthase (F(1)F(0) ATP synthase or Complex V) produces ATP from ADP in the presence of a proton gradient across the membrane which is generated by electron transport complexes of the respiratory chain. F-type ATPases consist of two structural domains, F(1) - containing the extramembraneous catalytic core, and F(0) - containing the …
ATP5PB	9606.ENSP00000358737	0.528827361563518	0.22475247524752479	rgb(117,239,204)	ATP synthase F(0) complex subunit B1, mitochondrial; Mitochondrial membrane ATP synthase (F(1)F(0) ATP synthase or Complex V) produces ATP from ADP in the presence of a proton gradient across the membrane which is generated by electron transport complexes of the respiratory chain. F-type ATPases consist of two structural domains, F(1) - containing the extramembraneous catalytic core, and F(0) - c…
ATP5PD	9606.ENSP00000301587	0.4545602605863192	0.26584158415841586	rgb(187,239,117)	ATP synthase subunit d, mitochondrial; Mitochondrial membrane ATP synthase (F(1)F(0) ATP synthase or Complex V) produces ATP from ADP in the presence of a proton gradient across the membrane which is generated by electron transport complexes of the respiratory chain. F-type ATPases consist of two structural domains, F(1) - containing the extramembraneous catalytic core, and F(0) - containing the …
ATP5PF	9606.ENSP00000389649	0.4741042345276873	0.2237623762376238	rgb(117,151,239)	ATP synthase-coupling factor 6, mitochondrial; Mitochondrial membrane ATP synthase (F(1)F(0) ATP synthase or Complex V) produces ATP from ADP in the presence of a proton gradient across the membrane which is generated by electron transport complexes of the respiratory chain. F-type ATPases consist of two structural domains, F(1) - containing the extramembraneous catalytic core and F(0) - containi…
ATP5PO	9606.ENSP00000290299	0.48143322475570033	0.299009900990099	rgb(217,239,117)	ATP synthase subunit O, mitochondrial; Mitochondrial membrane ATP synthase (F(1)F(0) ATP synthase or Complex V) produces ATP from ADP in the presence of a proton gradient across the membrane which is generated by electron transport complexes of the respiratory chain. F-type ATPases consist of two structural domains, F(1) - containing the extramembraneous catalytic core and F(0) - containing the m…
ATP6V0A1	9606.ENSP00000264649	0.6925081433224756	0.3301980198019802	rgb(239,208,117)	V-type proton ATPase 116 kDa subunit a isoform 1; Required for assembly and activity of the vacuolar ATPase. Potential role in differential targeting and regulation of the enzyme for a specific organelle (By similarity).
ATP6V0C	9606.ENSP00000329757	0.5205211726384366	0.2584158415841584	rgb(126,239,117)	V-type proton ATPase 16 kDa proteolipid subunit; Proton-conducting pore forming subunit of the membrane integral V0 complex of vacuolar ATPase. V-ATPase is responsible for acidifying a variety of intracellular compartments in eukaryotic cells.
ATP6V0D1	9606.ENSP00000290949	0.6539087947882737	0.3103960396039604	rgb(214,239,117)	V-type proton ATPase subunit d 1; Subunit of the integral membrane V0 complex of vacuolar ATPase. Vacuolar ATPase is responsible for acidifying a variety of intracellular compartments in eukaryotic cells, thus providing most of the energy required for transport processes in the vacuolar system. May play a role in coupling of proton transport and ATP hydrolysis (By similarity). May play a role in …
ATP6V1A	9606.ENSP00000273398	0.6074918566775246	0.37673267326732673	rgb(239,234,117)	V-type proton ATPase catalytic subunit A; Catalytic subunit of the peripheral V1 complex of vacuolar ATPase. V-ATPase vacuolar ATPase is responsible for acidifying a variety of intracellular compartments in eukaryotic cells. In aerobic conditions, involved in intracellular iron homeostasis, thus triggering the activity of Fe(2+) prolyl hydroxylase (PHD) enzymes, and leading to HIF1A hydroxylation…
ATP6V1B2	9606.ENSP00000276390	0.6255700325732899	0.3381188118811881	rgb(239,239,117)	V-type proton ATPase subunit B, brain isoform; Non-catalytic subunit of the peripheral V1 complex of vacuolar ATPase. V-ATPase is responsible for acidifying a variety of intracellular compartments in eukaryotic cells; Belongs to the ATPase alpha/beta chains family.
ATP6V1C1	9606.ENSP00000430282	0.6627035830618893	0.24306930693069306	rgb(117,117,239)	V-type proton ATPase subunit C 1; Subunit of the peripheral V1 complex of vacuolar ATPase. Subunit C is necessary for the assembly of the catalytic sector of the enzyme and is likely to have a specific function in its catalytic activity. V-ATPase is responsible for acidifying a variety of intracellular compartments in eukaryotic cells.
ATP6V1D	9606.ENSP00000216442	0.613843648208469	0.20693069306930695	rgb(239,121,117)	V-type proton ATPase subunit D; Subunit of the peripheral V1 complex of vacuolar ATPase. Vacuolar ATPase is responsible for acidifying a variety of intracellular compartments in eukaryotic cells, thus providing most of the energy required for transport processes in the vacuolar system (By similarity). May play a role in cilium biogenesis through regulation of the transport and the localization of…
ATP6V1E1	9606.ENSP00000253413	0.6509771986970684	0.3643564356435644	rgb(239,178,117)	V-type proton ATPase subunit E 1; Subunit of the peripheral V1 complex of vacuolar ATPase essential for assembly or catalytic function. V-ATPase is responsible for acidifying a variety of intracellular compartments in eukaryotic cells.
ATP6V1G2	9606.ENSP00000302194	0.6773615635179153	0.2400990099009901	rgb(185,239,117)	V-type proton ATPase subunit G 2; Catalytic subunit of the peripheral V1 complex of vacuolar ATPase (V-ATPase). V-ATPase is responsible for acidifying a variety of intracellular compartments in eukaryotic cells.
ATP6V1H	9606.ENSP00000352522	0.6289902280130293	0.25792079207920793	rgb(117,239,163)	V-type proton ATPase subunit H; Subunit of the peripheral V1 complex of vacuolar ATPase. Subunit H activates the ATPase activity of the enzyme and couples ATPase activity to proton flow. Vacuolar ATPase is responsible for acidifying a variety of intracellular compartments in eukaryotic cells, thus providing most of the energy required for transport processes in the vacuolar system (By similarity)…
ATP8A1	9606.ENSP00000371084	0.7965798045602607	0.8767326732673267	rgb(117,201,239)	Phospholipid-transporting ATPase IA; Catalytic component of a P4-ATPase flippase complex which catalyzes the hydrolysis of ATP coupled to the transport of aminophospholipids from the outer to the inner leaflet of various membranes and ensures the maintenance of asymmetric distribution of phospholipids. Phospholipid translocation seems also to be implicated in vesicle formation and in uptake of li…
BASP1	9606.ENSP00000319281	0.3509771986970684	0.6257425742574257	rgb(148,239,117)	Brain abundant membrane attached signal protein 1; Belongs to the BASP1 family.
BCKDK	9606.ENSP00000378405	0.357328990228013	0.22722772277227726	rgb(117,182,239)	[3-methyl-2-oxobutanoate dehydrogenase [lipoamide]] kinase, mitochondrial; Catalyzes the phosphorylation and inactivation of the branched-chain alpha-ketoacid dehydrogenase complex, the key regulatory enzyme of the valine, leucine and isoleucine catabolic pathways. Key enzyme that regulate the activity state of the BCKD complex.
BCL2L13	9606.ENSP00000480836	0.8185667752442998	0.26881188118811883	rgb(117,117,239)	Bcl-2-like protein 13; May promote the activation of caspase-3 and apoptosis.
BIN1	9606.ENSP00000316779	0.632899022801303	0.653960396039604	rgb(154,239,117)	Myc box-dependent-interacting protein 1; Is a key player in the control of plasma membrane curvature, membrane shaping and membrane remodeling. Required in muscle cells for the formation of T-tubules, tubular invaginations of the plasma membrane that function in depolarization-contraction coupling. Is a negative regulator of endocytosis (By similarity). Is also involved in the regulation of intra…
BLVRB	9606.ENSP00000263368	0.5571661237785017	0.19405940594059407	rgb(239,201,117)	Flavin reductase (NADPH); Broad specificity oxidoreductase that catalyzes the NADPH- dependent reduction of a variety of flavins, such as riboflavin, FAD or FMN, biliverdins, methemoglobin and PQQ (pyrroloquinoline quinone). Contributes to heme catabolism and metabolizes linear tetrapyrroles. Can also reduce the complexed Fe(3+) iron to Fe(2+) in the presence of FMN and NADPH. In the liver, conve…
BSG	9606.ENSP00000333769	0.5214983713355049	0.6311881188118812	rgb(117,239,117)	Basigin; Plays an important role in targeting the monocarboxylate transporters SLC16A1, SLC16A3, SLC16A8, SLC16A11 and SLC16A12 to the plasma membrane. Plays pivotal roles in spermatogenesis, embryo implantation, neural network formation and tumor progression. Stimulates adjacent fibroblasts to produce matrix metalloproteinases (MMPS). Seems to be a receptor for oligomannosidic glycans. In vitro,…
C1QBP	9606.ENSP00000225698	0.32947882736156353	0.4648514851485149	rgb(239,140,117)	Complement component 1 Q subcomponent-binding protein, mitochondrial; Is believed to be a multifunctional and multicompartmental protein involved in inflammation and infection processes, ribosome biogenesis, protein synthesis in mitochondria, regulation of apoptosis, transcriptional regulation and pre-mRNA splicing. At the cell surface is thought to act as an endothelial receptor for plasma prote…
CACNA2D1	9606.ENSP00000349320	0.5273615635179153	0.701980198019802	rgb(117,239,155)	Voltage-dependent calcium channel subunit alpha-2/delta-1; The alpha-2/delta subunit of voltage-dependent calcium channels regulates calcium current density and activation/inactivation kinetics of the calcium channel. Plays an important role in excitation- contraction coupling (By similarity).
CADM2	9606.ENSP00000384193	0.9221498371335506	0.5603960396039604	rgb(117,166,239)	Cell adhesion molecule 2; Adhesion molecule that engages in homo- and heterophilic interactions with the other nectin-like family members, leading to cell aggregation. Important for synapse organization, providing regulated trans-synaptic adhesion. Preferentially binds to oligodendrocytes.
CADM3	9606.ENSP00000357106	0.8644951140065147	0.5618811881188119	rgb(117,239,199)	Cell adhesion molecule 3; Involved in the cell-cell adhesion. Has both calcium- independent homophilic cell-cell adhesion activity and calcium- independent heterophilic cell-cell adhesion activity with IGSF4, NECTIN1 and NECTIN3. Interaction with EPB41L1 may regulate structure or function of cell-cell junctions (By similarity).
CADPS	9606.ENSP00000373215	0.8586319218241043	0.5366336633663367	rgb(117,198,239)	Calcium-dependent secretion activator 1; Calcium-binding protein involved in exocytosis of vesicles filled with neurotransmitters and neuropeptides. Probably acts upstream of fusion in the biogenesis or maintenance of mature secretory vesicles. Regulates catecholamine loading of DCVs. May specifically mediate the Ca(2+)-dependent exocytosis of large dense-core vesicles (DCVs) and other dense-core…
CALM2	9606.ENSP00000499797	0.5210097719869707	0.6029702970297031	rgb(117,117,239)	Calmodulin 2.
CALM3	9606.ENSP00000291295	0.5400651465798046	0.5465346534653466	rgb(213,239,117)	Calmodulin-1; Calmodulin mediates the control of a large number of enzymes, ion channels, aquaporins and other proteins through calcium-binding. Among the enzymes to be stimulated by the calmodulin-calcium complex are a number of protein kinases and phosphatases. Together with CCP110 and centrin, is involved in a genetic pathway that regulates the centrosome cycle and progression through cytokine…
CALR	9606.ENSP00000320866	0.4511400651465798	0.5306930693069307	rgb(144,239,117)	Calreticulin; Calcium-binding chaperone that promotes folding, oligomeric assembly and quality control in the endoplasmic reticulum (ER) via the calreticulin/calnexin cycle. This lectin interacts transiently with almost all of the monoglucosylated glycoproteins that are synthesized in the ER. Interacts with the DNA-binding domain of NR3C1 and mediates its nuclear export. Involved in maternal gene…
CAMK2A	9606.ENSP00000500386	0.5991856677524431	0.6153465346534654	rgb(117,117,239)	Calcium/calmodulin-dependent protein kinase type II subunit alpha; Calcium/calmodulin-dependent protein kinase that functions autonomously after Ca(2+)/calmodulin-binding and autophosphorylation, and is involved in synaptic plasticity, neurotransmitter release and long-term potentiation. Member of the NMDAR signaling complex in excitatory synapses, it regulates NMDAR-dependent potentiation of the…
CAMK4	9606.ENSP00000282356	0.4526058631921824	0.7237623762376239	rgb(229,239,117)	Calcium/calmodulin-dependent protein kinase type IV; Calcium/calmodulin-dependent protein kinase that operates in the calcium-triggered CaMKK-CaMK4 signaling cascade and regulates, mainly by phosphorylation, the activity of several transcription activators, such as CREB1, MEF2D, JUN and RORA, which play pivotal roles in immune response, inflammation, and memory consolidation. In the thymus, regul…
CAMKV	9606.ENSP00000419195	0.7433224755700326	0.7366336633663367	rgb(117,124,239)	CaM kinase-like vesicle-associated protein; Does not appear to have detectable kinase activity; Belongs to the protein kinase superfamily. CAMK Ser/Thr protein kinase family.
CAND1	9606.ENSP00000442318	0.23175895765472315	0.6544554455445545	rgb(117,117,239)	Cullin-associated NEDD8-dissociated protein 1; Key assembly factor of SCF (SKP1-CUL1-F-box protein) E3 ubiquitin ligase complexes that promotes the exchange of the substrate- recognition F-box subunit in SCF complexes, thereby playing a key role in the cellular repertoire of SCF complexes. Acts as a F-box protein exchange factor. The exchange activity of CAND1 is coupled with cycles of neddylatio…
CANX	9606.ENSP00000247461	0.5214983713355049	0.49653465346534653	rgb(239,165,117)	Calnexin; Calcium-binding protein that interacts with newly synthesized glycoproteins in the endoplasmic reticulum. It may act in assisting protein assembly and/or in the retention within the ER of unassembled protein subunits. It seems to play a major role in the quality control apparatus of the ER by the retention of incorrectly folded proteins. Associated with partial T-cell antigen receptor c…
CAP1	9606.ENSP00000361883	0.27866449511400654	0.6638613861386139	rgb(117,239,223)	Adenylyl cyclase-associated protein 1; Directly regulates filament dynamics and has been implicated in a number of complex developmental and morphological processes, including mRNA localization and the establishment of cell polarity; Belongs to the CAP family.
CAP2	9606.ENSP00000229922	0.2977198697068404	0.7158415841584159	rgb(239,150,117)	Adenylyl cyclase-associated protein 2; May have a regulatory bifunctional role; Belongs to the CAP family.
CAPZA2	9606.ENSP00000354947	0.5503257328990229	0.6554455445544556	rgb(117,239,181)	F-actin-capping protein subunit alpha-2; F-actin-capping proteins bind in a Ca(2+)-independent manner to the fast growing ends of actin filaments (barbed end) thereby blocking the exchange of subunits at these ends. Unlike other capping proteins (such as gelsolin and severin), these proteins do not sever actin filaments.
CARNS1	9606.ENSP00000389009	0.7081433224755701	0.2108910891089109	rgb(117,153,239)	Carnosine synthase 1; Catalyzes the synthesis of carnosine and homocarnosine. Carnosine is synthesized more efficiently than homocarnosine.
CAT	9606.ENSP00000241052	0.3817589576547231	0.2514851485148515	rgb(239,157,117)	Catalase; Occurs in almost all aerobically respiring organisms and serves to protect cells from the toxic effects of hydrogen peroxide. Promotes growth of cells including T-cells, B-cells, myeloid leukemia cells, melanoma cells, mastocytoma cells and normal and transformed fibroblast cells.
CBR1	9606.ENSP00000290349	0.7032573289902281	0.2504950495049505	rgb(217,239,117)	Carbonyl reductase [NADPH] 1; NADPH-dependent reductase with broad substrate specificity. Catalyzes the reduction of a wide variety of carbonyl compounds including quinones, prostaglandins, menadione, plus various xenobiotics. Catalyzes the reduction of the antitumor anthracyclines doxorubicin and daunorubicin to the cardiotoxic compounds doxorubicinol and daunorubicinol. Can convert prostaglandi…
CCT2	9606.ENSP00000299300	0.38957654723127033	0.4772277227722772	rgb(193,239,117)	T-complex protein 1 subunit beta; Component of the chaperonin-containing T-complex (TRiC), a molecular chaperone complex that assists the folding of proteins upon ATP hydrolysis. The TRiC complex mediates the folding of WRAP53/TCAB1, thereby regulating telomere maintenance. As part of the TRiC complex may play a role in the assembly of BBSome, a complex involved in ciliogenesis regulating transpo…
CCT3	9606.ENSP00000295688	0.4076547231270358	0.4599009900990099	rgb(207,239,117)	T-complex protein 1 subunit gamma; Component of the chaperonin-containing T-complex (TRiC), a molecular chaperone complex that assists the folding of proteins upon ATP hydrolysis. The TRiC complex mediates the folding of WRAP53/TCAB1, thereby regulating telomere maintenance. As part of the TRiC complex may play a role in the assembly of BBSome, a complex involved in ciliogenesis regulating transp…
CCT4	9606.ENSP00000377958	0.395928338762215	0.5024752475247526	rgb(117,185,239)	T-complex protein 1 subunit delta; Component of the chaperonin-containing T-complex (TRiC), a molecular chaperone complex that assists the folding of proteins upon ATP hydrolysis. The TRiC complex mediates the folding of WRAP53/TCAB1, thereby regulating telomere maintenance. As part of the TRiC complex may play a role in the assembly of BBSome, a complex involved in ciliogenesis regulating transp…
CCT5	9606.ENSP00000280326	0.4223127035830619	0.47821782178217825	rgb(233,239,117)	T-complex protein 1 subunit epsilon; Component of the chaperonin-containing T-complex (TRiC), a molecular chaperone complex that assists the folding of proteins upon ATP hydrolysis. The TRiC complex mediates the folding of WRAP53/TCAB1, thereby regulating telomere maintenance. As part of the TRiC complex may play a role in the assembly of BBSome, a complex involved in ciliogenesis regulating tran…
CCT6A	9606.ENSP00000275603	0.3744299674267101	0.4792079207920792	rgb(239,238,117)	T-complex protein 1 subunit zeta; Component of the chaperonin-containing T-complex (TRiC), a molecular chaperone complex that assists the folding of proteins upon ATP hydrolysis. The TRiC complex mediates the folding of WRAP53/TCAB1, thereby regulating telomere maintenance. The TRiC complex plays a role in the folding of actin and tubulin (Probable); Belongs to the TCP-1 chaperonin family.
CCT7	9606.ENSP00000258091	0.4022801302931596	0.4420792079207921	rgb(239,181,117)	T-complex protein 1 subunit eta, N-terminally processed; Component of the chaperonin-containing T-complex (TRiC), a molecular chaperone complex that assists the folding of proteins upon ATP hydrolysis. The TRiC complex mediates the folding of WRAP53/TCAB1, thereby regulating telomere maintenance. The TRiC complex plays a role in the folding of actin and tubulin (Probable).
CCT8	9606.ENSP00000286788	0.3822475570032573	0.45742574257425744	rgb(219,239,117)	T-complex protein 1 subunit theta; Component of the chaperonin-containing T-complex (TRiC), a molecular chaperone complex that assists the folding of proteins upon ATP hydrolysis. The TRiC complex mediates the folding of WRAP53/TCAB1, thereby regulating telomere maintenance. As part of the TRiC complex may play a role in the assembly of BBSome, a complex involved in ciliogenesis regulating transp…
CD200	9606.ENSP00000420298	0.32801302931596094	0.7633663366336635	rgb(117,121,239)	OX-2 membrane glycoprotein; Costimulates T-cell proliferation. May regulate myeloid cell activity in a variety of tissues.
CD38	9606.ENSP00000226279	0.38371335504885995	0.6207920792079209	rgb(239,142,117)	ADP-ribosyl cyclase/cyclic ADP-ribose hydrolase 1; Synthesizes the second messengers cyclic ADP-ribose and nicotinate-adenine dinucleotide phosphate, the former a second messenger for glucose-induced insulin secretion. Also has cADPr hydrolase activity. Also moonlights as a receptor in cells of the immune system.
CD44	9606.ENSP00000398632	0.4599348534201954	0.6034653465346534	rgb(117,143,239)	CD44 antigen; Cell-surface receptor that plays a role in cell-cell interactions, cell adhesion and migration, helping them to sense and respond to changes in the tissue microenvironment. Participates thereby in a wide variety of cellular functions including the activation, recirculation and homing of T-lymphocytes, hematopoiesis, inflammation and response to bacterial infection. Engages, through …
CD47	9606.ENSP00000355361	0.4413680781758958	0.6836633663366337	rgb(117,239,184)	Leukocyte surface antigen CD47; Has a role in both cell adhesion by acting as an adhesion receptor for THBS1 on platelets, and in the modulation of integrins. Plays an important role in memory formation and synaptic plasticity in the hippocampus (By similarity). Receptor for SIRPA, binding to which prevents maturation of immature dendritic cells and inhibits cytokine production by mature dendriti…
CD59	9606.ENSP00000498879	0.5542345276872965	0.7000000000000001	rgb(117,117,239)	CD59 glycoprotein; Potent inhibitor of the complement membrane attack complex (MAC) action. Acts by binding to the C8 and/or C9 complements of the assembling MAC, thereby preventing incorporation of the multiple copies of C9 required for complete formation of the osmolytic pore. This inhibitor appears to be species-specific. Involved in signal transduction for T-cell activation complexed to a pro…
CD81	9606.ENSP00000263645	0.46970684039087945	0.6014851485148516	rgb(239,204,117)	CD81 antigen; Structural component of specialized membrane microdomains known as tetraspanin-enriched microdomains (TERMs), which act as platforms for receptor clustering and signaling. Essential for trafficking and compartmentalization of CD19 receptor on the surface of activated B cells. Upon initial encounter with microbial pathogens, enables the assembly of CD19-CR2/CD21 and B cell receptor (…
CD9	9606.ENSP00000371958	0.4472312703583062	0.599009900990099	rgb(117,199,239)	CD9 antigen; Integral membrane protein associated with integrins, which regulates different processes, such as sperm-egg fusion, platelet activation and aggregation, and cell adhesion. Present at the cell surface of oocytes and plays a key role in sperm-egg fusion, possibly by organizing multiprotein complexes and the morphology of the membrane required for the fusion (By similarity). In myoblast…
CD99L2	9606.ENSP00000480322	0.4003257328990228	0.7222772277227724	rgb(117,117,239)	CD99 antigen-like protein 2; Plays a role in a late step of leukocyte extravasation helping cells to overcome the endothelial basement membrane. Acts at the same site as, but independently of, PECAM1 (By similarity). Homophilic adhesion molecule, but these interactions may not be required for cell aggregation (By similarity); Belongs to the CD99 family.
CDC42	9606.ENSP00000497733	0.5493485342019544	0.5985148514851486	rgb(117,117,239)	Cell division control protein 42 homolog; Plasma membrane-associated small GTPase which cycles between an active GTP-bound and an inactive GDP-bound state. In active state binds to a variety of effector proteins to regulate cellular responses. Involved in epithelial cell polarization processes. Regulates the bipolar attachment of spindle microtubules to kinetochores before chromosome congression …
CDH13	9606.ENSP00000268613	0.46677524429967426	0.7623762376237625	rgb(239,226,117)	Cadherin-13; Cadherins are calcium-dependent cell adhesion proteins. They preferentially interact with themselves in a homophilic manner in connecting cells; cadherins may thus contribute to the sorting of heterogeneous cell types. May act as a negative regulator of neural cell growth.
CDH2	9606.ENSP00000269141	0.507328990228013	0.652970297029703	rgb(239,228,117)	Cadherin-2; Calcium-dependent cell adhesion protein; preferentially mediates homotypic cell-cell adhesion by dimerization with a CDH2 chain from another cell. Cadherins may thus contribute to the sorting of heterogeneous cell types. Acts as a regulator of neural stem cells quiescence by mediating anchorage of neural stem cells to ependymocytes in the adult subependymal zone: upon cleavage by MMP2…
CDIPT	9606.ENSP00000219789	0.7496742671009773	0.48217821782178216	rgb(239,132,117)	CDP-diacylglycerol--inositol 3-phosphatidyltransferase; Catalyzes the biosynthesis of phosphatidylinositol (PtdIns) as well as PtdIns:inositol exchange reaction. May thus act to reduce an excessive cellular PtdIns content. The exchange activity is due to the reverse reaction of PtdIns synthase and is dependent on CMP, which is tightly bound to the enzyme.
CDS2	9606.ENSP00000419879	0.8591205211726385	0.4207920792079208	rgb(117,122,239)	Phosphatidate cytidylyltransferase 2; Provides CDP-diacylglycerol, an important precursor for the synthesis of phosphatidylinositol, phosphatidylglycerol, and cardiolipin.
CEND1	9606.ENSP00000328336	0.8625407166123779	0.8321782178217823	rgb(127,239,117)	Cell cycle exit and neuronal differentiation protein 1; Involved in neuronal differentiation.
CFL1	9606.ENSP00000432660	0.495114006514658	0.5678217821782179	rgb(117,117,239)	Cofilin-1; Binds to F-actin and exhibits pH-sensitive F-actin depolymerizing activity. Regulates actin cytoskeleton dynamics. Important for normal progress through mitosis and normal cytokinesis. Plays a role in the regulation of cell morphology and cytoskeletal organization. Required for the up-regulation of atypical chemokine receptor ACKR2 from endosomal compartment to cell membrane, increasin…
CISD1	9606.ENSP00000363041	0.6319218241042346	0.23613861386138613	rgb(117,239,237)	CDGSH iron-sulfur domain-containing protein 1; Plays a key role in regulating maximal capacity for electron transport and oxidative phosphorylation (By similarity). May be involved in Fe-S cluster shuttling and/or in redox reactions. Belongs to the CISD protein family.
CKAP4	9606.ENSP00000367265	0.5513029315960913	0.7292079207920792	rgb(117,219,239)	Cytoskeleton-associated protein 4; High-affinity epithelial cell surface receptor for APF.
CKB	9606.ENSP00000299198	0.5923452768729642	0.4262376237623762	rgb(194,239,117)	Creatine kinase B-type; Reversibly catalyzes the transfer of phosphate between ATP and various phosphogens (e.g. creatine phosphate). Creatine kinase isoenzymes play a central role in energy transduction in tissues with large, fluctuating energy demands, such as skeletal muscle, heart, brain and spermatozoa.
CLDN11	9606.ENSP00000064724	0.657328990228013	0.7391089108910892	rgb(255,175,101)	Claudin-11; Plays a major role in tight junction-specific obliteration of the intercellular space, through calcium-independent cell-adhesion activity.
CLTB	9606.ENSP00000309415	0.6925081433224756	0.5777227722772278	rgb(164,239,117)	Clathrin light chain B; Clathrin is the major protein of the polyhedral coat of coated pits and vesicles; Belongs to the clathrin light chain family.
CLTC	9606.ENSP00000479606	0.5762214983713356	0.5054455445544555	rgb(117,117,239)	Clathrin heavy chain 1; Clathrin is the major protein of the polyhedral coat of coated pits and vesicles. Two different adapter protein complexes link the clathrin lattice either to the plasma membrane or to the trans- Golgi network. Acts as component of the TACC3/ch-TOG/clathrin complex proposed to contribute to stabilization of kinetochore fibers of the mitotic spindle by acting as inter-microt…
CNDP2	9606.ENSP00000325548	0.7242671009771987	0.23019801980198018	rgb(135,239,117)	Cytosolic non-specific dipeptidase; Hydrolyzes a variety of dipeptides including L-carnosine but has a strong preference for Cys-Gly. Acts as a functional tumor suppressor in gastric cancer via activation of the mitogen-activated protein kinase (MAPK) pathway. An elevated level of CNDP2 activates the p38 and JNK MAPK pathways to induce cell apoptosis, and a lower level of CNDP2 activates the ERK …
CNP	9606.ENSP00000377470	0.6368078175895766	0.4475247524752475	rgb(117,187,239)	2',3'-cyclic-nucleotide 3'-phosphodiesterase; May participate in RNA metabolism in the myelinating cell, CNP is the third most abundant protein in central nervous system myelin.
CNTN1	9606.ENSP00000447006	0.6167752442996742	0.750990099009901	rgb(117,117,239)	Contactin-1; Contactins mediate cell surface interactions during nervous system development. Involved in the formation of paranodal axo-glial junctions in myelinated peripheral nerves and in the signaling between axons and myelinating glial cells via its association with CNTNAP1. Participates in oligodendrocytes generation by acting as a ligand of NOTCH1. Its association with NOTCH1 promotes NOTC…
CNTNAP1	9606.ENSP00000264638	0.7442996742671011	0.6564356435643566	rgb(239,207,117)	Contactin-associated protein 1; Required, with CNTNAP2, for radial and longitudinal organization of myelinated axons. Plays a role in the formation of functional distinct domains critical for saltatory conduction of nerve impulses in myelinated nerve fibers. Demarcates the paranodal region of the axo-glial junction. In association with contactin involved in the signaling between axons and myelina…
CNTNAP2	9606.ENSP00000354778	0.6675895765472313	0.7500000000000001	rgb(117,239,175)	Contactin-associated protein-like 2; Required, with CNTNAP1, for radial and longitudinal organization of myelinated axons. Plays a role in the formation of functional distinct domains critical for saltatory conduction of nerve impulses in myelinated nerve fibers. Demarcates the juxtaparanodal region of the axo-glial junction.
COL1A1	9606.ENSP00000225964	0.4555374592833876	0.6594059405940594	rgb(239,141,117)	Collagen alpha-1(I) chain; Type I collagen is a member of group I collagen (fibrillar forming collagen).
COL25A1	9606.ENSP00000382083	0.44381107491856675	0.7326732673267328	rgb(117,168,239)	Collagen-like Alzheimer amyloid plaque component; Inhibits fibrillization of amyloid-beta peptide during the elongation phase. Has also been shown to assemble amyloid fibrils into protease-resistant aggregates. Binds heparin.
CORO1A	9606.ENSP00000219150	0.5190553745928339	0.799009900990099	rgb(239,129,117)	Coronin-1A; May be a crucial component of the cytoskeleton of highly motile cells, functioning both in the invagination of large pieces of plasma membrane, as well as in forming protrusions of the plasma membrane involved in cell locomotion. In mycobacteria-infected cells, its retention on the phagosomal membrane prevents fusion between phagosomes and lysosomes; Belongs to the WD repeat coronin f…
CORO2B	9606.ENSP00000261861	0.8185667752442998	0.7876237623762377	rgb(239,191,117)	Coronin-2B; May play a role in the reorganization of neuronal actin structure; Belongs to the WD repeat coronin family.
COX4I1	9606.ENSP00000457513	0.44332247557003257	0.3554455445544555	rgb(117,117,239)	Cytochrome c oxidase subunit 4 isoform 1, mitochondrial; Component of the cytochrome c oxidase, the last enzyme in the mitochondrial electron transport chain which drives oxidative phosphorylation. The respiratory chain contains 3 multisubunit complexes succinate dehydrogenase (complex II, CII), ubiquinol- cytochrome c oxidoreductase (cytochrome b-c1 complex, complex III, CIII) and cytochrome c o…
COX5A	9606.ENSP00000317780	0.43599348534201954	0.26485148514851486	rgb(149,239,117)	Cytochrome c oxidase subunit 5A, mitochondrial; Component of the cytochrome c oxidase, the last enzyme in the mitochondrial electron transport chain which drives oxidative phosphorylation. The respiratory chain contains 3 multisubunit complexes succinate dehydrogenase (complex II, CII), ubiquinol- cytochrome c oxidoreductase (cytochrome b-c1 complex, complex III, CIII) and cytochrome c oxidase (c…
COX5B	9606.ENSP00000258424	0.4296416938110749	0.28613861386138617	rgb(239,182,117)	Cytochrome c oxidase subunit 5B, mitochondrial; Component of the cytochrome c oxidase, the last enzyme in the mitochondrial electron transport chain which drives oxidative phosphorylation. The respiratory chain contains 3 multisubunit complexes succinate dehydrogenase (complex II, CII), ubiquinol- cytochrome c oxidoreductase (cytochrome b-c1 complex, complex III, CIII) and cytochrome c oxidase (c…
COX6A1	9606.ENSP00000229379	0.4237785016286645	0.21782178217821785	rgb(239,149,117)	Cytochrome c oxidase subunit 6A1, mitochondrial; Component of the cytochrome c oxidase, the last enzyme in the mitochondrial electron transport chain which drives oxidative phosphorylation. The respiratory chain contains 3 multisubunit complexes succinate dehydrogenase (complex II, CII), ubiquinol- cytochrome c oxidoreductase (cytochrome b-c1 complex, complex III, CIII) and cytochrome c oxidase (…
COX6C	9606.ENSP00000429707	0.4545602605863192	0.19851485148514852	rgb(117,117,239)	Cytochrome c oxidase subunit 6C; Component of the cytochrome c oxidase, the last enzyme in the mitochondrial electron transport chain which drives oxidative phosphorylation. The respiratory chain contains 3 multisubunit complexes succinate dehydrogenase (complex II, CII), ubiquinol- cytochrome c oxidoreductase (cytochrome b-c1 complex, complex III, CIII) and cytochrome c oxidase (complex IV, CIV)…
COX7A2	9606.ENSP00000359098	0.41009771986970683	0.2128712871287129	rgb(117,239,208)	Cytochrome c oxidase subunit 7A2, mitochondrial; Component of the cytochrome c oxidase, the last enzyme in the mitochondrial electron transport chain which drives oxidative phosphorylation. The respiratory chain contains 3 multisubunit complexes succinate dehydrogenase (complex II, CII), ubiquinol- cytochrome c oxidoreductase (cytochrome b-c1 complex, complex III, CIII) and cytochrome c oxidase (…
COX7A2L	9606.ENSP00000367938	0.43550488599348536	0.150990099009901	rgb(117,214,239)	Cytochrome c oxidase subunit 7A-related protein, mitochondrial; Involved in the regulation of oxidative phosphorylation and energy metabolism (By similarity). Necessary for the assembly of mitochondrial respiratory supercomplex (By similarity). Belongs to the cytochrome c oxidase VIIa family.
CPNE6	9606.ENSP00000440077	0.7848534201954398	0.5574257425742575	rgb(117,117,239)	Copine-6; Calcium-dependent phospholipid-binding protein that plays a role in calcium-mediated intracellular processes. Binds phospholipid membranes in a calcium-dependent manner (By similarity). Plays a role in dendrite formation by melanocytes.
CRIP2	9606.ENSP00000426119	0.6866449511400652	0.1415841584158416	rgb(117,118,239)	Cysteine rich protein 2.
CRKL	9606.ENSP00000346300	0.5830618892508145	0.7094059405940595	rgb(117,239,143)	Crk-like protein; May mediate the transduction of intracellular signals.
CRYAB	9606.ENSP00000433560	0.4213355048859935	0.5336633663366337	rgb(117,117,239)	Alpha-crystallin B chain; May contribute to the transparency and refractive index of the lens. Has chaperone-like activity, preventing aggregation of various proteins under a wide range of stress conditions.
CRYM	9606.ENSP00000219599	0.4052117263843648	0.1702970297029703	rgb(239,131,117)	Ketimine reductase mu-crystallin; Specifically catalyzes the reduction of imine bonds in brain substrates that may include cystathionine ketimine (CysK) and lanthionine ketimine (LK). Binds thyroid hormone which is a strong reversible inhibitor. Presumably involved in the regulation of the free intracellular concentration of triiodothyronine and access to its nuclear receptors.
CS	9606.ENSP00000342056	0.48925081433224754	0.3381188118811881	rgb(117,239,136)	Citrate synthase, mitochondrial; Citrate synthase; Belongs to the citrate synthase family.
CSE1L	9606.ENSP00000262982	0.31482084690553747	0.31435643564356436	rgb(239,198,117)	Exportin-2; Export receptor for importin-alpha. Mediates importin-alpha re-export from the nucleus to the cytoplasm after import substrates (cargos) have been released into the nucleoplasm. In the nucleus binds cooperatively to importin-alpha and to the GTPase Ran in its active GTP-bound form. Docking of this trimeric complex to the nuclear pore complex (NPC) is mediated through binding to nucleo…
CSRP1	9606.ENSP00000356275	0.7364820846905538	0.3267326732673267	rgb(117,239,192)	Cysteine and glycine-rich protein 1; Could play a role in neuronal development.
CTNNA1	9606.ENSP00000304669	0.4526058631921824	0.7371287128712872	rgb(178,239,117)	Catenin alpha-1; Associates with the cytoplasmic domain of a variety of cadherins. The association of catenins to cadherins produces a complex which is linked to the actin filament network, and which seems to be of primary importance for cadherins cell-adhesion properties. Can associate with both E- and N-cadherins. Originally believed to be a stable component of E-cadherin/catenin adhesion compl…
CTNNA2	9606.ENSP00000384638	0.41742671009771987	0.7460396039603961	rgb(117,164,239)	Catenin alpha-2; May function as a linker between cadherin adhesion receptors and the cytoskeleton to regulate cell-cell adhesion and differentiation in the nervous system (By similarity). Required for proper regulation of cortical neuronal migration and neurite growth. It acts as negative regulator of Arp2/3 complex activity and Arp2/3- mediated actin polymerization. It thereby suppresses excess…
CTNNB1	9606.ENSP00000495360	0.49169381107491855	0.544059405940594	rgb(117,117,239)	Catenin beta-1; Key downstream component of the canonical Wnt signaling pathway. In the absence of Wnt, forms a complex with AXIN1, AXIN2, APC, CSNK1A1 and GSK3B that promotes phosphorylation on N-terminal Ser and Thr residues and ubiquitination of CTNNB1 via BTRC and its subsequent degradation by the proteasome. In the presence of Wnt ligand, CTNNB1 is not ubiquitinated and accumulates in the nu…
CYB5B	9606.ENSP00000308430	0.6636807817589577	0.28465346534653463	rgb(165,239,117)	Cytochrome b5 type B; Cytochrome b5 is a membrane-bound hemoprotein functioning as an electron carrier for several membrane-bound oxygenases.
CYB5R3	9606.ENSP00000354468	0.3768729641693811	0.31534653465346535	rgb(117,239,172)	NADH-cytochrome b5 reductase 3 membrane-bound form; Desaturation and elongation of fatty acids, cholesterol biosynthesis, drug metabolism, and, in erythrocyte, methemoglobin reduction.
CYBRD1	9606.ENSP00000319141	0.7193811074918567	0.18514851485148515	rgb(149,239,117)	Cytochrome b reductase 1; Ferric-chelate reductase that reduces Fe(3+) to Fe(2+). Present at the brush border of duodenal enterocytes where it probably reduces dietary Fe(3+) thereby facilitating its transport into the mucosal cells. Uses ascorbate as electron donor. May be involved in extracellular ascorbate recycling in erythrocyte membranes. May also act as a ferrireductase in airway epithelia…
CYC1	9606.ENSP00000317159	0.49315960912052115	0.2816831683168317	rgb(152,239,117)	Cytochrome c1, heme protein, mitochondrial; Component of the ubiquinol-cytochrome c oxidoreductase, a multisubunit transmembrane complex that is part of the mitochondrial electron transport chain which drives oxidative phosphorylation. The respiratory chain contains 3 multisubunit complexes succinate dehydrogenase (complex II, CII), ubiquinol-cytochrome c oxidoreductase (cytochrome b-c1 complex, …
CYFIP2	9606.ENSP00000479719	0.36319218241042345	0.6628712871287129	rgb(117,117,239)	Cytoplasmic FMR1-interacting protein 2; Involved in T-cell adhesion and p53/TP53-dependent induction of apoptosis. Does not bind RNA. As component of the WAVE1 complex, required for BDNF-NTRK2 endocytic trafficking and signaling from early endosomes (By similarity).
DCLK1	9606.ENSP00000353846	0.541042345276873	0.7584158415841585	rgb(117,239,168)	Serine/threonine-protein kinase DCLK1; Probable kinase that may be involved in a calcium-signaling pathway controlling neuronal migration in the developing brain. May also participate in functions of the mature nervous system; Belongs to the protein kinase superfamily. CAMK Ser/Thr protein kinase family. CaMK subfamily.
DCTN1	9606.ENSP00000354791	0.6133550488599349	0.5603960396039604	rgb(117,239,176)	Dynactin subunit 1; Plays a key role in dynein-mediated retrograde transport of vesicles and organelles along microtubules by recruiting and tethering dynein to microtubules. Binds to both dynein and microtubules providing a link between specific cargos, microtubules and dynein. Essential for targeting dynein to microtubule plus ends, recruiting dynein to membranous cargos and enhancing dynein pr…
DCTN2	9606.ENSP00000408910	0.6578175895765472	0.5252475247524753	rgb(117,134,239)	Dynactin subunit 2; Modulates cytoplasmic dynein binding to an organelle, and plays a role in prometaphase chromosome alignment and spindle organization during mitosis. Involved in anchoring microtubules to centrosomes. May play a role in synapse formation during brain development.
DCXR	9606.ENSP00000303356	0.2469055374592834	0.23069306930693073	rgb(180,239,117)	L-xylulose reductase; Catalyzes the NADPH-dependent reduction of several pentoses, tetroses, trioses, alpha-dicarbonyl compounds and L-xylulose. Participates in the uronate cycle of glucose metabolism. May play a role in the water absorption and cellular osmoregulation in the proximal renal tubules by producing xylitol, an osmolyte, thereby preventing osmolytic stress from occurring in the renal …
DDAH1	9606.ENSP00000284031	0.5967426710097721	0.07475247524752476	rgb(227,239,117)	N(G),N(G)-dimethylarginine dimethylaminohydrolase 1; Hydrolyzes N(G),N(G)-dimethyl-L-arginine (ADMA) and N(G)- monomethyl-L-arginine (MMA) which act as inhibitors of NOS. Has therefore a role in the regulation of nitric oxide generation.
DDX1	9606.ENSP00000370745	0.2498371335504886	0.4623762376237624	rgb(117,202,239)	ATP-dependent RNA helicase DDX1; Acts as an ATP-dependent RNA helicase, able to unwind both RNA-RNA and RNA-DNA duplexes. Possesses 5' single-stranded RNA overhang nuclease activity. Possesses ATPase activity on various RNA, but not DNA polynucleotides. May play a role in RNA clearance at DNA double- strand breaks (DSBs), thereby facilitating the template-guided repair of transcriptionally active…
DDX19A	9606.ENSP00000306117	0.21416938110749184	0.6004950495049506	rgb(173,239,117)	ATP-dependent RNA helicase DDX19A; ATP-dependent RNA helicase involved in mRNA export from the nucleus. Rather than unwinding RNA duplexes, DDX19 functions as a remodeler of ribonucleoprotein particles, whereby proteins bound to nuclear mRNA are dissociated and replaced by cytoplasmic mRNA binding proteins (By similarity); Belongs to the DEAD box helicase family. DDX19/DBP5 subfamily.
DHX9	9606.ENSP00000356520	0.2752442996742671	0.553960396039604	rgb(117,239,193)	ATP-dependent RNA helicase A; Multifunctional ATP-dependent nucleic acid helicase that unwinds DNA and RNA in a 3' to 5' direction and that plays important roles in many processes, such as DNA replication, transcriptional activation, post-transcriptional RNA regulation, mRNA translation and RNA-mediated gene silencing. Requires a 3'-single-stranded tail as entry site for acid nuclei unwinding act…
DIRAS1	9606.ENSP00000325836	0.6231270358306189	0.8257425742574258	rgb(134,239,117)	GTP-binding protein Di-Ras1; Displays low GTPase activity and exists predominantly in the GTP-bound form.
DIRAS2	9606.ENSP00000364919	0.5464169381107492	0.807920792079208	rgb(117,231,239)	GTP-binding protein Di-Ras2; Displays low GTPase activity and exists predominantly in the GTP-bound form; Belongs to the small GTPase superfamily. Di-Ras family.
DLAT	9606.ENSP00000280346	0.4623778501628664	0.25544554455445545	rgb(232,239,117)	Pyruvate dehydrogenase E2 component (dihydrolipoamide acetyltransferase); The pyruvate dehydrogenase complex catalyzes the overall conversion of pyruvate to acetyl-CoA and CO(2), and thereby links the glycolytic pathway to the tricarboxylic cycle.
DLD	9606.ENSP00000205402	0.45016286644951137	0.2930693069306931	rgb(0,178,157)	Dihydrolipoyl dehydrogenase, mitochondrial; Lipoamide dehydrogenase is a component of the glycine cleavage system as well as an E3 component of three alpha-ketoacid dehydrogenase complexes (pyruvate-, alpha-ketoglutarate-, and branched- chain amino acid-dehydrogenase complex). The 2-oxoglutarate dehydrogenase complex is mainly active in the mitochondrion. A fraction of the 2- oxoglutarate dehydro…
DLST	9606.ENSP00000335304	0.40814332247557006	0.24801980198019802	rgb(117,239,119)	2-oxoglutarate dehydrogenase E2 component (dihydrolipoamide succinyltransferase); Dihydrolipoamide succinyltransferase (E2) component of the 2- oxoglutarate dehydrogenase complex. The 2-oxoglutarate dehydrogenase complex catalyzes the overall conversion of 2-oxoglutarate to succinyl- CoA and CO(2). The 2-oxoglutarate dehydrogenase complex is mainly active in the mitochondrion. A fraction of the 2…
DMXL2	9606.ENSP00000441858	0.7697068403908796	0.27970297029702973	rgb(117,117,239)	DmX-like protein 2; May serve as a scaffold protein for MADD and RAB3GA on synaptic vesicles. Plays a role in the brain as a key controller of neuronal and endocrine homeostatic processes (By similarity).
DNAJA2	9606.ENSP00000314030	0.3719869706840391	0.5584158415841585	rgb(158,239,117)	DnaJ homolog subfamily A member 2; Co-chaperone of Hsc70. Stimulates ATP hydrolysis and the folding of unfolded proteins mediated by HSPA1A/B (in vitro).
DNAJC11	9606.ENSP00000366800	0.3143322475570033	0.36633663366336633	rgb(117,223,239)	DnaJ homolog subfamily C member 11; [Isoform 1]: Required for mitochondrial inner membrane organization. Seems to function through its association with the MICOS complex and the mitochondrial outer membrane sorting assembly machinery (SAM) complex; Belongs to the DNAJC11 family.
DNAJC5	9606.ENSP00000354111	0.5342019543973942	0.5806930693069308	rgb(117,239,169)	DnaJ homolog subfamily C member 5; Acts as a general chaperone in regulated exocytosis (By similarity). Acts as a co-chaperone for the SNARE protein SNAP-25 (By similarity). Involved in the calcium-mediated control of a late stage of exocytosis (By similarity). May have an important role in presynaptic function. May be involved in calcium-dependent neurotransmitter release at nerve endings (By si…
DNAJC6	9606.ENSP00000360108	0.6514657980456027	0.4757425742574258	rgb(117,239,213)	Putative tyrosine-protein phosphatase auxilin; Recruits HSPA8/HSC70 to clathrin-coated vesicles and promotes uncoating of clathrin-coated vesicles. Plays a role in clathrin- mediated endocytosis in neurons (By similarity).
DNM1	9606.ENSP00000362014	0.6250814332247557	0.5816831683168318	rgb(117,239,224)	Dynamin-1; Microtubule-associated force-producing protein involved in producing microtubule bundles and able to bind and hydrolyze GTP. Most probably involved in vesicular trafficking processes. Involved in receptor-mediated endocytosis.
DNM1L	9606.ENSP00000449089	0.5776872964169382	0.4653465346534653	rgb(117,117,239)	Dynamin-1-like protein; Functions in mitochondrial and peroxisomal division. Mediates membrane fission through oligomerization into membrane-associated tubular structures that wrap around the scission site to constrict and sever the mitochondrial membrane through a GTP hydrolysis-dependent mechanism. The specific recruitment at scission sites is mediated by membrane receptors like MFF, MIEF1 and …
DPP10	9606.ENSP00000376855	0.7159609120521173	0.7316831683168318	rgb(117,191,239)	Inactive dipeptidyl peptidase 10; Promotes cell surface expression of the potassium channel KCND2. Modulates the activity and gating characteristics of the potassium channel KCND2. Has no dipeptidyl aminopeptidase activity.
DPP6	9606.ENSP00000367001	0.652442996742671	0.7663366336633664	rgb(117,222,239)	Dipeptidyl aminopeptidase-like protein 6; Promotes cell surface expression of the potassium channel KCND2. Modulates the activity and gating characteristics of the potassium channel KCND2. Has no dipeptidyl aminopeptidase activity.
DPY30	9606.ENSP00000345837	0.21514657980456026	0.47425742574257423	rgb(117,239,140)	Protein dpy-30 homolog; As part of the MLL1/MLL complex, involved in the methylation of histone H3 at 'Lys-4', particularly trimethylation. Histone H3 'Lys- 4' methylation represents a specific tag for epigenetic transcriptional activation. May play some role in histone H3 acetylation. In a teratocarcinoma cell, plays a crucial role in retinoic acid-induced differentiation along the neural lineag…
DPYSL2	9606.ENSP00000427985	0.582084690553746	0.4801980198019802	rgb(117,117,239)	Dihydropyrimidinase-related protein 2; Plays a role in neuronal development and polarity, as well as in axon growth and guidance, neuronal growth cone collapse and cell migration. Necessary for signaling by class 3 semaphorins and subsequent remodeling of the cytoskeleton. May play a role in endocytosis; Belongs to the metallo-dependent hydrolases superfamily. Hydantoinase/dihydropyrimidinase fam…
DST	9606.ENSP00000307959	0.6030944625407167	0.7396039603960397	rgb(166,239,117)	Dystonin; Cytoskeletal linker protein. Acts as an integrator of intermediate filaments, actin and microtubule cytoskeleton networks. Required for anchoring either intermediate filaments to the actin cytoskeleton in neural and muscle cells or keratin-containing intermediate filaments to hemidesmosomes in epithelial cells. The proteins may self-aggregate to form filaments or a two-dimensional mesh.…
DSTN	9606.ENSP00000246069	0.37882736156351793	0.6722772277227723	rgb(239,162,117)	Destrin; Actin-depolymerizing protein. Severs actin filaments (F- actin) and binds to actin monomers (G-actin). Acts in a pH-independent manner.
DUSP3	9606.ENSP00000226004	0.7560260586319218	0.3336633663366336	rgb(239,142,117)	Dual specificity protein phosphatase 3; Shows activity both for tyrosine-protein phosphate and serine-protein phosphate, but displays a strong preference toward phosphotyrosines. Specifically dephosphorylates and inactivates ERK1 and ERK2.
DYNC1H1	9606.ENSP00000348965	0.6231270358306189	0.5153465346534654	rgb(117,239,152)	Cytoplasmic dynein 1 heavy chain 1; Cytoplasmic dynein 1 acts as a motor for the intracellular retrograde motility of vesicles and organelles along microtubules. Dynein has ATPase activity; the force-producing power stroke is thought to occur on release of ADP. Plays a role in mitotic spindle assembly and metaphase plate congression. Belongs to the dynein heavy chain family.
DYNLL1	9606.ENSP00000376297	0.610912052117264	0.6029702970297031	rgb(117,193,239)	Dynein light chain 1, cytoplasmic; Acts as one of several non-catalytic accessory components of the cytoplasmic dynein 1 complex that are thought to be involved in linking dynein to cargos and to adapter proteins that regulate dynein function. Cytoplasmic dynein 1 acts as a motor for the intracellular retrograde motility of vesicles and organelles along microtubules. May play a role in changing o…
DYNLRB1	9606.ENSP00000349679	0.8009771986970685	0.551980198019802	rgb(117,239,157)	Dynein light chain roadblock-type 1; Acts as one of several non-catalytic accessory components of the cytoplasmic dynein 1 complex that are thought to be involved in linking dynein to cargos and to adapter proteins that regulate dynein function. Cytoplasmic dynein 1 acts as a motor for the intracellular retrograde motility of vesicles and organelles along microtubules.
ECHS1	9606.ENSP00000357535	0.48680781758957653	0.2277227722772277	rgb(117,239,201)	Enoyl-CoA hydratase, mitochondrial; Straight-chain enoyl-CoA thioesters from C4 up to at least C16 are processed, although with decreasing catalytic rate. Has high substrate specificity for crotonyl-CoA and moderate specificity for acryloyl-CoA, 3-methylcrotonyl-CoA and methacrylyl-CoA. It is noteworthy that binds tiglyl-CoA, but hydrates only a small amount of this substrate; Belongs to the enoy…
EEF1A1	9606.ENSP00000339063	0.44918566775244295	0.4737623762376238	rgb(117,239,126)	Elongation factor 1-alpha 1; This protein promotes the GTP-dependent binding of aminoacyl- tRNA to the A-site of ribosomes during protein biosynthesis. With PARP1 and TXK, forms a complex that acts as a T helper 1 (Th1) cell-specific transcription factor and binds the promoter of IFN-gamma to directly regulate its transcription, and is thus involved importantly in Th1 cytokine production; Belongs…
EEF1G	9606.ENSP00000331901	0.43208469055374593	0.40693069306930696	rgb(123,239,117)	Elongation factor 1-gamma; Probably plays a role in anchoring the complex to other cellular components.
EEF2	9606.ENSP00000307940	0.4242671009771987	0.43663366336633663	rgb(167,239,117)	Elongation factor 2; Catalyzes the GTP-dependent ribosomal translocation step during translation elongation. During this step, the ribosome changes from the pre-translocational (PRE) to the post-translocational (POST) state as the newly formed A-site-bound peptidyl-tRNA and P-site-bound deacylated tRNA move to the P and E sites, respectively. Catalyzes the coordinated movement of the two tRNA mol…
EHD3	9606.ENSP00000327116	0.8268729641693812	0.5836633663366337	rgb(130,239,117)	EH domain-containing protein 3; ATP- and membrane-binding protein that controls membrane reorganization/tubulation upon ATP hydrolysis. In vitro causes tubulation of endocytic membranes. Binding to phosphatidic acid induces its membrane tubulation activity (By similarity). Plays a role in endocytic transport. Involved in early endosome to recycling endosome compartment (ERC), retrograde early end…
EIF2AK2	9606.ENSP00000233057	0.31091205211726386	0.5341584158415842	rgb(239,151,117)	Interferon-induced, double-stranded RNA-activated protein kinase; IFN-induced dsRNA-dependent serine/threonine-protein kinase which plays a key role in the innate immune response to viral infection and is also involved in the regulation of signal transduction, apoptosis, cell proliferation and differentiation. Exerts its antiviral activity on a wide range of DNA and RNA viruses including hepatiti…
EIF3A	9606.ENSP00000358140	0.25423452768729643	0.37524752475247525	rgb(117,239,203)	Eukaryotic translation initiation factor 3 subunit A; RNA-binding component of the eukaryotic translation initiation factor 3 (eIF-3) complex, which is required for several steps in the initiation of protein synthesis. The eIF-3 complex associates with the 40S ribosome and facilitates the recruitment of eIF-1, eIF-1A, eIF-2:GTP:methionyl- tRNAi and eIF-5 to form the 43S pre-initiation complex (43…
EIF3F	9606.ENSP00000431800	0.286970684039088	0.4801980198019802	rgb(117,117,239)	Eukaryotic translation initiation factor 3 subunit F; Component of the eukaryotic translation initiation factor 3 (eIF-3) complex, which is required for several steps in the initiation of protein synthesis. The eIF-3 complex associates with the 40S ribosome and facilitates the recruitment of eIF-1, eIF-1A, eIF-2:GTP:methionyl- tRNAi and eIF-5 to form the 43S pre-initiation complex (43S PIC). The …
EIF4A1	9606.ENSP00000293831	0.3255700325732899	0.4524752475247525	rgb(209,239,117)	Eukaryotic initiation factor 4A-I; ATP-dependent RNA helicase which is a subunit of the eIF4F complex involved in cap recognition and is required for mRNA binding to ribosome. In the current model of translation initiation, eIF4A unwinds RNA secondary structures in the 5'-UTR of mRNAs which is necessary to allow efficient binding of the small ribosomal subunit, and subsequent scanning for the ini…
EIF5A2	9606.ENSP00000295822	0.28355048859934856	0.33762376237623765	rgb(206,239,117)	Eukaryotic translation initiation factor 5A-2; mRNA-binding protein involved in translation elongation. Has an important function at the level of mRNA turnover, probably acting downstream of decapping. Involved in actin dynamics and cell cycle progression, mRNA decay and probably in a pathway involved in stress response and maintenance of cell wall integrity. Functions as a regulator of apoptosis…
ENDOD1	9606.ENSP00000278505	0.2400651465798046	0.6955445544554456	rgb(236,239,117)	Endonuclease domain-containing 1 protein; May act as a DNase and a RNase; Belongs to the DNA/RNA non-specific endonuclease family.
ENO2	9606.ENSP00000437402	0.5190553745928339	0.4396039603960396	rgb(117,117,239)	Gamma-enolase; Has neurotrophic and neuroprotective properties on a broad spectrum of central nervous system (CNS) neurons. Binds, in a calcium- dependent manner, to cultured neocortical neurons and promotes cell survival (By similarity).
ENOPH1	9606.ENSP00000273920	0.24348534201954397	0.5767326732673268	rgb(239,236,117)	Enolase-phosphatase E1; Bifunctional enzyme that catalyzes the enolization of 2,3- diketo-5-methylthiopentyl-1-phosphate (DK-MTP-1-P) into the intermediate 2-hydroxy-3-keto-5-methylthiopentenyl-1-phosphate (HK- MTPenyl-1-P), which is then dephosphorylated to form the acireductone 1,2-dihydroxy-3-keto-5-methylthiopentene (DHK-MTPene).
ENPP6	9606.ENSP00000296741	0.22296416938110752	0.6301980198019802	rgb(200,239,117)	Glycerophosphocholine cholinephosphodiesterase ENPP6; Choline-specific glycerophosphodiesterase that hydrolyzes glycerophosphocholine (GPC) and lysophosphatidylcholine (LPC) and contributes to supplying choline to the cells. Has a preference for LPC with short (12:0 and 14:0) or polyunsaturated (18:2 and 20:4) fatty acids. In vitro, hydrolyzes only choline-containing lysophospholipids, such as sp…
EPB41L1	9606.ENSP00000337168	0.5972312703583063	0.7722772277227724	rgb(117,239,121)	Band 4.1-like protein 1; May function to confer stability and plasticity to neuronal membrane via multiple interactions, including the spectrin-actin-based cytoskeleton, integral membrane channels and membrane-associated guanylate kinases.
EPB41L3	9606.ENSP00000343158	0.4921824104234528	0.7742574257425743	rgb(117,239,137)	Band 4.1-like protein 3, N-terminally processed; Tumor suppressor that inhibits cell proliferation and promotes apoptosis. Modulates the activity of protein arginine N- methyltransferases, including PRMT3 and PRMT5.
EPHX1	9606.ENSP00000480004	0.7535830618892508	0.22475247524752479	rgb(117,117,239)	Epoxide hydrolase 1; Biotransformation enzyme that catalyzes the hydrolysis of arene and aliphatic epoxides to less reactive and more water soluble dihydrodiols by the trans addition of water (By similarity). May play a role in the metabolism of endogenous lipids such as epoxide-containing fatty acids ; Belongs to the peptidase S33 family.
ERLIN2	9606.ENSP00000428112	0.6758957654723128	0.43564356435643564	rgb(117,117,239)	Erlin-2; Component of the ERLIN1/ERLIN2 complex which mediates the endoplasmic reticulum-associated degradation (ERAD) of inositol 1,4,5- trisphosphate receptors (IP3Rs) such as ITPR1. Promotes sterol-accelerated ERAD of HMGCR probably implicating an AMFR/gp78-containing ubiquitin ligase complex. Involved in regulation of cellular cholesterol homeostasis by regulation the SREBP signaling pathway.…
ESYT1	9606.ENSP00000267113	0.5053745928338762	0.7737623762376238	rgb(239,223,117)	Extended synaptotagmin-1; Binds glycerophospholipids in a barrel-like domain and may play a role in cellular lipid transport (By similarity). Binds calcium (via the C2 domains) and translocates to sites of contact between the endoplasmic reticulum and the cell membrane in response to increased cytosolic calcium levels. Helps tether the endoplasmic reticulum to the cell membrane and promotes the f…
ETFDH	9606.ENSP00000426638	0.48729641693811077	0.151980198019802	rgb(117,117,239)	Electron transfer flavoprotein-ubiquinone oxidoreductase, mitochondrial; Accepts electrons from ETF and reduces ubiquinone; Belongs to the ETF-QO/FixC family.
EXOC6B	9606.ENSP00000489442	0.8806188925081434	0.6237623762376239	rgb(117,117,239)	Exocyst complex component 6B; Component of the exocyst complex involved in the docking of exocytic vesicles with fusion sites on the plasma membrane.
FAM210A	9606.ENSP00000323635	0.5972312703583063	0.9113861386138615	rgb(140,239,117)	Protein FAM210A; May play a role in the structure and strength of both muscle and bone.
FAM241B	9606.ENSP00000362376	0.3314332247557003	0.8386138613861387	rgb(117,239,229)	Protein FAM241B; May play a role in lysosome homeostasis. Belongs to the FAM241 family.
FAM49A	9606.ENSP00000370724	0.07100977198697069	0.4495049504950495	rgb(117,203,239)	Protein FAM49A; Belongs to the FAM49 family.
FARSA	9606.ENSP00000320309	0.2610749185667752	0.3336633663366336	rgb(145,239,117)	phenylalanyl-tRNA synthetase subunit alpha.
FARSB	9606.ENSP00000281828	0.26302931596091206	0.3227722772277228	rgb(230,239,117)	phenylalanyl-tRNA synthetase subunit beta; Belongs to the phenylalanyl-tRNA synthetase beta subunit family. Type 2 subfamily.
FASN	9606.ENSP00000304592	0.5522801302931597	0.31732673267326733	rgb(178,239,117)	3-hydroxyacyl-[acyl-carrier-protein] dehydratase; Fatty acid synthetase catalyzes the formation of long-chain fatty acids from acetyl-CoA, malonyl-CoA and NADPH. This multifunctional protein has 7 catalytic activities as an acyl carrier protein.
FBXO2	9606.ENSP00000346240	0.28403908794788274	0.7034653465346535	rgb(117,239,142)	F-box only protein 2; Substrate recognition component of a SCF (SKP1-CUL1-F-box protein) E3 ubiquitin-protein ligase complex that mediates the ubiquitination and subsequent proteasomal degradation of target proteins. Involved in the endoplasmic reticulum-associated degradation pathway (ERAD) for misfolded lumenal proteins by recognizing and binding sugar chains on unfolded glycoproteins that are …
FGB	9606.ENSP00000306099	0.3998371335504886	0.652970297029703	rgb(173,239,117)	Fibrinogen beta chain; Cleaved by the protease thrombin to yield monomers which, together with fibrinogen alpha (FGA) and fibrinogen gamma (FGG), polymerize to form an insoluble fibrin matrix. Fibrin has a major function in hemostasis as one of the primary components of blood clots. In addition, functions during the early stages of wound repair to stabilize the lesion and guide cell migration dur…
FGG	9606.ENSP00000336829	0.6304560260586319	0.6133663366336634	rgb(117,239,121)	Fibrinogen gamma chain; Together with fibrinogen alpha (FGA) and fibrinogen beta (FGB), polymerizes to form an insoluble fibrin matrix. Has a major function in hemostasis as one of the primary components of blood clots. In addition, functions during the early stages of wound repair to stabilize the lesion and guide cell migration during re- epithelialization. Was originally thought to be essentia…
FH	9606.ENSP00000355518	0.4897394136807818	0.2742574257425743	rgb(117,239,187)	Fumarate hydratase, mitochondrial; Catalyzes the reversible stereospecific interconversion of fumarate to L-malate. Experiments in other species have demonstrated that specific isoforms of this protein act in defined pathways and favor one direction over the other (Probable). [Isoform Cytoplasmic]: Catalyzes the dehydration of L-malate to fumarate (By similarity). Fumarate metabolism in the cytos…
FHL1	9606.ENSP00000498684	0.3324104234527687	0.7673267326732675	rgb(117,117,239)	Four and a half LIM domains protein 1; May have an involvement in muscle development or hypertrophy.
FITM2	9606.ENSP00000380037	0.7731270358306189	0.8193069306930694	rgb(117,174,239)	Fat storage-inducing transmembrane protein 2; Plays an important role in lipid droplet accumulation. Plays a role in the regulation of cell morphology and cytoskeletal organization; Belongs to the FIT family.
FLOT1	9606.ENSP00000365569	0.5513029315960913	0.5247524752475248	rgb(117,229,239)	Flotillin-1; May act as a scaffolding protein within caveolar membranes, functionally participating in formation of caveolae or caveolae-like vesicles.
FLOT2	9606.ENSP00000378368	0.5214983713355049	0.6207920792079209	rgb(117,184,239)	Flotillin-2; May act as a scaffolding protein within caveolar membranes, functionally participating in formation of caveolae or caveolae-like vesicles. May be involved in epidermal cell adhesion and epidermal structure and function; Belongs to the band 7/mec-2 family. Flotillin subfamily.
FSCN1	9606.ENSP00000371798	0.4731270358306189	0.6925742574257426	rgb(117,200,239)	Fascin; Actin-binding protein that contains 2 major actin binding sites. Organizes filamentous actin into parallel bundles. Plays a role in the organization of actin filament bundles and the formation of microspikes, membrane ruffles, and stress fibers. Important for the formation of a diverse set of cell protrusions, such as filopodia, and for cell motility and migration. Mediates reorganization…
FTH1	9606.ENSP00000273550	0.610912052117264	0.38960396039603956	rgb(239,235,117)	Ferritin heavy chain, N-terminally processed; Stores iron in a soluble, non-toxic, readily available form. Important for iron homeostasis. Has ferroxidase activity. Iron is taken up in the ferrous form and deposited as ferric hydroxides after oxidation. Also plays a role in delivery of iron to cells. Mediates iron uptake in capsule cells of the developing kidney (By similarity). Belongs to the fe…
FTL	9606.ENSP00000366525	0.6319218241042346	0.36485148514851484	rgb(117,224,239)	Ferritin light chain; Stores iron in a soluble, non-toxic, readily available form. Important for iron homeostasis. Iron is taken up in the ferrous form and deposited as ferric hydroxides after oxidation. Also plays a role in delivery of iron to cells. Mediates iron uptake in capsule cells of the developing kidney (By similarity); Belongs to the ferritin family.
FXYD6	9606.ENSP00000442756	0.7003257328990229	0.7366336633663367	rgb(117,117,239)	FXYD domain containing ion transport regulator 6.
G3BP2	9606.ENSP00000352738	0.22394136807817588	0.5212871287128713	rgb(117,239,164)	Ras GTPase-activating protein-binding protein 2; Scaffold protein that plays an essential role in cytoplasmic stress granule formation which acts as a platform for antiviral signaling.
GABBR1	9606.ENSP00000366233	0.7394136807817591	0.6811881188118812	rgb(117,225,239)	Gamma-aminobutyric acid type B receptor subunit 1; Component of a heterodimeric G-protein coupled receptor for GABA, formed by GABBR1 and GABBR2. Within the heterodimeric GABA receptor, only GABBR1 seems to bind agonists, while GABBR2 mediates coupling to G proteins. Ligand binding causes a conformation change that triggers signaling via guanine nucleotide-binding proteins (G proteins) and modula…
GABRG2	9606.ENSP00000410732	0.7257328990228014	0.5623762376237624	rgb(117,131,239)	Gamma-aminobutyric acid receptor subunit gamma-2; Ligand-gated chloride channel which is a component of the heteropentameric receptor for GABA, the major inhibitory neurotransmitter in the brain. Plays an important role in the formation of functional inhibitory GABAergic synapses in addition to mediating synaptic inhibition as a GABA-gated ion channel. The gamma2 subunit is necessary but not suff…
GANAB	9606.ENSP00000340466	0.2767100977198697	0.43514851485148515	rgb(117,239,132)	Neutral alpha-glucosidase AB; Catalytic subunit of glucosidase II that cleaves sequentially the 2 innermost alpha-1,3-linked glucose residues from the Glc(2)Man(9)GlcNAc(2) oligosaccharide precursor of immature glycoproteins. Required for PKD1/Polycystin-1 and PKD2/Polycystin-2 maturation and localization to the cell surface and cilia ; Belongs to the glycosyl hydrolase 31 family.
GAP43	9606.ENSP00000377372	0.574755700325733	0.614851485148515	rgb(117,189,239)	Neuromodulin; This protein is associated with nerve growth. It is a major component of the motile 'growth cones' that form the tips of elongating axons. Plays a role in axonal and dendritic filopodia induction.
GAPDH	9606.ENSP00000380070	0.49169381107491855	0.4564356435643564	rgb(117,173,239)	Glyceraldehyde-3-phosphate dehydrogenase; Has both glyceraldehyde-3-phosphate dehydrogenase and nitrosylase activities, thereby playing a role in glycolysis and nuclear functions, respectively. Participates in nuclear events including transcription, RNA transport, DNA replication and apoptosis. Nuclear functions are probably due to the nitrosylase activity that mediates cysteine S-nitrosylation o…
GARS1	9606.ENSP00000373918	0.3324104234527687	0.5430693069306931	rgb(117,197,239)	Glycine--tRNA ligase; Catalyzes the ATP-dependent ligation of glycine to the 3'-end of its cognate tRNA, via the formation of an aminoacyl-adenylate intermediate (Gly-AMP). Also produces diadenosine tetraphosphate (Ap4A), a universal pleiotropic signaling molecule needed for cell regulation pathways, by direct condensation of 2 ATPs. Thereby, may play a special role in Ap4A homeostasis. Belongs t…
GDAP1	9606.ENSP00000220822	0.504885993485342	0.7326732673267328	rgb(239,133,117)	Ganglioside-induced differentiation-associated protein 1; Regulates the mitochondrial network by promoting mitochondrial fission; Belongs to the GST superfamily.
GDAP1L1	9606.ENSP00000440498	0.19804560260586318	0.5643564356435644	rgb(117,117,239)	Ganglioside-induced differentiation-associated protein 1-like 1; Ganglioside induced differentiation associated protein 1 like 1.
GDI1	9606.ENSP00000394071	0.7203583061889252	0.5113861386138614	rgb(117,146,239)	Rab GDP dissociation inhibitor alpha; Regulates the GDP/GTP exchange reaction of most Rab proteins by inhibiting the dissociation of GDP from them, and the subsequent binding of GTP to them. Promotes the dissociation of GDP-bound Rab proteins from the membrane and inhibits their activation. Promotes the dissociation of RAB1A, RAB3A, RAB5A and RAB10 from membranes.
GET3	9606.ENSP00000466379	0.44332247557003257	0.660891089108911	rgb(117,117,239)	ATPase ASNA1; ATPase required for the post-translational delivery of tail- anchored (TA) proteins to the endoplasmic reticulum. Recognizes and selectively binds the transmembrane domain of TA proteins in the cytosol. This complex then targets to the endoplasmic reticulum by membrane-bound receptors, where the tail-anchored protein is released for insertion. This process is regulated by ATP bindin…
GFAP	9606.ENSP00000253408	0.5728013029315961	0.5475247524752476	rgb(239,177,117)	Glial fibrillary acidic protein; GFAP, a class-III intermediate filament, is a cell-specific marker that, during the development of the central nervous system, distinguishes astrocytes from other glial cells.
GJA1	9606.ENSP00000282561	0.6040716612377851	0.595049504950495	rgb(228,239,117)	Gap junction alpha-1 protein; Gap junction protein that acts as a regulator of bladder capacity. A gap junction consists of a cluster of closely packed pairs of transmembrane channels, the connexons, through which materials of low MW diffuse from one cell to a neighboring cell. May play a critical role in the physiology of hearing by participating in the recycling of potassium to the cochlear end…
GLO1	9606.ENSP00000362463	0.5825732899022802	0.26633663366336635	rgb(117,239,232)	Lactoylglutathione lyase; Catalyzes the conversion of hemimercaptal, formed from methylglyoxal and glutathione, to S-lactoylglutathione. Involved in the regulation of TNF-induced transcriptional activity of NF-kappa-B. Required for normal osteoclastogenesis.
GLS	9606.ENSP00000317379	0.5942996742671011	0.2128712871287129	rgb(150,239,117)	Glutaminase kidney isoform, mitochondrial 65 kDa chain; Catalyzes the first reaction in the primary pathway for the renal catabolism of glutamine. Plays a role in maintaining acid-base homeostasis. Regulates the levels of the neurotransmitter glutamate, the main excitatory neurotransmitter in the brain ; Belongs to the glutaminase family.
GLUD1	9606.ENSP00000277865	0.5298045602605863	0.2722772277227723	rgb(238,239,117)	Glutamate dehydrogenase 1, mitochondrial; Mitochondrial glutamate dehydrogenase that converts L- glutamate into alpha-ketoglutarate. Plays a key role in glutamine anaplerosis by producing alpha-ketoglutarate, an important intermediate in the tricarboxylic acid cycle. May be involved in learning and memory reactions by increasing the turnover of the excitatory neurotransmitter glutamate (By simila…
GLUL	9606.ENSP00000307900	0.5947882736156352	0.3891089108910891	rgb(168,239,117)	Glutamine synthetase; Glutamine synthetase that catalyzes the ATP-dependent conversion of glutamate and ammonia to glutamine. Its role depends on tissue localization: in the brain, it regulates the levels of toxic ammonia and converts neurotoxic glutamate to harmless glutamine, whereas in the liver, it is one of the enzymes responsible for the removal of ammonia (By similarity). Essential for pro…
GNA11	9606.ENSP00000078429	0.686156351791531	0.47425742574257423	rgb(178,171,0)	Guanine nucleotide-binding protein subunit alpha-11; Guanine nucleotide-binding proteins (G proteins) are involved as modulators or transducers in various transmembrane signaling systems. Acts as an activator of phospholipase C.
GNA13	9606.ENSP00000400717	0.6822475570032573	0.5574257425742575	rgb(117,138,239)	Guanine nucleotide-binding protein subunit alpha-13; Guanine nucleotide-binding proteins (G proteins) are involved as modulators or transducers in various transmembrane signaling systems. Activates effector molecule RhoA by binding and activating RhoGEFs (ARHGEF1/p115RhoGEF, ARHGEF11/PDZ-RhoGEF and ARHGEF12/LARG). GNA13-dependent Rho signaling subsequently regulates transcription factor AP-1 (act…
GNAO1	9606.ENSP00000262494	0.7257328990228014	0.5099009900990099	rgb(239,194,117)	Guanine nucleotide-binding protein G(o) subunit alpha; Guanine nucleotide-binding proteins (G proteins) are involved as modulators or transducers in various transmembrane signaling systems. The G(o) protein function is not clear. Stimulated by RGS14; Belongs to the G-alpha family. G(i/o/t/z) subfamily.
GNAQ	9606.ENSP00000286548	0.6465798045602607	0.5301980198019802	rgb(221,239,117)	Guanine nucleotide-binding protein G(q) subunit alpha; Guanine nucleotide-binding proteins (G proteins) are involved as modulators or transducers in various transmembrane signaling systems. Regulates B-cell selection and survival and is required to prevent B-cell-dependent autoimmunity. Regulates chemotaxis of BM- derived neutrophils and dendritic cells (in vitro) (By similarity). Belongs to the …
GNAS	9606.ENSP00000360141	0.6690553745928339	0.4381188118811881	rgb(117,239,214)	Guanine nucleotide-binding protein G(s) subunit alpha isoforms XLas; Guanine nucleotide-binding proteins (G proteins) function as transducers in numerous signaling pathways controlled by G protein- coupled receptors (GPCRs). Signaling involves the activation of adenylyl cyclases, resulting in increased levels of the signaling molecule cAMP. GNAS functions downstream of several GPCRs, including be…
GNAZ	9606.ENSP00000478892	0.7276872964169382	0.44603960396039605	rgb(117,117,239)	Guanine nucleotide-binding protein G(z) subunit alpha; Guanine nucleotide-binding proteins (G proteins) are involved as modulators or transducers in various transmembrane signaling systems.
GNB2	9606.ENSP00000305260	0.5679153094462541	0.5861386138613862	rgb(177,239,117)	Guanine nucleotide-binding protein G(I)/G(S)/G(T) subunit beta-2; Guanine nucleotide-binding proteins (G proteins) are involved as a modulator or transducer in various transmembrane signaling systems. The beta and gamma chains are required for the GTPase activity, for replacement of GDP by GTP, and for G protein-effector interaction.
GNG12	9606.ENSP00000360021	0.5503257328990229	0.6227722772277228	rgb(117,239,212)	Guanine nucleotide-binding protein G(I)/G(S)/G(O) subunit gamma-12; Guanine nucleotide-binding proteins (G proteins) are involved as a modulator or transducer in various transmembrane signaling systems. The beta and gamma chains are required for the GTPase activity, for replacement of GDP by GTP, and for G protein-effector interaction.
GNG2	9606.ENSP00000334448	0.6035830618892509	0.5183168316831683	rgb(117,239,117)	Guanine nucleotide-binding protein G(I)/G(S)/G(O) subunit gamma-2; Guanine nucleotide-binding proteins (G proteins) are involved as a modulator or transducer in various transmembrane signaling systems. The beta and gamma chains are required for the GTPase activity, for replacement of GDP by GTP, and for G protein-effector interaction (By similarity).
GNG7	9606.ENSP00000371594	0.5972312703583063	0.6252475247524754	rgb(117,200,239)	Guanine nucleotide-binding protein G(I)/G(S)/G(O) subunit gamma-7; Guanine nucleotide-binding proteins (G proteins) are involved as a modulator or transducer in various transmembrane signaling systems. The beta and gamma chains are required for the GTPase activity, for replacement of GDP by GTP, and for G protein-effector interaction. Plays a role in the regulation of adenylyl cyclase signaling i…
GOT1	9606.ENSP00000359539	0.5063517915309447	0.24554455445544554	rgb(117,239,208)	Aspartate aminotransferase, cytoplasmic; Biosynthesis of L-glutamate from L-aspartate or L-cysteine. Important regulator of levels of glutamate, the major excitatory neurotransmitter of the vertebrate central nervous system. Acts as a scavenger of glutamate in brain neuroprotection. The aspartate aminotransferase activity is involved in hepatic glucose synthesis during development and in adipocyt…
GOT2	9606.ENSP00000245206	0.46335504885993484	0.35049504950495053	rgb(239,160,117)	Aspartate aminotransferase, mitochondrial; Catalyzes the irreversible transamination of the L-tryptophan metabolite L-kynurenine to form kynurenic acid (KA). Plays a key role in amino acid metabolism. Important for metabolite exchange between mitochondria and cytosol. Facilitates cellular uptake of long-chain free fatty acids; Belongs to the class-I pyridoxal-phosphate-dependent aminotransferase …
GPD2	9606.ENSP00000308610	0.4203583061889251	0.26881188118811883	rgb(164,239,117)	Glycerol-3-phosphate dehydrogenase, mitochondrial; Glycerol-3-phosphate dehydrogenase 2; Belongs to the FAD-dependent glycerol-3-phosphate dehydrogenase family.
GPI	9606.ENSP00000405573	0.5034201954397395	0.32920792079207917	rgb(117,136,239)	Glucose-6-phosphate isomerase; In the cytoplasm, catalyzes the conversion of glucose-6- phosphate to fructose-6-phosphate, the second step in glycolysis, and the reverse reaction during gluconeogenesis. Besides it's role as a glycolytic enzyme, also acts as a secreted cytokine: acts as an angiogenic factor (AMF) that stimulates endothelial cell motility. Acts as a neurotrophic factor, neuroleukin…
GPM6A	9606.ENSP00000280187	0.7506514657980456	0.6321782178217822	rgb(234,239,117)	Neuronal membrane glycoprotein M6-a; Involved in neuronal differentiation, including differentiation and migration of neuronal stem cells. Plays a role in neuronal plasticity and is involved in neurite and filopodia outgrowth, filopodia motility and probably synapse formation. GPM6A-induced filopodia formation involves mitogen-activated protein kinase (MAPK) and Src signaling pathways. May be inv…
GPM6B	9606.ENSP00000316861	0.7736156351791532	0.7094059405940595	rgb(154,239,117)	Neuronal membrane glycoprotein M6-b; May be involved in neural development. Involved in regulation of osteoblast function and bone formation. Involved in matrix vesicle release by osteoblasts; this function seems to involve maintenance of the actin cytoskeleton. May be involved in cellular trafficking of SERT and thereby in regulation of serotonin uptake.
GPR37L1	9606.ENSP00000356251	0.8664495114006515	0.42178217821782177	rgb(117,239,191)	G-protein coupled receptor 37-like 1; G-protein coupled receptor. Has been shown to bind the neuroprotective and glioprotective factor prosaposin (PSAP), leading to endocytosis followed by an ERK phosphorylation cascade. However, other studies have shown that prosaposin does not increase activity. It has been suggested that GPR37L1 is a constitutively active receptor which signals through the gua…
GSN	9606.ENSP00000362924	0.4804560260586319	0.6262376237623762	rgb(117,239,234)	Gelsolin; Calcium-regulated, actin-modulating protein that binds to the plus (or barbed) ends of actin monomers or filaments, preventing monomer exchange (end-blocking or capping). It can promote the assembly of monomers into filaments (nucleation) as well as sever filaments already formed. Plays a role in ciliogenesis.
GSTM3	9606.ENSP00000354357	0.7091205211726385	0.17772277227722771	rgb(117,239,171)	Glutathione S-transferase Mu 3; Conjugation of reduced glutathione to a wide number of exogenous and endogenous hydrophobic electrophiles. May govern uptake and detoxification of both endogenous compounds and xenobiotics at the testis and brain blood barriers; Belongs to the GST superfamily. Mu family.
H1-4	9606.ENSP00000307705	0.2425081433224756	0.3891089108910891	rgb(169,239,117)	Histone H1.4; Histone H1 protein binds to linker DNA between nucleosomes forming the macromolecular structure known as the chromatin fiber. Histones H1 are necessary for the condensation of nucleosome chains into higher-order structured fibers. Acts also as a regulator of individual gene transcription through chromatin remodeling, nucleosome spacing and DNA methylation (By similarity).
H2AX	9606.ENSP00000434024	0.3035830618892508	0.5504950495049505	rgb(117,117,239)	Histone H2AX; Variant histone H2A which replaces conventional H2A in a subset of nucleosomes. Nucleosomes wrap and compact DNA into chromatin, limiting DNA accessibility to the cellular machineries which require DNA as a template. Histones thereby play a central role in transcription regulation, DNA repair, DNA replication and chromosomal stability. DNA accessibility is regulated via a complex se…
H2BC18	9606.ENSP00000445831	0.2273615635179153	0.553960396039604	rgb(117,117,239)	Histone H2B type 2-F; Core component of nucleosome. Nucleosomes wrap and compact DNA into chromatin, limiting DNA accessibility to the cellular machineries which require DNA as a template. Histones thereby play a central role in transcription regulation, DNA repair, DNA replication and chromosomal stability. DNA accessibility is regulated via a complex set of post-translational modifications of h…
H4C6	9606.ENSP00000244537	0.3377850162866449	0.4900990099009901	rgb(239,159,117)	Histone H4; Core component of nucleosome. Nucleosomes wrap and compact DNA into chromatin, limiting DNA accessibility to the cellular machineries which require DNA as a template. Histones thereby play a central role in transcription regulation, DNA repair, DNA replication and chromosomal stability. DNA accessibility is regulated via a complex set of post-translational modifications of histones, a…
HADHA	9606.ENSP00000370023	0.39690553745928336	0.2871287128712871	rgb(117,208,239)	Trifunctional enzyme subunit alpha, mitochondrial; Mitochondrial trifunctional enzyme catalyzes the last three of the four reactions of the mitochondrial beta-oxidation pathway. The mitochondrial beta-oxidation pathway is the major energy-producing process in tissues and is performed through four consecutive reactions breaking down fatty acids into acetyl-CoA. Among the enzymes involved in this p…
HADHB	9606.ENSP00000325136	0.536156351791531	0.24554455445544554	rgb(135,239,117)	Trifunctional enzyme subunit beta, mitochondrial; Mitochondrial trifunctional enzyme catalyzes the last three of the four reactions of the mitochondrial beta-oxidation pathway. The mitochondrial beta-oxidation pathway is the major energy-producing process in tissues and is performed through four consecutive reactions breaking down fatty acids into acetyl-CoA. Among the enzymes involved in this pa…
HAPLN1	9606.ENSP00000274341	0.40325732899022804	0.8420792079207922	rgb(239,237,117)	Hyaluronan and proteoglycan link protein 1; Stabilizes the aggregates of proteoglycan monomers with hyaluronic acid in the extracellular cartilage matrix.
HAPLN2	9606.ENSP00000255039	0.7526058631921825	0.7336633663366336	rgb(239,180,117)	Hyaluronan and proteoglycan link protein 2; Mediates a firm binding of versican V2 to hyaluronic acid. May play a pivotal role in the formation of the hyaluronan-associated matrix in the central nervous system (CNS) which facilitates neuronal conduction and general structural stabilization. Binds to hyaluronic acid (By similarity).
HBA2	9606.ENSP00000251595	0.28159609120521173	0.4564356435643564	rgb(239,172,117)	Hemoglobin subunit alpha; Involved in oxygen transport from the lung to the various peripheral tissues.
HBB	9606.ENSP00000494175	0.36758957654723123	0.5029702970297031	rgb(117,117,239)	Hemoglobin subunit beta; Involved in oxygen transport from the lung to the various peripheral tissues. [Spinorphin]: functions as an endogenous inhibitor of enkephalin-degrading enzymes such as DPP3, and as a selective antagonist of the P2RX3 receptor which is involved in pain signaling, these properties implicate it as a regulator of pain and inflammation; Belongs to the globin family.
HEPACAM	9606.ENSP00000298251	0.8307817589576548	0.5247524752475248	rgb(198,239,117)	Hepatocyte cell adhesion molecule; Involved in regulating cell motility and cell-matrix interactions. May inhibit cell growth through suppression of cell proliferation.
HIGD1A	9606.ENSP00000398064	0.36954397394136806	0.14702970297029705	rgb(117,145,239)	HIG1 domain family member 1A, mitochondrial; Proposed subunit of cytochrome c oxidase (COX, complex IV), which is the terminal component of the mitochondrial respiratory chain that catalyzes the reduction of oxygen to water. May play a role in the assembly of respiratory supercomplexes.
HK1	9606.ENSP00000494664	0.608469055374593	0.3594059405940594	rgb(117,117,239)	Hexokinase-1; Catalyzes the phosphorylation of various hexoses, such as D- glucose, D-glucosamine, D-fructose, D-mannose and 2-deoxy-D-glucose, to hexose 6-phosphate (D-glucose 6-phosphate, D-glucosamine 6-phosphate, D-fructose 6-phosphate, D-mannose 6-phosphate and 2-deoxy-D-glucose 6- phosphate, respectively). Does not phosphorylate N-acetyl-D-glucosamine. Mediates the initial step of glycolysi…
HMOX2	9606.ENSP00000477572	0.541042345276873	0.26485148514851486	rgb(117,117,239)	Heme oxygenase 2; Heme oxygenase cleaves the heme ring at the alpha methene bridge to form biliverdin. Biliverdin is subsequently converted to bilirubin by biliverdin reductase. Under physiological conditions, the activity of heme oxygenase is highest in the spleen, where senescent erythrocytes are sequestrated and destroyed. Heme oxygenase 2 could be implicated in the production of carbon monoxi…
HNRNPA1L2	9606.ENSP00000350090	0.22442996742671012	0.39702970297029705	rgb(117,239,159)	Heterogeneous nuclear ribonucleoprotein A1-like 2; Involved in the packaging of pre-mRNA into hnRNP particles, transport of poly(A) mRNA from the nucleus to the cytoplasm and may modulate splice site selection.
HNRNPA2B1	9606.ENSP00000346694	0.38371335504885995	0.5113861386138614	rgb(117,239,145)	Heterogeneous nuclear ribonucleoproteins A2/B1; Heterogeneous nuclear ribonucleoprotein (hnRNP) that associates with nascent pre-mRNAs, packaging them into hnRNP particles. The hnRNP particle arrangement on nascent hnRNA is non-random and sequence-dependent and serves to condense and stabilize the transcripts and minimize tangling and knotting. Packaging plays a role in various processes such as …
HNRNPA3	9606.ENSP00000376309	0.2728013029315961	0.5237623762376238	rgb(117,192,239)	Heterogeneous nuclear ribonucleoprotein A3; Plays a role in cytoplasmic trafficking of RNA. Binds to the cis-acting response element, A2RE. May be involved in pre-mRNA splicing.
HNRNPCL1	9606.ENSP00000365370	0.884527687296417	0.8767326732673267	rgb(117,230,239)	Heterogeneous nuclear ribonucleoprotein C-like 1; May play a role in nucleosome assembly by neutralizing basic proteins such as A and B core hnRNPs.
HNRNPH1	9606.ENSP00000349168	0.3221498371335505	0.5554455445544555	rgb(117,239,154)	Heterogeneous nuclear ribonucleoprotein H, N-terminally processed; This protein is a component of the heterogeneous nuclear ribonucleoprotein (hnRNP) complexes which provide the substrate for the processing events that pre-mRNAs undergo before becoming functional, translatable mRNAs in the cytoplasm. Mediates pre-mRNA alternative splicing regulation. Inhibits, together with CUGBP1, insulin recept…
HNRNPH3	9606.ENSP00000265866	0.20488599348534203	0.5094059405940594	rgb(239,221,117)	Heterogeneous nuclear ribonucleoprotein H3; Involved in the splicing process and participates in early heat shock-induced splicing arrest. Due to their great structural variations the different isoforms may possess different functions in the splicing reaction.
HNRNPK	9606.ENSP00000365458	0.3543973941368078	0.5292079207920792	rgb(117,229,239)	Heterogeneous nuclear ribonucleoprotein K; One of the major pre-mRNA-binding proteins. Binds tenaciously to poly(C) sequences. Likely to play a role in the nuclear metabolism of hnRNAs, particularly for pre-mRNAs that contain cytidine-rich sequences. Can also bind poly(C) single-stranded DNA. Plays an important role in p53/TP53 response to DNA damage, acting at the level of both transcription act…
HNRNPR	9606.ENSP00000363745	0.2698697068403909	0.503960396039604	rgb(117,237,239)	Heterogeneous nuclear ribonucleoprotein R; Component of ribonucleosomes, which are complexes of at least 20 other different heterogeneous nuclear ribonucleoproteins (hnRNP). hnRNP play an important role in processing of precursor mRNA in the nucleus.
HNRNPU	9606.ENSP00000491215	0.284527687296417	0.5732673267326733	rgb(117,117,239)	Heterogeneous nuclear ribonucleoprotein U; DNA- and RNA-binding protein involved in several cellular processes such as nuclear chromatin organization, telomere-length regulation, transcription, mRNA alternative splicing and stability, Xist-mediated transcriptional silencing and mitotic cell progression. Plays a role in the regulation of interphase large-scale gene-rich chromatin organization thro…
HP	9606.ENSP00000348170	0.36221498371335503	0.5544554455445545	rgb(117,239,148)	Haptoglobin alpha chain; As a result of hemolysis, hemoglobin is found to accumulate in the kidney and is secreted in the urine. Haptoglobin captures, and combines with free plasma hemoglobin to allow hepatic recycling of heme iron and to prevent kidney damage. Haptoglobin also acts as an antioxidant, has antibacterial activity, and plays a role in modulating many aspects of the acute phase respo…
HP1BP3	9606.ENSP00000403039	0.12915309446254072	0.43465346534653465	rgb(117,137,239)	Heterochromatin protein 1-binding protein 3; Component of heterochromatin that maintains heterochromatin integrity during G1/S progression and regulates the duration of G1 phase to critically influence cell proliferative capacity. Mediates chromatin condensation during hypoxia, leading to increased tumor cell viability, radio-resistance, chemo- resistance and self-renewal.
HPCAL4	9606.ENSP00000481834	0.780456026058632	0.6950495049504951	rgb(117,117,239)	Hippocalcin-like protein 4; May be involved in the calcium-dependent regulation of rhodopsin phosphorylation.
HPRT1	9606.ENSP00000298556	0.36172638436482085	0.4099009900990099	rgb(197,239,117)	Hypoxanthine-guanine phosphoribosyltransferase; Converts guanine to guanosine monophosphate, and hypoxanthine to inosine monophosphate. Transfers the 5-phosphoribosyl group from 5- phosphoribosylpyrophosphate onto the purine. Plays a central role in the generation of purine nucleotides through the purine salvage pathway.
HSD17B12	9606.ENSP00000278353	0.5376221498371336	0.1603960396039604	rgb(237,239,117)	Very-long-chain 3-oxoacyl-CoA reductase; Catalyzes the second of the four reactions of the long-chain fatty acids elongation cycle. This endoplasmic reticulum-bound enzymatic process, allows the addition of two carbons to the chain of long- and very long-chain fatty acids/VLCFAs per cycle. This enzyme has a 3-ketoacyl-CoA reductase activity, reducing 3-ketoacyl-CoA to 3- hydroxyacyl-CoA, within e…
HSDL2	9606.ENSP00000381785	0.5229641693811076	0.1589108910891089	rgb(117,169,239)	Hydroxysteroid dehydrogenase-like protein 2; Has apparently no steroid dehydrogenase activity. Belongs to the short-chain dehydrogenases/reductases (SDR) family.
HSP90AB1	9606.ENSP00000360609	0.47068403908794787	0.5079207920792079	rgb(117,239,217)	Heat shock protein HSP 90-beta; Molecular chaperone that promotes the maturation, structural maintenance and proper regulation of specific target proteins involved for instance in cell cycle control and signal transduction. Undergoes a functional cycle that is linked to its ATPase activity. This cycle probably induces conformational changes in the client proteins, thereby causing their activation…
HSPA12A	9606.ENSP00000489674	0.32752442996742676	0.5905940594059407	rgb(117,117,239)	Heat shock 70 kDa protein 12A; Adapter protein for SORL1, but not SORT1. Delays SORL1 internalization and affects SORL1 subcellular localization.
HSPA4	9606.ENSP00000302961	0.4623778501628664	0.4851485148514852	rgb(183,239,117)	Heat shock protein family A member 4; Belongs to the heat shock protein 70 family.
HSPA4L	9606.ENSP00000296464	0.28550488599348534	0.5099009900990099	rgb(202,239,117)	Heat shock 70 kDa protein 4L; Possesses chaperone activity in vitro where it inhibits aggregation of citrate synthase; Belongs to the heat shock protein 70 family.
HSPA8	9606.ENSP00000437125	0.4780130293159609	0.49603960396039604	rgb(117,117,239)	Heat shock cognate 71 kDa protein; Molecular chaperone implicated in a wide variety of cellular processes, including protection of the proteome from stress, folding and transport of newly synthesized polypeptides, activation of proteolysis of misfolded proteins and the formation and dissociation of protein complexes. Plays a pivotal role in the protein quality control system, ensuring the correct…
HSPA9	9606.ENSP00000297185	0.45798045602605864	0.4316831683168317	rgb(198,239,117)	Stress-70 protein, mitochondrial; Chaperone protein which plays an important role in mitochondrial iron-sulfur cluster (ISC) biogenesis. Interacts with and stabilizes ISC cluster assembly proteins FXN, NFU1, NFS1 and ISCU. Regulates erythropoiesis via stabilization of ISC assembly. May play a role in the control of cell proliferation and cellular aging (By similarity). Belongs to the heat shock p…
HSPB1	9606.ENSP00000248553	0.5146579804560261	0.47277227722772275	rgb(239,167,117)	Heat shock protein beta-1; Small heat shock protein which functions as a molecular chaperone probably maintaining denatured proteins in a folding- competent state. Plays a role in stress resistance and actin organization. Through its molecular chaperone activity may regulate numerous biological processes including the phosphorylation and the axonal transport of neurofilament proteins.
HSPD1	9606.ENSP00000340019	0.4574918566775244	0.42178217821782177	rgb(117,239,130)	60 kDa heat shock protein, mitochondrial; Chaperonin implicated in mitochondrial protein import and macromolecular assembly. Together with Hsp10, facilitates the correct folding of imported proteins. May also prevent misfolding and promote the refolding and proper assembly of unfolded polypeptides generated under stress conditions in the mitochondrial matrix. The functional units of these chapero…
HSPE1	9606.ENSP00000233893	0.43550488599348536	0.39207920792079204	rgb(239,153,117)	10 kDa heat shock protein, mitochondrial; Co-chaperonin implicated in mitochondrial protein import and macromolecular assembly. Together with Hsp60, facilitates the correct folding of imported proteins. May also prevent misfolding and promote the refolding and proper assembly of unfolded polypeptides generated under stress conditions in the mitochondrial matrix. The functional units of these chap…
HTT	9606.ENSP00000347184	0.528827361563518	0.4851485148514852	rgb(117,239,146)	Huntingtin, myristoylated N-terminal fragment; [Huntingtin]: May play a role in microtubule-mediated transport or vesicle function.
HYOU1	9606.ENSP00000480150	0.30895765472312703	0.4826732673267327	rgb(117,117,239)	Hypoxia up-regulated protein 1; Has a pivotal role in cytoprotective cellular mechanisms triggered by oxygen deprivation. May play a role as a molecular chaperone and participate in protein folding. Belongs to the heat shock protein 70 family.
ICAM5	9606.ENSP00000221980	0.37345276872964167	0.8257425742574258	rgb(239,134,117)	Intercellular adhesion molecule 5; ICAM proteins are ligands for the leukocyte adhesion protein LFA-1 (integrin alpha-L/beta-2).
IDH2	9606.ENSP00000331897	0.5224755700325733	0.38415841584158417	rgb(124,239,117)	Isocitrate dehydrogenase [NADP], mitochondrial; Plays a role in intermediary metabolism and energy production. It may tightly associate or interact with the pyruvate dehydrogenase complex; Belongs to the isocitrate and isopropylmalate dehydrogenases family.
IDH3A	9606.ENSP00000299518	0.4780130293159609	0.24207920792079207	rgb(192,239,117)	Isocitrate dehydrogenase [NAD] subunit alpha, mitochondrial; Catalytic subunit of the enzyme which catalyzes the decarboxylation of isocitrate (ICT) into alpha-ketoglutarate. The heterodimer composed of the alpha (IDH3A) and beta (IDH3B) subunits and the heterodimer composed of the alpha (IDH3A) and gamma (IDH3G) subunits, have considerable basal activity but the full activity of the heterotetram…
IDH3B	9606.ENSP00000482773	0.4389250814332248	0.20891089108910893	rgb(117,117,239)	Isocitrate dehydrogenase [NAD] subunit beta, mitochondrial; Plays a structural role to facilitate the assembly and ensure the full activity of the enzyme catalyzing the decarboxylation of isocitrate (ICT) into alpha-ketoglutarate. The heterodimer composed of the alpha (IDH3A) and beta (IDH3B) subunits and the heterodimer composed of the alpha (IDH3A) and gamma (IDH3G) subunits, have considerable …
IDH3G	9606.ENSP00000217901	0.3964169381107492	0.26435643564356437	rgb(239,127,117)	Isocitrate dehydrogenase [NAD] subunit gamma, mitochondrial; Regulatory subunit which plays a role in the allosteric regulation of the enzyme catalyzing the decarboxylation of isocitrate (ICT) into alpha-ketoglutarate. The heterodimer composed of the alpha (IDH3A) and beta (IDH3B) subunits and the heterodimer composed of the alpha (IDH3A) and gamma (IDH3G) subunits, have considerable basal activi…
IGSF8	9606.ENSP00000357065	0.32752442996742676	0.7000000000000001	rgb(117,239,198)	Immunoglobulin superfamily member 8; May play a key role in diverse functions ascribed to CD81 and CD9 such as oocytes fertilization or hepatitis C virus function. May regulate proliferation and differentiation of keratinocytes. May be a negative regulator of cell motility: suppresses T-cell mobility coordinately with CD81, associates with CD82 to suppress prostate cancer cell migration, regulate…
ILVBL	9606.ENSP00000263383	0.38420195439739413	0.19356435643564357	rgb(239,202,117)	Acetolactate synthase-like protein; ilvB acetolactate synthase like.
IMMT	9606.ENSP00000387262	0.5332247557003258	0.3554455445544555	rgb(117,159,239)	MICOS complex subunit MIC60; Component of the MICOS complex, a large protein complex of the mitochondrial inner membrane that plays crucial roles in the maintenance of crista junctions, inner membrane architecture, and formation of contact sites to the outer membrane. Plays an important role in the maintenance of the MICOS complex stability and the mitochondrial cristae morphology.
IQSEC1	9606.ENSP00000480301	0.5928338762214985	0.7707920792079208	rgb(117,117,239)	IQ motif and SEC7 domain-containing protein 1; Guanine nucleotide exchange factor for ARF1 and ARF6. Guanine nucleotide exchange factor activity is enhanced by lipid binding. Accelerates GTP binding by ARFs of all three classes. Guanine nucleotide exchange protein for ARF6, mediating internalisation of beta-1 integrin.
ITGB1	9606.ENSP00000379350	0.49413680781758956	0.6019801980198021	rgb(117,177,239)	Integrin beta-1; Integrins alpha-1/beta-1, alpha-2/beta-1, alpha-10/beta-1 and alpha-11/beta-1 are receptors for collagen. Integrins alpha-1/beta-1 and alpha-2/beta-2 recognize the proline-hydroxylated sequence G-F-P-G- E-R in collagen. Integrins alpha-2/beta-1, alpha-3/beta-1, alpha- 4/beta-1, alpha-5/beta-1, alpha-8/beta-1, alpha-10/beta-1, alpha- 11/beta-1 and alpha-V/beta-1 are receptors for …
ITGB8	9606.ENSP00000222573	0.48143322475570033	0.7797029702970297	rgb(239,135,117)	Integrin beta-8; Integrin alpha-V:beta-8 (ITGAV:ITGB8) is a receptor for fibronectin. It recognizes the sequence R-G-D in its ligands. Integrin alpha-V:beta-6 (ITGAV:ITGB6) mediates R-G-D-dependent release of transforming growth factor beta-1 (TGF-beta-1) from regulatory Latency-associated peptide (LAP), thereby playing a key role in TGF-beta-1 activation on the surface of activated regulatory T-…
KBTBD11	9606.ENSP00000321544	0.8405537459283388	0.20841584158415843	rgb(142,239,117)	Kelch repeat and BTB domain containing 11.
KCNA3	9606.ENSP00000358784	0.28599348534201957	0.5678217821782179	rgb(117,239,205)	Potassium voltage-gated channel subfamily A member 3; Mediates the voltage-dependent potassium ion permeability of excitable membranes. Assuming opened or closed conformations in response to the voltage difference across the membrane, the protein forms a potassium-selective channel through which potassium ions may pass in accordance with their electrochemical gradient.
KCNAB2	9606.ENSP00000367323	0.7775244299674268	0.48069306930693073	rgb(117,217,239)	Voltage-gated potassium channel subunit beta-2; Cytoplasmic potassium channel subunit that modulates the characteristics of the channel-forming alpha-subunits. Contributes to the regulation of nerve signaling, and prevents neuronal hyperexcitability (By similarity). Promotes expression of the pore-forming alpha subunits at the cell membrane, and thereby increases channel activity (By similarity).…
KIF21A	9606.ENSP00000354878	0.8043973941368079	0.65	rgb(117,239,180)	Kinesin-like protein KIF21A; Microtubule-binding motor protein probably involved in neuronal axonal transport. In vitro, has a plus-end directed motor activity (By similarity).
KIF3A	9606.ENSP00000385808	0.7061889250814333	0.656930693069307	rgb(117,161,239)	Kinesin-like protein KIF3A; Microtubule-based anterograde translocator for membranous organelles. Plus end-directed microtubule sliding activity in vitro. Plays a role in primary cilia formation. Plays a role in centriole cohesion and subdistal appendage organization and function. Regulates the formation of the subdistal appendage via recruitment of DCTN1 to the centriole. Also required for cilia…
KIF3B	9606.ENSP00000364864	0.7208469055374593	0.6965346534653466	rgb(117,232,239)	Kinesin-like protein KIF3B, N-terminally processed; Involved in tethering the chromosomes to the spindle pole and in chromosome movement. Microtubule-based anterograde translocator for membranous organelles. Plus end-directed microtubule sliding activity in vitro (By similarity).
KIF5A	9606.ENSP00000408979	0.6392508143322476	0.6544554455445545	rgb(117,133,239)	Kinesin heavy chain isoform 5A; Microtubule-dependent motor required for slow axonal transport of neurofilament proteins (NFH, NFM and NFL). Can induce formation of neurite-like membrane protrusions in non-neuronal cells in a ZFYVE27-dependent manner. The ZFYVE27-KIF5A complex contributes to the vesicular transport of VAPA, VAPB, SURF4, RAB11A, RAB11B and RTN3 proteins in neurons. Required for an…
KLC1	9606.ENSP00000414982	0.6382736156351791	0.5717821782178218	rgb(117,128,239)	Kinesin light chain 1; Kinesin is a microtubule-associated force-producing protein that may play a role in organelle transport. The light chain may function in coupling of cargo to the heavy chain or in the modulation of its ATPase activity.
KPNA6	9606.ENSP00000362728	0.1882736156351792	0.37821782178217817	rgb(117,239,232)	Importin subunit alpha-7; Functions in nuclear protein import as an adapter protein for nuclear receptor KPNB1. Binds specifically and directly to substrates containing either a simple or bipartite NLS motif. Docking of the importin/substrate complex to the nuclear pore complex (NPC) is mediated by KPNB1 through binding to nucleoporin FxFG repeats and the complex is subsequently translocated thro…
KPNB1	9606.ENSP00000290158	0.32410423452768733	0.42574257425742573	rgb(218,239,117)	Importin subunit beta-1; Functions in nuclear protein import, either in association with an adapter protein, like an importin-alpha subunit, which binds to nuclear localization signals (NLS) in cargo substrates, or by acting as autonomous nuclear transport receptor. Acting autonomously, serves itself as NLS receptor. Docking of the importin/substrate complex to the nuclear pore complex (NPC) is m…
KRAS	9606.ENSP00000256078	0.5171009771986971	0.5594059405940595	rgb(239,181,117)	GTPase KRas, N-terminally processed; Ras proteins bind GDP/GTP and possess intrinsic GTPase activity. Plays an important role in the regulation of cell proliferation. Plays a role in promoting oncogenic events by inducing transcriptional silencing of tumor suppressor genes (TSGs) in colorectal cancer (CRC) cells in a ZNF304-dependent manner.
KRT10	9606.ENSP00000269576	0.18485342019543977	0.4316831683168317	rgb(239,229,117)	Keratin, type I cytoskeletal 10; Plays a role in the establishment of the epidermal barrier on plantar skin. (Microbial infection) Binds S.pneumoniae PsrP, mediating adherence of the bacteria to lung cell lines. Reduction of levels of KRT10 keratin decrease adherence, overexpression increases adherence. Neither protein has to be glycosylated for the interaction to occur.
L1CAM	9606.ENSP00000359077	0.5903908794788275	0.6732673267326733	rgb(117,239,207)	Neural cell adhesion molecule L1; Neural cell adhesion molecule involved in the dynamics of cell adhesion and in the generation of transmembrane signals at tyrosine kinase receptors. During brain development, critical in multiple processes, including neuronal migration, axonal growth and fasciculation, and synaptogenesis. In the mature brain, plays a role in the dynamics of neuronal structure and…
LAMP1	9606.ENSP00000333298	0.5986970684039089	0.497029702970297	rgb(120,239,117)	Lysosome-associated membrane glycoprotein 1; Presents carbohydrate ligands to selectins. Also implicated in tumor cell metastasis.
LAMP2	9606.ENSP00000408411	0.5923452768729642	0.45495049504950497	rgb(117,135,239)	Lysosome-associated membrane glycoprotein 2; Plays an important role in chaperone-mediated autophagy, a process that mediates lysosomal degradation of proteins in response to various stresses and as part of the normal turnover of proteins with a long biological half-live. Functions by binding target proteins, such as GAPDH and MLLT11, and targeting them for lysosomal degradation. Plays a role in …
LAP3	9606.ENSP00000226299	0.6514657980456027	0.22128712871287132	rgb(239,143,117)	Cytosol aminopeptidase; Presumably involved in the processing and regular turnover of intracellular proteins. Catalyzes the removal of unsubstituted N- terminal amino acids from various peptides; Belongs to the peptidase M17 family.
LDHA	9606.ENSP00000445175	0.44918566775244295	0.3801980198019802	rgb(117,117,239)	Lactate dehydrogenase A; Belongs to the LDH/MDH superfamily. LDH family.
LDHAL6B	9606.ENSP00000302393	0.3778501628664495	0.29158415841584157	rgb(184,239,117)	Lactate dehydrogenase A like 6B.
LETM1	9606.ENSP00000305653	0.28550488599348534	0.2623762376237624	rgb(175,239,117)	Mitochondrial proton/calcium exchanger protein; Mitochondrial proton/calcium antiporter that mediates proton- dependent calcium efflux from mitochondrion. Crucial for the maintenance of mitochondrial tubular networks and for the assembly of the supercomplexes of the respiratory chain. Required for the maintenance of the tubular shape and cristae organization. In contrast to SLC8B1/NCLX, does not …
LGALS3BP	9606.ENSP00000262776	0.3539087947882736	0.708910891089109	rgb(239,197,117)	Galectin-3-binding protein; Promotes integrin-mediated cell adhesion. May stimulate host defense against viruses and tumor cells.
LLGL1	9606.ENSP00000321537	0.3177524429967427	0.7202970297029703	rgb(143,239,117)	Lethal(2) giant larvae protein homolog 1; Cortical cytoskeleton protein found in a complex involved in maintaining cell polarity and epithelial integrity. Involved in the regulation of mitotic spindle orientation, proliferation, differentiation and tissue organization of neuroepithelial cells. Involved in axonogenesis through RAB10 activation thereby regulating vesicular membrane trafficking towa…
LPAR1	9606.ENSP00000363553	0.7105863192182411	0.6188118811881189	rgb(117,239,239)	Lysophosphatidic acid receptor 1; Receptor for lysophosphatidic acid (LPA). Plays a role in the reorganization of the actin cytoskeleton, cell migration, differentiation and proliferation, and thereby contributes to the responses to tissue damage and infectious agents. Activates downstream signaling cascades via the G(i)/G(o), G(12)/G(13), and G(q) families of heteromeric G proteins. Signaling in…
LRPPRC	9606.ENSP00000260665	0.34120521172638435	0.25495049504950495	rgb(239,186,117)	Leucine-rich PPR motif-containing protein, mitochondrial; May play a role in RNA metabolism in both nuclei and mitochondria. In the nucleus binds to HNRPA1-associated poly(A) mRNAs and is part of nmRNP complexes at late stages of mRNA maturation which are possibly associated with nuclear mRNA export. May bind mature mRNA in the nucleus outer membrane. In mitochondria binds to poly(A) mRNA. Plays …
LRRC47	9606.ENSP00000367498	0.26302931596091206	0.2965346534653465	rgb(117,216,239)	Leucine-rich repeat-containing protein 47; Leucine rich repeat containing 47.
LSAMP	9606.ENSP00000419000	0.6128664495114007	0.7925742574257426	rgb(117,125,239)	Limbic system-associated membrane protein; Mediates selective neuronal growth and axon targeting. Contributes to the guidance of developing axons and remodeling of mature circuits in the limbic system. Essential for normal growth of the hyppocampal mossy fiber projection (By similarity); Belongs to the immunoglobulin superfamily. IgLON family.
LY6H	9606.ENSP00000399485	0.541042345276873	0.9277227722772278	rgb(117,142,239)	Lymphocyte antigen 6H; Believed to act as a modulator of nicotinic acetylcholine receptors (nAChRs) activity. In vitro inhibits alpha-3:beta-4- containing nAChRs maximum response. May play a role in the intracellular trafficking of alpha-7-containing nAChRs and may inhibit their expression at the cell surface. Seems to inhibit alpha-7/CHRNA7 signaling in hippocampal neurons.
LYPLA2	9606.ENSP00000363638	0.34902280130293156	0.2	rgb(117,238,239)	Acyl-protein thioesterase 2; Hydrolyzes fatty acids from S-acylated cysteine residues in proteins such as trimeric G alpha proteins, GAP43, ZDHHC6 or HRAS. Deacylates GAP43. Mediates depalmitoylation of ZDHHC6. Has lysophospholipase activity (By similarity).
MADD	9606.ENSP00000310933	0.7711726384364822	0.40099009900990096	rgb(161,239,117)	MAP kinase-activating death domain protein; Plays a significant role in regulating cell proliferation, survival and death through alternative mRNA splicing. Isoform 5 shows increased cell proliferation and isoform 2 shows decreased. Converts GDP-bound inactive form of RAB3A, RAB3C and RAB3D to the GTP-bound active forms. Component of the TNFRSF1A signaling complex: MADD links TNFRSF1A with MAP ki…
MAG	9606.ENSP00000376048	0.6969055374592834	0.656930693069307	rgb(117,194,239)	Myelin-associated glycoprotein; Adhesion molecule that mediates interactions between myelinating cells and neurons by binding to neuronal sialic acid- containing gangliosides and to the glycoproteins RTN4R and RTN4RL2 (By similarity). Not required for initial myelination, but seems to play a role in the maintenance of normal axon myelination. Protects motoneurons against apoptosis, also after inj…
MAOB	9606.ENSP00000367309	0.6656351791530944	0.38564356435643565	rgb(117,218,239)	Amine oxidase [flavin-containing] B; Catalyzes the oxidative deamination of biogenic and xenobiotic amines and has important functions in the metabolism of neuroactive and vasoactive amines in the central nervous system and peripheral tissues. MAOB preferentially degrades benzylamine and phenylethylamine; Belongs to the flavin monoamine oxidase family.
MAP1B	9606.ENSP00000296755	0.5884364820846907	0.5787128712871288	rgb(199,239,117)	Microtubule-associated protein 1B; Facilitates tyrosination of alpha-tubulin in neuronal microtubules (By similarity). Phosphorylated MAP1B may play a role in the cytoskeletal changes that accompany neurite extension. Possibly MAP1B binds to at least two tubulin subunits in the polymer, and this bridging of subunits might be involved in nucleating microtubule polymerization and in stabilizing mic…
MAP2	9606.ENSP00000353508	0.6407166123778502	0.498019801980198	rgb(117,239,166)	Microtubule-associated protein 2; The exact function of MAP2 is unknown but MAPs may stabilize the microtubules against depolymerization. They also seem to have a stiffening effect on microtubules.
MAP2K1	9606.ENSP00000302486	0.45944625407166123	0.5831683168316832	rgb(183,239,117)	Dual specificity mitogen-activated protein kinase kinase 1; Dual specificity protein kinase which acts as an essential component of the MAP kinase signal transduction pathway. Binding of extracellular ligands such as growth factors, cytokines and hormones to their cell-surface receptors activates RAS and this initiates RAF1 activation. RAF1 then further activates the dual-specificity protein kina…
MAP2K4	9606.ENSP00000410402	0.7017915309446254	0.544059405940594	rgb(117,132,239)	Dual specificity mitogen-activated protein kinase kinase 4; Dual specificity protein kinase which acts as an essential component of the MAP kinase signal transduction pathway. Essential component of the stress-activated protein kinase/c-Jun N-terminal kinase (SAP/JNK) signaling pathway. With MAP2K7/MKK7, is the one of the only known kinase to directly activate the stress-activated protein kinase/…
MAP6	9606.ENSP00000307093	0.7775244299674268	0.703960396039604	rgb(171,239,117)	Microtubule-associated protein 6; Involved in microtubule stabilization in many cell types, including neuronal cells (By similarity). Specifically has microtubule cold stabilizing activity (By similarity). Involved in dendrite morphogenesis and maintenance by regulating lysosomal trafficking via its interaction with TMEM106B. Regulates KIF5A- mediated axonal cargo transport (By similarity). Regul…
MAP7D1	9606.ENSP00000362244	0.853257328990228	0.5381188118811882	rgb(117,239,227)	MAP7 domain containing 1; Belongs to the MAP7 family.
MAPK1	9606.ENSP00000215832	0.5317589576547231	0.5465346534653466	rgb(239,118,117)	Mitogen-activated protein kinase 1; Serine/threonine kinase which acts as an essential component of the MAP kinase signal transduction pathway. MAPK1/ERK2 and MAPK3/ERK1 are the 2 MAPKs which play an important role in the MAPK/ERK cascade. They participate also in a signaling cascade initiated by activated KIT and KITLG/SCF. Depending on the cellular context, the MAPK/ERK cascade mediates diverse…
MAPRE2	9606.ENSP00000300249	0.7135179153094463	0.3900990099009901	rgb(191,239,117)	Microtubule-associated protein RP/EB family member 2; May be involved in microtubule polymerization, and spindle function by stabilizing microtubules and anchoring them at centrosomes. May play a role in cell migration (By similarity); Belongs to the MAPRE family.
MAPRE3	9606.ENSP00000233121	0.7315960912052117	0.5262376237623763	rgb(239,152,117)	Microtubule-associated protein RP/EB family member 3; Plus-end tracking protein (+TIP) that binds to the plus-end of microtubules and regulates the dynamics of the microtubule cytoskeleton. Promotes microtubule growth. May be involved in spindle function by stabilizing microtubules and anchoring them at centrosomes. Also acts as a regulator of minus-end microtubule organization: interacts with th…
MAPT	9606.ENSP00000340820	0.5561889250814334	0.5	rgb(117,239,133)	Microtubule-associated protein tau; Promotes microtubule assembly and stability, and might be involved in the establishment and maintenance of neuronal polarity. The C-terminus binds axonal microtubules while the N-terminus binds neural plasma membrane components, suggesting that tau functions as a linker protein between both. Axonal polarity is predetermined by TAU/MAPT localization (in the neur…
MARCKS	9606.ENSP00000478061	0.4716612377850163	0.7054455445544555	rgb(117,117,239)	Myristoylated alanine-rich C-kinase substrate; MARCKS is the most prominent cellular substrate for protein kinase C. This protein binds calmodulin, actin, and synapsin. MARCKS is a filamentous (F) actin cross-linking protein.
MAT2A	9606.ENSP00000303147	0.31237785016286646	0.28861386138613865	rgb(182,239,117)	S-adenosylmethionine synthase isoform type-2; Catalyzes the formation of S-adenosylmethionine from methionine and ATP. The reaction comprises two steps that are both catalyzed by the same enzyme: formation of S-adenosylmethionine (AdoMet) and triphosphate, and subsequent hydrolysis of the triphosphate; Belongs to the AdoMet synthase family.
MATR3-2	9606.ENSP00000354346	0.34560260586319214	0.5900990099009901	rgb(117,239,170)	Matrin-3; May play a role in transcription or may interact with other nuclear matrix proteins to form the internal fibrogranular network. In association with the SFPQ-NONO heteromer may play a role in nuclear retention of defective RNAs. Plays a role in the regulation of DNA virus-mediated innate immune response by assembling into the HDP-RNP complex, a complex that serves as a platform for IRF3 …
MBP	9606.ENSP00000380958	0.6035830618892509	0.5371287128712872	rgb(117,171,239)	Myelin basic protein; The classic group of MBP isoforms (isoform 4-isoform 14) are with PLP the most abundant protein components of the myelin membrane in the CNS. They have a role in both its formation and stabilization. The smaller isoforms might have an important role in remyelination of denuded axons in multiple sclerosis. The non-classic group of MBP isoforms (isoform 1-isoform 3/Golli-MBPs)…
MDH2	9606.ENSP00000327070	0.4364820846905538	0.33514851485148517	rgb(131,239,117)	Malate dehydrogenase, mitochondrial; Malate dehydrogenase 2.
ME3	9606.ENSP00000440246	0.3514657980456026	0.2727722772277228	rgb(117,117,239)	NADP-dependent malic enzyme, mitochondrial; Malic enzyme 3; Belongs to the malic enzymes family.
METTL7A	9606.ENSP00000448785	0.2776872964169381	0.15990099009900993	rgb(117,117,239)	Methyltransferase-like protein 7A; Probable methyltransferase.
MFF	9606.ENSP00000302037	0.3118892508143323	0.49653465346534653	rgb(186,239,117)	Mitochondrial fission factor; Plays a role in mitochondrial and peroxisomal fission. Promotes the recruitment and association of the fission mediator dynamin-related protein 1 (DNM1L) to the mitochondrial surface. May be involved in regulation of synaptic vesicle membrane dynamics by recruitment of DNM1L to clathrin-containing vesicles.
MFGE8	9606.ENSP00000268150	0.37003257328990224	0.6247524752475249	rgb(239,225,117)	Lactadherin short form; Plays an important role in the maintenance of intestinal epithelial homeostasis and the promotion of mucosal healing. Promotes VEGF-dependent neovascularization (By similarity). Contributes to phagocytic removal of apoptotic cells in many tissues. Specific ligand for the alpha-v/beta-3 and alpha-v/beta-5 receptors. Also binds to phosphatidylserine-enriched cell surfaces in…
MFSD4A	9606.ENSP00000356115	0.2029315960912052	0.18613861386138614	rgb(117,239,190)	Major facilitator superfamily domain containing 4A.
MGLL	9606.ENSP00000265052	0.5884364820846907	0.24554455445544554	rgb(239,213,117)	Monoglyceride lipase; Converts monoacylglycerides to free fatty acids and glycerol. Hydrolyzes the endocannabinoid 2- arachidonoylglycerol, and thereby contributes to the regulation of endocannabinoid signaling, nociperception and perception of pain. Regulates the levels of fatty acids that serve as signaling molecules and promote cancer cell migration, invasion and tumor growth. Belongs to the A…
MGST3	9606.ENSP00000356864	0.7447882736156353	0.2841584158415842	rgb(117,239,195)	Microsomal glutathione S-transferase 3; Catalyzes oxydation of hydroxy-fatty acids. Also catalyzes the conjugation of a reduced glutathione to leukotriene A4 in vitro. May participate to the lipid metabolism ; Belongs to the MAPEG family.
MLC1	9606.ENSP00000310375	0.92557003257329	0.4678217821782178	rgb(163,239,117)	Membrane protein MLC1; Regulates the response of astrocytes to hypo-osmosis by promoting calcium influx.
MLEC	9606.ENSP00000228506	0.22149837133550487	0.5747524752475248	rgb(239,146,117)	Malectin; Carbohydrate-binding protein with a strong ligand preference for Glc2-N-glycan. May play a role in the early steps of protein N- glycosylation (By similarity); Belongs to the malectin family.
MOG	9606.ENSP00000366091	0.652442996742671	0.706930693069307	rgb(117,227,239)	Myelin-oligodendrocyte glycoprotein; Mediates homophilic cell-cell adhesion (By similarity). Minor component of the myelin sheath. May be involved in completion and/or maintenance of the myelin sheath and in cell-cell communication. Belongs to the immunoglobulin superfamily. BTN/MOG family.
MT-ATP6	9606.ENSP00000354632	0.42915309446254074	0.27722772277227725	rgb(117,239,173)	ATP synthase subunit a; Mitochondrial membrane ATP synthase (F(1)F(0) ATP synthase or Complex V) produces ATP from ADP in the presence of a proton gradient across the membrane which is generated by electron transport complexes of the respiratory chain. F-type ATPases consist of two structural domains, F(1) - containing the extramembraneous catalytic core and F(0) - containing the membrane proton …
MT-CO2	9606.ENSP00000354876	0.42671009771986973	0.30643564356435643	rgb(117,239,179)	Cytochrome c oxidase subunit 2; Component of the cytochrome c oxidase, the last enzyme in the mitochondrial electron transport chain which drives oxidative phosphorylation. The respiratory chain contains 3 multisubunit complexes succinate dehydrogenase (complex II, CII), ubiquinol- cytochrome c oxidoreductase (cytochrome b-c1 complex, complex III, CIII) and cytochrome c oxidase (complex IV, CIV),…
MT-ND1	9606.ENSP00000354687	0.5053745928338762	0.36336633663366336	rgb(117,239,174)	NADH-ubiquinone oxidoreductase chain 1; Core subunit of the mitochondrial membrane respiratory chain NADH dehydrogenase (Complex I) that is believed to belong to the minimal assembly required for catalysis. Complex I functions in the transfer of electrons from NADH to the respiratory chain. The immediate electron acceptor for the enzyme is believed to be ubiquinone (By similarity).
MT-ND2	9606.ENSP00000355046	0.5522801302931597	0.2856435643564357	rgb(117,239,183)	NADH-ubiquinone oxidoreductase chain 2; Core subunit of the mitochondrial membrane respiratory chain NADH dehydrogenase (Complex I) that is believed to belong to the minimal assembly required for catalysis. Complex I functions in the transfer of electrons from NADH to the respiratory chain. The immediate electron acceptor for the enzyme is believed to be ubiquinone (By similarity).
MT-ND4	9606.ENSP00000354961	0.5439739413680782	0.36534653465346534	rgb(117,239,182)	NADH-ubiquinone oxidoreductase chain 4; Core subunit of the mitochondrial membrane respiratory chain NADH dehydrogenase (Complex I) that is believed to belong to the minimal assembly required for catalysis. Complex I functions in the transfer of electrons from NADH to the respiratory chain. The immediate electron acceptor for the enzyme is believed to be ubiquinone (By similarity).
MT-ND5	9606.ENSP00000354813	0.44869706840390877	0.3103960396039604	rgb(117,239,177)	NADH-ubiquinone oxidoreductase chain 5; Core subunit of the mitochondrial membrane respiratory chain NADH dehydrogenase (Complex I) that is believed to belong to the minimal assembly required for catalysis. Complex I functions in the transfer of electrons from NADH to the respiratory chain. The immediate electron acceptor for the enzyme is believed to be ubiquinone (By similarity).
MTCH2	9606.ENSP00000303222	0.6749185667752443	0.30198019801980197	rgb(181,239,117)	Mitochondrial carrier homolog 2; The substrate transported is not yet known. Induces mitochondrial depolarization; Belongs to the mitochondrial carrier (TC 2.A.29) family.
MTHFD1	9606.ENSP00000498336	0.3993485342019544	0.23712871287128712	rgb(117,117,239)	C-1-tetrahydrofolate synthase, cytoplasmic, N-terminally processed; Methylenetetrahydrofolate dehydrogenase, cyclohydrolase and formyltetrahydrofolate synthetase 1; In the N-terminal section; belongs to the tetrahydrofolate dehydrogenase/cyclohydrolase family.
MVP	9606.ENSP00000378760	0.24104234527687296	0.26633663366336635	rgb(117,179,239)	Major vault protein; Required for normal vault structure. Vaults are multi-subunit structures that may act as scaffolds for proteins involved in signal transduction. Vaults may also play a role in nucleo-cytoplasmic transport. Down-regulates IFNG-mediated STAT1 signaling and subsequent activation of JAK. Down-regulates SRC activity and signaling through MAP kinases.
MYADM	9606.ENSP00000375649	0.19413680781758957	0.7207920792079209	rgb(117,195,239)	Myeloid associated differentiation marker; Belongs to the MAL family.
NAP1L1	9606.ENSP00000477538	0.19853420195439742	0.42326732673267325	rgb(117,117,239)	Nucleosome assembly protein 1-like 1; Plays a key role in the regulation of embryonic neurogenesis (By similarity). Promotes the proliferation of neural progenitors and inhibits neuronal differentiation during cortical development (By similarity). Regulates neurogenesis via the modulation of RASSF10; regulates RASSF10 expression by promoting SETD1A-mediated H3K4 methylation at the RASSF10 promote…
NAPB	9606.ENSP00000482826	0.7208469055374593	0.6113861386138615	rgb(117,117,239)	Beta-soluble NSF attachment protein; Required for vesicular transport between the endoplasmic reticulum and the Golgi apparatus.
NCAM1	9606.ENSP00000480132	0.5332247557003258	0.6460396039603961	rgb(117,117,239)	Neural cell adhesion molecule 1; This protein is a cell adhesion molecule involved in neuron- neuron adhesion, neurite fasciculation, outgrowth of neurites, etc.
NCAM2	9606.ENSP00000383392	0.4985342019543974	0.8292079207920793	rgb(117,166,239)	Neural cell adhesion molecule 2; May play important roles in selective fasciculation and zone- to-zone projection of the primary olfactory axons.
[truncated: 309 more rows]

## Sheet: CTRO vs CTRY
Supplementary table 10: List of network nodes identified by STRING software. Excel sheet with CTRO vs. CTRY comparison group
#node	identifier	x_position	y_position	color	annotation
[truncated: 656 more rows]

## Sheet: mice 3 months
Supplementary table 10: List of network nodes identified by STRING software. Excel sheet with 3 months Ts66Yah vs. Euploids comparison group
[truncated: 422 more rows]

[truncated: 1 more sheets: mice 9 months]
