# Supplementary material for: Proteome Signature of Alzheimer-Like Phenotypes in Frontal Cortices From Young and Old Individuals With Down Syndrome
Source: Mol Neurobiol. 2025 Nov 21;63(1):126. doi: 10.1007/s12035-025-05432-0 (PMC12638384; doi:10.1007/s12035-025-05432-0)
Supplement: Supplementary file 10 — (XLSX 138 KB) [file 12035_2025_5432_MOESM10_ESM.xlsx]

## Sheet: DSY vs Ts66 3M
Supplementary table 11. List of DEPs overlapping between mouse (Ts66Yah) and human (DS) comparisons of young groups
© 2000-2025 QIAGEN. All rights reserved.
Symbol	Entrez Gene Name	GenPept/UniProt/Swiss-Prot Accession	GenPept/UniProt/Swiss-Prot Accession	Expr Fold Change mouse	Expr Fold Change humans	Location	Type(s)	Biomarker Application(s)	Drug(s)	Entrez Gene ID for Human	Entrez Gene ID for Mouse	Entrez Gene ID for Rat
A2M	alpha-2-macroglobulin		P01023		6.333	Extracellular Space	transporter			2	232345	24153
AAK1	AP2 associated kinase 1	Q3UHJ0		1.44		Cytoplasm	kinase		LP-935509,SM1-71	22848	269774	500244
AARS1	alanyl-tRNA synthetase 1	Q8BGQ7	P49588	1.54	1.19	Cytoplasm	enzyme			16	234734	292023
ABAT	4-aminobutyrate aminotransferase		P80404		4.197	Cytoplasm	enzyme		theophylline/tretinoin/valproic acid,valproic acid,vigabatrin	18	268860	81632
ABHD12	abhydrolase domain containing 12, lysophospholipase	Q99LR1		6.26		Plasma Membrane	enzyme			26090	76192	499913
ABI1	abl interactor 1	Q8CBW3		2.18		Cytoplasm	other			10006	11308	79249
ABI2	abl interactor 2	P62484		2.17		Cytoplasm	other			10152	329165	286928
ABR	ABR activator of RhoGEF and GTPase		B7Z7Z1		-2.02	Cytoplasm	other			29	109934	287537
ACAT1	acetyl-CoA acetyltransferase 1	Q8QZT1		1.66		Cytoplasm	enzyme	unspecified application		38	110446	25014
ACLY	ATP citrate lyase	Q91V92	P53396	1.84	1.205	Cytoplasm	enzyme	unspecified application	bempedoic acid,bempedoic acid/ezetimibe,bempedoyl-CoA	47	104112	24159
ACO2	aconitase 2	Q99KI0		1.45		Cytoplasm	enzyme			50	11429	79250
ACOT13	acyl-CoA thioesterase 13	Q9CQR4		1.49		Cytoplasm	enzyme			55856	66834	291135
ACOT7	acyl-CoA thioesterase 7	Q91V12		1.41		Cytoplasm	enzyme			11332	70025	26759
ACSL4	acyl-CoA synthetase long chain family member 4		O60488		-1.277	Cytoplasm	enzyme			2182	50790	113976
ACSL6	acyl-CoA synthetase long chain family member 6	Q91WC3		2.28		Cytoplasm	enzyme			23305	216739	117243
ACTB	actin beta	P60710		1.46		Cytoplasm	other			60	11461	81822
ACTG1	actin gamma 1		P63261		-1.277	Cytoplasm	other	unspecified application		71	11465	287876
ACTN4	actinin alpha 4	P57780		2.37		Cytoplasm	transcription regulator			81	60595	63836
ACTR1A	actin related protein 1A		P61163		3.968	Cytoplasm	other			10121	54130	294010
ACTR2	actin related protein 2	P61161		1.36		Plasma Membrane	other			10097	66713	289820
ACTR3	actin related protein 3	Q99JY9		2.7		Plasma Membrane	other	diagnosis		10096	74117	81732
ADD1	adducin 1	Q9QYC0	P35611	1.54	-1.216	Cytoplasm	other			118	11518	24170
ADD2	adducin 2		P35612		1.44	Cytoplasm	other			119	11519	24171
AGAP3	ArfGAP with GTPase domain, ankyrin repeat and PH domain 3	Q8VHH5		4.95		Nucleus	transcription regulator			116988	213990	362300
AGL	amylo-alpha-1, 6-glucosidase, 4-alpha-glucanotransferase		P35573		-4.72	Cytoplasm	enzyme			178	77559	362029
AHCY	adenosylhomocysteinase	P50247		1.53		Cytoplasm	enzyme	unspecified application	3-deazaaristeromycin,3-deazaneplanocin,6'-C-methylneplanocin A,9-(2',3'-dihydroxycyclopent-4'-enyl)adenine,cyanovirin-N,neplanocin A	191	269378	29443
AHSA1	activator of HSP90 ATPase activity 1		O95433		-2.679	Cytoplasm	other			10598	217737	681996
AK1	adenylate kinase 1		Q6FGX9		2.171	Cytoplasm	kinase	unspecified application		203	11636	24183
AKR1A1	aldo-keto reductase family 1 member A1		P14550		1.488	Cytoplasm	enzyme		aldose reductase inhibitor	10327	58810	78959
ALB	albumin	P07724	P02768	1.79	-1.568	Extracellular Space	transporter	diagnosis,efficacy,prognosis,safety,unspecified application	aldoxorubicin,gadofosveset trisodium,GSK3128349,HPN328,NM21-1480,platinum	213	11657	24186
ALDH2	aldehyde dehydrogenase 2 family member		P05091		1.385	Cytoplasm	enzyme	unspecified application	ANS-6637,chlorpropamide,disulfiram,disulfiram/gemcitabine	217	11669	29539
ALDH4A1	aldehyde dehydrogenase 4 family member A1		P30038		-1.211	Cytoplasm	enzyme			8659	212647	641316
ALDH5A1	aldehyde dehydrogenase 5 family member A1	Q8BWF0	P51649	1.44	3.154	Cytoplasm	enzyme		theophylline/tretinoin/valproic acid,valproic acid	7915	214579	291133
ALDH7A1	aldehyde dehydrogenase 7 family member A1		P49419		-1.493	Cytoplasm	enzyme			501	110695	291450
ALDOA	aldolase, fructose-bisphosphate A	P05064	P04075	1.35	-1.277	Cytoplasm	enzyme	unspecified application		226	11674	24189
AMPH	amphiphysin	Q7TQF7	P49418	1.36	6.645	Plasma Membrane	other			273	218038	60668
ANK2	ankyrin 2		Q01484		-1.538	Plasma Membrane	other			287		362036
Ank2	ankyrin 2, brain	Q8C8R3		1.84		Plasma Membrane	other				109676
ANKS1B	ankyrin repeat and sterile alpha motif domain containing 1B	Q8BIZ1		1.6		Nucleus	other			56899	77531	314721
ANXA1	annexin A1		P04083		4.265	Plasma Membrane	enzyme	diagnosis,prognosis,unspecified application	acyclovir/hydrocortisone,cytarabine/hydrocortisone/methotrexate,dasatinib/hydrocortisone,hydrocortisone,hydrocortisone/imatinib,hydrocortisone/mitoxantrone,hydrocortisone/prednisone	301	16952	25380
ANXA11	annexin A11		P50995		3.47	Nucleus	other			311	11744	290527
ANXA5	annexin A5		P08758		1.584	Plasma Membrane	transporter	diagnosis,efficacy		308	11747	25673
ANXA6	annexin A6		P08133		13.667	Plasma Membrane	ion channel			309	11749	79125
AP1B1	adaptor related protein complex 1 subunit beta 1	O35643		1.79		Cytoplasm	other			162	11764	29663
AP2A2	adaptor related protein complex 2 subunit alpha 2	P17427	O94973	1.66	2.148	Cytoplasm	transporter			161	11772	81637
AP2B1	adaptor related protein complex 2 subunit beta 1		P63010		3.968	Plasma Membrane	transporter			163		140670
Ap2b1	adaptor-related protein complex 2, beta 1 subunit	Q9DBG3		1.38		Plasma Membrane	other				71770
AP2M1	adaptor related protein complex 2 subunit mu 1	P84091		1.66		Cytoplasm	other			1173	11773	116563
AP2S1	adaptor related protein complex 2 subunit sigma 1		P53680		4.197	Cytoplasm	transporter			1175	232910	65046
APOA1	apolipoprotein A1		P02647		-1.788	Extracellular Space	transporter	diagnosis,efficacy,unspecified application	pelacarsen	335	11806	25081
APOE	apolipoprotein E		P02649		3.184	Extracellular Space	transporter	diagnosis,efficacy,prognosis,unspecified application		348	11816	25728
APP	amyloid beta precursor protein	P12023	P05067	2.26	1.983	Plasma Membrane	other	diagnosis,efficacy,unspecified application	aducanumab,bapineuzumab,florbetaben F,florbetapir F18,flutemetamol,itanapraced,lecanemab	351	11820	54226
AQP1	aquaporin 1 (Colton blood group)		P29972		2.2	Plasma Membrane	transporter			358	11826	25240
AQP4	aquaporin 4		P55087		4.197	Plasma Membrane	transporter			361	11829	25293
ARF1	ADP ribosylation factor 1		P84077		-1.468	Cytoplasm	enzyme			375	11840	64310
ARF5	ADP ribosylation factor 5	P84084		1.65		Cytoplasm	enzyme			381	11844	79117
ARHGAP1	Rho GTPase activating protein 1	Q5FWK3		2.51		Cytoplasm	other			392	228359	311193
ARHGDIA	Rho GDP dissociation inhibitor alpha	Q99PT1	P52565	1.44	1.447	Cytoplasm	other	unspecified application		396	192662	360678
ARL6IP5	ADP ribosylation factor like GTPase 6 interacting protein 5		O75915		2.244	Cytoplasm	other			10550	65106	66028
ARL8B	ADP ribosylation factor like GTPase 8B	Q9CQW2		1.65		Plasma Membrane	enzyme			55207	67166	500282
ARPC3	actin related protein 2/3 complex subunit 3	Q9JM76		1.26		Cytoplasm	other			10094	56378	288669
ARPC4	actin related protein 2/3 complex subunit 4	P59999		1.39		Cytoplasm	other			10093	68089	297518
ARPC5	actin related protein 2/3 complex subunit 5	Q9CPW4		1.26		Cytoplasm	other	unspecified application		10092	67771	360854
ATP1A1	ATPase Na+/K+ transporting subunit alpha 1		P05023		-1.468	Plasma Membrane	transporter		acetyldigitoxin derivative,bretylium,ciclopirox olamine,digitoxin,digoxin,ethacrynic acid,ouabain,perphenazine,reserpine/trichloromethiazide,trichloromethiazide	476	11928	24211
ATP1A3	ATPase Na+/K+ transporting subunit alpha 3	Q6PIC6		1.27		Plasma Membrane	transporter		digoxin,ethacrynic acid,perphenazine	478	232975	24213
ATP1B1	ATPase Na+/K+ transporting subunit beta 1	P14094	P05026	1.31	16.93	Plasma Membrane	transporter			481	11931	25650
ATP1B2	ATPase Na+/K+ transporting subunit beta 2		P14415		-1.658	Plasma Membrane	transporter			482	11932	24214
ATP1B3	ATPase Na+/K+ transporting subunit beta 3		P54709		-1.468	Plasma Membrane	transporter			483	11933	25390
ATP2A2	ATPase sarcoplasmic/endoplasmic reticulum Ca2+ transporting 2	O55143		2.29		Cytoplasm	transporter			488	11938	29693
ATP2B1	ATPase plasma membrane Ca2+ transporting 1		P20020		-1.105	Plasma Membrane	transporter			490	67972	29598
ATP5F1A	ATP synthase F1 subunit alpha	Q03265		1.48		Cytoplasm	transporter			498	11946	65262
ATP5F1B	ATP synthase F1 subunit beta	P56480	P06576	1.35	182803	Cytoplasm	transporter			506	11947	171374
ATP5F1C	ATP synthase F1 subunit gamma	Q91VR2	P36542	1.4	1.477	Cytoplasm	transporter			509	11949	116550
ATP5F1D	ATP synthase F1 subunit delta		P30049		-1.062	Cytoplasm	transporter			513	66043	245965
Atp5f1e	ATP synthase F1 subunit epsilon	P56382		1.35		Cytoplasm	transporter				67126	245958
ATP5MF	ATP synthase membrane subunit f	P56135	P56134	1.37	-1.605	Cytoplasm	transporter			9551	57423	690441
ATP5MG	ATP synthase membrane subunit g		O75964		-3.446	Cytoplasm	enzyme			10632	27425	300677
ATP5MJ	ATP synthase membrane subunit j	P56379		1.45		Cytoplasm	other			9556	70257
ATP5PB	ATP synthase peripheral stalk-membrane subunit b	Q9CQQ7		1.46		Cytoplasm	transporter			515	11950	171375
ATP5PD	ATP synthase peripheral stalk subunit d	Q9DCX2	O75947	1.31	-1.763	Cytoplasm	enzyme			10476	71679	641434
ATP5PF	ATP synthase peripheral stalk subunit F6	P97450	P18859	1.43	182803	Cytoplasm	transporter			522	11957	94271
ATP5PO	ATP synthase peripheral stalk subunit OSCP	Q9DB20	P48047	1.36	-1.759	Cytoplasm	transporter			539	28080	192241
ATP6V0A1	ATPase H+ transporting V0 subunit a1	Q9Z1G4		1.43		Cytoplasm	transporter			535	11975	29757
ATP6V0C	ATPase H+ transporting V0 subunit c	P63082	P27449	1.69	-3.881	Cytoplasm	transporter			527	11984	170667
ATP6V0D1	ATPase H+ transporting V0 subunit d1	P51863	P61421	1.42	1.367	Cytoplasm	transporter			9114	11972	291969
ATP6V1A	ATPase H+ transporting V1 subunit A	P50516	P38606	1.34	-1.021	Plasma Membrane	transporter		bafilomycin A1,bafilomycin b1	523	11964	685232
ATP6V1B2	ATPase H+ transporting V1 subunit B2	P62814	P21281	1.84	2.342	Cytoplasm	transporter	unspecified application	gallium nitrate	526	11966	117596
ATP6V1C1	ATPase H+ transporting V1 subunit C1		P21283		1.31	Cytoplasm	transporter			528	66335	299971
ATP6V1D	ATPase H+ transporting V1 subunit D	P57746		1.42		Cytoplasm	transporter			51382	73834	299159
ATP6V1E1	ATPase H+ transporting V1 subunit E1	P50518	P36543	1.41	1.91	Cytoplasm	transporter			529	11973	297566
ATP6V1G1	ATPase H+ transporting V1 subunit G1	Q9CR51		1.48		Cytoplasm	transporter			9550	66290	298103
ATP6V1G2	ATPase H+ transporting V1 subunit G2	Q9WTT4	O95670	1.34	4.745	Cytoplasm	transporter			534	66237	368044
ATP6V1H	ATPase H+ transporting V1 subunit H	Q8BVE3		1.45		Cytoplasm	transporter			51606	108664	297797
BASP1	brain abundant membrane attached signal protein 1	Q91XV3	P80723	1.35	-1.502	Nucleus	transcription regulator			10409	70350
BDH1	3-hydroxybutyrate dehydrogenase 1	Q80XN0		1.51		Cytoplasm	enzyme			622	71911	117099
BLVRB	biliverdin reductase B		P30043		2.206	Cytoplasm	enzyme			645	233016	292737
BRK1	BRICK1 subunit of SCAR/WAVE actin nucleating complex	Q91VR8		1.52		Cytoplasm	other			55845	101314	679934
BSG	basigin (Ok blood group)		P35613		10.456	Plasma Membrane	transporter	disease progression,prognosis,response to therapy	metuximab	682	12215	25246
C2CD2L	C2CD2 like	Q80X80		5.76		Cytoplasm	transporter			9854	71764	300666
CACNA2D1	calcium voltage-gated channel auxiliary subunit alpha2delta 1		P54289		-1.502	Plasma Membrane	ion channel		aliskiren/amlodipine,amlodipine,amlodipine/hydrochlorothiazide/olmesartan medoxomil,amlodipine/hydrochlorothiazide/valsartan,amlodipine/telmisartan,bepridil,enalapril/felodipine,felodipine,gabapentin,isradipine,nicardipine,nifedipine,nilvadipine,nisoldipine,nitrendipine,pregabalin	781	12293	25399
CALM1 (includes others)	calmodulin 1		P0DP24		4.197	Cytoplasm	other			801|805|808
Calm1 (includes others)	calmodulin 1	P0DP26		1.24		Nucleus	other				12313|12314|12315	24242|24244|50663
CALR	calreticulin		P27797		15.152	Cytoplasm	transcription regulator	efficacy,unspecified application		811	12317	64202
CAMK2A	calcium/calmodulin dependent protein kinase II alpha	P11798		1.48		Cytoplasm	kinase			815	12322	25400
CAMK2B	calcium/calmodulin dependent protein kinase II beta	P28652		1.5		Cytoplasm	kinase			816	12323	24245
CAMK2G	calcium/calmodulin dependent protein kinase II gamma	Q923T9		1.67		Cytoplasm	kinase			818	12325	171140
CAMKV	CaM kinase like vesicle associated	Q3UHL1		1.59		Plasma Membrane	kinase			79012	235604	79011
CAND1	cullin associated and neddylation dissociated 1	Q6ZQ38		1.45		Cytoplasm	transcription regulator			55832	71902	117152
CANX	calnexin	P35564	P27824	1.81	1.697	Cytoplasm	other	efficacy		821	12330	29144
CAP2	cyclase associated actin cytoskeleton regulatory protein 2		P40123		1.136	Plasma Membrane	other	disease progression		10486	67252	116653
CAPNS1	calpain small subunit 1	O88456		1.38		Cytoplasm	peptidase			826	12336	29156
CAPZA2	capping actin protein of muscle Z-line subunit alpha 2		P47755		1.211	Cytoplasm	other			830	12343	493810
CAT	catalase		P04040		1.584	Cytoplasm	enzyme	diagnosis	fomepizole	847	12359	24248
CBR1	carbonyl reductase 1	P48758	P16152	2.04	-1.105	Cytoplasm	enzyme			873	12408	29224|102556347
CCT2	chaperonin containing TCP1 subunit 2	P80314	P78371	1.65	1.493	Cytoplasm	kinase			10576	12461	299809
CCT3	chaperonin containing TCP1 subunit 3	P80318	P49368	1.61	6.645	Cytoplasm	other			7203	12462	295230
CCT4	chaperonin containing TCP1 subunit 4		P50991		-1.117	Cytoplasm	other			10575	12464	29374
CCT5	chaperonin containing TCP1 subunit 5		P48643		-1.831	Cytoplasm	other			22948	12465	294864
CCT6A	chaperonin containing TCP1 subunit 6A	P80317	P40227	1.83	182803	Cytoplasm	other			908	12466	288620
CCT8	chaperonin containing TCP1 subunit 8		P50990		1.662	Cytoplasm	other			10694	12469	288305
CD200	CD200 molecule		P41217		2.693	Plasma Membrane	other		samalizumab	4345	17470	24560
CD38	CD38 molecule		P28907		2.315	Plasma Membrane	enzyme	efficacy,prognosis,unspecified application	anti-CD38 antibody,anti-CD38 monoclonal antibody,bortezomib/daratumumab/dexamethasone,bortezomib/daratumumab/dexamethasone/lenalidomide,CD38-targeting agent,CM-313,daratumumab,daratumumab/dexamethasone/lenalidomide,daratumumab/dexamethasone/pomalidomide,dexamethasone/isatuximab/pomalidomide,felzartamab,GEN3014,isatuximab,KP1237,mezagitamab,SAR442085,SAR442257,SG301,STI-6129,TAK-573,XmAb18968,Y150…	952	12494	25668
CD44	CD44 molecule (Indian blood group)		P16070		2.645	Plasma Membrane	other	diagnosis,disease progression,prognosis,unspecified application	A6 peptide,AMC303,anti-CD44v7 antibody,CA102N,RO5429083,SPL-108	960	12505	25406
CD47	CD47 molecule	Q61735	Q08722	1.37	9.871	Plasma Membrane	transmembrane receptor	unspecified application	6MW3211,ALX148,anti-CD47 monoclonal antibody,AO-176,BAT7104,CC-90002,CPO107,DSP107,gentulizumab,HX009,IBI322,IMC-002,IMM0306,IMM2902,lemzoparlimab,letaplimab,magrolimab,MIL95,NI-1801,PF-07257876,PT886,recombinant fusion protein IMM01,SGN-CD47M,SL-172154,STI-6643,TG-1801,TTI-621,TTI-622,VT1021,ZL-1201	961	16423	29364
CD59	CD59 molecule (CD59 blood group)		Q6FHM9		5.107	Plasma Membrane	other			966	333883	25407
CD81	CD81 molecule		P60033		2.659	Plasma Membrane	other			975	12520	25621
CD9	CD9 molecule		P21926		-1.05	Plasma Membrane	other	efficacy	KBA1412	928	12527	24936
CDC42	cell division cycle 42		P60953		1.367	Cytoplasm	enzyme			998
Cdc42	cell division cycle 42	P60766		1.38		Plasma Membrane	enzyme	unspecified application			12540	64465
CDH13	cadherin 13		P55290		-1.468	Plasma Membrane	other	diagnosis,disease progression,prognosis		1012	12554	192248
CDH2	cadherin 2		P19022		1.582	Plasma Membrane	other	diagnosis,prognosis	N-ac-CHAVC-NH2	1000	12558	83501
CEND1	cell cycle exit and neuronal differentiation 1	Q9JKC6		1.97		Cytoplasm	other			51286	57754
CFL1	cofilin 1	P18760		1.31		Nucleus	other			1072	12631	29271
CISD1	CDGSH iron sulfur domain 1	Q91WS0		2.1		Cytoplasm	enzyme			55847	52637	294362
CKB	creatine kinase B		P12277		13.667	Cytoplasm	kinase	safety		1152	12709	24264
CKMT1A/CKMT1B	creatine kinase, mitochondrial 1A	P30275		1.49		Cytoplasm	kinase			1159|548596	12716	29593
CLDN11	claudin 11		O75508		-1.186	Plasma Membrane	other			5010	18417	84588
CLTB	clathrin light chain B	Q6IRU5	P09497	1.68	-1.658	Plasma Membrane	other			1212	74325	116561
CLTC	clathrin heavy chain	Q68FD5	Q00610	1.46	1.866	Plasma Membrane	other			1213	67300	54241
CNIH2	cornichon family AMPA receptor auxiliary protein 2	O35089		1.53		Extracellular Space	other			254263	12794	361705
CNP	2',3'-cyclic nucleotide 3' phosphodiesterase		P09543		1.488	Cytoplasm	enzyme			1267	12799	25275
CNR1	cannabinoid receptor 1	P47746		1.96		Plasma Membrane	G-protein coupled receptor		BAY 38-7271,delta-8-tetrahydrocannabinol,delta-9-tetrahydrocannabinol,ibipinabant,INV-202,rimonabant,trans-(±)-nabilone	1268	12801	25248
CNRIP1	cannabinoid receptor interacting protein 1	Q5M8N0		1.37		Extracellular Space	other			25927	380686	364208
CNTN1	contactin 1	P12960		1.38		Plasma Membrane	enzyme			1272	12805	117258
CNTNAP1	contactin associated protein 1	O54991	P78357	2.13	2.111	Plasma Membrane	other			8506	53321	84008
COL1A1	collagen type I alpha 1 chain		P02452		7.286	Extracellular Space	other	diagnosis	collagenase	1277	12842	29393
COPS3	COP9 signalosome subunit 3	O88543		1.38		Cytoplasm	other			8533	26572	287367
CORO1A	coronin 1A	O89053		1.47		Cytoplasm	other			11151	12721	155151
COX4I1	cytochrome c oxidase subunit 4I1	P19783	P13073	1.43	3.968	Cytoplasm	enzyme			1327	12857	29445
COX5A	cytochrome c oxidase subunit 5A		P20674		1.763	Cytoplasm	enzyme			9377	12858	252934
COX5B	cytochrome c oxidase subunit 5B		P10606		1.385	Cytoplasm	enzyme			1329		94194
COX6A1	cytochrome c oxidase subunit 6A1		P12074		2.437	Cytoplasm	enzyme			1337	12861	25282
COX6B1	cytochrome c oxidase subunit 6B1	P56391		1.21		Cytoplasm	enzyme			1340	110323	688869
COX6C	cytochrome c oxidase subunit 6C		P09669		2.111	Cytoplasm	enzyme			1345	102640946
Cox6c	cytochrome c oxidase subunit 6C	Q9CPQ1		1.55		Cytoplasm	enzyme				12864	54322
COX7A2	cytochrome c oxidase subunit 7A2		P14406		6.173	Cytoplasm	enzyme			1347	12866
COX7A2L	cytochrome c oxidase subunit 7A2 like		Q6FGA0		1.086	Cytoplasm	enzyme			9167	20463	298762
CPE	carboxypeptidase E	Q00493		2.04		Cytoplasm	peptidase			1363	12876	25669
CPLX1	complexin 1	P63040		1.5		Plasma Membrane	transporter			10815	12889	64832
CPLX2	complexin 2	P84086		1.52		Cytoplasm	other			10814	12890	116657
CRIP2	cysteine rich protein 2		P52943		1.355	Nucleus	other			1397		367749
CRKL	CRK like proto-oncogene, adaptor protein		P46109		2.103	Cytoplasm	kinase			1399	12929	287942
CRYAB	crystallin alpha B		P02511		-1.27	Nucleus	other	diagnosis,disease progression,prognosis,unspecified application		1410	12955	25420
CRYM	crystallin mu	O54983		1.48		Cytoplasm	enzyme			1428	12971	117024
CS	citrate synthase	Q9CZU6	O75390	1.33	-1.46	Cytoplasm	enzyme			1431	12974	170587
CSE1L	chromosome segregation 1 like		P55060		16.93	Nucleus	transporter			1434	110750	362273
CSNK2A1	casein kinase 2 alpha 1	Q60737		1.64		Nucleus	kinase		SM1-71	1457	12995	116549
CSRP1	cysteine and glycine rich protein 1		P21291		1.052	Nucleus	other			1465	13007	29276
CTNNA1	catenin alpha 1		P35221		-7.385	Plasma Membrane	other	diagnosis		1495	12385	307505
CTNNB1	catenin beta 1		P35222		-1.202	Nucleus	transcription regulator	diagnosis,disease progression,efficacy,prognosis	E7386,PRI-724	1499	12387	84353
CYB5B	cytochrome b5 type B	Q9CQX2		1.91		Cytoplasm	enzyme			80777	66427	80773
Cyb5r3	cytochrome b5 reductase 3	Q9DCN2		2.29		Cytoplasm	enzyme	unspecified application			109754	25035
CYC1	cytochrome c1		P08574		1.124	Cytoplasm	enzyme			1537	66445	300047
DARS1	aspartyl-tRNA synthetase 1	Q922B2		0.87		Cytoplasm	enzyme			1615	226414	116483
DBN1	drebrin 1	Q9QXS6		1.59		Cytoplasm	other			1627	56320	81653
DCTN2	dynactin subunit 2		V9HW58		-10.697	Cytoplasm	other			10540	69654	299850
DDAH1	dimethylarginine dimethylaminohydrolase 1	Q9CWS0	O94760	1.47	-1.899	Cytoplasm	enzyme			23576	69219	64157
DDX5	DEAD-box helicase 5	Q61656		6.82		Nucleus	enzyme	unspecified application		1655	13207	287765
DECR1	2,4-dienoyl-CoA reductase 1	Q9CQ62		1.08		Cytoplasm	enzyme	unspecified application		1666	67460	117543
DGKG	diacylglycerol kinase gamma	Q91WG7		1.67		Cytoplasm	kinase			1608	110197	25666
DHX9	DExH-box helicase 9		B3KU66		2.281	Nucleus	enzyme			1660	13211	304859
DIRAS1	DIRAS family GTPase 1		O95057		2.669	Plasma Membrane	enzyme			148252	208666	366826
DLAT	dihydrolipoamide S-acetyltransferase	Q8BMF4	P10515	1.42	1.453	Cytoplasm	enzyme			1737	235339	81654
DLD	dihydrolipoamide dehydrogenase		P09622		1.757	Cytoplasm	enzyme		hexachlorophene	1738	13382	298942
DLG3	discs large MAGUK scaffold protein 3	P70175		1.93		Plasma Membrane	kinase			1741	53310	58948
DLST	dihydrolipoamide S-succinyltransferase		P36957		-1.856	Cytoplasm	enzyme			1743	78920	299201
DMXL2	Dmx like 2	Q8BPN8		1.85		Cytoplasm	other			23312	235380	315676
DNAJA2	DnaJ heat shock protein family (Hsp40) member A2	Q9QYJ0	O60884	1.73	1.124	Nucleus	enzyme			10294	56445	84026
DNAJC5	DnaJ heat shock protein family (Hsp40) member C5	P60904	Q6AHX3	1.76	2.837	Plasma Membrane	other			80331	13002	79130
DNAJC6	DnaJ heat shock protein family (Hsp40) member C6		O75061		1.584	Cytoplasm	other			9829	72685	313409
DNM1L	dynamin 1 like	Q8K1M6	B4DYR6	1.57	4.854	Cytoplasm	enzyme			10059	74006	114114
DPYSL2	dihydropyrimidinase like 2	O08553		1.29		Cytoplasm	enzyme			1808	12934	25416
DSTN	destrin, actin depolymerizing factor		P60981		1.086	Cytoplasm	other			11034	56431
DUSP3	dual specificity phosphatase 3		P51452		5.107	Cytoplasm	phosphatase			1845	72349	498003
DYNLL1	dynein light chain LC8-type 1	P63168	Q6FGH9	1.84	3.968	Cytoplasm	other			8655	56455	58945
DYNLL2	dynein light chain LC8-type 2	Q9D0M5		1.35		Cytoplasm	other			140735	68097	140734
ECHS1	enoyl-CoA hydratase, short chain 1		P30084		-1.46	Cytoplasm	enzyme			1892	93747	140547
EEF1A1	eukaryotic translation elongation factor 1 alpha 1	P10126	P68104	1.5	6.645	Cytoplasm	translation regulator			1915	13627	171361
EEF1B2	eukaryotic translation elongation factor 1 beta 2	O70251		1.52		Cytoplasm	translation regulator			1933	55949	363241
EEF1G	eukaryotic translation elongation factor 1 gamma	Q9D8N0		1.57		Cytoplasm	translation regulator			1937	67160	293725
EEF2	eukaryotic translation elongation factor 2		P13639		-1.277	Cytoplasm	translation regulator		MDNA55,tagraxofusp	1938	13629	29565
EIF2AK2	eukaryotic translation initiation factor 2 alpha kinase 2		P19525		3.971	Cytoplasm	kinase		etavopivat,mitapivat	5610	19106	54287
EIF4A1	eukaryotic translation initiation factor 4A1		P60842		-1.378	Cytoplasm	translation regulator			1973	13681	287436
EIF4H	eukaryotic translation initiation factor 4H	Q9WUK2		1.69		Cytoplasm	translation regulator			7458	22384	288599
EIF5A	eukaryotic translation initiation factor 5A	P63242		1.63		Cytoplasm	translation regulator		SNS01-T nanoparticles	1984	276770	287444
Elob	elongin B	P62869		2.01		Nucleus	transcription regulator				67673	81807
ENDOD1	endonuclease domain containing 1		O94919		-1.278	Extracellular Space	enzyme			23052	71946	363015
ENO1	enolase 1	P17182		1.39		Cytoplasm	enzyme	diagnosis,unspecified application		2023	13806|433182	24333
ENO2	enolase 2	P17183	Q6FHV6	1.31	17.918	Cytoplasm	enzyme	diagnosis,efficacy,prognosis,unspecified application		2026	13807	24334
EPB41L1	erythrocyte membrane protein band 4.1 like 1		Q9H4G0		-1.737	Plasma Membrane	other			2036	13821	59317
EPB41L3	erythrocyte membrane protein band 4.1 like 3		Q9Y2J2		2.247	Plasma Membrane	other			23136	13823	116724
EPHX1	epoxide hydrolase 1		P07099		1.379	Cytoplasm	peptidase	diagnosis		2052	13849	25315
ERLIN2	ER lipid raft associated 2		O94905		-1.631	Cytoplasm	other			11160	244373	290823
EZR	ezrin	P26040		1.44		Plasma Membrane	other	prognosis		7430	22350	54319
FAAH	fatty acid amide hydrolase	O08914		1.91		Plasma Membrane	enzyme			2166	14073	100911581
FABP7	fatty acid binding protein 7	P51880		1.76		Cytoplasm	transporter	diagnosis,unspecified application		2173	12140	80841
FARSA	phenylalanyl-tRNA synthetase subunit alpha		Q6IBR2		13591.5	Cytoplasm	enzyme			2193	66590	288917
FASN	fatty acid synthase		P49327		1.447	Cytoplasm	enzyme	diagnosis,efficacy	3-V bioscience-2640,acarbose/orlistat,cerulenin,orlistat,TVB-2640	2194	14104	50671
FGB	fibrinogen beta chain		P02675		6.173	Extracellular Space	other	unspecified application	F2	2244	110135	24366
FGG	fibrinogen gamma chain		P02679		-1.766	Extracellular Space	other		F2	2266	99571	24367
FH	fumarate hydratase	P97807	P07954	1.41	-1.568	Cytoplasm	enzyme			2271	14194	24368
FKBP1A	FKBP prolyl isomerase 1A	P26883		1.33		Cytoplasm	enzyme	unspecified application	corticosteroid/everolimus/tacrolimus,corticosteroid/sirolimus,cyclosporine A/sirolimus/tacrolimus,cyclosporine A/tacrolimus,everolimus,everolimus/exemestane,everolimus/fulvestrant,everolimus/gefitinib,everolimus/letrozole,everolimus/paclitaxel,everolimus/pasireotide,everolimus/ribociclib,everolimus/tamoxifen,imatinib/sirolimus,lenalidomide/temsirolimus,metformin/sirolimus,methotrexate/sirolimus/t…	2280	14225	25639
FLOT1	flotillin 1		O75955		2.188	Plasma Membrane	other			10211	14251	64665
FTH1	ferritin heavy chain 1		P02794		1.086	Cytoplasm	enzyme	unspecified application		2495	14319	25319
FTL	ferritin light chain		P02792		13.667	Cytoplasm	enzyme	diagnosis,unspecified application		2512	14325|434624	29292|499244|500804|501644|100359668|100360087|100362384
Fus	fused in sarcoma	P56959		2.18		Nucleus	transcription regulator				233908	317385
G3BP2	G3BP stress granule assembly factor 2	P97379		1.62		Cytoplasm	enzyme	prognosis		9908	23881
GABRG2	gamma-aminobutyric acid type A receptor subunit gamma2		P18507		-1.46	Plasma Membrane	ion channel		adinazolam,alphadolone,alprazolam,amitriptyline/chlordiazepoxide,caffeine/dextromethorphan/losartan/midazolam/omeprazole,chlordiazepoxide,clonazepam,clorazepate,desflurane,dexamethasone/olanzapine,diazepam,diphenhydramine/midazolam,enflurane,estazolam,eszopiclone,etomidate,ezogabine,felbamate,flumazenil,fluoxetine/olanzapine,flurazepam,gaboxadol,halothane,isoflurane,isoniazid,lorazepam,methoxyflu…	2566	14406	29709
GAP43	growth associated protein 43	P06837	P17677	1.69	1.786	Plasma Membrane	other			2596	14432	29423
GAPDH	glyceraldehyde-3-phosphate dehydrogenase	P16858	P04406	1.3	2.315	Cytoplasm	enzyme	diagnosis,unspecified application		2597	14433|100042025	24383
GARS1	glycyl-tRNA synthetase 1		P41250		3.968	Cytoplasm	enzyme			2617	353172	297113
GATD3/LOC102724023	glutamine amidotransferase class 1 domain containing 3	Q9D172		1.49		Cytoplasm	other			8209|102724023	28295	294326
GDAP1	ganglioside induced differentiation associated protein 1	O88741		1.78		Cytoplasm	other			54332	14545	312890
GDAP1L1	ganglioside induced differentiation associated protein 1 like 1	Q8VE33		1.58		Other	other			78997	228858	311616
GDI1	GDP dissociation inhibitor 1	P50396	P31150	1.39	1.451	Cytoplasm	other			2664	14567	25183
GDI2	GDP dissociation inhibitor 2	Q61598		1.41		Cytoplasm	other			2665	14569	29662
GFAP	glial fibrillary acidic protein	P03995	P14136	1.48	3.411	Cytoplasm	other	diagnosis		2670	14580	24387
GJA1	gap junction protein alpha 1		P17302		1.983	Plasma Membrane	transporter		ALMB-0168	2697	14609	24392
GLS	glutaminase	D3Z7P3	O94925	1.78	2.148	Cytoplasm	enzyme	efficacy	telaglenastat	2744	14660	24398
GLUD1	glutamate dehydrogenase 1		E9KL48		-1.93	Cytoplasm	enzyme	unspecified application		2746	14661	24399
GLUL	glutamate-ammonia ligase	P15105	P15104	1.27	2.315	Cytoplasm	enzyme	unspecified application	manganese	2752	14645	24957
Gm21596/Hmgb1	high mobility group box 1	P63158		0.93		Nucleus	transcription regulator				15289|100862258
GMFB	glia maturation factor beta	Q9CQI3		1.5		Cytoplasm	growth factor			2764	63985	81661
GNA11	G protein subunit alpha 11		P29992		21.429	Plasma Membrane	enzyme	unspecified application		2767	14672	81662
GNAI1	G protein subunit alpha i1	B2RSH2		1.58		Plasma Membrane	enzyme			2770	14677	25686
GNAO1	G protein subunit alpha o1		P09471		3.411	Plasma Membrane	enzyme			2775	14681	50664
GNAQ	G protein subunit alpha q	P21279	P50148	1.4	1.355	Plasma Membrane	enzyme	unspecified application		2776	14682	81666
GNAS	GNAS complex locus	Q6R0H7	P63092	1.5	2.171	Plasma Membrane	enzyme	unspecified application		2778	14683	24896
GNAZ	G protein subunit alpha z		P19086		1.379	Plasma Membrane	enzyme			2781	14687	25740
GNB2	G protein subunit beta 2	P62880	P62879	1.36	2.837	Plasma Membrane	other			2783	14693	81667
GNG2	G protein subunit gamma 2	P63213	P59768	1.37	1.222	Plasma Membrane	other			54331	14702	80850
GOT1	glutamic-oxaloacetic transaminase 1	P05201	P17174	1.32	16.93	Cytoplasm	enzyme			2805	14718	24401
GOT2	glutamic-oxaloacetic transaminase 2	P05202	P00505	1.33	1.73	Cytoplasm	enzyme			2806	14719	25721
GPD2	glycerol-3-phosphate dehydrogenase 2		P43304		2.111	Cytoplasm	enzyme			2820	14571	25062
GPI	glucose-6-phosphate isomerase	P06745	P06744	1.41	1.582	Extracellular Space	enzyme	unspecified application		2821	14751	292804
GPM6A	glycoprotein M6A		P51674		1.922	Plasma Membrane	ion channel			2823	234267	306439
GPM6B	glycoprotein M6B	P35803		1.31		Plasma Membrane	other			2824	14758
GPR37L1	G protein-coupled receptor 37 like 1		O60883		1.081	Plasma Membrane	G-protein coupled receptor			9283	171469	252939
GRHPR	glyoxylate and hydroxypyruvate reductase	Q91Z53		1.3		Cytoplasm	enzyme		GSK1278863A	9380	76238	680021
GRIA1	glutamate ionotropic receptor AMPA type subunit 1	P23818		1.51		Plasma Membrane	ion channel		desflurane,enflurane,farampator,isoflurane,LY451395,methoxyflurane,perampanel,sevoflurane,talampanel,tezampanel	2890	14799	50592
GRIA2	glutamate ionotropic receptor AMPA type subunit 2	P23819		1.4		Plasma Membrane	ion channel		farampator,LY451395,talampanel,tezampanel	2891	14800	29627
GSN	gelsolin		P06396		1.136	Extracellular Space	other	disease progression,efficacy		2934	227753	296654
Gsta4	glutathione S-transferase, alpha 4	P24472		1.53		Cytoplasm	enzyme				14860	300850
GSTM3	glutathione S-transferase mu 3		Q6FGJ9		2.302	Cytoplasm	enzyme	diagnosis,prognosis		2947	14866	64352
H1-2	H1.2 linker histone, cluster member	P15864		0.75		Nucleus	other			3006	50708
H1-4	H1.4 linker histone, cluster member		P10412		16.93	Nucleus	other			3008
H2AX	H2A.X variant histone		P16104		4.197	Nucleus	transcription regulator	efficacy		3014	15270	500987
H2AZ1	H2A.Z variant histone 1	P0C0S6		0.46		Nucleus	other			3015	51788	58940
H2AZ2	H2A.Z variant histone 2	Q3THW5		0.46		Nucleus	other			94239	77605	685909
HADHA	hydroxyacyl-CoA dehydrogenase trifunctional multienzyme complex subunit alpha	Q8BMS1	P40939	1.52	2.391	Cytoplasm	enzyme	unspecified application		3030	97212	170670
HADHB	hydroxyacyl-CoA dehydrogenase trifunctional multienzyme complex subunit beta		P55084		1.385	Cytoplasm	enzyme	unspecified application		3032	231086	171155
HAPLN1	hyaluronan and proteoglycan link protein 1		P10915		-7.01	Extracellular Space	other			1404	12950	29331
HBA1/HBA2	hemoglobin subunit alpha 2	P01942		1.34		Extracellular Space	transporter	diagnosis,efficacy,response to therapy,safety	donepezil/mefloquine,iron dextran,mefloquine	3039|3040	15122|110257	287167
HBB	hemoglobin subunit beta		P68871		-1.493	Cytoplasm	transporter		iron dextran,voxelotor	3043	100503605|101488143	24440|361619|689064|100134871
Hbb-b1	hemoglobin, beta adult major chain	P02088		1.35		Extracellular Space	transporter				15129
Hbb-b2	hemoglobin, beta adult minor chain	P02089		3.06		Cytoplasm	enzyme				15130
HEBP1	heme binding protein 1	Q9R257		1.7		Cytoplasm	other			50865	15199	362454
HEPACAM	hepatic and glial cell adhesion molecule	Q640R3		0.61		Plasma Membrane	other			220296	72927	300517
HK1	hexokinase 1	P17710	P19367	1.43	2.391	Cytoplasm	kinase			3098	15275	25058
Hnrnpa1	heterogeneous nuclear ribonucleoprotein A1	P49312		6.95		Nucleus	other				15382
HNRNPA2B1	heterogeneous nuclear ribonucleoprotein A2/B1	O88569	P22626	1.45	16.089	Nucleus	other			3181	53379	362361
HNRNPA3	heterogeneous nuclear ribonucleoprotein A3		P51991		6.173	Nucleus	other			220988
HNRNPC	heterogeneous nuclear ribonucleoprotein C	Q9Z204		1.71		Nucleus	other			3183	15381	290046
HNRNPCL1/HNRNPCL2	heterogeneous nuclear ribonucleoprotein C like 2		O60812		1.345	Nucleus	other			343069|440563
HNRNPH1	heterogeneous nuclear ribonucleoprotein H1		P31943		5.789	Nucleus	other	diagnosis		3187	59013
HNRNPH3	heterogeneous nuclear ribonucleoprotein H3		P31942		1.497	Nucleus	other			3189	432467	361838
HNRNPK	heterogeneous nuclear ribonucleoprotein K	P61979	P61978	2.11	-1.089	Nucleus	other	prognosis		3190	15387	117282
HNRNPL	heterogeneous nuclear ribonucleoprotein L	Q8R081		5.49		Nucleus	other			3191	15388	80846
HNRNPU	heterogeneous nuclear ribonucleoprotein U	Q8VEK3	Q00839	1.4	-1.089	Nucleus	transporter	unspecified application		3192	51810	117280
HOMER1	homer scaffold protein 1	Q9Z2Y3		1.86		Plasma Membrane	other			9456	26556	29546
HP	haptoglobin		P00738		3.797	Extracellular Space	peptidase	diagnosis,efficacy,unspecified application		3240	15439	24464
HPCA	hippocalcin	P84075		1.59		Cytoplasm	other			3208	15444	29177
HPCAL1	hippocalcin like 1	P62748		1.71		Cytoplasm	other			3241	53602	50871
HPCAL4	hippocalcin like 4	Q8BGZ1		1.64		Other	transporter			51440	170638	50872
HPRT1	hypoxanthine phosphoribosyltransferase 1		P00492		2.908	Cytoplasm	enzyme		6-mercaptopurine,6-mercaptopurine/methotrexate,6-mercaptopurine/methotrexate/tretinoin,6-mercaptopurine/prednisone,6-mercaptopurine/prednisone/thioguanine,6-mercaptopurine/vincristine,azathioprine,cyclophosphamide/cytarabine/6-mercaptopurine,cytarabine/daunorubicin/thioguanine,cytarabine/thioguanine,dasatinib/6-mercaptopurine/methotrexate,daunorubicin/etoposide/6-mercaptopurine/mitoxantrone/predn…	3251	15452	24465
HSP90AA1	heat shock protein 90 alpha family class A member 1	P07901		1.49		Cytoplasm	enzyme	safety,unspecified application	alvespimycin,cisplatin,luminespib,pimitespib,retaspimycin	3320	15519	299331
HSP90AB1	heat shock protein 90 alpha family class B member 1	P11499	P08238	1.4	3.968	Cytoplasm	enzyme		alvespimycin,cisplatin,pimitespib,retaspimycin	3326	15516	301252
HSPA2	heat shock protein family A (Hsp70) member 2	P17156		1.98		Cytoplasm	other			3306	15512	60460
HSPA4	heat shock protein family A (Hsp70) member 4		P34932		2.294	Cytoplasm	other	efficacy		3308	15525	266759
HSPA5	heat shock protein family A (Hsp70) member 5	P20029		1.59		Cytoplasm	enzyme	efficacy,unspecified application	PAT-SM6,SHetA2	3309	14828	25617
HSPA8	heat shock protein family A (Hsp70) member 8	P63017	P11142	1.31	1.136	Cytoplasm	enzyme	diagnosis	SHetA2	3312	15481	24468
HSPA9	heat shock protein family A (Hsp70) member 9		P38646		-3.198	Cytoplasm	other		SHetA2	3313	15526	291671
HSPB1	heat shock protein family B (small) member 1		V9HW43		2.188	Cytoplasm	other	diagnosis,efficacy		3315	15507	24471
HSPD1	heat shock protein family D (Hsp60) member 1		P10809		1.024	Cytoplasm	enzyme	diagnosis,prognosis		3329	15510	63868
HSPE1	heat shock protein family E (Hsp10) member 1		P61604		3.968	Cytoplasm	enzyme			3336	15528	25462
HTT	huntingtin		P42858		1.259	Cytoplasm	transcription regulator	unspecified application		3064	15194	29424
HYOU1	hypoxia up-regulated 1	Q9JKR6	Q6IN67	2.28	5	Cytoplasm	other			10525	12282	192235
ICAM5	intercellular adhesion molecule 5	Q60625		2.1		Plasma Membrane	other			7087	15898	313785
IDH1	isocitrate dehydrogenase (NADP(+)) 1	O88844		1.48		Cytoplasm	enzyme	unspecified application	BAY1436032,DS-1001,HMPL-306,IDH1 inhibitor,IDH305,ivosidenib,KY100001,LY3410738,olutasidenib	3417	15926	24479
IDH2	isocitrate dehydrogenase (NADP(+)) 2	P54071	P48735	1.42	-1.759	Cytoplasm	enzyme	unspecified application	enasidenib,HMPL-306,SH1573,TQB3455	3418	269951	361596
IDH3A	isocitrate dehydrogenase (NAD(+)) 3 catalytic subunit alpha		P50213		1.267	Cytoplasm	enzyme			3419	67834	114096
IDH3G	isocitrate dehydrogenase (NAD(+)) 3 non-catalytic subunit gamma	P70404	P51553	1.47	1.431	Cytoplasm	enzyme			3421	15929	25179
INPP1	inositol polyphosphate-1-phosphatase	P49442		1.78		Cytoplasm	phosphatase			3628	16329	316376
IQSEC1	IQ motif and Sec7 domain ArfGEF 1		Q6DN90		13.667	Cytoplasm	other			9922	232227	686590
ISOC2	isochorismatase domain containing 2	P85094		0.98		Cytoplasm	enzyme			79763	664994	684270
ITGB1	integrin subunit beta 1		P05556		-5.01	Plasma Membrane	transmembrane receptor	disease progression,prognosis	OS2966	3688	16412	24511
KBTBD11	kelch repeat and BTB domain containing 11		O94819		2.332	Other	other			9920	74901	306617
KCNA3	potassium voltage-gated channel subfamily A member 3		P22001		1.416	Plasma Membrane	ion channel		dalfampridine	3738	16491	29731
KCNAB2	potassium voltage-gated channel subfamily A regulatory beta subunit 2	P62482		1.58		Plasma Membrane	ion channel			8514	16498	29738
KCND2	potassium voltage-gated channel subfamily D member 2	Q9Z0V2		1.62		Plasma Membrane	ion channel		dalfampridine	3751	16508	65180
KCTD12	potassium channel tetramerization domain containing 12	Q6WVG3		1.46		Plasma Membrane	ion channel			115207	239217	364458
KHSRP	KH-type splicing regulatory protein	Q3U0V1		2.64		Nucleus	enzyme	unspecified application		8570	16549	171137
KPNA6	karyopherin subunit alpha 6		O60684		4.854	Nucleus	other			23633	16650	362607
KRAS	KRAS proto-oncogene, GTPase		P01116		2.193	Cytoplasm	enzyme	diagnosis,efficacy,prognosis,response to therapy,unspecified application	adagrasib,ARS-1620,AZD4785,BI 1823911,BPI-421286,chelerythrine,D-1553,D3S-001,GDC-6036,GFH925,GH35,HBI-2438,HS-10370,JAB-21822,JDQ443,JNJ-74699157,KRAS inhibitor,LY3499446,LY3537982,MK-1084,sotorasib,YL-15293	3845	16653	24525
KRT1	keratin 1	P04104		1.68		Cytoplasm	other	diagnosis		3848	16678	300250
KRT10	keratin 10		P13645		4.265	Cytoplasm	other			3858
Krt10	keratin 10	P02535		3.3		Cytoplasm	other				16661
Krt2	keratin 2	Q3TTY5		2.68		Cytoplasm	other				16681	406228
KRT5	keratin 5	Q922U2		1.58		Cytoplasm	other	diagnosis,efficacy,unspecified application		3852	110308	369017
KRT6B	keratin 6B	P50446		3		Cytoplasm	other	diagnosis		3854	16687|16688
KRT76	keratin 76	Q3UV17		2.35		Cytoplasm	other			51350	77055	407757
KRT79	keratin 79	Q8VED5		5.07		Extracellular Space	other			338785	223917	683720
L1CAM	L1 cell adhesion molecule	P11627	P32004	2.39	17.222	Plasma Membrane	other	unspecified application		3897	16728	50687
LAMP1	lysosomal associated membrane protein 1		P11279		2.693	Plasma Membrane	other		SAR428926	3916	16783	25328
LAMP2	lysosomal associated membrane protein 2		P13473		2.302	Plasma Membrane	other			3920	16784	24944
LANCL2	LanC like glutathione S-transferase 2	Q9JJK2		1.69		Plasma Membrane	other			55915	71835	362375
LAP3	leucine aminopeptidase 3		P28838		-1.105	Cytoplasm	peptidase	safety		51056	66988	289668
LDHB	lactate dehydrogenase B		P07195		2.391	Cytoplasm	enzyme	unspecified application		3945	16832	24534
LETM1	leucine zipper and EF-hand containing transmembrane protein 1	Q9Z2I0	O95202	1.66	-1.489	Cytoplasm	transporter			3954	56384	305457
LRPPRC	leucine rich pentatricopeptide repeat containing		P42704		2.302	Cytoplasm	other			10128	72416	313867
LSAMP	limbic system associated membrane protein	Q8BLK3	B7Z661	1.62	-1.489	Plasma Membrane	other			4045	268890	29561
LY6H	lymphocyte antigen 6 family member H	Q9WUC3	O94772	1.5	-1.987	Plasma Membrane	other			4062	23934	300025
LYPLA2	lysophospholipase 2		O95372		-2.433	Cytoplasm	enzyme			11313	26394	83510
MAG	myelin associated glycoprotein		P20916		1.138	Plasma Membrane	other			4099	17136	29409
MAP1B	microtubule associated protein 1B		P46821		-1.568	Cytoplasm	other			4131	17755	29456
MAP2	microtubule associated protein 2	P20357	P11137	1.42	-1.46	Plasma Membrane	other		estramustine	4133	17756	25595
MAP2K1	mitogen-activated protein kinase kinase 1	P31938		1.47		Cytoplasm	kinase		ARRY-424704,AS703988,binimetinib,binimetinib/cetuximab/encorafenib,binimetinib/encorafenib,binimetinib/encorafenib/panitumumab,binimetinib/vemurafenib,cetuximab/dabrafenib/trametinib,cobimetinib,cobimetinib/dabrafenib,cobimetinib/vemurafenib,dabrafenib/pembrolizumab/trametinib,dabrafenib/trametinib,dabrafenib/trametinib/vemurafenib,docetaxel/selumetinib,E 6201,FCN-159,mirdametinib,MKK1 inhibitor,…	5604	26395	170851
MAP2K4	mitogen-activated protein kinase kinase 4		P45985		-1.887	Cytoplasm	kinase		binimetinib/cetuximab/encorafenib,binimetinib/encorafenib,binimetinib/encorafenib/panitumumab,cetuximab/encorafenib,encorafenib,encorafenib/panitumumab,NUCC-201167,NUCC-202360,NUCC-226297	6416	26398	287398
MAPK1	mitogen-activated protein kinase 1	P63085	P28482	1.87	1.21	Cytoplasm	kinase	efficacy	(5Z)-3-(2-aminoethyl)-5-[(4-phenylmethoxyphenyl)methylidene]-1,3-thiazolidine-2,4-dione,(5Z)-3-(2-aminoethyl)-5-[[4-(2-methylpropoxy)phenyl]methylidene]-1,3-thiazolidine-2,4-dione,(Z)-3-(2-aminoethyl)-5-(4-ethoxybenzylidene)thiazolidine-2,4-dione,ASN007,ASTX029,ATG-017,binimetinib,CAY10561,FR 180204,HE3286,HH2710,JSI-1187,KO-947,LY-3007113,MAP kinase1 inhibitor,pexmetinib,rineterkib,SM1-71,temute…	5594	26413	116590
MAPT	microtubule associated protein tau	P10637	P10636	1.31	1.786	Plasma Membrane	other	diagnosis,efficacy,unspecified application	gosuranemab	4137	17762	29477
MARCKS	myristoylated alanine rich protein kinase C substrate		P29966		1.291	Plasma Membrane	other		BIO-11006	4082
MAT2A	methionine adenosyltransferase 2A		P31153		4.175	Cytoplasm	enzyme		AG-270,IDE397	4144	232087	171347
MATR3	matrin 3	Q8K310	P43243	1.44	1.757	Nucleus	other			9782	17184	29150
MBP	myelin basic protein	P04370	P02686	0.86	1.488	Extracellular Space	other	diagnosis,unspecified application		4155	17196
MDH1	malate dehydrogenase 1		P40925		1.582	Cytoplasm	enzyme			4190	17449	24551
MDH2	malate dehydrogenase 2	P08249	P40926	1.33	1.379	Cytoplasm	enzyme			4191	17448	81829
MECP2	methyl-CpG binding protein 2	Q9Z2D6		1.97		Nucleus	transcription regulator	unspecified application		4204	17257	29386
MFSD4A	major facilitator superfamily domain containing 4A		Q96KX6		-1.05	Other	other			148808	213006	498228
MICOS13	mitochondrial contact site and cristae organizing system subunit 13	Q8R404		1.56		Cytoplasm	other			125988	224904
MIF	macrophage migration inhibitory factor	P34884		0.63		Extracellular Space	cytokine	diagnosis,prognosis,response to therapy	imalumab	4282	17319	81683
MPC2	mitochondrial pyruvate carrier 2	Q9D023		1.61		Plasma Membrane	transporter			25874	70456	100359982
MPST	mercaptopyruvate sulfurtransferase	Q99J99		0.73		Cytoplasm	enzyme			4357	246221	192172
MT-ATP6	ATP synthase F0 subunit 6		P00846		2.41	Cytoplasm	transporter			4508	17705	26197
MT-CO2	cytochrome c oxidase subunit II	P00405		1.5		Cytoplasm	enzyme		esomeprazole/naproxen,indomethacin,naproxen,naproxen/sumatriptan,oxaprozin	4513	17709	26198
MT-CO3	cytochrome c oxidase subunit III	P00416		1.77		Cytoplasm	enzyme			4514	17710	26204
MT-ND1	NADH dehydrogenase subunit 1	P03888	P03886	1.7	3.968	Cytoplasm	enzyme	unspecified application		4535	17716	26193
MT-ND2	NADH dehydrogenase subunit 2		P03891		2.302	Cytoplasm	enzyme	unspecified application		4536	17717	26194
MT-ND4	NADH dehydrogenase subunit 4		P03905		2.171	Cytoplasm	enzyme	unspecified application		4538	17719	26201
MT-ND5	NADH dehydrogenase subunit 5		P03915		1.124	Cytoplasm	enzyme	unspecified application		4540	17721	26202
MTARC2	mitochondrial amidoxime reducing component 2	Q922Q1		1.72		Cytoplasm	enzyme			54996	67247
MTCH2	mitochondrial carrier 2	Q791V5		1.45		Cytoplasm	other			23788	56428	295922
MTHFD1	methylenetetrahydrofolate dehydrogenase, cyclohydrolase and formyltetrahydrofolate synthetase 1		P11586		-1.105	Cytoplasm	enzyme			4522	108156	64300
MYL12A	myosin light chain 12A	Q3THE2		1.69		Cytoplasm	other	unspecified application		10627	67938	50685
NAP1L1	nucleosome assembly protein 1 like 1	P28656	P55209	0.96	-1.502	Nucleus	other			4673	53605	89825
NAPB	NSF attachment protein beta	P28663		1.49		Cytoplasm	transporter			63908	17957	499903
NCAM1	neural cell adhesion molecule 1		P13591		1.124	Plasma Membrane	other	efficacy,prognosis,unspecified application	BB-10901	4684	17967	24586
NCDN	neurochondrin	Q9Z0E0		1.33		Cytoplasm	other			23154	26562	89791
NCKAP1	NCK associated protein 1	P28660		1.52		Plasma Membrane	other			10787	50884	58823
NDRG2	NDRG family member 2	Q9QYG0		2.82		Cytoplasm	other			57447	29811	171114
NDUFA10	NADH:ubiquinone oxidoreductase subunit A10		O95299		-1.278	Cytoplasm	transporter			4705	67273	316632|678759
NDUFA2	NADH:ubiquinone oxidoreductase subunit A2	Q9CQ75		1.35		Cytoplasm	enzyme			4695	17991	291660
NDUFA4	NDUFA4 mitochondrial complex associated	Q62425		1.49		Cytoplasm	enzyme			4697	17992	681024
NDUFA6	NADH:ubiquinone oxidoreductase subunit A6	Q9CQZ5		1.36		Cytoplasm	enzyme			4700	67130	315167
NDUFA7	NADH:ubiquinone oxidoreductase subunit A7	Q9Z1P6		1.73		Cytoplasm	enzyme			4701	66416	299643
NDUFA8	NADH:ubiquinone oxidoreductase subunit A8	Q9DCJ5	P51970	1.55	3.411	Cytoplasm	enzyme			4702	68375	296658
NDUFA9	NADH:ubiquinone oxidoreductase subunit A9	Q9DC69		1.52		Cytoplasm	enzyme			4704	66108	362440
NDUFAB1	NADH:ubiquinone oxidoreductase subunit AB1	Q9CR21		1.47		Cytoplasm	enzyme			4706	70316|102634451	293453
NDUFB10	NADH:ubiquinone oxidoreductase subunit B10	Q9DCS9		1.6		Cytoplasm	enzyme			4716	68342	681418
NDUFB4	NADH:ubiquinone oxidoreductase subunit B4	Q9CQC7	O95168	1.53	-1.32	Cytoplasm	transporter			4710	68194|100041273|100042503	288088|499131|501886|691675|100361934
NDUFC2	NADH:ubiquinone oxidoreductase subunit C2	Q9CQ54		2.12		Cytoplasm	enzyme			4718	68197	293130
NDUFS1	NADH:ubiquinone oxidoreductase core subunit S1	Q91VD9	P28331	1.36	5.269	Cytoplasm	enzyme			4719	227197	301458
NDUFS2	NADH:ubiquinone oxidoreductase core subunit S2	Q91WD5	O75306	1.58	-4.254	Cytoplasm	enzyme			4720	226646	289218
NDUFS3	NADH:ubiquinone oxidoreductase core subunit S3	Q9DCT2	O75489	1.57	-2.585	Cytoplasm	enzyme			4722	68349	295923
NDUFS5	NADH:ubiquinone oxidoreductase subunit S5		Q6IBA0		1.13	Cytoplasm	enzyme			4725
Ndufs5	NADH:ubiquinone oxidoreductase core subunit S5	Q99LY9		2.11		Cytoplasm	other				595136	362588
NDUFS6	NADH:ubiquinone oxidoreductase subunit S6	P52503		1.5		Cytoplasm	enzyme			4726	407785|623286	679739
NDUFS7	NADH:ubiquinone oxidoreductase core subunit S7	Q9DC70		1.56		Cytoplasm	enzyme			374291	75406	362837
NDUFS8	NADH:ubiquinone oxidoreductase core subunit S8	Q8K3J1		1.84		Cytoplasm	enzyme			4728	225887	293652
NDUFV1	NADH:ubiquinone oxidoreductase core subunit V1		P49821		1.447	Cytoplasm	enzyme			4723	17995	293655
NDUFV2	NADH:ubiquinone oxidoreductase core subunit V2	Q9D6J6	P19404	1.63	2.693	Cytoplasm	enzyme			4729	72900	81728
NEBL	nebulette		O76041		-1.763	Plasma Membrane	other			10529		307189
NEGR1	neuronal growth regulator 1	Q80Z24		1.48		Plasma Membrane	other			257194	320840	59318
NFASC	neurofascin		O94856		-1.489	Plasma Membrane	other			23114	269116	116690
NIPSNAP1	nipsnap homolog 1	O55125		1.98		Cytoplasm	enzyme			8508	18082	360971
NME1	NME/NM23 nucleoside diphosphate kinase 1	P15532		1.44		Cytoplasm	kinase	unspecified application		4830	18102	191575
NME2	NME/NM23 nucleoside diphosphate kinase 2	Q01768	Q6FHN3	1.46	2.792	Nucleus	kinase			4831	18103	83782
NPEPPS	aminopeptidase puromycin sensitive		P55786		1.355	Cytoplasm	peptidase	unspecified application		9520	19155	50558
NPTX1	neuronal pentraxin 1	Q62443		2.08		Extracellular Space	other			4884	18164	266777
NPTXR	neuronal pentraxin receptor	Q99J85		2.27		Plasma Membrane	transmembrane receptor			23467	73340	81005
Nrgn	neurogranin	P60761		1.62		Plasma Membrane	other				64011	64356
NSF	N-ethylmaleimide sensitive factor, vesicle fusing ATPase		P46459		-1.778	Cytoplasm	transporter			4905	18195	60355
NUMBL	NUMB like endocytic adaptor protein	O08919		4.18		Cytoplasm	other			9253	18223	292732
OAT	ornithine aminotransferase		P04181		-1.658	Cytoplasm	enzyme			4942	18242	64313
OGDH	oxoglutarate dehydrogenase		B4E3E9		2.645	Cytoplasm	enzyme			4967	18293	360975
OGT	O-linked N-acetylglucosamine (GlcNAc) transferase	Q8CGY8		2.39		Cytoplasm	enzyme			8473	108155	26295
OLA1	Obg like ATPase 1	Q9CZ30		1.53		Cytoplasm	enzyme			29789	67059	296488
OPA1	OPA1 mitochondrial dynamin like GTPase	P58281	O60313	1.71	1.584	Cytoplasm	enzyme			4976	74143	171116
OTUB1	OTU deubiquitinase, ubiquitin aldehyde binding 1		B3KUV5		1.081	Cytoplasm	enzyme			55611		314660
OXCT1	3-oxoacid CoA-transferase 1	Q9D0K2	P55809	1.72	1.205	Cytoplasm	enzyme			5019	67041	690163
P4HB	prolyl 4-hydroxylase subunit beta		P07237		2.693	Cytoplasm	enzyme			5034	18453	25506
PABPC1	poly(A) binding protein cytoplasmic 1	P29341		1.75		Cytoplasm	translation regulator			26986	18458	171350
PAFAH1B2	platelet activating factor acetylhydrolase 1b catalytic subunit 2		P68402		1.992	Cytoplasm	enzyme			5049	18475	64189
PAFAH1B3	platelet activating factor acetylhydrolase 1b catalytic subunit 3		Q15102		-1.953	Cytoplasm	enzyme			5050	18476	114113
PALM	paralemmin		O75781		6.858	Plasma Membrane	other			5064	18483	170673
PARK7	Parkinsonism associated deglycase	Q99LX0	V9HWC2	1.41	1.136	Nucleus	enzyme	diagnosis		11315	57320	117287
PC	pyruvate carboxylase		P11498		3.971	Cytoplasm	enzyme	unspecified application	manganese	5091	18563	25104
PCSK1N	proprotein convertase subtilisin/kexin type 1 inhibitor	Q9QXV0		1.55		Extracellular Space	other			27344	30052	246333
PDHA1	pyruvate dehydrogenase E1 subunit alpha 1		P08559		2.171	Cytoplasm	enzyme	unspecified application		5160	18597	29554
PDHB	pyruvate dehydrogenase E1 subunit beta	Q9D051	P11177	1.48	1.582	Cytoplasm	enzyme	unspecified application		5162	68263	289950
PDIA3	protein disulfide isomerase family A member 3		P30101		2.898	Cytoplasm	peptidase	diagnosis		2923	14827	29468
PDXK	pyridoxal kinase		V9HWC3		1.739	Cytoplasm	kinase			8566	216134	83578
PEBP1	phosphatidylethanolamine binding protein 1	P70296	P30086	1.34	1.071	Cytoplasm	other	unspecified application		5037	23980	29542
PFKM	phosphofructokinase, muscle	P47857		2.74		Cytoplasm	kinase	unspecified application		5213	18642	65152
PFKP	phosphofructokinase, platelet	Q9WUA3		1.48		Cytoplasm	kinase			5214	56421	60416
PFN1	profilin 1	P62962	P07737	1.5	-1.105	Cytoplasm	other	unspecified application		5216	18643	64303
PFN2	profilin 2		P35080		1.452	Cytoplasm	enzyme			5217	18645	81531
PGAM1	phosphoglycerate mutase 1	Q9DBJ1	Q6FHU2	1.35	-4.82	Cytoplasm	phosphatase			5223	18648	24642
PGD	phosphogluconate dehydrogenase		P52209		-1.658	Cytoplasm	enzyme			5226	110208	100360180
PGK1	phosphoglycerate kinase 1	P09411	P00558	1.43	1.269	Cytoplasm	kinase		CBR-470-1	5230	18655	24644
PGLS	6-phosphogluconolactonase	Q9CQ60		1.54		Cytoplasm	enzyme			25796	66171	290636
PGM1	phosphoglucomutase 1		B4DDQ8		1.92	Cytoplasm	enzyme			5236	72157	24645
PGRMC1	progesterone receptor membrane component 1	O55022	Q6IB11	3.06	3.579	Plasma Membrane	transmembrane receptor		CT1812	10857	53328	291948
PHB1	prohibitin 1		P35232		1.785	Nucleus	transcription regulator	diagnosis	prohibitin-targeting peptide 1	5245	18673	25344
PHB2	prohibitin 2	O35129		1.35		Cytoplasm	transcription regulator			11331	12034	114766
PHYHIP	phytanoyl-CoA 2-hydroxylase interacting protein	Q8K0S0		1.77		Cytoplasm	other			9796	105653	290356
PIP4K2B	phosphatidylinositol-5-phosphate 4-kinase type 2 beta		P78356		1.757	Cytoplasm	kinase			8396	108083	89812
PKM	pyruvate kinase M1/2	P52480	P14618	1.34	1.757	Cytoplasm	kinase	unspecified application	CAP-232,TP-1454	5315	18746	25630
PLP1	proteolipid protein 1		P60201		1.918	Plasma Membrane	other			5354	18823	24943
POR	cytochrome p450 oxidoreductase		P16435		-1.468	Cytoplasm	enzyme		carboplatin/doxorubicin,cisplatin/doxorubicin,cisplatin/doxorubicin/ifosfamide,cisplatin/doxorubicin/ifosfamide/methotrexate,cisplatin/doxorubicin/methotrexate,dacarbazine/doxorubicin,dacarbazine/doxorubicin/ifosfamide,daunorubicin,daunorubicin/tretinoin,doxorubicin,doxorubicin/ifosfamide,doxorubicin/streptozocin,doxorubicin/tretinoin,nitazoxanide,nitazoxanide/peginterferon alfa-2a/ribavirin	5447	18984	29441
PPIA	peptidylprolyl isomerase A	P17742	P62937	1.27	-1.568	Cytoplasm	enzyme		alemtuzumab/cyclosporin A,basiliximab/cyclosporine,cyclosporin A,cyclosporin A/methotrexate,cyclosporine A/sirolimus/tacrolimus,cyclosporine A/tacrolimus,N-methyl-4-Ile-cyclosporin,RMC-6236,RMC-6291	5478	268373	25518|100360977|100911252
PPM1E	protein phosphatase, Mg2+/Mn2+ dependent 1E	Q80TL0		1.59		Nucleus	phosphatase			22843	320472	360593
PPM1F	protein phosphatase, Mg2+/Mn2+ dependent 1F		P49593		1.211	Cytoplasm	phosphatase			9647	68606	287931
PPP1CA	protein phosphatase 1 catalytic subunit alpha	P62137	P62136	2.52	-1.378	Cytoplasm	phosphatase			5499	19045	24668
PPP1CB	protein phosphatase 1 catalytic subunit beta	P62141		1.62		Cytoplasm	phosphatase			5500	19046	25594
PPP2R1A	protein phosphatase 2 scaffold subunit Aalpha		P30153		-1.17	Cytoplasm	phosphatase			5518	51792	117281
PPP2R2A	protein phosphatase 2 regulatory subunit Balpha	Q6P1F6		1.95		Cytoplasm	phosphatase			5520	71978	117104
PPP3CB	protein phosphatase 3 catalytic subunit beta	P48453		1.44		Plasma Membrane	phosphatase		cyclosporin A,cyclosporin A/methotrexate,methylprednisolone/tacrolimus,pimecrolimus,prednisone/tacrolimus,tacrolimus,voclosporin	5532	19056	24675
PPP5C	protein phosphatase 5 catalytic subunit	Q60676		3.17		Nucleus	phosphatase			5536	19060	65179
PRDX5	peroxiredoxin 5		P30044		1.786	Cytoplasm	enzyme	unspecified application	auranofin	25824	54683	113898
PRDX6	peroxiredoxin 6		P30041		1.822	Cytoplasm	enzyme	unspecified application		9588	11758	94167
PREP	prolyl endopeptidase		P48147		7.585	Cytoplasm	peptidase		Z 321	5550	19072	83471
PRKACB	protein kinase cAMP-activated catalytic subunit beta		P22694		-3.159	Cytoplasm	kinase			5567	18749	293508
PRKAR2B	protein kinase cAMP-dependent type II regulatory subunit beta		P31323		48.496	Cytoplasm	kinase			5577	19088	24679
PRKCB	protein kinase C beta	P68404	P05771	1.44	-1.46	Cytoplasm	kinase	diagnosis,efficacy,unspecified application	3-(1-(3-imidazol-1-ylpropyl)-1H-indol-3-yl)-4-anilino-1H-pyrrole-2,5-dione,enzastaurin,Go 6976,Go6983,ingenol mebutate,LY379196,MS-553,Ro31-8220,ruboxistaurin,sotrastaurin	5579	18751	25023
PRKCE	protein kinase C epsilon	P16054		1.97		Cytoplasm	kinase	disease progression	ingenol mebutate,protein kinase C-epsilon activator,Ro31-8220	5581	18754	29340
PRKCG	protein kinase C gamma	P63318	P05129	1.43	1.786	Cytoplasm	kinase		Go6983,ingenol mebutate,Ro31-8220	5582	18752	24681
PRKCSH	protein kinase C substrate 80K-H	O08795		1.49		Cytoplasm	enzyme			5589	19089	300445
PRKDC	protein kinase, DNA-activated, catalytic subunit		P78527		-1.151	Nucleus	kinase		BR101801,CC-115,nedisertib,panulisib,SM1-71	5591	19090	360748
PRNP	prion protein	P04925	P04156	1.85	3.411	Plasma Membrane	other			5621	19122	24686
PRPS1	phosphoribosyl pyrophosphate synthetase 1	Q9D7G0		9.33		Cytoplasm	kinase			5631	19139	29562
PRXL2A	peroxiredoxin like 2A	Q9CYH2		1.95		Extracellular Space	other			84293	70564	361118
PSAP	prosaposin		P07602		3.971	Extracellular Space	other	unspecified application		5660	19156	25524
PSAT1	phosphoserine aminotransferase 1	Q99K85		1.77		Cytoplasm	enzyme	unspecified application		29968	107272	293820
PSD3	pleckstrin and Sec7 domain containing 3	Q2PFD7		1.56		Cytoplasm	other			23362	234353	306380
PSMA3	proteasome 20S subunit alpha 3	O70435		1.91		Cytoplasm	peptidase			5684	19167	29670
PSMA5	proteasome 20S subunit alpha 5	Q9Z2U1	P28066	1.8	1.114	Cytoplasm	peptidase			5686	26442	29672
PSMA6	proteasome 20S subunit alpha 6		P60900		-1.568	Cytoplasm	peptidase			5687	26443	29673
PSMB1	proteasome 20S subunit beta 1		P20618		2.437	Cytoplasm	peptidase		bortezomib,bortezomib/cladribine/rituximab,bortezomib/dexamethasone,bortezomib/dexamethasone/doxorubicin,bortezomib/dexamethasone/lenalidomide,bortezomib/dexamethasone/pomalidomide,bortezomib/dexamethasone/rituximab,bortezomib/dexamethasone/thalidomide,bortezomib/doxorubicin,bortezomib/fulvestrant,bortezomib/lenalidomide,bortezomib/paclitaxel,bortezomib/prednisone,bortezomib/rituximab,bortezomib/…	5689	19170	94198
PSMB2	proteasome 20S subunit beta 2		P49721		-1.759	Cytoplasm	peptidase		bortezomib,bortezomib/cladribine/rituximab,bortezomib/dexamethasone,bortezomib/dexamethasone/doxorubicin,bortezomib/dexamethasone/lenalidomide,bortezomib/dexamethasone/pomalidomide,bortezomib/dexamethasone/rituximab,bortezomib/dexamethasone/thalidomide,bortezomib/doxorubicin,bortezomib/fulvestrant,bortezomib/lenalidomide,bortezomib/paclitaxel,bortezomib/prednisone,bortezomib/rituximab,bortezomib/…	5690	26445	29675
PSMB3	proteasome 20S subunit beta 3		P49720		-1.831	Cytoplasm	peptidase			5691	26446	29676
PSMB4	proteasome 20S subunit beta 4	P99026	P28070	1.68	-1.256	Cytoplasm	peptidase			5692	19172	58854
PSMB5	proteasome 20S subunit beta 5	O55234	P28074	1.43	6.003	Cytoplasm	peptidase		bortezomib,bortezomib/cladribine/rituximab,bortezomib/dexamethasone,bortezomib/dexamethasone/doxorubicin,bortezomib/dexamethasone/lenalidomide,bortezomib/dexamethasone/pomalidomide,bortezomib/dexamethasone/rituximab,bortezomib/dexamethasone/thalidomide,bortezomib/doxorubicin,bortezomib/fulvestrant,bortezomib/lenalidomide,bortezomib/paclitaxel,bortezomib/prednisone,bortezomib/rituximab,bortezomib/…	5693	19173	29425
PSMB6	proteasome 20S subunit beta 6		Q6IAT9		-1.896	Nucleus	peptidase			5694	19175
PSMC1	proteasome 26S subunit, ATPase 1		P62191		2.837	Nucleus	peptidase			5700	19179	117263
PSMC3	proteasome 26S subunit, ATPase 3		P17980		1.024	Nucleus	enzyme			5702	19182	29677
PSMC6	proteasome 26S subunit, ATPase 6		P62333		2.302	Nucleus	peptidase			5706	67089	289990
PSMD2	proteasome 26S subunit ubiquitin receptor, non-ATPase 2	Q8VDM4		1.68		Cytoplasm	other		bortezomib,bortezomib/cladribine/rituximab,bortezomib/dexamethasone,bortezomib/dexamethasone/doxorubicin,bortezomib/dexamethasone/lenalidomide,bortezomib/dexamethasone/pomalidomide,bortezomib/dexamethasone/rituximab,bortezomib/dexamethasone/thalidomide,bortezomib/doxorubicin,bortezomib/fulvestrant,bortezomib/lenalidomide,bortezomib/paclitaxel,bortezomib/prednisone,bortezomib/rituximab,bortezomib/…	5708	21762	287984
PSMD7	proteasome 26S subunit, non-ATPase 7		P51665		1.086	Cytoplasm	other			5713	17463	307821
PTGDS	prostaglandin D2 synthase		P41222		3.971	Cytoplasm	enzyme	efficacy,unspecified application		5730	19215	25526
PTK2B	protein tyrosine kinase 2 beta	Q9QVP9		1.75		Cytoplasm	kinase		conteltinib,lorlatinib,PF-431396,PF-562271,PF-719	2185	19229	50646
PTPRN	protein tyrosine phosphatase receptor type N		Q96IA0		1.078	Plasma Membrane	phosphatase			5798	19275	116660
PTPRZ1	protein tyrosine phosphatase receptor type Z1	B9EKR1		1.49		Plasma Membrane	phosphatase			5803	19283	25613
PURA	purine rich element binding protein A		Q00577		1.543	Nucleus	transcription regulator			5813	19290	102557111
PURB	purine rich element binding protein B	O35295		1.47		Nucleus	transcription regulator			5814	19291	498407
PYGB	glycogen phosphorylase B	Q8CI94	P11216	1.37	1.379	Cytoplasm	enzyme			5834	110078	25739
QDPR	quinoid dihydropteridine reductase		P09417		4.265	Cytoplasm	enzyme			5860	110391	64192
RAB10	RAB10, member RAS oncogene family	P61027	P61026	1.56	-1.663	Cytoplasm	enzyme			10890	19325	50993
RAB11B	RAB11B, member RAS oncogene family	P46638		1.56		Cytoplasm	enzyme			9230	19326	79434
RAB14	RAB14, member RAS oncogene family		P61106		-2.457	Cytoplasm	enzyme			51552	68365	94197
RAB15	RAB15, member RAS oncogene family		P59190		1.242	Cytoplasm	other			376267
RAB1A	RAB1A, member RAS oncogene family	P62821	P62820	2.16	-1.042	Cytoplasm	enzyme			5861	19324	81754
RAB1B	RAB1B, member RAS oncogene family	Q9D1G1		1.51		Cytoplasm	other			81876	76308	100126191
RAB2A	RAB2A, member RAS oncogene family	P53994	P61019	1.62	1.453	Cytoplasm	enzyme			5862	59021	65158
RAB35	RAB35, member RAS oncogene family	Q6PHN9	Q15286	1.86	-1.848	Cytoplasm	enzyme			11021	77407	288700
RAB3A	RAB3A, member RAS oncogene family	P63011	P20336	1.42	3.416	Cytoplasm	enzyme			5864	19339	25531
RAB3B	RAB3B, member RAS oncogene family	Q9CZT8		1.67		Cytoplasm	enzyme			5865	69908	81755
RAB3C	RAB3C, member RAS oncogene family	P62823		1.47		Cytoplasm	enzyme			115827	67295	171058
RAB5B	RAB5B, member RAS oncogene family		P61020		1.542	Cytoplasm	enzyme			5869	19344	288779
RAB6B	RAB6B, member RAS oncogene family		Q9NRW1		3.632	Cytoplasm	enzyme			51560	270192	363123
RAB7A	RAB7A, member RAS oncogene family		P51149		1.542	Cytoplasm	enzyme			7879	19349	29448
RAB8B	RAB8B, member RAS oncogene family	P61028		1.54		Cytoplasm	enzyme			51762	235442	266688
RAC1	Rac family small GTPase 1		P63000		1.08	Plasma Membrane	enzyme			5879	19353	363875
RAD23B	RAD23 homolog B, nucleotide excision repair protein	P54728		0.44		Nucleus	other			5887	19359	298012
RALA	RAS like proto-oncogene A		P11233		2.391	Cytoplasm	enzyme			5898	56044	81757
RAN	RAN, member RAS oncogene family		P62826		-1.538	Nucleus	enzyme			5901	19384	84509
RANBP6	RAN binding protein 6		O60518		-1.445	Cytoplasm	other			26953	240614	309326
RAP1B	RAP1B, member of RAS oncogene family		P61224		2.302	Cytoplasm	enzyme	unspecified application		5908	215449	171337
RAP1GAP	RAP1 GTPase activating protein		P47736		2.479	Cytoplasm	other			5909	110351	313644
RAP1GDS1	Rap1 GTPase-GDP dissociation stimulator 1	E9Q912	P52306	1.64	1.488	Cytoplasm	other			5910	229877	310909
RAP2A	RAP2A, member of RAS oncogene family		P10114		-1.468	Plasma Membrane	enzyme	diagnosis		5911	76108
REEP5	receptor accessory protein 5		Q00765		1.526	Extracellular Space	transporter			7905	13476	364838
RHOA	ras homolog family member A		P61586		1.086	Cytoplasm	enzyme			387	11848	117273
RNH1	ribonuclease/angiogenin inhibitor 1		P13489		2.171	Cytoplasm	other			6050	107702	100360501
RPL12	ribosomal protein L12	P35979		1.85		Nucleus	other			6136	269261	499782|102555453
RPL14	ribosomal protein L14	Q9CR57		1.99		Cytoplasm	other			9045	67115	65043
RPL18	ribosomal protein L18	P35980		2.18		Cytoplasm	other			6141	19899	81766
RPL19	ribosomal protein L19		P84098		16.93	Cytoplasm	other			6143	19921	81767
RPL23A	ribosomal protein L23a		P62750		1.124	Cytoplasm	other			6147		499523
RPL24	ribosomal protein L24	Q8BP67		2.15		Cytoplasm	other			6152	68193	64307
Rpl36a	ribosomal protein L36A	P83882		1.93		Cytoplasm	other				19982	292964
RPL4	ribosomal protein L4	Q9D8E6	P36578	1.87	13.386	Cytoplasm	enzyme			6124	67891	64302
RPL7	ribosomal protein L7		P18124		-7.01	Nucleus	transcription regulator			6129	19989	297755
RPL7A	ribosomal protein L7a	P12970	P62424	1.79	2.171	Cytoplasm	other			6130	27176	296596
RPL8	ribosomal protein L8	P62918		1.85		Cytoplasm	other			6132	26961
RPL9	ribosomal protein L9		P32969		9589.04	Nucleus	other	diagnosis		6133	20005	29257|100364457
RPLP1	ribosomal protein lateral stalk subunit P1		P05386		1.024	Cytoplasm	other			6176		140661
Rplp1 (includes others)	ribosomal protein, large, P1	P47955		1.53		Nucleus	other				56040|384081|666574|102631940|102637947|108167357|115489971
RPLP2	ribosomal protein lateral stalk subunit P2	P99027		2.86		Cytoplasm	other			6181	67186
RPN1	ribophorin I		P04843		4.197	Cytoplasm	enzyme			6184	103963	25596
RPN2	ribophorin II		P04844		-1.105	Cytoplasm	enzyme			6185	20014	64701
RPS13	ribosomal protein S13	P62301	P62277	1.59	1.367	Cytoplasm	other			6207	68052
RPS16	ribosomal protein S16	P14131		2.26		Cytoplasm	other			6217	20055	140655
RPS19	ribosomal protein S19		P39019		-1.6	Cytoplasm	other			6223	20085	29287
RPS2	ribosomal protein S2	P25444	P15880	2.06	-1.151	Cytoplasm	other			6187	16898	83789
RPS20	ribosomal protein S20	P60867		1.93		Cytoplasm	other			6224	67427	122772
Rps3a1	ribosomal protein S3A1	P97351		1.69		Cytoplasm	other				20091	29288
RPS4Y1	ribosomal protein S4 Y-linked 1	P62702		1.96		Cytoplasm	other	diagnosis,prognosis		6192	20102	100362640
RPS6	ribosomal protein S6		P62753		1.584	Cytoplasm	other	efficacy,response to therapy		6194	20104	29304
RPS7	ribosomal protein S7	P62082	P62081	1.83	1.918	Cytoplasm	other			6201	20115	29258|100362830
RPS8	ribosomal protein S8	P62242	P62241	2.04	-1.568	Cytoplasm	other			6202	20116	65136
RPS9	ribosomal protein S9		P46781		2.837	Cytoplasm	translation regulator			6203	76846	103689992
RPSA	ribosomal protein SA	P14206		1.44		Cytoplasm	translation regulator			3921	16785	29236
RTN3	reticulon 3		O95197		-1.988	Cytoplasm	other			10313	20168	140945
S100B	S100 calcium binding protein B		P04271		1.757	Cytoplasm	other	diagnosis,efficacy		6285	20203	25742
SBF1	SET binding factor 1		O95248		-1.631	Plasma Membrane	phosphatase			6305	77980	300147
SCAMP1	secretory carrier membrane protein 1	Q8K021		1.51		Cytoplasm	transporter			9522	107767	29521
SCAMP5	secretory carrier membrane protein 5	Q9JKD3		1.43		Cytoplasm	other			192683	56807	65171
SCRN1	secernin 1	Q9CZC8		3.17		Cytoplasm	other			9805	69938	502776
SDHA	succinate dehydrogenase complex flavoprotein subunit A		P31040		2.025	Cytoplasm	enzyme			6389	66945	157074
SDHB	succinate dehydrogenase complex iron sulfur subunit B	Q9CQA3		2.28		Cytoplasm	enzyme			6390	67680	298596
SEC14L2	SEC14 like lipid binding 2	Q99J08		1.78		Cytoplasm	transporter			23541	67815	116486
SEC31A	SEC31 homolog A, COPII coat complex component		O94979		-1.397	Cytoplasm	other			22872	69162	93646
SEPTIN11	septin 11	Q8C1B7		1.79		Nucleus	other			55752	52398	305227
SEPTIN3	septin 3	Q9Z1S5		1.35		Cytoplasm	enzyme			55964	24050	56003
SEPTIN8	septin 8	Q8CHH9		1.42		Extracellular Space	other			23176	20362	303135
SFPQ	splicing factor proline and glutamine rich		P23246		-2.617	Nucleus	other			6421	71514	252855
SFXN1	sideroflexin 1	Q99JR1		1.65		Cytoplasm	transporter			94081	14057	364678
SGIP1	SH3GL interacting endocytic adaptor 1	Q8VD37		2.2		Cytoplasm	other			84251	73094	313413
SH3GL2	SH3 domain containing GRB2 like 2, endophilin A1	Q62420		1.38		Plasma Membrane	enzyme			6456	20404	116743
SHANK1	SH3 and multiple ankyrin repeat domains 1	D3YZU1		2.11		Cytoplasm	other			50944	243961	78957
SIRPA	signal regulatory protein alpha		P78324		1.488	Plasma Membrane	transmembrane receptor		BI 765063,BR105,CC-95251,FSI-189,LM-101	140885	19261	25528
SLC12A2	solute carrier family 12 member 2	P55012		2.55		Plasma Membrane	transporter		bumetanide,quinethazone	6558	20496	83629
SLC17A7	solute carrier family 17 member 7	Q3TXX4		1.99		Plasma Membrane	transporter			57030	72961	116638
SLC1A2	solute carrier family 1 member 2	P43006	P43004	1.22	-1.766	Plasma Membrane	transporter		riluzole	6506	20511	29482
SLC1A3	solute carrier family 1 member 3	P56564	P43003	1.38	6.173	Plasma Membrane	transporter		riluzole	6507	20512	29483
SLC1A4	solute carrier family 1 member 4		P43007		1.429	Plasma Membrane	transporter		riluzole	6509	55963	305540
SLC25A11	solute carrier family 25 member 11		Q6IBH0		-3.484	Cytoplasm	transporter			8402	67863	64201
SLC25A12	solute carrier family 25 member 12	Q8BH59	O75746	1.42	1.422	Cytoplasm	transporter			8604	78830
SLC25A22	solute carrier family 25 member 22	Q9D6M3		1.86		Cytoplasm	transporter			79751	68267	309111
SLC25A3	solute carrier family 25 member 3	Q8VEM8	Q00325	1.45	1.983	Cytoplasm	transporter			5250	18674	245959
SLC25A4	solute carrier family 25 member 4	P48962	P12235	1.51	-1.568	Cytoplasm	transporter		clodronic acid	291	11739	85333
SLC2A1	solute carrier family 2 member 1		P11166		182803	Plasma Membrane	transporter	diagnosis,efficacy	alogliptin/INS/metformin,alogliptin/metformin,alogliptin/metformin/pioglitazone,BAY-876,canagliflozin/metformin,canakinumab/metformin,canakinumab/metformin/sulfonylurea,dapagliflozin/INS/metformin,dapagliflozin/metformin,dapagliflozin/metformin/saxagliptin,empagliflozin/linagliptin/metformin,empagliflozin/metformin,ertugliflozin/metformin,exenatide/INS/metformin,exenatide/INS/metformin/pioglitazo…	6513	20525	24778
SLC32A1	solute carrier family 32 member 1	O35633		1.57		Plasma Membrane	transporter		tiagabine	140679	22348	83612
SLC3A2	solute carrier family 3 member 2		P08195		1.086	Plasma Membrane	transporter			6520	17254	50567
SLC4A1	solute carrier family 4 member 1 (Diego blood group)		P02730		-1.67	Plasma Membrane	transporter			6521	20533	24779
SLC4A4	solute carrier family 4 member 4	O88343		1.61		Plasma Membrane	transporter			8671	54403	84484
SLC6A1	solute carrier family 6 member 1	P31648	P30531	1.67	2.247	Plasma Membrane	transporter		tiagabine	6529	232333	79212
SLC6A11	solute carrier family 6 member 11	P31650		1.45		Plasma Membrane	transporter		tiagabine	6538	243616	79213
SLC6A17	solute carrier family 6 member 17	Q8BJI1		1.96		Cytoplasm	transporter			388662	229706	613226
SLC8A2	solute carrier family 8 member A2	Q8K596		1.71		Cytoplasm	transporter			6543	110891	140447
SNAP25	synaptosome associated protein 25	P60879	P60880	1.41	2.837	Plasma Membrane	transporter	unspecified application	botulinum toxin type A	6616	20614	25012
SNAP91	synaptosome associated protein 91	Q61548	O60641	1.31	1.92	Plasma Membrane	other			9892	20616	65178
SNCA	synuclein alpha	O55042	P37840	1.41	1.162	Cytoplasm	enzyme	diagnosis,disease progression,prognosis		6622	20617	29219
SNCG	synuclein gamma		O76070		2.188	Cytoplasm	other	unspecified application		6623	20618	64347
SNRPD1	small nuclear ribonucleoprotein D1 polypeptide		P62314		1.086	Nucleus	other			6632	20641	291794
SNRPD3	small nuclear ribonucleoprotein D3 polypeptide		P62318		3.968	Nucleus	other			6634	67332	687711
SOD1	superoxide dismutase 1	P08228	P00441	1.76	6.3	Cytoplasm	enzyme	unspecified application	tofersen	6647	20655	24786
SOD2	superoxide dismutase 2	P09671	P04179	1.3	6.173	Cytoplasm	enzyme	diagnosis,unspecified application	manganese	6648	20656	24787
SPR	sepiapterin reductase	Q64105		1.49		Cytoplasm	enzyme			6697	20751	29270
SPTBN1	spectrin beta, non-erythrocytic 1		Q01082		1.918	Plasma Membrane	other			6711	20742	305614
SRCIN1	SRC kinase signaling inhibitor 1	Q9QWI6		1.89		Cytoplasm	other			80725	56013	56029
SRSF3	serine and arginine rich splicing factor 3	P84104		1.56		Nucleus	other			6428	20383	361814
ST13	ST13 Hsp70 interacting protein		P50502		-1.504	Cytoplasm	other			6767	70356	81800
STIP1	stress induced phosphoprotein 1	Q60864		2.59		Cytoplasm	other		lavendustin C	10963	20867	192277
STX1B	syntaxin 1B		P61266		2.171	Plasma Membrane	other			112755	56216	24923
STXBP1	syntaxin binding protein 1	O08599	P61764	1.28	1.526	Cytoplasm	transporter			6812	20910	25558
SUCLA2	succinate-CoA ligase ADP-forming subunit beta	Q9Z2I9		1.36		Cytoplasm	enzyme			8803	20916	361071
SUCLG1	succinate-CoA ligase GDP/ADP-forming subunit alpha		P53597		-1.605	Cytoplasm	enzyme			8802	56451	114597
SV2A	synaptic vesicle glycoprotein 2A	Q9JIS5		1.41		Cytoplasm	other		brivaracetam,levetiracetam	9900	64051	117559
SV2B	synaptic vesicle glycoprotein 2B	Q8BG39		1.55		Plasma Membrane	transporter			9899	64176	117556
Symbol	Entrez Gene Name	GenPept/UniProt/Swiss-Prot Accession	UniProt/Swiss-Prot Accession	Expr Fold Change	Expr Fold Change	Location	Type(s)	Biomarker Application(s)	Drug(s)	Entrez Gene ID for Human	Entrez Gene ID for Mouse	Entrez Gene ID for Rat
SYN1	synapsin I	O88935	P17600	1.43	1.385	Plasma Membrane	other			6853	20964	24949
SYN2	synapsin II	Q64332		1.43		Plasma Membrane	other			6854	20965	29179
SYNGAP1	synaptic Ras GTPase activating protein 1	F6SEU4		2.48		Plasma Membrane	other			8831	240057	192117
SYNGR1	synaptogyrin 1	O55100		1.54		Plasma Membrane	transporter			9145	20972	29205
SYNGR3	synaptogyrin 3	Q8R191		1.64		Plasma Membrane	other			9143	20974	302975
SYNJ1	synaptojanin 1	Q8CHC4		2.57		Cytoplasm	phosphatase			8867	104015	85238
SYP	synaptophysin	Q62277	P08247	1.37	2.302	Cytoplasm	transporter	unspecified application		6855	20977	24804
SYT1	synaptotagmin 1	P46096	P21579	1.41	-1.9	Cytoplasm	transporter			6857	20979	25716
TAGLN3	transgelin 3	Q9R1Q8		1.42		Extracellular Space	other	unspecified application		29114	56370	63837
TCP1	t-complex 1	P11983		1.76		Cytoplasm	other			6950	21454	24818
TF	transferrin	Q921I1		0.43		Extracellular Space	transporter	efficacy,prognosis,safety,unspecified application	ferric carboxymaltose,MORAb-066,NKP-1339,platinum,TLD-1433	7018	22041	24825
THY1	Thy-1 cell surface antigen	P01831	P04216	1.31	1.488	Plasma Membrane	other	diagnosis,disease progression		7070	21838	24832
TKT	transketolase		P29401		1.301	Cytoplasm	enzyme			7086	21881	64524
TMOD2	tropomodulin 2	Q9JKK7		1.42		Cytoplasm	other			29767	50876	58814
Tmsb4x (includes others)	thymosin, beta 4, X chromosome	P20065		1.28		Cytoplasm	other				19240|19241|78478|399591
TNC	tenascin C		B4E1W8		-2.02	Extracellular Space	other	diagnosis,response to therapy,unspecified application	131I-tenatumomab,F16-IL2 fusion protein,iodine I 131 monoclonal antibody F16SIP	3371	21923	116640
TOLLIP	toll interacting protein		Q6FIE9		3.137	Cytoplasm	other			54472	54473	361677
TOM1L2	target of myb1 like 2 membrane trafficking protein	Q5SRX1		1.42		Cytoplasm	transporter			146691	216810	360537
TOMM70	translocase of outer mitochondrial membrane 70		O94826		1.32	Cytoplasm	transporter			9868	28185	304017
TPD52	tumor protein D52		P55327		1.447	Cytoplasm	other	diagnosis,unspecified application		7163	21985	294900
TPI1	triosephosphate isomerase 1	P17751	P60174	1.29	1.205	Cytoplasm	enzyme	diagnosis,unspecified application		7167	21991
TPM1	tropomyosin 1		P09493		6.173	Cytoplasm	other	diagnosis		7168
Tpm1	tropomyosin 1, alpha	P58771		1.56		Plasma Membrane	other				22003	24851
TPPP	tubulin polymerization promoting protein		O94811		4.951	Cytoplasm	enzyme			11076	72948	361466
TST	thiosulfate sulfurtransferase	P52196		1.87		Cytoplasm	enzyme			7263	22117	25274
TTR	transthyretin	P07309		1.74		Extracellular Space	transporter	diagnosis,efficacy,prognosis,unspecified application	4'-iodo-4'-deoxydoxorubicin,acoramidis,inotersen,IONIS-TTR Rx,patisiran,tafamidis,vutrisiran	7276	22139	24856
TUBA1B	tubulin alpha 1b		P68363		-1.201	Cytoplasm	enzyme	diagnosis,efficacy		10376	22143
TUBA4A	tubulin alpha 4a	P68368		1.31		Cytoplasm	other		6-mercaptopurine/vincristine,bevacizumab/docetaxel,bevacizumab/docetaxel/prednisone/thalidomide/zoledronic acid,bevacizumab/paclitaxel,bevacizumab/paclitaxel/pemetrexed,bevacizumab/paclitaxel/topotecan,cabazitaxel,cabazitaxel/prednisolone,cabazitaxel/prednisone,capecitabine/docetaxel,capecitabine/docetaxel/gemcitabine,capecitabine/docetaxel/oxaliplatin/trastuzumab,cevipabulin,colchicine,colchicin…	7277	22145	316531
TUBB	tubulin beta class I	P99024		1.49		Cytoplasm	other	efficacy	allopurinol/colchicine,anakinra/colchicine,canakinumab/colchicine,colchicine,ixabepilone	203068	22154	29214
TUBB2A	tubulin beta 2A class IIa	Q7TMM9		1.33		Cytoplasm	other		6-mercaptopurine/vincristine,ABT-751,batabulin,bevacizumab/docetaxel,bevacizumab/docetaxel/prednisone/thalidomide/zoledronic acid,bevacizumab/paclitaxel,bevacizumab/paclitaxel/pemetrexed,bevacizumab/paclitaxel/topotecan,BMS-275183,capecitabine/docetaxel,capecitabine/docetaxel/gemcitabine,capecitabine/docetaxel/oxaliplatin/trastuzumab,cevipabulin,colchicine,colchicine/probenecid,crolibulin,cycloph…	7280	22151	498736
TUBB2B	tubulin beta 2B class IIb	Q9CWF2		1.59		Cytoplasm	other			347733	73710	291081
TUBB4A	tubulin beta 4A class IVa	Q9D6F9	P04350	1.28	2.111	Cytoplasm	other		6-mercaptopurine/vincristine,ABT-751,bevacizumab/docetaxel,bevacizumab/docetaxel/prednisone/thalidomide/zoledronic acid,bevacizumab/paclitaxel,bevacizumab/paclitaxel/pemetrexed,bevacizumab/paclitaxel/topotecan,BMS-275183,capecitabine/docetaxel,capecitabine/docetaxel/gemcitabine,capecitabine/docetaxel/oxaliplatin/trastuzumab,cevipabulin,colchicine,colchicine/probenecid,cyclophosphamide/daunorubici…	10382	22153	29213
TUBB4B	tubulin beta 4B class IVb	P68372		1.3		Cytoplasm	other	unspecified application	6-mercaptopurine/vincristine,ABT-751,bevacizumab/docetaxel,bevacizumab/docetaxel/prednisone/thalidomide/zoledronic acid,bevacizumab/paclitaxel,bevacizumab/paclitaxel/pemetrexed,bevacizumab/paclitaxel/topotecan,BMS-275183,capecitabine/docetaxel,capecitabine/docetaxel/gemcitabine,capecitabine/docetaxel/oxaliplatin/trastuzumab,cevipabulin,colchicine,colchicine/probenecid,cyclophosphamide/daunorubici…	10383	227613	296554
TUBB6	tubulin beta 6 class V	Q922F4		1.46		Cytoplasm	other			84617	67951	307351
TUFM	Tu translation elongation factor, mitochondrial	Q8BFR5	P49411	1.5	17.222	Cytoplasm	translation regulator			7284	233870	293481
TXN	thioredoxin	P10639	P10599	1.29	1.983	Cytoplasm	enzyme	efficacy,unspecified application	PX-12	7295	22166	116484
UBA1	ubiquitin like modifier activating enzyme 1	Q02053	P22314	1.37	1.786	Cytoplasm	enzyme		MLN7243	7317	22201	314432
UBA52	ubiquitin A-52 residue ribosomal protein fusion product 1		P62987		13.667	Cytoplasm	enzyme			7311	665964
UBE2D3	ubiquitin conjugating enzyme E2 D3	P61079		1.47		Cytoplasm	enzyme			7323	66105	81920
UBE2N	ubiquitin conjugating enzyme E2 N	P61089		1.33		Cytoplasm	enzyme			7334	93765	116725
UBE2V1	ubiquitin conjugating enzyme E2 V1	Q9CZY3		0.9		Nucleus	transcription regulator			7335	66589	296390|679539
UCHL1	ubiquitin C-terminal hydrolase L1	Q9R0P9	P09936	1.37	2.315	Cytoplasm	peptidase	diagnosis,prognosis		7345	22223	29545
UQCRB	ubiquinol-cytochrome c reductase binding protein		P14927		2.111	Cytoplasm	enzyme			7381	67530
UQCRC1	ubiquinol-cytochrome c reductase core protein 1	Q9CZ13	P31930	1.39	2.349	Cytoplasm	enzyme			7384	22273	301011
UQCRC2	ubiquinol-cytochrome c reductase core protein 2	Q9DB77	P22695	1.35	3.465	Cytoplasm	enzyme			7385	67003	293448
UQCRFS1	ubiquinol-cytochrome c reductase, Rieske iron-sulfur polypeptide 1	Q9CR68	P47985	1.47	-1.831	Cytoplasm	enzyme			7386	66694	291103
UQCRHL	ubiquinol-cytochrome c reductase hinge protein like	P99028		1.36		Cytoplasm	other			440567	66576	366448
USP5	ubiquitin specific peptidase 5	P56399	P45974	1.55	-1.151	Cytoplasm	peptidase			8078	22225	297593
VAMP2	vesicle associated membrane protein 2	P63044	P63027	1.38	2.302	Plasma Membrane	other		botulinum toxin type B	6844	22318	24803
VAPA	VAMP associated protein A	Q9WV55		1.65		Plasma Membrane	other			9218	30960	58857
VCAN	versican		P13611		1.584	Extracellular Space	other			1462	13003	114122
VCP	valosin containing protein	Q01853	P55072	1.36	1.983	Cytoplasm	enzyme		CB-5083,CB-5339	7415	269523	116643
VDAC1	voltage dependent anion channel 1	Q60932	P21796	1.51	1.807	Cytoplasm	ion channel			7416	22333	83529
VDAC2	voltage dependent anion channel 2	Q60930	P45880	1.51	2.315	Cytoplasm	ion channel			7417	22334	83531
VPS29	VPS29 retromer complex component	Q9QZ88		2.41		Cytoplasm	transporter			51699	56433	288666
VPS35	VPS35 retromer complex component	Q9EQH3		1.49		Cytoplasm	transporter			55737	65114	25479
VSNL1	visinin like 1		P62760		-1.468	Cytoplasm	other			7447	26950	24877
WASF1	WASP family member 1	Q8R5H6		1.93		Nucleus	other			8936	83767	294568
WDR1	WD repeat domain 1	O88342	O75083	1.52	-1.277	Extracellular Space	other			9948	22388	360950
XPO1	exportin 1		B3KWD0		7.315	Nucleus	transporter	diagnosis,efficacy	bortezomib/dexamethasone/selinexor,dexamethasone/selinexor,eltanexor,felezonexor,leptomycin B,selinexor,WJ01024	7514	103573	85252
XRCC5	X-ray repair cross complementing 5		P13010		1.086	Nucleus	enzyme	unspecified application		7520	22596	363247
YES1	YES proto-oncogene 1, Src family tyrosine kinase		P07947		2.437	Cytoplasm	kinase		afatinib/dasatinib,blinatumomab/dasatinib,CH6953755,corticosteroid/dasatinib,cytarabine/dasatinib,cytarabine/dasatinib/dexamethasone/methotrexate,cytarabine/dasatinib/filgrastim/fludarabine phosphate,cytarabine/dasatinib/filgrastim/fludarabine phosphate/idarubicin,dasatinib,dasatinib/6-mercaptopurine/methotrexate,dasatinib/dexamethasone,dasatinib/dexamethasone/vincristine,dasatinib/erlotinib,dasa…	7525	22612	24884
YWHAB	tyrosine 3-monooxygenase/tryptophan 5-monooxygenase activation protein beta	Q9CQV8		1.48		Cytoplasm	other			7529	54401	56011
YWHAE	tyrosine 3-monooxygenase/tryptophan 5-monooxygenase activation protein epsilon	P62259		1.35		Cytoplasm	other	diagnosis		7531	22627	29753
YWHAG	tyrosine 3-monooxygenase/tryptophan 5-monooxygenase activation protein gamma	P61982		1.71		Cytoplasm	other	unspecified application		7532	22628	56010
YWHAH	tyrosine 3-monooxygenase/tryptophan 5-monooxygenase activation protein eta	P68510		1.36		Cytoplasm	transcription regulator	unspecified application		7533	22629	25576
YWHAQ	tyrosine 3-monooxygenase/tryptophan 5-monooxygenase activation protein theta	P68254		1.4		Cytoplasm	other			10971	22630|102634437	25577
YWHAZ	tyrosine 3-monooxygenase/tryptophan 5-monooxygenase activation protein zeta	P63101	P63104	1.31	1.124	Cytoplasm	enzyme	diagnosis		7534	22631	25578
ZMPSTE24	zinc metallopeptidase STE24		O75844		1.309	Nucleus	peptidase			10269	230709	313564
ZNRF2	zinc and ring finger 2	Q71FD5		1.96		Cytoplasm	enzyme			223082	387524	362367

## Sheet: DSAD vs Ts66 9M
Supplementary table 11. List of DEPs overlapping between mouse (Ts66Yah) and human (DS) comparisons of old groups
© 2000-2025 QIAGEN. All rights reserved.
Symbol	Entrez Gene Name	GenPept/UniProt/Swiss-Prot Accession	GenPept/UniProt/Swiss-Prot Accession	Expr Fold Change mouse	Expr Fold Change humans	Location	Type(s)	Biomarker Application(s)	Drug(s)	Entrez Gene ID for Human	Entrez Gene ID for Mouse	Entrez Gene ID for Rat
CBR1	carbonyl reductase 1	P48758	P16152	1.33	-10.152	Cytoplasm	enzyme			873	12408	29224|102556347
PACSIN1	protein kinase C and casein kinase substrate in neurons 1	Q61644	Q5TZC3	1.25	-7.866	Cytoplasm	kinase			29993	23969	29704
PPP2R2D	protein phosphatase 2 regulatory subunit Bdelta		Q66LE6		-6.12	Nucleus	other			55844	52432	246255
ANKFY1	ankyrin repeat and FYVE domain containing 1		B3KPZ0		-4.016	Cytoplasm	transcription regulator			51479	11736	303292
CRIP2	cysteine rich protein 2		P52943		-3.953	Nucleus	other			1397		367749
CAND1	cullin associated and neddylation dissociated 1		Q86VP6		-3.867	Cytoplasm	transcription regulator			55832	71902	117152
LAMP1	lysosomal associated membrane protein 1	P11438	P11279	1.43	-3.779	Plasma Membrane	other		SAR428926	3916	16783	25328
QDPR	quinoid dihydropteridine reductase		P09417		-3.484	Cytoplasm	enzyme			5860	110391	64192
MAPRE3	microtubule associated protein RP/EB family member 3	Q6PER3	Q9UPY8	1.29	-3.186	Cytoplasm	enzyme			22924	100732	298848
PHB1	prohibitin 1		A8K401		-3.017	Nucleus	transcription regulator	diagnosis	prohibitin-targeting peptide 1	5245	18673	25344
KRT10	keratin 10		P13645		-2.913	Cytoplasm	other			3858
AP2S1	adaptor related protein complex 2 subunit sigma 1		P53680		-2.852	Cytoplasm	transporter			1175	232910	65046
ANXA1	annexin A1		Q5TZZ9		-2.841	Plasma Membrane	enzyme	diagnosis,prognosis,unspecified application	acyclovir/hydrocortisone,cytarabine/hydrocortisone/methotrexate,dasatinib/hydrocortisone,hydrocortisone,hydrocortisone/imatinib,hydrocortisone/mitoxantrone,hydrocortisone/prednisone	301	16952	25380
RPS8	ribosomal protein S8	P62242	Q5JR94	1.48	-2.798	Cytoplasm	other			6202	20116	65136
SLC25A4	solute carrier family 25 member 4		P12235		-2.761	Cytoplasm	transporter		clodronic acid	291	11739	85333
NCAM1	neural cell adhesion molecule 1		P13591		-2.748	Plasma Membrane	other	efficacy,prognosis,unspecified application	BB-10901	4684	17967	24586
PAFAH1B2	platelet activating factor acetylhydrolase 1b catalytic subunit 2	Q61206	V9HW44	7.61	-2.726	Cytoplasm	enzyme			5049	18475	64189
DHX9	DExH-box helicase 9	O70133	B3KU66	1.92	-2.68	Nucleus	enzyme			1660	13211	304859
PDXK	pyridoxal kinase		V9HWC3		-2.589	Cytoplasm	kinase			8566	216134	83578
HSPA8	heat shock protein family A (Hsp70) member 8		P11142		-2.588	Cytoplasm	enzyme	diagnosis	SHetA2	3312	15481	24468
ATP5PF	ATP synthase peripheral stalk subunit F6	P97450	Q6IB54	1.37	-2.5	Cytoplasm	transporter			522	11957	94271
PEA15	proliferation and apoptosis adaptor protein 15		B1AKZ4		-2.495	Cytoplasm	transporter	prognosis		8682	18611	364052
GLUL	glutamate-ammonia ligase	P15105	P15104	1.36	-2.431	Cytoplasm	enzyme	unspecified application	manganese	2752	14645	24957
NCEH1	neutral cholesterol ester hydrolase 1		Q6PIU2		-2.4	Plasma Membrane	enzyme			57552	320024	294930
AKR1A1	aldo-keto reductase family 1 member A1	Q9JII6	P14550	1.32	-2.322	Cytoplasm	enzyme		aldose reductase inhibitor	10327	58810	78959
NCKAP1	NCK associated protein 1		Q9Y2A7		-2.287	Plasma Membrane	other			10787	50884	58823
POR	cytochrome p450 oxidoreductase		P16435		-2.236	Cytoplasm	enzyme		carboplatin/doxorubicin,cisplatin/doxorubicin,cisplatin/doxorubicin/ifosfamide,cisplatin/doxorubicin/ifosfamide/methotrexate,cisplatin/doxorubicin/methotrexate,dacarbazine/doxorubicin,dacarbazine/doxorubicin/ifosfamide,daunorubicin,daunorubicin/tretinoin,doxorubicin,doxorubicin/ifosfamide,doxorubicin/streptozocin,doxorubicin/tretinoin,nitazoxanide,nitazoxanide/peginterferon alfa-2a/ribavirin	5447	18984	29441
NDUFA8	NADH:ubiquinone oxidoreductase subunit A8		P51970		-2.206	Cytoplasm	enzyme			4702	68375	296658
LAMP2	lysosomal associated membrane protein 2		P13473		-2.105	Plasma Membrane	other			3920	16784	24944
DPP6	dipeptidyl peptidase like 6	Q9Z218	A7E2E4	1.57	-2.092	Plasma Membrane	other			1804	13483	29272
DCXR	dicarbonyl and L-xylulose reductase		Q7Z4W1		-2.09	Cytoplasm	enzyme			51181	67880	171408
RAP1GDS1	Rap1 GTPase-GDP dissociation stimulator 1	E9Q912	P52306	1.44	-2.032	Cytoplasm	other			5910	229877	310909
PPP2R1A	protein phosphatase 2 scaffold subunit Aalpha		A8K7B7		-1.987	Cytoplasm	phosphatase			5518	51792	117281
MTHFD1	methylenetetrahydrofolate dehydrogenase, cyclohydrolase and formyltetrahydrofolate synthetase 1		P11586		-1.954	Cytoplasm	enzyme			4522	108156	64300
SLC3A2	solute carrier family 3 member 2	P10852	P08195	1.24	-1.94	Plasma Membrane	transporter			6520	17254	50567
CSE1L	chromosome segregation 1 like		P55060		-1.938	Nucleus	transporter			1434	110750	362273
NDUFV2	NADH:ubiquinone oxidoreductase core subunit V2		P19404		-1.856	Cytoplasm	enzyme			4729	72900	81728
CD38	CD38 molecule		B4E006		-1.831	Plasma Membrane	enzyme	efficacy,prognosis,unspecified application	anti-CD38 antibody,anti-CD38 monoclonal antibody,bortezomib/daratumumab/dexamethasone,bortezomib/daratumumab/dexamethasone/lenalidomide,CD38-targeting agent,CM-313,daratumumab,daratumumab/dexamethasone/lenalidomide,daratumumab/dexamethasone/pomalidomide,dexamethasone/isatuximab/pomalidomide,felzartamab,GEN3014,isatuximab,KP1237,mezagitamab,SAR442085,SAR442257,SG301,STI-6129,TAK-573,XmAb18968,Y150…	952	12494	25668
CARNS1	carnosine synthase 1		A5YM72		-1.804	Cytoplasm	enzyme			57571	107239	309150
LDHB	lactate dehydrogenase B		Q5U077		-1.802	Cytoplasm	enzyme	unspecified application		3945	16832	24534
ATP2B1	ATPase plasma membrane Ca2+ transporting 1	G5E829	P20020	1.94	-1.788	Plasma Membrane	transporter			490	67972	29598
SH3GL2	SH3 domain containing GRB2 like 2, endophilin A1		Q7Z376		-1.763	Plasma Membrane	enzyme			6456	20404	116743
PREP	prolyl endopeptidase		B2RAH7		-1.757	Cytoplasm	peptidase		Z 321	5550	19072	83471
SLC2A1	solute carrier family 2 member 1		P11166		-1.748	Plasma Membrane	transporter	diagnosis,efficacy	alogliptin/INS/metformin,alogliptin/metformin,alogliptin/metformin/pioglitazone,BAY-876,canagliflozin/metformin,canakinumab/metformin,canakinumab/metformin/sulfonylurea,dapagliflozin/INS/metformin,dapagliflozin/metformin,dapagliflozin/metformin/saxagliptin,empagliflozin/linagliptin/metformin,empagliflozin/metformin,ertugliflozin/metformin,exenatide/INS/metformin,exenatide/INS/metformin/pioglitazo…	6513	20525	24778
ENPP6	ectonucleotide pyrophosphatase/phosphodiesterase 6	Q8BGN3	Q6UWR7	5.85	-1.678	Cytoplasm	enzyme			133121	320981	306460
DDAH1	dimethylarginine dimethylaminohydrolase 1		B2R644		-1.663	Cytoplasm	enzyme			23576	69219	64157
NDUFS5	NADH:ubiquinone oxidoreductase subunit S5		Q6IBA0		-1.601	Cytoplasm	enzyme			4725
OTUB1	OTU deubiquitinase, ubiquitin aldehyde binding 1		B3KUV5		-1.58	Cytoplasm	enzyme			55611		314660
DCTN2	dynactin subunit 2		V9HW58		-1.568	Cytoplasm	other			10540	69654	299850
PGRMC1	progesterone receptor membrane component 1		Q6IB11		-1.545	Plasma Membrane	transmembrane receptor		CT1812	10857	53328	291948
GLUD1	glutamate dehydrogenase 1	P26443	E9KL48	1.29	-1.467	Cytoplasm	enzyme	unspecified application		2746	14661	24399
ATP5MF	ATP synthase membrane subunit f		P56134		-1.463	Cytoplasm	transporter			9551	57423	690441
PDE2A	phosphodiesterase 2A		Q8IW54		-1.46	Cytoplasm	enzyme		sildenafil	5138	207728	81743
PFN1	profilin 1	P62962	P07737	1.33	-1.46	Cytoplasm	other	unspecified application		5216	18643	64303
CAP2	cyclase associated actin cytoskeleton regulatory protein 2	Q9CYT6	Q5JPJ8	1.46	-1.431	Plasma Membrane	other	disease progression		10486	67252	116653
XPO1	exportin 1		B3KWD0		-1.377	Nucleus	transporter	diagnosis,efficacy	bortezomib/dexamethasone/selinexor,dexamethasone/selinexor,eltanexor,felezonexor,leptomycin B,selinexor,WJ01024	7514	103573	85252
PSMC3	proteasome 26S subunit, ATPase 3		P17980		-1.375	Nucleus	enzyme			5702	19182	29677
PGD	phosphogluconate dehydrogenase		P52209		-1.37	Cytoplasm	enzyme			5226	110208	100360180
CADM3	cell adhesion molecule 3		Q8N126		-1.317	Plasma Membrane	other			57863	94332	360882
RALA	RAS like proto-oncogene A		P11233		-1.3	Cytoplasm	enzyme			5898	56044	81757
RAB10	RAB10, member RAS oncogene family		P61026		-1.287	Cytoplasm	enzyme			10890	19325	50993
TPM1	tropomyosin 1		P09493		-1.284	Cytoplasm	other	diagnosis		7168
RAP2A	RAP2A, member of RAS oncogene family		P10114		-1.216	Plasma Membrane	enzyme	diagnosis		5911	76108
RAB3A	RAB3A, member RAS oncogene family		P20336		-1.186	Cytoplasm	enzyme			5864	19339	25531
HSPB1	heat shock protein family B (small) member 1		V9HW43		-1.182	Cytoplasm	other	diagnosis,efficacy		3315	15507	24471
PGM1	phosphoglucomutase 1	Q9D0F9	B4DDQ8	5.03	-1.182	Cytoplasm	enzyme			5236	72157	24645
ATP1B3	ATPase Na+/K+ transporting subunit beta 3		P54709		-1.18	Plasma Membrane	transporter			483	11933	25390
BSG	basigin (Ok blood group)	P18572	Q54A51	1.55	-1.168	Plasma Membrane	transporter	disease progression,prognosis,response to therapy	metuximab	682	12215	25246
PCBP1	poly(rC) binding protein 1		Q53SS8		-1.154	Nucleus	translation regulator			5093	23983	500242
MYO5A	myosin VA		A8CDT9		-1.153	Cytoplasm	enzyme			4644	17918	25017
GNG2	G protein subunit gamma 2	P63213	P59768	1.48	-1.147	Plasma Membrane	other			54331	14702	80850
PC	pyruvate carboxylase		P11498		-1.132	Cytoplasm	enzyme	unspecified application	manganese	5091	18563	25104
NEBL	nebulette		Q59FZ8		-1.129	Plasma Membrane	other			10529		307189
MAPT	microtubule associated protein tau	P10637	P10636	1.36	-1.105	Plasma Membrane	other	diagnosis,efficacy,unspecified application	gosuranemab	4137	17762	29477
OXCT1	3-oxoacid CoA-transferase 1		P55809		-1.08	Cytoplasm	enzyme			5019	67041	690163
CYBRD1	cytochrome b reductase 1		Q53TN4		-1.046	Cytoplasm	enzyme			79901	73649	295669
RPS19	ribosomal protein S19		B0ZBD0		-1.042	Cytoplasm	other			6223	20085	29287
HAPLN1	hyaluronan and proteoglycan link protein 1	Q9QUP5	P10915	2.06	-1.021	Extracellular Space	other			1404	12950	29331
SV2A	synaptic vesicle glycoprotein 2A	Q9JIS5	Q7L0J3	1.71	-1.012	Cytoplasm	other		brivaracetam,levetiracetam	9900	64051	117559
RPL9	ribosomal protein L9	P51410	Q53Z07	1.47	1.029	Nucleus	other	diagnosis		6133	20005	29257|100364457
CDH2	cadherin 2	P15116	P19022	1.44	1.03	Plasma Membrane	other	diagnosis,prognosis	N-ac-CHAVC-NH2	1000	12558	83501
MAP2K1	mitogen-activated protein kinase kinase 1	P31938	A4QPA9	2	1.03	Cytoplasm	kinase		ARRY-424704,AS703988,binimetinib,binimetinib/cetuximab/encorafenib,binimetinib/encorafenib,binimetinib/encorafenib/panitumumab,binimetinib/vemurafenib,cetuximab/dabrafenib/trametinib,cobimetinib,cobimetinib/dabrafenib,cobimetinib/vemurafenib,dabrafenib/pembrolizumab/trametinib,dabrafenib/trametinib,dabrafenib/trametinib/vemurafenib,docetaxel/selumetinib,E 6201,FCN-159,mirdametinib,MKK1 inhibitor,…	5604	26395	170851
LRRC47	leucine rich repeat containing 47	Q505F5	Q8N1G4	1.78	1.055	Other	other			57470	72946	362672
SFPQ	splicing factor proline and glutamine rich		Q86VG2		1.071	Nucleus	other			6421	71514	252855
HIGD1A	HIG1 hypoxia inducible domain family member 1A		Q9Y241		1.076	Cytoplasm	other			25994	56295	140937
CDIPT	CDP-diacylglycerol--inositol 3-phosphatidyltransferase		A8K3L7		1.079	Cytoplasm	enzyme			10423	52858	192260
ATP8A1	ATPase phospholipid transporting 8A1		Q9Y2Q0		1.111	Cytoplasm	transporter			10396	11980	289615
HP	haptoglobin		Q6PEJ8		1.124	Extracellular Space	peptidase	diagnosis,efficacy,unspecified application		3240	15439	24464
PDHB	pyruvate dehydrogenase E1 subunit beta	Q9D051	P11177	1.34	1.124	Cytoplasm	enzyme	unspecified application		5162	68263	289950
PSAP	prosaposin		P07602		1.124	Extracellular Space	other	unspecified application		5660	19156	25524
SUCLG1	succinate-CoA ligase GDP/ADP-forming subunit alpha	Q9WUM5	P53597	1.44	1.124	Cytoplasm	enzyme			8802	56451	114597
SYN1	synapsin I		P17600		1.124	Plasma Membrane	other			6853	20964	24949
TPD52	tumor protein D52		P55327		1.124	Cytoplasm	other	diagnosis,unspecified application		7163	21985	294900
ENO2	enolase 2	P17183	P09104	1.26	1.13	Cytoplasm	enzyme	diagnosis,efficacy,prognosis,unspecified application		2026	13807	24334
STUM	stum, mechanosensory transduction mediator homolog	Q0VBF8	Q69YW2	1.35	1.148	Other	other			375057	381310	689499
HSPD1	heat shock protein family D (Hsp60) member 1		P10809		1.162	Cytoplasm	enzyme	diagnosis,prognosis		3329	15510	63868
RAB35	RAB35, member RAS oncogene family		Q15286		1.171	Cytoplasm	enzyme			11021	77407	288700
ATP1B2	ATPase Na+/K+ transporting subunit beta 2		P14415		1.173	Plasma Membrane	transporter			482	11932	24214
FARSA	phenylalanyl-tRNA synthetase subunit alpha		Q6IBR2		1.193	Cytoplasm	enzyme			2193	66590	288917
EEF1G	eukaryotic translation elongation factor 1 gamma	Q9D8N0	Q53YD7	1.53	1.215	Cytoplasm	translation regulator			1937	67160	293725
EXOC6B	exocyst complex component 6B		Q9Y2D4		1.224	Other	other	unspecified application		23233	75914	500233
MFSD4A	major facilitator superfamily domain containing 4A		Q96KX6		1.224	Other	other			148808	213006	498228
PRNP	prion protein	P04925	Q53YK7	1.65	1.247	Plasma Membrane	other			5621	19122	24686
HSDL2	hydroxysteroid dehydrogenase like 2		Q6YN16		1.25	Cytoplasm	transporter			84263		313200
CCT3	chaperonin containing TCP1 subunit 3		Q59H77		1.252	Cytoplasm	other			7203	12462	295230
PKM	pyruvate kinase M1/2		P14618		1.282	Cytoplasm	kinase	unspecified application	CAP-232,TP-1454	5315	18746	25630
XRCC5	X-ray repair cross complementing 5		P13010		1.322	Nucleus	enzyme	unspecified application		7520	22596	363247
PYGB	glycogen phosphorylase B		P11216		1.335	Cytoplasm	enzyme			5834	110078	25739
GABRG2	gamma-aminobutyric acid type A receptor subunit gamma2		P18507		1.339	Plasma Membrane	ion channel		adinazolam,alphadolone,alprazolam,amitriptyline/chlordiazepoxide,caffeine/dextromethorphan/losartan/midazolam/omeprazole,chlordiazepoxide,clonazepam,clorazepate,desflurane,dexamethasone/olanzapine,diazepam,diphenhydramine/midazolam,enflurane,estazolam,eszopiclone,etomidate,ezogabine,felbamate,flumazenil,fluoxetine/olanzapine,flurazepam,gaboxadol,halothane,isoflurane,isoniazid,lorazepam,methoxyflu…	2566	14406	29709
COX4I1	cytochrome c oxidase subunit 4I1	P19783	P13073	1.28	1.341	Cytoplasm	enzyme			1327	12857	29445
SIRT2	sirtuin 2		Q8IXJ6		1.345	Nucleus	transcription regulator			22933	64383	361532
GJA1	gap junction protein alpha 1	P23242	P17302	1.77	1.367	Plasma Membrane	transporter		ALMB-0168	2697	14609	24392
KIF3A	kinesin family member 3A		Q9Y496		1.382	Cytoplasm	enzyme			11127	16568	84392
CLTB	clathrin light chain B	Q6IRU5	P09497	1.62	1.396	Plasma Membrane	other			1212	74325	116561
EPB41L3	erythrocyte membrane protein band 4.1 like 3	Q9WV92	Q9Y2J2	1.59	1.412	Plasma Membrane	other			23136	13823	116724
RAB15	RAB15, member RAS oncogene family		P59190		1.419	Cytoplasm	other			376267
GNAZ	G protein subunit alpha z		P19086		1.427	Plasma Membrane	enzyme			2781	14687	25740
COX6C	cytochrome c oxidase subunit 6C		P09669		1.452	Cytoplasm	enzyme			1345	102640946
THY1	Thy-1 cell surface antigen	P01831	B0YJA4	1.44	1.453	Plasma Membrane	other	diagnosis,disease progression		7070	21838	24832
WDR37	WD repeat domain 37		Q9Y2I8		1.493	Other	other			22884	207615	307075
NAP1L1	nucleosome assembly protein 1 like 1		P55209		1.516	Nucleus	other			4673	53605	89825
ARHGDIA	Rho GDP dissociation inhibitor alpha		P52565		1.519	Cytoplasm	other	unspecified application		396	192662	360678
SUCLA2	succinate-CoA ligase ADP-forming subunit beta	Q9Z2I9	Q9Y4T0	1.5	1.526	Cytoplasm	enzyme			8803	20916	361071
TPI1	triosephosphate isomerase 1		P60174		1.539	Cytoplasm	enzyme	diagnosis,unspecified application		7167	21991
H2AX	H2A.X variant histone		P16104		1.559	Nucleus	transcription regulator	efficacy		3014	15270	500987
VDAC3	voltage dependent anion channel 3	Q60931	Q9Y277	1.3	1.57	Cytoplasm	ion channel			7419	22335	83532
LPAR1	lysophosphatidic acid receptor 1		Q5VZX0		1.574	Plasma Membrane	G-protein coupled receptor			1902	14745	116744
AGK	acylglycerol kinase		A4D1U5		1.584	Cytoplasm	kinase		SM1-71	55750	69923	502749
MT-ND2	NADH dehydrogenase subunit 2		Q7GXY9		1.621	Cytoplasm	enzyme	unspecified application		4536	17717	26194
SLC1A3	solute carrier family 1 member 3		Q8N169		1.658	Plasma Membrane	transporter		riluzole	6507	20512	29483
CCT5	chaperonin containing TCP1 subunit 5		V9HW37		1.697	Cytoplasm	other			22948	12465	294864
NDUFB10	NADH:ubiquinone oxidoreductase subunit B10		A8K761		1.705	Cytoplasm	enzyme			4716	68342	681418
NPEPPS	aminopeptidase puromycin sensitive		P55786		1.757	Cytoplasm	peptidase	unspecified application		9520	19155	50558
SLC25A3	solute carrier family 25 member 3	Q8VEM8	Q6MZF9	1.39	1.757	Cytoplasm	transporter			5250	18674	245959
UBA52	ubiquitin A-52 residue ribosomal protein fusion product 1		Q7Z4P3		1.757	Cytoplasm	enzyme			7311	665964
RNASE10	ribonuclease A family member 10 (inactive)		Q5GAN6		1.77	Extracellular Space	other			338879	75019	305840
CALM1 (includes others)	calmodulin 1		P0DP24		1.785	Cytoplasm	other			801|805|808
MAP1B	microtubule associated protein 1B	P14873	Q86X89	1.61	1.786	Cytoplasm	other			4131	17755	29456
P4HB	prolyl 4-hydroxylase subunit beta		P07237		1.786	Cytoplasm	enzyme			5034	18453	25506
PDHA1	pyruvate dehydrogenase E1 subunit alpha 1		P08559		1.786	Cytoplasm	enzyme	unspecified application		5160	18597	29554
SLC25A11	solute carrier family 25 member 11		Q6IBH0		1.8	Cytoplasm	transporter			8402	67863	64201
CNTNAP2	contactin associated protein 2		B2RCH4		1.807	Plasma Membrane	other			26047	66797	500105
PSD3	pleckstrin and Sec7 domain containing 3		B3KRC4		1.867	Cytoplasm	other			23362	234353	306380
ATP6V1G2	ATPase H+ transporting V1 subunit G2	Q9WTT4	Q6NVJ2	1.39	1.889	Cytoplasm	transporter			534	66237	368044
EPHX1	epoxide hydrolase 1		P07099		1.889	Cytoplasm	peptidase	diagnosis		2052	13849	25315
SDR39U1	short chain dehydrogenase/reductase family 39U member 1		Q86TZ5		1.889	Nucleus	other			56948	654795	361044
TXN	thioredoxin	P10639	P10599	1.27	1.889	Cytoplasm	enzyme	efficacy,unspecified application	PX-12	7295	22166	116484
CAMK2A	calcium/calmodulin dependent protein kinase II alpha	P11798	Q8IWE0	1.69	1.918	Cytoplasm	kinase			815	12322	25400
PGAM1	phosphoglycerate mutase 1		P18669		1.918	Cytoplasm	phosphatase			5223	18648	24642
PRRT2	proline rich transmembrane protein 2	E9PUL5	Q7Z6L0	1.62	1.918	Plasma Membrane	other			112476	69017	361651
PSMD7	proteasome 26S subunit, non-ATPase 7		P51665		1.918	Cytoplasm	other			5713	17463	307821
DNAJC5	DnaJ heat shock protein family (Hsp40) member C5	P60904	Q6AHX3	1.6	1.943	Plasma Membrane	other			80331	13002	79130
VCP	valosin containing protein		P55072		1.986	Cytoplasm	enzyme		CB-5083,CB-5339	7415	269523	116643
SLC8A2	solute carrier family 8 member A2	Q8K596	Q9UPR5	1.77	1.987	Cytoplasm	transporter			6543	110891	140447
DDX1	DEAD-box helicase 1		A3RJH1		2.005	Nucleus	enzyme			1653	104721	84474
ACLY	ATP citrate lyase		P53396		2.042	Cytoplasm	enzyme	unspecified application	bempedoic acid,bempedoic acid/ezetimibe,bempedoyl-CoA	47	104112	24159
EEF1A1	eukaryotic translation elongation factor 1 alpha 1		Q6IPS9		2.064	Cytoplasm	translation regulator			1915	13627	171361
ALDH5A1	aldehyde dehydrogenase 5 family member A1		P51649		2.101	Cytoplasm	enzyme		theophylline/tretinoin/valproic acid,valproic acid	7915	214579	291133
MAG	myelin associated glycoprotein		P20916		2.103	Plasma Membrane	other			4099	17136	29409
H1-4	H1.4 linker histone, cluster member		A3R0T8		2.115	Nucleus	other			3008
HP1BP3	heterochromatin protein 1 binding protein 3		Q5SSJ5		2.158	Nucleus	other			50809	15441	313647
AQP4	aquaporin 4	P55088	P55087	1.72	2.174	Plasma Membrane	transporter			361	11829	25293
KIF21A	kinesin family member 21A		Q7Z4S6		2.174	Cytoplasm	other			55605	16564	300158
DLAT	dihydrolipoamide S-acetyltransferase	Q8BMF4	P10515	1.45	2.195	Cytoplasm	enzyme			1737	235339	81654
RAC1	Rac family small GTPase 1		A4D2P1		2.204	Plasma Membrane	enzyme			5879	19353	363875
COX7A2	cytochrome c oxidase subunit 7A2		P14406		2.233	Cytoplasm	enzyme			1347	12866
DLD	dihydrolipoamide dehydrogenase	O08749	P09622	1.23	2.294	Cytoplasm	enzyme		hexachlorophene	1738	13382	298942
HADHB	hydroxyacyl-CoA dehydrogenase trifunctional multienzyme complex subunit beta		P55084		2.315	Cytoplasm	enzyme	unspecified application		3032	231086	171155
PLP1	proteolipid protein 1	P60202	A8K9L3	1.26	2.332	Plasma Membrane	other			5354	18823	24943
HPCAL4	hippocalcin like 4		Q9UM19		2.438	Other	transporter			51440	170638	50872
G3BP2	G3BP stress granule assembly factor 2		Q9UN86		2.505	Cytoplasm	enzyme	prognosis		9908	23881
RAB7A	RAB7A, member RAS oncogene family		P51149		2.506	Cytoplasm	enzyme			7879	19349	29448
CD9	CD9 molecule		P21926		2.551	Plasma Membrane	other	efficacy	KBA1412	928	12527	24936
PRKACB	protein kinase cAMP-activated catalytic subunit beta		B2RB89		2.659	Cytoplasm	kinase			5567	18749	293508
EIF4A1	eukaryotic translation initiation factor 4A1		P60842		2.775	Cytoplasm	translation regulator			1973	13681	287436
ANXA6	annexin A6		P08133		2.792	Plasma Membrane	ion channel			309	11749	79125
HADHA	hydroxyacyl-CoA dehydrogenase trifunctional multienzyme complex subunit alpha		E9KL44		2.822	Cytoplasm	enzyme	unspecified application		3030	97212	170670
CDH13	cadherin 13		P55290		2.841	Plasma Membrane	other	diagnosis,disease progression,prognosis		1012	12554	192248
ATP6V0A1	ATPase H+ transporting V0 subunit a1	Q9Z1G4	Q53X12	1.26	2.873	Cytoplasm	transporter			535	11975	29757
CD59	CD59 molecule (CD59 blood group)		P13987		2.907	Plasma Membrane	other			966	333883	25407
RAB14	RAB14, member RAS oncogene family		P61106		2.948	Cytoplasm	enzyme			51552	68365	94197
TNC	tenascin C		B4E1W8		2.948	Extracellular Space	other	diagnosis,response to therapy,unspecified application	131I-tenatumomab,F16-IL2 fusion protein,iodine I 131 monoclonal antibody F16SIP	3371	21923	116640
RAB6B	RAB6B, member RAS oncogene family		Q9NRW1		2.98	Cytoplasm	enzyme			51560	270192	363123
NEGR1	neuronal growth regulator 1		Q7Z3B1		2.984	Plasma Membrane	other			257194	320840	59318
PTPRN	protein tyrosine phosphatase receptor type N		Q96IA0		3.006	Plasma Membrane	phosphatase			5798	19275	116660
PADI2	peptidyl arginine deiminase 2	Q08642	Q9Y2J8	1.22	3.09	Cytoplasm	enzyme			11240	18600	29511
SYP	synaptophysin	Q62277	P08247	1.28	3.137	Cytoplasm	transporter	unspecified application		6855	20977	24804
COX5A	cytochrome c oxidase subunit 5A		P20674		3.24	Cytoplasm	enzyme			9377	12858	252934
CEND1	cell cycle exit and neuronal differentiation 1	Q9JKC6	Q8N111	2.3	3.248	Cytoplasm	other			51286	57754
OGDH	oxoglutarate dehydrogenase		B4E3E9		3.419	Cytoplasm	enzyme			4967	18293	360975
YES1	YES proto-oncogene 1, Src family tyrosine kinase		P07947		3.47	Cytoplasm	kinase		afatinib/dasatinib,blinatumomab/dasatinib,CH6953755,corticosteroid/dasatinib,cytarabine/dasatinib,cytarabine/dasatinib/dexamethasone/methotrexate,cytarabine/dasatinib/filgrastim/fludarabine phosphate,cytarabine/dasatinib/filgrastim/fludarabine phosphate/idarubicin,dasatinib,dasatinib/6-mercaptopurine/methotrexate,dasatinib/dexamethasone,dasatinib/dexamethasone/vincristine,dasatinib/erlotinib,dasa…	7525	22612	24884
PARK7	Parkinsonism associated deglycase		V9HWC2		3.54	Nucleus	enzyme	diagnosis		11315	57320	117287
CYC1	cytochrome c1		P08574		3.579	Cytoplasm	enzyme			1537	66445	300047
RUFY3	RUN and FYVE domain containing 3	Q9D394	Q7L099	1.54	3.679	Plasma Membrane	other			22902	52822	360921
AGAP3	ArfGAP with GTPase domain, ankyrin repeat and PH domain 3	Q8VHH5	Q86ST5	1.43	3.726	Nucleus	transcription regulator			116988	213990	362300
LSAMP	limbic system associated membrane protein	Q8BLK3	B7Z661	1.36	3.726	Plasma Membrane	other			4045	268890	29561
MARCKS	myristoylated alanine rich protein kinase C substrate		Q6NVI1		3.726	Plasma Membrane	other		BIO-11006	4082
PSMB1	proteasome 20S subunit beta 1		P20618		3.726	Cytoplasm	peptidase		bortezomib,bortezomib/cladribine/rituximab,bortezomib/dexamethasone,bortezomib/dexamethasone/doxorubicin,bortezomib/dexamethasone/lenalidomide,bortezomib/dexamethasone/pomalidomide,bortezomib/dexamethasone/rituximab,bortezomib/dexamethasone/thalidomide,bortezomib/doxorubicin,bortezomib/fulvestrant,bortezomib/lenalidomide,bortezomib/paclitaxel,bortezomib/prednisone,bortezomib/rituximab,bortezomib/…	5689	19170	94198
RNH1	ribonuclease/angiogenin inhibitor 1		P13489		3.726	Cytoplasm	other			6050	107702	100360501
SV2B	synaptic vesicle glycoprotein 2B		Q7L1I2		3.726	Plasma Membrane	transporter			9899	64176	117556
UCHL1	ubiquitin C-terminal hydrolase L1	Q9R0P9	P09936	1.28	3.726	Cytoplasm	peptidase	diagnosis,prognosis		7345	22223	29545
VDAC1	voltage dependent anion channel 1	Q60932	B3KTS5	1.37	3.726	Cytoplasm	ion channel			7416	22333	83529
ANXA5	annexin A5		P08758		4.012	Plasma Membrane	transporter	diagnosis,efficacy		308	11747	25673
PAFAH1B3	platelet activating factor acetylhydrolase 1b catalytic subunit 3		Q15102		4.224	Cytoplasm	enzyme			5050	18476	114113
DLST	dihydrolipoamide S-succinyltransferase	Q9D2G2	P36957	1.36	4.25	Cytoplasm	enzyme			1743	78920	299201
ANXA11	annexin A11		Q5T0G8		4.273	Nucleus	other			311	11744	290527
CD81	CD81 molecule		P60033		4.286	Plasma Membrane	other			975	12520	25621
RAB1A	RAB1A, member RAS oncogene family		Q5U0I6		4.294	Cytoplasm	enzyme			5861	19324	81754
FGB	fibrinogen beta chain		V9HVY1		4.411	Extracellular Space	other	unspecified application	F2	2244	110135	24366
ICAM5	intercellular adhesion molecule 5	Q60625	Q9UMF0	1.84	4.411	Plasma Membrane	other			7087	15898	313785
ABR	ABR activator of RhoGEF and GTPase		B7Z7Z1		4.454	Cytoplasm	other			29	109934	287537
EPB41L1	erythrocyte membrane protein band 4.1 like 1		Q9H4G0		4.5	Plasma Membrane	other			2036	13821	59317
CKB	creatine kinase B		P12277		4.94	Cytoplasm	kinase	safety		1152	12709	24264
PSMC1	proteasome 26S subunit, ATPase 1		Q53XL8		5	Nucleus	peptidase			5700	19179	117263
FH	fumarate hydratase		P07954		5.107	Cytoplasm	enzyme			2271	14194	24368
GABBR1	gamma-aminobutyric acid type B receptor subunit 1		Q59HG8		5.559	Plasma Membrane	G-protein coupled receptor		amitriptyline/baclofen/ketamine,arbaclofen,arbaclofen placarbil,baclofen,vigabatrin	2550	54393	81657
HK1	hexokinase 1		Q59FD4		5.659	Cytoplasm	kinase			3098	15275	25058
GOT1	glutamic-oxaloacetic transaminase 1		P17174		5.665	Cytoplasm	enzyme			2805	14718	24401
ATP5F1B	ATP synthase F1 subunit beta	P56480	V9HW31	1.25	5.737	Cytoplasm	transporter			506	11947	171374
GFAP	glial fibrillary acidic protein	P03995	P14136	1.3	7.116	Cytoplasm	other	diagnosis		2670	14580	24387
GPM6A	glycoprotein M6A	P35802	P51674	1.4	7.673	Plasma Membrane	ion channel			2823	234267	306439
FLOT1	flotillin 1		Q5ST80		8.638	Plasma Membrane	other			10211	14251	64665
MAP2	microtubule associated protein 2	P20357	Q6NYC5	1.29	8.672	Plasma Membrane	other		estramustine	4133	17756	25595
STX12	syntaxin 12		Q86Y82		8.722	Cytoplasm	other			23673	100226	65033
RPS2	ribosomal protein S2	P25444	P15880	1.35	8.748	Cytoplasm	other			6187	16898	83789
H2BC18	H2B clustered histone 18	Q64525	Q5QNW6	1.59	8.786	Nucleus	other			440689	319189	100912338
RAB2A	RAB2A, member RAS oncogene family		P61019		8.871	Cytoplasm	enzyme			5862	59021	65158
CD44	CD44 molecule (Indian blood group)		P16070		9.364	Plasma Membrane	other	diagnosis,disease progression,prognosis,unspecified application	A6 peptide,AMC303,anti-CD44v7 antibody,CA102N,RO5429083,SPL-108	960	12505	25406
SPTBN1	spectrin beta, non-erythrocytic 1	Q62261	B2ZZ89	1.44	9.871	Plasma Membrane	other			6711	20742	305614
HNRNPA3	heterogeneous nuclear ribonucleoprotein A3		P51991		9.949	Nucleus	other			220988
CORO2B	coronin 2B		Q9UQ03		11.715	Plasma Membrane	other			10391	235431	300768
VCAN	versican	Q62059	P13611	1.45	11.733	Extracellular Space	other			1462	13003	114122
PRKAR2B	protein kinase cAMP-dependent type II regulatory subunit beta		B3KY43		12.283	Cytoplasm	kinase			5577	19088	24679
COX5B	cytochrome c oxidase subunit 5B		P10606		13.386	Cytoplasm	enzyme			1329		94194
EIF2AK2	eukaryotic translation initiation factor 2 alpha kinase 2		Q8IW76		15.417	Cytoplasm	kinase		etavopivat,mitapivat	5610	19106	54287
ME3	malic enzyme 3		Q6TCH8		15.417	Cytoplasm	enzyme			10873	109264	361602
RPL7	ribosomal protein L7		P18124		15.417	Nucleus	transcription regulator			6129	19989	297755
EEF2	eukaryotic translation elongation factor 2		P13639		16.846	Cytoplasm	translation regulator		MDNA55,tagraxofusp	1938	13629	29565
NUDCD3	NudC domain containing 3		Q8IVD9		16.947	Cytoplasm	other			23386	209586
HSP90AB1	heat shock protein 90 alpha family class B member 1		P08238		17.918	Cytoplasm	enzyme		alvespimycin,cisplatin,pimitespib,retaspimycin	3326	15516	301252
TPRG1L	tumor protein p63 regulated 1 like	Q9DBS2	Q5T0D9	1.3	18.466	Cytoplasm	other			127262	67808	687090
UQCRB	ubiquinol-cytochrome c reductase binding protein	Q9D855	P14927	1.33	21.87	Cytoplasm	enzyme			7381	67530
COX6A1	cytochrome c oxidase subunit 6A1		P12074		24.947	Cytoplasm	enzyme			1337	12861	25282
HYOU1	hypoxia up-regulated 1		Q6IN67		30.187	Cytoplasm	other			10525	12282	192235
PHF24	PHD finger protein 24	Q80TL4	Q9UPV7	1.54	32.278	Other	other			23349	230085	500446
RAB5B	RAB5B, member RAS oncogene family		P61020		32.278	Cytoplasm	enzyme			5869	19344	288779
GAP43	growth associated protein 43		P17677		33.784	Plasma Membrane	other			2596	14432	29423
CACNA2D1	calcium voltage-gated channel auxiliary subunit alpha2delta 1		P54289		2558.62	Plasma Membrane	ion channel		aliskiren/amlodipine,amlodipine,amlodipine/hydrochlorothiazide/olmesartan medoxomil,amlodipine/hydrochlorothiazide/valsartan,amlodipine/telmisartan,bepridil,enalapril/felodipine,felodipine,gabapentin,isradipine,nicardipine,nifedipine,nilvadipine,nisoldipine,nitrendipine,pregabalin	781	12293	25399
CNP	2',3'-cyclic nucleotide 3' phosphodiesterase	P16330	P09543	1.39	9589.04	Cytoplasm	enzyme			1267	12799	25275
GNAO1	G protein subunit alpha o1	P18872	P09471	1.26	13591.5	Plasma Membrane	enzyme			2775	14681	50664
CD47	CD47 molecule	Q61735	Q08722	1.29	16176.5	Plasma Membrane	transmembrane receptor	unspecified application	6MW3211,ALX148,anti-CD47 monoclonal antibody,AO-176,BAT7104,CC-90002,CPO107,DSP107,gentulizumab,HX009,IBI322,IMC-002,IMM0306,IMM2902,lemzoparlimab,letaplimab,magrolimab,MIL95,NI-1801,PF-07257876,PT886,recombinant fusion protein IMM01,SGN-CD47M,SL-172154,STI-6643,TG-1801,TTI-621,TTI-622,VT1021,ZL-1201	961	16423	29364
DNM1L	dynamin 1 like		B4DYR6		19208.4	Cytoplasm	enzyme			10059	74006	114114
AAMDC	adipogenesis associated Mth938 domain containing	Q8R0P4		16.91		Cytoplasm	other			28971	66273	361606
AARS1	alanyl-tRNA synthetase 1	Q8BGQ7		1.58		Cytoplasm	enzyme			16	234734	292023
ABI1	abl interactor 1	Q8CBW3		1.43		Cytoplasm	other			10006	11308	79249
ABI2	abl interactor 2	P62484		1.47		Cytoplasm	other			10152	329165	286928
ACADM	acyl-CoA dehydrogenase medium chain	P45952		2.17		Cytoplasm	enzyme	unspecified application		34	11364	24158
Acan	aggrecan	Q61282		2.3		Extracellular Space	other				11595	58968
ACO2	aconitase 2	Q99KI0		1.32		Cytoplasm	enzyme			50	11429	79250
ACOT9	acyl-CoA thioesterase 9	Q9R0X4		2.01		Cytoplasm	enzyme			23597	56360|64833	302640
ACOT13	acyl-CoA thioesterase 13	Q9CQR4		1.66		Cytoplasm	enzyme			55856	66834	291135
ACSBG1	acyl-CoA synthetase bubblegum family member 1	Q99PU5		1.53		Cytoplasm	enzyme			23205	94180	171410
ACTB	actin beta	P60710		1.65		Cytoplasm	other			60	11461	81822
ACTG1	actin gamma 1	P63260		1.65		Cytoplasm	other	unspecified application		71	11465	287876
ACTN2	actinin alpha 2	Q9JI91		7.35		Nucleus	transcription regulator	unspecified application		88	11472	291245
ACTR2	actin related protein 2	P61161		1.49		Plasma Membrane	other			10097	66713	289820
ACTR3	actin related protein 3	Q99JY9		1.48		Plasma Membrane	other	diagnosis		10096	74117	81732
ACTR3B	actin related protein 3B	Q641P0		1.83		Cytoplasm	other			57180	242894	362298
ACYP1	acylphosphatase 1	P56376		1.35		Cytoplasm	enzyme			97	66204	299203
ADD1	adducin 1	Q9QYC0		1.39		Cytoplasm	other			118	11518	24170
ADD2	adducin 2	Q9QYB8		1.52		Cytoplasm	other			119	11519	24171
ADGRL1	adhesion G protein-coupled receptor L1	Q80TR1		2.07		Plasma Membrane	G-protein coupled receptor			22859	330814	65096
AHCYL1	adenosylhomocysteinase like 1	Q80SW1		1.32		Cytoplasm	enzyme	unspecified application		10768	229709	362013
AHCYL2	adenosylhomocysteinase like 2	Q68FL4		1.35		Other	enzyme			23382	74340	312192
AK4	adenylate kinase 4	Q9WUR9		1.88		Cytoplasm	kinase			205	11639	29223
ALAD	aminolevulinate dehydratase	P10518		6.07		Cytoplasm	enzyme		delta-aminolevulinic acid	210	17025	25374
ALB	albumin	P07724		1.52		Extracellular Space	transporter	diagnosis,efficacy,prognosis,safety,unspecified application	aldoxorubicin,gadofosveset trisodium,GSK3128349,HPN328,NM21-1480,platinum	213	11657	24186
ALDH1B1	aldehyde dehydrogenase 1 family member B1	Q9CZS1		1.75		Cytoplasm	enzyme			219	72535	298079
ALDOA	aldolase, fructose-bisphosphate A	P05064		1.34		Cytoplasm	enzyme	unspecified application		226	11674	24189
Alyref	Aly/REF export factor	O08583		1.56		Nucleus	other				21681
Alyref2	Aly/REF export factor 2	Q9JJW6		1.56		Cytoplasm	other				56009
AMPH	amphiphysin	Q7TQF7		1.3		Plasma Membrane	other			273	218038	60668
Ank2	ankyrin 2, brain	Q8C8R3		1.44		Plasma Membrane	other				109676
ANKS1B	ankyrin repeat and sterile alpha motif domain containing 1B	Q8BIZ1		1.6		Nucleus	other			56899	77531	314721
ANXA7	annexin A7	Q07076		1.33		Plasma Membrane	ion channel			310	11750	155423
AP2A1	adaptor related protein complex 2 subunit alpha 1	P17426		1.36		Cytoplasm	transporter			160	11771	308578
Ap2b1	adaptor-related protein complex 2, beta 1 subunit	Q9DBG3		1.32		Plasma Membrane	other				71770
AP2M1	adaptor related protein complex 2 subunit mu 1	P84091		1.23		Cytoplasm	other			1173	11773	116563
AP3D1	adaptor related protein complex 3 subunit delta 1	O54774		-1.852		Cytoplasm	other			8943	11776	314633
AP3M2	adaptor related protein complex 3 subunit mu 2	Q8R2R9		1.6		Cytoplasm	transporter			10947	64933	140667
APOE	apolipoprotein E	P08226		1.48		Extracellular Space	transporter	diagnosis,efficacy,prognosis,unspecified application		348	11816	25728
APP	amyloid beta precursor protein	P12023		2.34		Plasma Membrane	other	diagnosis,efficacy,unspecified application	aducanumab,bapineuzumab,florbetaben F,florbetapir F18,flutemetamol,itanapraced,lecanemab	351	11820	54226
APPL1	adaptor protein, phosphotyrosine interacting with PH domain and leucine zipper 1	Q8K3H0		1.47		Cytoplasm	other			26060	72993	290537
APRT	adenine phosphoribosyltransferase	P08030		2.53		Cytoplasm	enzyme			353	11821	292072
ARF5	ADP ribosylation factor 5	P84084		1.55		Cytoplasm	enzyme			381	11844	79117
ARFGAP1	ADP ribosylation factor GTPase activating protein 1	Q9EPJ9		1.53		Cytoplasm	enzyme			55738	228998	246310
ARFIP2	ADP ribosylation factor interacting protein 2	Q8K221		1.32		Cytoplasm	other			23647	76932	293344
ARHGAP44	Rho GTPase activating protein 44	Q5SSM3		1.97		Cytoplasm	other			9912	216831	303222
ARHGEF2	Rho/Rac guanine nucleotide exchange factor 2	Q60875		1.67		Cytoplasm	other		afatinib/paclitaxel,atezolizumab/paclitaxel,bevacizumab/paclitaxel,bevacizumab/paclitaxel/pemetrexed,bevacizumab/paclitaxel/topotecan,bortezomib/paclitaxel,docetaxel/paclitaxel,epirubicin/paclitaxel,everolimus/paclitaxel,lapatinib/paclitaxel,neratinib/paclitaxel,paclitaxel,paclitaxel/pertuzumab/trastuzumab,paclitaxel/ramucirumab,paclitaxel/rituximab,paclitaxel/topotecan,paclitaxel/trastuzumab	9181	16800	310635
ARL8B	ADP ribosylation factor like GTPase 8B	Q9CQW2		1.39		Plasma Membrane	enzyme			55207	67166	500282
ARMC1	armadillo repeat containing 1	Q9D7A8		1.46		Cytoplasm	other			55156	74252	294948
ARPC2	actin related protein 2/3 complex subunit 2	Q9CVB6		1.63		Cytoplasm	other			10109	76709	301511
ARPC3	actin related protein 2/3 complex subunit 3	Q9JM76		2.63		Cytoplasm	other			10094	56378	288669
ARPC4	actin related protein 2/3 complex subunit 4	P59999		1.57		Cytoplasm	other			10093	68089	297518
ARPC5	actin related protein 2/3 complex subunit 5	Q9CPW4		1.47		Cytoplasm	other	unspecified application		10092	67771	360854
ARPC1A	actin related protein 2/3 complex subunit 1A	Q9R0Q6		1.68		Extracellular Space	other			10552	56443	81824
ARPC5L	actin related protein 2/3 complex subunit 5 like	Q9D898		1.44		Cytoplasm	other			81873	74192	296710
ASS1	argininosuccinate synthase 1	P16460		1.72		Cytoplasm	enzyme			445	11898	25698
ATL1	atlastin GTPase 1	Q8BH66		1.61		Cytoplasm	enzyme			51062	73991	362750
ATP1A1	ATPase Na+/K+ transporting subunit alpha 1	Q8VDN2		1.34		Plasma Membrane	transporter		acetyldigitoxin derivative,bretylium,ciclopirox olamine,digitoxin,digoxin,ethacrynic acid,ouabain,perphenazine,reserpine/trichloromethiazide,trichloromethiazide	476	11928	24211
ATP1A2	ATPase Na+/K+ transporting subunit alpha 2	Q6PIE5		1.31		Plasma Membrane	transporter		digoxin,ethacrynic acid,perphenazine	477	98660	24212
ATP1A3	ATPase Na+/K+ transporting subunit alpha 3	Q6PIC6		1.51		Plasma Membrane	transporter		digoxin,ethacrynic acid,perphenazine	478	232975	24213
ATP1B1	ATPase Na+/K+ transporting subunit beta 1	P14094		1.37		Plasma Membrane	transporter			481	11931	25650
ATP2A2	ATPase sarcoplasmic/endoplasmic reticulum Ca2+ transporting 2	O55143		1.78		Cytoplasm	transporter			488	11938	29693
ATP2B2	ATPase plasma membrane Ca2+ transporting 2	Q9R0K7		1.39		Plasma Membrane	transporter			491	11941	24215
ATP5F1C	ATP synthase F1 subunit gamma	Q91VR2		1.28		Cytoplasm	transporter			509	11949	116550
ATP5F1D	ATP synthase F1 subunit delta	Q9D3D9		1.55		Cytoplasm	transporter			513	66043	245965
Atp5f1e	ATP synthase F1 subunit epsilon	P56382		1.58		Cytoplasm	transporter				67126	245958
ATP5IF1	ATP synthase inhibitory factor subunit 1	O35143		1.62		Cytoplasm	other			93974	11983	25392
Atp5me	ATP synthase membrane subunit e	Q06185		1.28		Cytoplasm	enzyme				11958	140608
ATP5MJ	ATP synthase membrane subunit j	P56379		2.36		Cytoplasm	other			9556	70257
ATP5MK	ATP synthase membrane subunit k	Q78IK2		1.38		Cytoplasm	other			84833	66477	171069
ATP5PB	ATP synthase peripheral stalk-membrane subunit b	Q9CQQ7		1.58		Cytoplasm	transporter			515	11950	171375
ATP6AP2	ATPase H+ transporting accessory protein 2	Q9CYN9		1.31		Cytoplasm	transporter			10159	70495	302526
ATP6V1D	ATPase H+ transporting V1 subunit D	P57746		1.29		Cytoplasm	transporter			51382	73834	299159
ATP6V1E1	ATPase H+ transporting V1 subunit E1	P50518		1.38		Cytoplasm	transporter			529	11973	297566
ATP6V1G1	ATPase H+ transporting V1 subunit G1	Q9CR51		1.81		Cytoplasm	transporter			9550	66290	298103
BASP1	brain abundant membrane attached signal protein 1	Q91XV3		2.06		Nucleus	transcription regulator			10409	70350
BCAS1	brain enriched myelin associated protein 1	Q80YN3		1.53		Plasma Membrane	other			8537	76960	246755
BLVRA	biliverdin reductase A	Q9CY64		3.2		Cytoplasm	enzyme			644	109778	116599
BRSK2	BR serine/threonine kinase 2	Q69Z98		1.56		Cytoplasm	kinase			9024	75770	293631
C2CD2L	C2CD2 like	Q80X80		1.53		Cytoplasm	transporter			9854	71764	300666
CA2	carbonic anhydrase 2	P00920		1.24		Cytoplasm	enzyme	diagnosis,unspecified application	acetazolamide,benzthiazide,brimonidine/brinzolamide,brinzolamide,chlorothiazide,chlorothiazide/reserpine,chlorthalidone,diazoxide,dichlorphenamide,dorzolamide,dorzolamide/timolol,ethoxyzolamide,hydrochlorothiazide,methazolamide,phentermine/topiramate,quinethazone,sulfacetamide,topiramate,trichloromethiazide	760	12349	54231
CADM2	cell adhesion molecule 2	Q8BLQ9		2.15		Plasma Membrane	other			253559	239857	360687
Calm1 (includes others)	calmodulin 1	P0DP26		1.45		Nucleus	other				12313|12314|12315	24242|24244|50663
CAMK4	calcium/calmodulin dependent protein kinase IV	P08414		1.31		Nucleus	kinase			814	12326	25050
CAMK1D	calcium/calmodulin dependent protein kinase ID	Q8BW96		1.66		Cytoplasm	kinase			57118	227541	307124
CAMK2B	calcium/calmodulin dependent protein kinase II beta	P28652		1.5		Cytoplasm	kinase			816	12323	24245
CAMK2G	calcium/calmodulin dependent protein kinase II gamma	Q923T9		1.3		Cytoplasm	kinase			818	12325	171140
CAMKV	CaM kinase like vesicle associated	Q3UHL1		1.3		Plasma Membrane	kinase			79012	235604	79011
CAP1	cyclase associated actin cytoskeleton regulatory protein 1	P40124		1.56		Plasma Membrane	other			10487	12331	64185
CAPNS1	calpain small subunit 1	O88456		1.88		Cytoplasm	peptidase			826	12336	29156
CAPZA2	capping actin protein of muscle Z-line subunit alpha 2	P47754		1.67		Cytoplasm	other			830	12343	493810
CAPZB	capping actin protein of muscle Z-line subunit beta	P47757		1.59		Cytoplasm	other		vacuolin-1	832	12345	298584
CASKIN1	CASK interacting protein 1	Q6P9K8		1.34		Nucleus	transcription regulator			57524	268932	140722
CBR3	carbonyl reductase 3	Q8K354		2.15		Cytoplasm	enzyme			874	109857	304078
CBR4	carbonyl reductase 4	Q91VT4		-1.587		Cytoplasm	enzyme			84869	234309	359725
CBX3	chromobox 3	P23198		1.61		Nucleus	transcription regulator			11335	12417	297093
CCT2	chaperonin containing TCP1 subunit 2	P80314		1.53		Cytoplasm	kinase			10576	12461	299809
CCT4	chaperonin containing TCP1 subunit 4	P80315		1.4		Cytoplasm	other			10575	12464	29374
CCT7	chaperonin containing TCP1 subunit 7	P80313		1.37		Cytoplasm	other			10574	12468	297406
CCT8	chaperonin containing TCP1 subunit 8	P42932		1.27		Cytoplasm	other			10694	12469	288305
CDC37	cell division cycle 37, HSP90 cochaperone	Q61081		1.53		Cytoplasm	other			11140	12539	114562
CDS2	CDP-diacylglycerol synthase 2	Q99L43		1.33		Cytoplasm	enzyme			8760	110911	114101
CFL1	cofilin 1	P18760		1.3		Nucleus	other			1072	12631	29271
CFL2	cofilin 2	P45591		1.57		Extracellular Space	other			1073	12632	366624
CHCHD3	coiled-coil-helix-coiled-coil-helix domain containing 3	Q9CRB9		1.64		Cytoplasm	transcription regulator			54927	66075	296966
CHCHD6	coiled-coil-helix-coiled-coil-helix domain containing 6	Q91VN4		5.93		Cytoplasm	other			84303	66098	297436
CLDN11	claudin 11	Q60771		1.33		Plasma Membrane	other			5010	18417	84588
CLTA	clathrin light chain A	O08585		1.7		Plasma Membrane	other			1211	12757	83800
CNTN1	contactin 1	P12960		1.8		Plasma Membrane	enzyme			1272	12805	117258
CNTNAP1	contactin associated protein 1	O54991		3.02		Plasma Membrane	other			8506	53321	84008
COPS6	COP9 signalosome subunit 6	O88545		1.57		Nucleus	other			10980	26893	304343
CORO1A	coronin 1A	O89053		1.63		Cytoplasm	other			11151	12721	155151
CORO1B	coronin 1B	Q9WUM3		1.57		Cytoplasm	other			57175	23789	29474
CORO1C	coronin 1C	Q9WUM4		1.63		Cytoplasm	other			23603	23790	501841
COTL1	coactosin like F-actin binding protein 1	Q9CQI6		1.82		Cytoplasm	other			23406	72042	361422
Cox5b/Gm34962	cytochrome c oxidase subunit 5B	P19536		1.27		Cytoplasm	other				12859|102638382
COX6B1	cytochrome c oxidase subunit 6B1	P56391		1.73		Cytoplasm	enzyme			1340	110323	688869
Cox6c	cytochrome c oxidase subunit 6C	Q9CPQ1		1.91		Cytoplasm	enzyme				12864	54322
CPLX1	complexin 1	P63040		1.39		Plasma Membrane	transporter			10815	12889	64832
CPLX2	complexin 2	P84086		1.45		Cytoplasm	other			10814	12890	116657
CRYAB	crystallin alpha B	P23927		1.46		Nucleus	other	diagnosis,disease progression,prognosis,unspecified application		1410	12955	25420
CRYM	crystallin mu	O54983		-1.282		Cytoplasm	enzyme			1428	12971	117024
CRYZ	crystallin zeta	P47199		2.47		Cytoplasm	enzyme			1429	12972	362061
CS	citrate synthase	Q9CZU6		1.34		Cytoplasm	enzyme			1431	12974	170587
CSPG5	chondroitin sulfate proteoglycan 5	Q71M36		1.32		Extracellular Space	growth factor			10675	29873	50568
CST3	cystatin C	P21460		1.55		Extracellular Space	other	diagnosis,efficacy,prognosis,safety,unspecified application		1471	13010	25307
CTBP1	C-terminal binding protein 1	O88712		1.51		Nucleus	enzyme			1487	13016	29382
CTTN	cortactin	Q60598		1.77		Plasma Membrane	other	efficacy		2017	13043	60465
CTTNBP2	cortactin binding protein 2	B9EJA2		1.69		Cytoplasm	other			83992	30785	282587
CYB5R1	cytochrome b5 reductase 1	Q9DB73		1.65		Cytoplasm	enzyme			51706	72017	304805
Cyb5r3	cytochrome b5 reductase 3	Q9DCN2		1.23		Cytoplasm	enzyme	unspecified application			109754	25035
CYFIP1	cytoplasmic FMR1 interacting protein 1	Q7TMB8		2.32		Cytoplasm	translation regulator			23191	20430	308666
CYFIP2	cytoplasmic FMR1 interacting protein 2	Q5SQX6		1.87		Cytoplasm	other			26999	76884
CYP46A1	cytochrome P450 family 46 subfamily A member 1	Q9WVK8		-1.695		Cytoplasm	enzyme			10858	13116	362782
Cystm1	cysteine-rich transmembrane module containing 1	Q8K353		2.46		Cytoplasm	other				66060	100363310
Dazap1	DAZ associated protein 1	Q9JII5		1.55		Cytoplasm	other				70248
DBN1	drebrin 1	Q9QXS6		1.53		Cytoplasm	other			1627	56320	81653
DBNL	drebrin like	Q62418		4.08		Cytoplasm	other	diagnosis		28988	13169	83527
DBT	dihydrolipoamide branched chain transacylase E2	P53395		-2.5		Cytoplasm	enzyme			1629	13171	29611
DCLK2	doublecortin like kinase 2	Q6PGN3		1.41		Cytoplasm	kinase			166614	70762	310698
DDT	D-dopachrome tautomerase	O35215		1.36		Cytoplasm	enzyme			1652	13202	29318
DDX17	DEAD-box helicase 17	Q501J6		1.44		Nucleus	enzyme	unspecified application		10521	67040
DENR	density regulated re-initiation and release factor	Q9CQJ6		1.66		Other	other			8562	68184	687565
DGKI	diacylglycerol kinase iota	D3YWQ0		2.02		Cytoplasm	kinase			9162	320127	688705
DHRS1	dehydrogenase/reductase 1	Q99L04		13.6		Cytoplasm	enzyme			115817	52585	290234
DHRS4	dehydrogenase/reductase 4	Q99LB2		-1.37		Cytoplasm	enzyme			10901	28200	266686
DLG2	discs large MAGUK scaffold protein 2	Q91XM9		1.89		Plasma Membrane	kinase			1740	23859	64053
DLG3	discs large MAGUK scaffold protein 3	P70175		1.58		Plasma Membrane	kinase			1741	53310	58948
DLG4	discs large MAGUK scaffold protein 4	Q62108		1.51		Plasma Membrane	kinase	unspecified application		1742	13385	29495
DLGAP1	DLG associated protein 1	Q9D415		1.83		Plasma Membrane	other			9229	224997	65040
DNAJB6	DnaJ heat shock protein family (Hsp40) member B6	O54946		2.3		Nucleus	transcription regulator			10049	23950	362293
DNAJC11	DnaJ heat shock protein family (Hsp40) member C11	Q5U458		1.77		Cytoplasm	other			55735	230935	362666
DNM1	dynamin 1	P39053		1.31		Cytoplasm	enzyme			1759	13429	140694
DNM3	dynamin 3	Q8BZ98		1.36		Cytoplasm	enzyme			26052	103967	171574
DPYSL2	dihydropyrimidinase like 2	O08553		1.37		Cytoplasm	enzyme			1808	12934	25416
DTD1	D-aminoacyl-tRNA deacylase 1	Q9DD18		1.35		Cytoplasm	enzyme			92675	66044	362227
DYNC1I1	dynein cytoplasmic 1 intermediate chain 1	O88485		1.4		Cytoplasm	other			1780	13426	29564
DYNC1LI2	dynein cytoplasmic 1 light intermediate chain 2	Q6PDL0		1.77		Cytoplasm	other			1783	234663	81655
DYNLL2	dynein light chain LC8-type 2	Q9D0M5		1.36		Cytoplasm	other			140735	68097	140734
ECHS1	enoyl-CoA hydratase, short chain 1	Q8BH95		3.03		Cytoplasm	enzyme			1892	93747	140547
EFHD2	EF-hand domain family member D2	Q9D8Y0		1.44		Plasma Membrane	other			79180	27984	298609
EIF2S1	eukaryotic translation initiation factor 2 subunit alpha	Q6ZWX6		1.55		Cytoplasm	translation regulator	efficacy		1965	13665	54318
EIF3I	eukaryotic translation initiation factor 3 subunit I	Q9QZD9		1.89		Cytoplasm	translation regulator			8668	54709	682390
EIF3J	eukaryotic translation initiation factor 3 subunit J	Q3UGC7		-1.724		Cytoplasm	translation regulator			8669	78655|100042807	691947
EIF4A2	eukaryotic translation initiation factor 4A2	P10630		1.54		Cytoplasm	translation regulator			1974	13682	303831
EIF4E	eukaryotic translation initiation factor 4E	P63073		1.89		Cytoplasm	translation regulator	prognosis	ISIS 183750	1977	13684	117045
ELAVL1	ELAV like RNA binding protein 1	P70372		3.23		Cytoplasm	other	efficacy		1994	15568	363854
Elob	elongin B	P62869		1.49		Nucleus	transcription regulator				67673	81807
ELOC	elongin C	P83940		1.3		Nucleus	transcription regulator			6921	67923	64525|679663
ENO1	enolase 1	P17182		1.38		Cytoplasm	enzyme	diagnosis,unspecified application		2023	13806|433182	24333
ENSA	endosulfine alpha	P60840		1.43		Cytoplasm	transporter			2029	56205	60334
EPDR1	ependymin related 1	Q99M71		1.45		Nucleus	other			54749	105298	291180
ERLIN2	ER lipid raft associated 2	Q8BFZ9		1.41		Cytoplasm	other			11160	244373	290823
ERMN	ermin	Q5EBJ4		1.51		Extracellular Space	other			57471	77767	295619
Ewsr1	Ewing sarcoma breakpoint region 1	Q61545		1.69		Nucleus	other	unspecified application			14030
EXOC1	exocyst complex component 1	Q8R3S6		1.74		Cytoplasm	transporter			55763	69940
FAAH	fatty acid amide hydrolase	O08914		1.52		Plasma Membrane	enzyme			2166	14073	100911581
FABP3	fatty acid binding protein 3	P11404		1.4		Cytoplasm	transporter	diagnosis,unspecified application		2170	14077	79131
FABP5	fatty acid binding protein 5	Q05816		1.2		Cytoplasm	transporter	disease progression		2171	16592	140868
FBXL16	F-box and leucine rich repeat protein 16	A2RT62		1.67		Cytoplasm	other			146330	214931	494223
FECH	ferrochelatase	P22315		1.48		Cytoplasm	enzyme			2235	14151	361338
FIS1	fission, mitochondrial 1	Q9CQ92		1.43		Cytoplasm	other			51024	66437	288584
FKBP1A	FKBP prolyl isomerase 1A	P26883		1.77		Cytoplasm	enzyme	unspecified application	corticosteroid/everolimus/tacrolimus,corticosteroid/sirolimus,cyclosporine A/sirolimus/tacrolimus,cyclosporine A/tacrolimus,everolimus,everolimus/exemestane,everolimus/fulvestrant,everolimus/gefitinib,everolimus/letrozole,everolimus/paclitaxel,everolimus/pasireotide,everolimus/ribociclib,everolimus/tamoxifen,imatinib/sirolimus,lenalidomide/temsirolimus,metformin/sirolimus,methotrexate/sirolimus/t…	2280	14225	25639
FSCN1	fascin actin-bundling protein 1	Q61553		1.42		Cytoplasm	other	unspecified application		6624	14086	683788
FSD1	fibronectin type III and SPRY domain containing 1	Q7TPM6		1.7		Cytoplasm	other			79187	240121
FTH1	ferritin heavy chain 1	P09528		1.56		Cytoplasm	enzyme	unspecified application		2495	14319	25319
FXYD7	FXYD domain containing ion transport regulator 7	P59648		1.62		Plasma Membrane	ion channel			53822	57780	63848
GAD2	glutamate decarboxylase 2	P48320		1.58		Cytoplasm	enzyme		theophylline/tretinoin/valproic acid,valproic acid	2572	14417	24380
GAPDH	glyceraldehyde-3-phosphate dehydrogenase	P16858		1.34		Cytoplasm	enzyme	diagnosis,unspecified application		2597	14433|100042025	24383
GATD3/LOC102724023	glutamine amidotransferase class 1 domain containing 3	Q9D172		1.6		Cytoplasm	other			8209|102724023	28295	294326
GDI1	GDP dissociation inhibitor 1	P50396		1.31		Cytoplasm	other			2664	14567	25183
GDPD1	glycerophosphodiester phosphodiesterase domain containing 1	Q9CRY7		1.52		Cytoplasm	enzyme			284161	66569	303407
GGCT	gamma-glutamylcyclotransferase	Q9D7X8		3.1		Cytoplasm	enzyme			79017	110175	362368
GGT7	gamma-glutamyltransferase 7	Q99JP7		1.54		Plasma Membrane	enzyme			2686	207182	156275
GLRX5	glutaredoxin 5	Q80Y14		-2		Cytoplasm	other			51218	73046	362776
GMFB	glia maturation factor beta	Q9CQI3		1.54		Cytoplasm	growth factor			2764	63985	81661
GNA11	G protein subunit alpha 11	P21278		1.41		Plasma Membrane	enzyme	unspecified application		2767	14672	81662
GNAI1	G protein subunit alpha i1	B2RSH2		1.48		Plasma Membrane	enzyme			2770	14677	25686
GNAQ	G protein subunit alpha q	P21279		1.28		Plasma Membrane	enzyme	unspecified application		2776	14682	81666
GNAS	GNAS complex locus	Q6R0H7		1.58		Plasma Membrane	enzyme	unspecified application		2778	14683	24896
GNB1	G protein subunit beta 1	P62874		1.18		Plasma Membrane	other			2782	14688	24400
GNB5	G protein subunit beta 5	P62881		1.46		Plasma Membrane	other			10681	14697	83579
GNG4	G protein subunit gamma 4	P50153		-1.429		Plasma Membrane	other			2786	14706	114118
GOT2	glutamic-oxaloacetic transaminase 2	P05202		1.23		Cytoplasm	enzyme			2806	14719	25721
GPD1	glycerol-3-phosphate dehydrogenase 1	P13707		-3.704		Cytoplasm	enzyme	unspecified application		2819	14555	60666
GPD1L	glycerol-3-phosphate dehydrogenase 1 like	Q3ULJ0		1.57		Cytoplasm	enzyme			23171	333433	363159
GPHN	gephyrin	Q8BUV3		1.86		Plasma Membrane	enzyme			10243	268566	64845
GPM6B	glycoprotein M6B	P35803		1.62		Plasma Membrane	other			2824	14758
GPR37	G protein-coupled receptor 37	Q9QY42		1.42		Plasma Membrane	G-protein coupled receptor			2861	14763	117549
GPRC5B	G protein-coupled receptor class C group 5 member B	Q923Z0		1.49		Plasma Membrane	G-protein coupled receptor			51704	64297	293546
GPRIN1	G protein regulated inducer of neurite outgrowth 1	Q3UNH4		1.54		Plasma Membrane	other			114787	26913	364676
GRB2	growth factor receptor bound protein 2	Q60631		1.38		Cytoplasm	other		liposome-incorporated Grb2 antisense oligodeoxynucleotide	2885	14784	81504
GRHPR	glyoxylate and hydroxypyruvate reductase	Q91Z53		1.5		Cytoplasm	enzyme		GSK1278863A	9380	76238	680021
GRIA2	glutamate ionotropic receptor AMPA type subunit 2	P23819		1.44		Plasma Membrane	ion channel		farampator,LY451395,talampanel,tezampanel	2891	14800	29627
GRIA3	glutamate ionotropic receptor AMPA type subunit 3	Q9Z2W9		1.6		Plasma Membrane	ion channel		farampator,LY451395,talampanel,tezampanel	2892	53623	29628
GRM5	glutamate metabotropic receptor 5	Q3UVX5		1.79		Plasma Membrane	G-protein coupled receptor		acamprosate,basimglurant,fasoracetam	2915	108071	24418
GSK3A	glycogen synthase kinase 3 alpha	Q2NL51		1.38		Nucleus	kinase		aloisine A,SB 216763	2931	606496	50686
H1-0	H1.0 linker histone	P10922		1.51		Nucleus	other			3005	14958
H1-3	H1.3 linker histone, cluster member	P43277		1.33		Nucleus	other			3007	14957
H2AZ1	H2A.Z variant histone 1	P0C0S6		1.51		Nucleus	other			3015	51788	58940
H2AZ2	H2A.Z variant histone 2	Q3THW5		1.51		Nucleus	other			94239	77605	685909
H2BC3	H2B clustered histone 3	Q64475		1.59		Nucleus	other			3018	319178	102549061
H2bc9	H2B clustered histone 9	Q64478		1.59		Nucleus	other				319182	680403
H2BC12	H2B clustered histone 12	Q8CGP1		1.59		Nucleus	other			85236	319184	680312
H2BC15	H2B clustered histone 15	P10854		1.59		Nucleus	other			8341	319186	361247
H2BC17	H2B clustered histone 17	Q8CGP2		1.59		Nucleus	other			8348	319188	291157
HAGH	hydroxyacylglutathione hydrolase	Q99KB8		1.46		Cytoplasm	enzyme			3029	14651	24439
HAPLN2	hyaluronan and proteoglycan link protein 2	Q9ESM3		-2.632		Extracellular Space	other			60484	73940	64057
HBA1/HBA2	hemoglobin subunit alpha 2	P01942		-1.333		Extracellular Space	transporter	diagnosis,efficacy,response to therapy,safety	donepezil/mefloquine,iron dextran,mefloquine	3039|3040	15122|110257	287167
Hbb-b1	hemoglobin, beta adult major chain	P02088		-1.37		Extracellular Space	transporter				15129
Hbb-b2	hemoglobin, beta adult minor chain	P02089		-1.351		Cytoplasm	enzyme				15130
HDGF	heparin binding growth factor	P51859		1.53		Extracellular Space	growth factor			3068	15191	114499
HDHD3	haloacid dehalogenase like hydrolase domain containing 3	Q9CYW4		-1.515		Cytoplasm	enzyme			81932	72748	688746
HEBP1	heme binding protein 1	Q9R257		1.18		Cytoplasm	other			50865	15199	362454
HEPACAM	hepatic and glial cell adhesion molecule	Q640R3		1.29		Plasma Membrane	other			220296	72927	300517
HGS	hepatocyte growth factor-regulated tyrosine kinase substrate	Q99LI8		-2.439		Cytoplasm	other			9146	15239	56084
Hnrnpa3	heterogeneous nuclear ribonucleoprotein A3	Q8BG05		1.52		Nucleus	transporter				229279	362152
HNRNPA2B1	heterogeneous nuclear ribonucleoprotein A2/B1	O88569		1.39		Nucleus	other			3181	53379	362361
HNRNPDL	heterogeneous nuclear ribonucleoprotein D like	Q9Z130		1.4		Nucleus	other	unspecified application		9987	50926
HNRNPH1	heterogeneous nuclear ribonucleoprotein H1	O35737		2.21		Nucleus	other	diagnosis		3187	59013
HNRNPK	heterogeneous nuclear ribonucleoprotein K	P61979		1.48		Nucleus	other	prognosis		3190	15387	117282
HNRNPL	heterogeneous nuclear ribonucleoprotein L	Q8R081		-2.857		Nucleus	other			3191	15388	80846
HPCA	hippocalcin	P84075		1.51		Cytoplasm	other			3208	15444	29177
HSD17B8	hydroxysteroid 17-beta dehydrogenase 8	P50171		1.67		Cytoplasm	enzyme			7923	14979	361802
HSPA12A	heat shock protein family A (Hsp70) member 12A	Q8K0U4		1.42		Cytoplasm	other			259217	73442	307997
HSPA1A/HSPA1B	heat shock protein family A (Hsp70) member 1A	Q61696		1.49		Cytoplasm	enzyme	unspecified application		3303|3304	193740	24472|108348108
Hspa1b	heat shock protein 1B	P17879		1.49		Cytoplasm	enzyme				15511
HSPA1L	heat shock protein family A (Hsp70) member 1 like	P16627		1.5		Cytoplasm	other	safety		3305	15482	24963
HSPE1	heat shock protein family E (Hsp10) member 1	Q64433		1.35		Cytoplasm	enzyme			3336	15528	25462
HSPH1	heat shock protein family H (Hsp110) member 1	Q61699		1.32		Cytoplasm	other			10808	15505	288444
IDH3A	isocitrate dehydrogenase (NAD(+)) 3 catalytic subunit alpha	Q9D6R2		1.18		Cytoplasm	enzyme			3419	67834	114096
IDH3G	isocitrate dehydrogenase (NAD(+)) 3 non-catalytic subunit gamma	P70404		1.34		Cytoplasm	enzyme			3421	15929	25179
Ighg2b	immunoglobulin heavy constant gamma 2B	P01867		6.42		Extracellular Space	other				16016
IGHM	immunoglobulin heavy constant mu	P01872		1.67		Plasma Membrane	transmembrane receptor	unspecified application		3507	16019
ILF2	interleukin enhancer binding factor 2	Q9CXY6		1.82		Nucleus	transcription regulator			3608	67781
IMMT	inner membrane mitochondrial protein	Q8CAQ8		1.39		Cytoplasm	other			10989	76614	312444
IMPA1	inositol monophosphatase 1	O55023		1.41		Cytoplasm	phosphatase			3612	55980	83523
INA	internexin neuronal intermediate filament protein alpha	P46660		1.33		Cytoplasm	other			9118	226180	24503
IRGQ	immunity related GTPase Q	Q8VIM9		2.18		Other	other			126298	210146	292708
ITPA	inosine triphosphatase	Q9D892		1.5		Cytoplasm	enzyme	safety		3704	16434	311422
ITPKA	inositol-trisphosphate 3-kinase A	Q8R071		1.83		Cytoplasm	kinase		GNF362	3706	228550	81677
JAM3	junctional adhesion molecule 3	Q9D8B7		1.75		Plasma Membrane	other			83700	83964	315509
KBTBD11	kelch repeat and BTB domain containing 11	Q8BNW9		1.79		Other	other			9920	74901	306617
KCTD12	potassium channel tetramerization domain containing 12	Q6WVG3		1.58		Plasma Membrane	ion channel			115207	239217	364458
KHDRBS1	KH RNA binding domain containing, signal transduction associated 1	Q60749		1.64		Nucleus	transcription regulator		CWP232291	10657	20218	117268
KHSRP	KH-type splicing regulatory protein	Q3U0V1		1.45		Nucleus	enzyme	unspecified application		8570	16549	171137
KPNA4	karyopherin subunit alpha 4	O35343		2.05		Nucleus	other			3840	16649	361959
KRAS	KRAS proto-oncogene, GTPase	P32883		2.62		Cytoplasm	enzyme	diagnosis,efficacy,prognosis,response to therapy,unspecified application	adagrasib,ARS-1620,AZD4785,BI 1823911,BPI-421286,chelerythrine,D-1553,D3S-001,GDC-6036,GFH925,GH35,HBI-2438,HS-10370,JAB-21822,JDQ443,JNJ-74699157,KRAS inhibitor,LY3499446,LY3537982,MK-1084,sotorasib,YL-15293	3845	16653	24525
LANCL1	LanC like glutathione S-transferase 1	O89112		1.42		Plasma Membrane	enzyme			10314	14768	114515
LASP1	LIM and SH3 protein 1	Q61792		1.24		Cytoplasm	transporter			3927	16796	29278
LETM1	leucine zipper and EF-hand containing transmembrane protein 1	Q9Z2I0		1.41		Cytoplasm	transporter			3954	56384	305457
LGALS1	galectin 1	P16045		1.39		Extracellular Space	other	diagnosis,prognosis	OTX008	3956	16852	56646
LGALSL	galectin like	Q8VED9		1.39		Other	other			29094	216551	360983
LGI1	leucine rich glioma inactivated 1	Q9JIA1		1.33		Plasma Membrane	other			9211	56839	252892
LIN7C	lin-7 homolog C, crumbs cell polarity complex component	O88952		1.65		Cytoplasm	other			55327	22343	60442
LINGO1	leucine rich repeat and Ig domain containing 1	Q9D1T0		1.41		Plasma Membrane	other		opicinumab	84894	235402	315691
LONP1	lon peptidase 1, mitochondrial	Q8CGK3		-5.263		Cytoplasm	peptidase			9361	74142	170916
LRRC7	leucine rich repeat containing 7	Q80TE7		1.8		Plasma Membrane	other			57554	242274	117284
LTBP3	latent transforming growth factor beta binding protein 3	Q61810		1.4		Extracellular Space	other			4054	16998	83838
LY6H	lymphocyte antigen 6 family member H	Q9WUC3		1.28		Plasma Membrane	other			4062	23934	300025
MACROH2A1	macroH2A.1 histone	Q9QZQ8		1.46		Nucleus	other			9555	26914	29384
MAP4	microtubule associated protein 4	P27546		1.76		Cytoplasm	other	efficacy		4134	17758	367171
MAP1A	microtubule associated protein 1A	Q9QYR6		1.42		Cytoplasm	other		estramustine	4130	17754	25152
MAPK3	mitogen-activated protein kinase 3	Q63844		1.32		Cytoplasm	kinase	efficacy	(Z)-3-(2-aminoethyl)-5-(4-ethoxybenzylidene)thiazolidine-2,4-dione,ASN007,ASTX029,ATG-017,FR 180204,HE3286,HH2710,JSI-1187,KO-947,SM1-71,temuterkib,tyrphostin AG 1288,ulixertinib,Vx-11e,ZSET 1446	5595	26417	50689
MAPRE1	microtubule associated protein RP/EB family member 1	Q61166		1.55		Cytoplasm	other			22919	13589	114764
Marcks	myristoylated alanine rich protein kinase C substrate	P26645		1.55		Plasma Membrane	other				17118
MBP	myelin basic protein	P04370		1.33		Extracellular Space	other	diagnosis,unspecified application		4155	17196
MCCC1	methylcrotonyl-CoA carboxylase subunit 1	Q99MR8		3.25		Cytoplasm	enzyme			56922	72039	294972
MDP1	magnesium dependent phosphatase 1	Q9D967		1.67		Cytoplasm	phosphatase			145553	67881	290230
METAP2	methionyl aminopeptidase 2	O08663		2.84		Cytoplasm	peptidase	unspecified application	aclimostat,APL-1202,APL-1501,beloranib,M8891,nitroxoline,O-(chloroacetylcarbamoyl)fumagillol,PPI-2458,SDX-7320,XMT-1107	10988	56307	64370
MICU3	mitochondrial calcium uptake family member 3	Q9CTY5		1.56		Cytoplasm	other			286097	78506	364601
MIEN1	migration and invasion enhancer 1	Q9CQ86		1.91		Cytoplasm	other			84299	103742
MOG	myelin oligodendrocyte glycoprotein	Q61885		1.31		Extracellular Space	other			4340	17441	24558
MPP2	MAGUK p55 scaffold protein 2	Q9WV34		1.54		Plasma Membrane	kinase			4355	50997	85275
MSRB2	methionine sulfoxide reductase B2	Q78J03		33.71		Cytoplasm	enzyme			22921	76467	361286
Mt1	metallothionein 1	P02802		2.93		Cytoplasm	other				17748	24567
Mt3	metallothionein 3	P28184		6.66		Cytoplasm	other				17751	117038
mt-Atp8	ATP synthase F0 subunit 8	P03930		1.26		Cytoplasm	enzyme				17706	26196
MT-CO2	cytochrome c oxidase subunit II	P00405		1.31		Cytoplasm	enzyme		esomeprazole/naproxen,indomethacin,naproxen,naproxen/sumatriptan,oxaprozin	4513	17709	26198
MT-ND3	NADH dehydrogenase subunit 3	P03899		1.46		Cytoplasm	enzyme			4537	17718	26199
MTCH2	mitochondrial carrier 2	Q791V5		1.49		Cytoplasm	other			23788	56428	295922
MTFR1L	mitochondrial fission regulator 1 like	Q9CWE0		4.81		Other	other			56181	76824	298549
MTPN	myotrophin	P62774		1.26		Nucleus	transcription regulator			136319	14489	79215
MYH11	myosin heavy chain 11	O08638		1.53		Cytoplasm	other			4629	17880	24582
MYL6	myosin light chain 6	Q60605		1.32		Cytoplasm	enzyme			4637	17904	685867
MYL12A	myosin light chain 12A	Q3THE2		1.48		Cytoplasm	other	unspecified application		10627	67938	50685
NACA	nascent polypeptide associated complex subunit alpha	P70670		1.46		Cytoplasm	transcription regulator			4666	17938	288770
NAMPT	nicotinamide phosphoribosyltransferase	Q99KQ4		1.69		Extracellular Space	cytokine	diagnosis,prognosis	daporinad,KPT-9274,OT-82,STF-118804	10135	59027	297508
NAPA	NSF attachment protein alpha	Q9DB05		1.65		Cytoplasm	transporter			8775	108124	140673
NAPB	NSF attachment protein beta	P28663		1.32		Cytoplasm	transporter			63908	17957	499903
NAPG	NSF attachment protein gamma	Q9CWZ7		1.41		Cytoplasm	transporter			8774	108123
NARS1	asparaginyl-tRNA synthetase 1	Q8BP47		1.27		Cytoplasm	enzyme			4677	70223	291556
NAXD	NAD(P)HX dehydratase	Q9CZ42		1.4		Cytoplasm	enzyme			55739	69225	361185
NCALD	neurocalcin delta	Q91X97		1.77		Cytoplasm	other			83988	52589	553106
NCAN	neurocan	P55066		1.57		Extracellular Space	other			1463	13004	58982
NCDN	neurochondrin	Q9Z0E0		1.44		Cytoplasm	other			23154	26562	89791
NCL	nucleolin	P09405		1.4		Nucleus	other		AGRO 100,IPP-204106N	4691	17975	25135
NCS1	neuronal calcium sensor 1	Q8BNY6		1.37		Plasma Membrane	other			23413	14299	65153
NDRG1	N-myc downstream regulated 1	Q62433		1.35		Nucleus	kinase			10397	17988	299923
NDRG3	NDRG family member 3	Q9QYF9		1.3		Cytoplasm	other			57446	29812
NDRG4	NDRG family member 4	Q8BTG7		1.38		Plasma Membrane	other			65009	234593	64457
NDUFA2	NADH:ubiquinone oxidoreductase subunit A2	Q9CQ75		1.32		Cytoplasm	enzyme			4695	17991	291660
NDUFA4	NDUFA4 mitochondrial complex associated	Q62425		1.48		Cytoplasm	enzyme			4697	17992	681024
NDUFA7	NADH:ubiquinone oxidoreductase subunit A7	Q9Z1P6		1.46		Cytoplasm	enzyme			4701	66416	299643
NDUFA9	NADH:ubiquinone oxidoreductase subunit A9	Q9DC69		1.32		Cytoplasm	enzyme			4704	66108	362440
NDUFA12	NADH:ubiquinone oxidoreductase subunit A12	Q7TMF3		1.86		Cytoplasm	enzyme			55967	66414	299739
NDUFB3	NADH:ubiquinone oxidoreductase subunit B3	Q9CQZ6		1.56		Cytoplasm	enzyme			4709	66495	301427
NDUFB4	NADH:ubiquinone oxidoreductase subunit B4	Q9CQC7		1.53		Cytoplasm	transporter			4710	68194|100041273|100042503	288088|499131|501886|691675|100361934
NDUFB8	NADH:ubiquinone oxidoreductase subunit B8	Q9D6J5		1.35		Cytoplasm	enzyme			4714	67264	293991
NDUFS4	NADH:ubiquinone oxidoreductase subunit S4	Q9CXZ1		1.33		Cytoplasm	enzyme			4724	17993	499529
NDUFS6	NADH:ubiquinone oxidoreductase subunit S6	P52503		1.65		Cytoplasm	enzyme			4726	407785|623286	679739
NDUFS8	NADH:ubiquinone oxidoreductase core subunit S8	Q8K3J1		1.34		Cytoplasm	enzyme			4728	225887	293652
Nebl	nebulette	Q9DC07		1.5		Cytoplasm	other				74103
NEFL	neurofilament light chain	P08551		1.74		Cytoplasm	other			4747	18039	83613
Nefm	neurofilament, medium polypeptide	P08553		1.33		Plasma Membrane	other				18040	24588
NFASC	neurofascin	Q810U3		1.32		Plasma Membrane	other			23114	269116	116690
NFU1	NFU1 iron-sulfur cluster scaffold	Q9QZ23		1.74		Cytoplasm	other			27247	56748	297416
NHERF1	NHERF family PDZ scaffold protein 1	P70441		1.52		Plasma Membrane	transporter			9368	26941	59114
NIPSNAP2	nipsnap homolog 2	O55126		1.49		Plasma Membrane	other			2631	14467	498174
NLGN2	neuroligin 2	Q69ZK9		-4		Plasma Membrane	enzyme			57555	216856	117096
NME2	NME/NM23 nucleoside diphosphate kinase 2	Q01768		1.51		Nucleus	kinase			4831	18103	83782
NOMO1 (includes others)	NODAL modulator 1	Q6GQT9		2.15		Plasma Membrane	other			23420|283820|408050	211548	361578
Nptn	neuroplastin	P97300		1.63		Plasma Membrane	other				20320
NPTX1	neuronal pentraxin 1	Q62443		1.41		Extracellular Space	other			4884	18164	266777
Nrgn	neurogranin	P60761		1.34		Plasma Membrane	other				64011	64356
NRN1	neuritin 1	Q8CFV4		1.61		Cytoplasm	other			51299	68404	83834
NUDT3	nudix hydrolase 3	Q9JI46		1.39		Cytoplasm	phosphatase			11165	56409	294292
NUMBL	NUMB like endocytic adaptor protein	O08919		1.47		Cytoplasm	other			9253	18223	292732
NUTF2	nuclear transport factor 2	P61971		1.52		Nucleus	other			10204	68051|621832	291981
OMG	oligodendrocyte myelin glycoprotein	Q63912		1.43		Plasma Membrane	G-protein coupled receptor			4974	18377	450224
OPA3	outer mitochondrial membrane lipid metabolism regulator OPA3	Q505D7		1.59		Cytoplasm	other			80207	403187
Otub1	OTU domain, ubiquitin aldehyde binding 1	Q7TQI3		1.47		Cytoplasm	enzyme				107260	293705
PAFAH1B1	platelet activating factor acetylhydrolase 1b regulatory subunit 1	P63005		1.44		Cytoplasm	enzyme			5048	18472	83572
Pakap	paralemmin A kinase anchor protein	Q8BR92		2.17		Plasma Membrane	other				677884	298024
PALM	paralemmin	Q9Z0P4		1.36		Plasma Membrane	other			5064	18483	170673
PCBP2	poly(rC) binding protein 2	Q61990		1.5		Nucleus	other			5094	18521	363005
PCP4	Purkinje cell protein 4	P63054		2.85		Cytoplasm	other			5121	18546	25510
PCYOX1	prenylcysteine oxidase 1	Q9CQF9		2		Cytoplasm	enzyme			51449	66881	246302
PCYT2	phosphate cytidylyltransferase 2, ethanolamine	Q922E4		1.47		Cytoplasm	enzyme			5833	68671	89841
PDHX	pyruvate dehydrogenase complex component X	Q8BKZ9		1.64		Cytoplasm	enzyme			8050	27402
PEBP1	phosphatidylethanolamine binding protein 1	P70296		1.3		Cytoplasm	other	unspecified application		5037	23980	29542
PEPD	peptidase D	Q11136		2.17		Cytoplasm	peptidase			5184	18624	292808
PFDN6	prefoldin subunit 6	Q03958		1.69		Cytoplasm	other			10471	14976	309629
PFKL	phosphofructokinase, liver type	P12382		1.47		Cytoplasm	kinase			5211	18641	25741
PFN2	profilin 2	Q9JJV2		1.55		Cytoplasm	enzyme			5217	18645	81531
PGBD5	piggyBac transposable element derived 5	D3YZI9		-2.5		Nucleus	enzyme			79605	209966	292098
PGM2L1	phosphoglucomutase 2 like 1	Q8CAA7		1.42		Cytoplasm	enzyme			283209	70974	685076
PGRMC2	progesterone receptor membrane component 2	Q80UU9		1.53		Nucleus	transporter			10424	70804	361940
PHPT1	phosphohistidine phosphatase 1	Q9DAK9		2.12		Cytoplasm	phosphatase			29085	75454	296571
PHYHIP	phytanoyl-CoA 2-hydroxylase interacting protein	Q8K0S0		1.5		Cytoplasm	other			9796	105653	290356
PHYHIPL	phytanoyl-CoA 2-hydroxylase interacting protein like	Q8BGT8		1.45		Cytoplasm	other			84457	70911	309901
PICALM	phosphatidylinositol binding clathrin assembly protein	Q7M6Y3		2.01		Cytoplasm	other			8301	233489	89816
PIP4K2B	phosphatidylinositol-5-phosphate 4-kinase type 2 beta	Q80XI4		1.52		Cytoplasm	kinase			8396	108083	89812
PIP4K2C	phosphatidylinositol-5-phosphate 4-kinase type 2 gamma	Q91XU3		1.38		Cytoplasm	kinase		SM1-71	79837	117150	140607
PIP5K1C	phosphatidylinositol-4-phosphate 5-kinase type 1 gamma	O70161		1.6		Plasma Membrane	kinase		UNC3230	23396	18717	314641
PLAA	phospholipase A2 activating protein	P27612		2.08		Cytoplasm	other			9373	18786	116645
PLCB1	phospholipase C beta 1	Q9Z1B3		1.43		Cytoplasm	enzyme			23236	18795	24654
PLD3	phospholipase D family member 3	O35405		1.64		Cytoplasm	enzyme			23646	18807	361527
PLPBP	pyridoxal phosphate binding protein	Q9Z2Y8		1.41		Cytoplasm	enzyme			11212	114863	306544
PLPPR2	phospholipid phosphatase related 2	Q8VCY8		1.88		Other	phosphatase			64748	235044	300443
PLPPR4	phospholipid phosphatase related 4	Q7TME0		2.07		Plasma Membrane	phosphatase			9890	229791	295401
PLXNA1	plexin A1	P70206		3.83		Plasma Membrane	transmembrane receptor			5361	18844	362398
PMPCA	peptidase, mitochondrial processing subunit alpha	Q9DC61		-3.226		Cytoplasm	peptidase			23203	66865	296588
PPIA	peptidylprolyl isomerase A	P17742		1.23		Cytoplasm	enzyme		alemtuzumab/cyclosporin A,basiliximab/cyclosporine,cyclosporin A,cyclosporin A/methotrexate,cyclosporine A/sirolimus/tacrolimus,cyclosporine A/tacrolimus,N-methyl-4-Ile-cyclosporin,RMC-6236,RMC-6291	5478	268373	25518|100360977|100911252
PPM1E	protein phosphatase, Mg2+/Mn2+ dependent 1E	Q80TL0		1.43		Nucleus	phosphatase			22843	320472	360593
PPP1CB	protein phosphatase 1 catalytic subunit beta	P62141		1.81		Cytoplasm	phosphatase			5500	19046	25594
Ppp1cc	protein phosphatase 1 catalytic subunit gamma	P63087		1.96		Cytoplasm	phosphatase				19047	24669
PPP1R9B	protein phosphatase 1 regulatory subunit 9B	Q6R891		1.45		Cytoplasm	enzyme			84687	217124	84686
PPP3CA	protein phosphatase 3 catalytic subunit alpha	P63328		1.75		Cytoplasm	phosphatase		cyclosporin A,cyclosporin A/methotrexate,methylprednisolone/tacrolimus,pimecrolimus,prednisone/tacrolimus,tacrolimus,voclosporin	5530	19055	24674
PPP3CB	protein phosphatase 3 catalytic subunit beta	P48453		1.35		Plasma Membrane	phosphatase		cyclosporin A,cyclosporin A/methotrexate,methylprednisolone/tacrolimus,pimecrolimus,prednisone/tacrolimus,tacrolimus,voclosporin	5532	19056	24675
PPP3R1	protein phosphatase 3 regulatory subunit B, alpha	Q63810		1.4		Cytoplasm	phosphatase		cyclosporin A,cyclosporin A/methotrexate	5534	19058	29748
PRDX1	peroxiredoxin 1	P35700		1.28		Cytoplasm	enzyme	diagnosis		5052	18477	117254|100363379
PRDX5	peroxiredoxin 5	P99029		1.27		Cytoplasm	enzyme	unspecified application	auranofin	25824	54683	113898
PRKCE	protein kinase C epsilon	P16054		1.83		Cytoplasm	kinase	disease progression	ingenol mebutate,protein kinase C-epsilon activator,Ro31-8220	5581	18754	29340
PRKCG	protein kinase C gamma	P63318		2		Cytoplasm	kinase		Go6983,ingenol mebutate,Ro31-8220	5582	18752	24681
PRKCSH	protein kinase C substrate 80K-H	O08795		1.76		Cytoplasm	enzyme			5589	19089	300445
PRMT5	protein arginine methyltransferase 5	Q8CIG8		1.37		Cytoplasm	enzyme		AMG 193,GSK3326595,JNJ-64619178,MRTX1719,PF-06939999,PRMT5 inhibitor,PRT543,PRT811,SH3765,TNG908	10419	27374	364382
PRPF19	pre-mRNA processing factor 19	Q99KP6		1.68		Nucleus	enzyme			27339	28000	246216
PSAT1	phosphoserine aminotransferase 1	Q99K85		1.31		Cytoplasm	enzyme	unspecified application		29968	107272	293820
PSMA1	proteasome 20S subunit alpha 1	Q9R1P4		1.51		Cytoplasm	peptidase			5682	26440	29668
PSMA3	proteasome 20S subunit alpha 3	O70435		1.4		Cytoplasm	peptidase			5684	19167	29670
PSMA5	proteasome 20S subunit alpha 5	Q9Z2U1		1.25		Cytoplasm	peptidase			5686	26442	29672
PSMB5	proteasome 20S subunit beta 5	O55234		1.47		Cytoplasm	peptidase		bortezomib,bortezomib/cladribine/rituximab,bortezomib/dexamethasone,bortezomib/dexamethasone/doxorubicin,bortezomib/dexamethasone/lenalidomide,bortezomib/dexamethasone/pomalidomide,bortezomib/dexamethasone/rituximab,bortezomib/dexamethasone/thalidomide,bortezomib/doxorubicin,bortezomib/fulvestrant,bortezomib/lenalidomide,bortezomib/paclitaxel,bortezomib/prednisone,bortezomib/rituximab,bortezomib/…	5693	19173	29425
PSMB6	proteasome 20S subunit beta 6	Q60692		1.51		Nucleus	peptidase			5694	19175
PSMC6	proteasome 26S subunit, ATPase 6	P62334		-3.704		Nucleus	peptidase			5706	67089	289990
PSPH	phosphoserine phosphatase	Q99LS3		2.2		Cytoplasm	phosphatase	diagnosis		5723	100678	304429
PTPRZ1	protein tyrosine phosphatase receptor type Z1	B9EKR1		1.48		Plasma Membrane	phosphatase			5803	19283	25613
PURB	purine rich element binding protein B	O35295		1.57		Nucleus	transcription regulator			5814	19291	498407
RAB11B	RAB11B, member RAS oncogene family	P46638		1.26		Cytoplasm	enzyme			9230	19326	79434
RAB33B	RAB33B, member RAS oncogene family	O35963		3.57		Cytoplasm	enzyme			83452	19338	365793
RAB5A	RAB5A, member RAS oncogene family	Q9CQD1		2.77		Cytoplasm	enzyme			5868	271457	64633
RAB5C	RAB5C, member RAS oncogene family	P35278		1.63		Cytoplasm	enzyme			5878	19345	287709
RAB8B	RAB8B, member RAS oncogene family	P61028		1.33		Cytoplasm	enzyme			51762	235442	266688
RABL6	RAB, member RAS oncogene family like 6	Q5U3K5		-1.149		Cytoplasm	other			55684	227624	362084
RACK1	receptor for activated C kinase 1	P68040		1.36		Cytoplasm	enzyme			10399	14694	83427
RAPGEF4	Rap guanine nucleotide exchange factor 4	Q9EQZ6		5.18		Cytoplasm	other			11069	56508	252857
RARS1	arginyl-tRNA synthetase 1	Q9D0I9		4.29		Cytoplasm	enzyme			5917	104458	287191
RHEB	Ras homolog, mTORC1 binding	Q921J2		1.82		Cytoplasm	enzyme			6009	19744	26954
RHOG	ras homolog family member G	P84096		1.44		Cytoplasm	enzyme			391	56212	308875
RIDA	reactive intermediate imine deaminase A homolog	P52760		1.51		Cytoplasm	enzyme			10247	15473	65151
ROCK2	Rho associated coiled-coil containing protein kinase 2	P70336		2.41		Cytoplasm	kinase		belumosudil,CCT129524,fasudil,GSK-269962A,H89,ripasudil,RKI 1447	9475	19878	25537
RPL8	ribosomal protein L8	P62918		1.98		Cytoplasm	other			6132	26961
RPL11	ribosomal protein L11	Q9CXW4		1.3		Cytoplasm	other			6135	67025	362631
RPL12	ribosomal protein L12	P35979		1.4		Nucleus	other			6136	269261	499782|102555453
RPL14	ribosomal protein L14	Q9CR57		1.42		Cytoplasm	other			9045	67115	65043
RPL17	ribosomal protein L17	Q9CPR4		1.52		Cytoplasm	other			6139	319195|102632403	291434
RPL18	ribosomal protein L18	P35980		1.34		Cytoplasm	other			6141	19899	81766
RPL19	ribosomal protein L19	P84099		1.77		Cytoplasm	other			6143	19921	81767
RPL22	ribosomal protein L22	P67984		1.64		Cytoplasm	translation regulator			6146	19934	81768
RPL26	ribosomal protein L26	P61255		1.48		Cytoplasm	other			6154	19941	287417
RPL27	ribosomal protein L27	P61358		1.46		Cytoplasm	other			6155	19942	64306
RPL30	ribosomal protein L30	P62889		1.4		Cytoplasm	other			6156	19946	64640|100362027
RPL31	ribosomal protein L31	P62900		1.66		Cytoplasm	other			6160	114641	64298
RPL35	ribosomal protein L35	Q6ZWV7		1.61		Cytoplasm	other			11224	66489	296709
RPL38	ribosomal protein L38	Q9JJI8		-1.667		Cytoplasm	other			6169	67671
RPL13A	ribosomal protein L13a	P19253		1.69		Cytoplasm	other			23521	22121	317646
RPL18A	ribosomal protein L18a	P62717		2.21		Cytoplasm	other			6142	76808	290641
RPL27A	ribosomal protein L27a	P14115		1.29		Cytoplasm	other			6157	26451	293418
Rpl29 (includes others)	ribosomal protein L29	P47915		1.69		Cytoplasm	other				19944|545683|666642|670211|100503125|102634483|102634941|108168835	29283|315051|102549517
Rpl36a	ribosomal protein L36A	P83882		2.32		Cytoplasm	other				19982	292964
RPLP0	ribosomal protein lateral stalk subunit P0	P14869		1.29		Cytoplasm	other			6175	11837	64205
RPLP2	ribosomal protein lateral stalk subunit P2	P99027		1.36		Cytoplasm	other			6181	67186
RPS3	ribosomal protein S3	P62908		1.35		Cytoplasm	enzyme	unspecified application		6188	27050	140654
RPS6	ribosomal protein S6	P62754		1.37		Cytoplasm	other	efficacy,response to therapy		6194	20104	29304
RPS13	ribosomal protein S13	P62301		1.36		Cytoplasm	other			6207	68052
RPS14	ribosomal protein S14	P62264		1.55		Cytoplasm	translation regulator			6208	20044	29284
RPS16	ribosomal protein S16	P14131		1.55		Cytoplasm	other			6217	20055	140655
RPS17	ribosomal protein S17	P63276		-2.778		Cytoplasm	other			6218	20068
RPS20	ribosomal protein S20	P60867		1.49		Cytoplasm	other			6224	67427	122772
RPS21	ribosomal protein S21	Q9CQR2		1.74		Cytoplasm	other			6227	66481	81775
RPS27A	ribosomal protein S27a	P62983		1.49		Cytoplasm	other			6233	78294	100912032
Rps3a1	ribosomal protein S3A1	P97351		1.54		Cytoplasm	other				20091	29288
RPS4Y1	ribosomal protein S4 Y-linked 1	P62702		1.41		Cytoplasm	other	diagnosis,prognosis		6192	20102	100362640
RPSA	ribosomal protein SA	P14206		1.45		Cytoplasm	translation regulator			3921	16785	29236
RTCB	RNA 2',3'-cyclic phosphate and 5'-OH ligase	Q99LF4		1.64		Cytoplasm	enzyme			51493	28088	362855
RTN1	reticulon 1	Q8K0T0		1.71		Cytoplasm	other			6252	104001	116644
RTN3	reticulon 3	Q9ES97		1.48		Cytoplasm	other			10313	20168	140945
RTN4	reticulon 4	Q99P72		1.45		Cytoplasm	other	diagnosis		57142	68585	83765
RTRAF	RNA transcription, translation and transport factor	Q9CQE8		1.6		Nucleus	other			51637	68045	302247
S100A1	S100 calcium binding protein A1	P56565		-1.852		Cytoplasm	other	diagnosis		6271	20193	295214
S100A13	S100 calcium binding protein A13	P97352		1.43		Cytoplasm	other			6284	20196	295213
SCAI	suppressor of cancer cell invasion	Q8C8N2		1.78		Nucleus	transcription regulator			286205	320271	690538
SCAMP5	secretory carrier membrane protein 5	Q9JKD3		1.46		Cytoplasm	other			192683	56807	65171
SCN2B	sodium voltage-gated channel beta subunit 2	Q56A07		1.43		Plasma Membrane	ion channel		riluzole,zonisamide	6327	72821	25349
SCRN1	secernin 1	Q9CZC8		1.49		Cytoplasm	other			9805	69938	502776
SEC14L2	SEC14 like lipid binding 2	Q99J08		4.34		Cytoplasm	transporter			23541	67815	116486
SEC22B	SEC22 homolog B, vesicle trafficking protein	O08547		1.59		Cytoplasm	other			9554	20333	310710
SEPTIN3	septin 3	Q9Z1S5		1.51		Cytoplasm	enzyme			55964	24050	56003
SEPTIN4	septin 4	P28661		5.69		Cytoplasm	enzyme			5414	18952
SEPTIN5	septin 5	Q9Z2Q6		1.39		Cytoplasm	enzyme			5413	18951	116728
SEPTIN6	septin 6	Q9R1T4		1.45		Cytoplasm	other			23157	56526	691335
SEPTIN7	septin 7	O55131		1.31		Cytoplasm	other			989	235072	64551
SEPTIN8	septin 8	Q8CHH9		1.35		Extracellular Space	other			23176	20362	303135
SEPTIN11	septin 11	Q8C1B7		1.51		Nucleus	other			55752	52398	305227
SERPINA1	serpin family A member 1	Q00896		1.77		Extracellular Space	other	diagnosis,unspecified application		5265	20700|20701|20702|20703|20704	24648
SERPINB6	serpin family B member 6	Q60854		1.9		Cytoplasm	other			5269	20719	291085
SETD7	SET domain containing 7, histone lysine methyltransferase	Q8VHL1		1.9		Nucleus	enzyme			80854	73251	689954
SH3BGRL	SH3 domain binding glutamate rich protein like	Q9JJU8		1.34		Cytoplasm	other			6451	56726	302363
SH3BGRL3	SH3 domain binding glutamate rich protein like 3	Q91VW3		1.6		Nucleus	other			83442	73723	298544
SH3GLB1	SH3 domain containing GRB2 like, endophilin B1	Q9JK48		1.77		Cytoplasm	enzyme			51100	54673	292156
SH3GLB2	SH3 domain containing GRB2 like, endophilin B2	Q8R3V5		1.35		Cytoplasm	other			56904	227700
SHANK3	SH3 and multiple ankyrin repeat domains 3	Q4ACU6		1.83		Plasma Membrane	other			85358	58234	59312
SKP1	S-phase kinase associated protein 1	Q9WTX5		1.32		Nucleus	transcription regulator			6500	21402	287280
SLC12A5	solute carrier family 12 member 5	Q91V14		1.72		Plasma Membrane	transporter		bumetanide	57468	57138	171373
SLC16A1	solute carrier family 16 member 1	P53986		1.52		Plasma Membrane	transporter	diagnosis	AZD-3965	6566	20501	25027
SLC17A7	solute carrier family 17 member 7	Q3TXX4		1.48		Plasma Membrane	transporter			57030	72961	116638
SLC1A4	solute carrier family 1 member 4	O35874		-2.273		Plasma Membrane	transporter		riluzole	6509	55963	305540
SLC25A12	solute carrier family 25 member 12	Q8BH59		1.36		Cytoplasm	transporter			8604	78830
SLC25A22	solute carrier family 25 member 22	Q9D6M3		1.41		Cytoplasm	transporter			79751	68267	309111
SLC32A1	solute carrier family 32 member 1	O35633		1.39		Plasma Membrane	transporter		tiagabine	140679	22348	83612
SLC4A1	solute carrier family 4 member 1 (Diego blood group)	P04919		-2.381		Plasma Membrane	transporter			6521	20533	24779
SLC6A1	solute carrier family 6 member 1	P31648		1.31		Plasma Membrane	transporter		tiagabine	6529	232333	79212
SLC6A17	solute carrier family 6 member 17	Q8BJI1		1.31		Cytoplasm	transporter			388662	229706	613226
SMAP1	small ArfGAP 1	Q91VZ6		1.39		Cytoplasm	other			60682	98366	684800
SMPD3	sphingomyelin phosphodiesterase 3	Q9JJY3		5.46		Cytoplasm	enzyme			55512	58994	94338
SNAP25	synaptosome associated protein 25	P60879		1.57		Plasma Membrane	transporter	unspecified application	botulinum toxin type A	6616	20614	25012
SNCA	synuclein alpha	O55042		1.34		Cytoplasm	enzyme	diagnosis,disease progression,prognosis		6622	20617	29219
SNPH	syntaphilin	Q80U23		1.49		Plasma Membrane	other			9751	241727	296267
SNRPD3	small nuclear ribonucleoprotein D3 polypeptide	P62320		1.41		Nucleus	other			6634	67332	687711
SNU13	small nuclear ribonucleoprotein 13	Q9D0T1		2.12		Nucleus	other			4809	20826	300092
SNX3	sorting nexin 3	O70492		1.33		Cytoplasm	transporter			8724	54198	684097
SOD1	superoxide dismutase 1	P08228		1.78		Cytoplasm	enzyme	unspecified application	tofersen	6647	20655	24786
SOD2	superoxide dismutase 2	P09671		1.23		Cytoplasm	enzyme	diagnosis,unspecified application	manganese	6648	20656	24787
SORBS1	sorbin and SH3 domain containing 1	Q62417		1.33		Plasma Membrane	other			10580	20411	686098
SPTAN1	spectrin alpha, non-erythrocytic 1	P16546		1.83		Plasma Membrane	other			6709	20740	64159
SRSF1	serine and arginine rich splicing factor 1	Q6PDM2		1.61		Nucleus	other			6426	110809	689890
SRSF2	serine and arginine rich splicing factor 2	Q62093		1.6		Nucleus	transcription regulator			6427	20382	494445
SRSF3	serine and arginine rich splicing factor 3	P84104		1.62		Nucleus	other			6428	20383	361814
STIP1	stress induced phosphoprotein 1	Q60864		1.18		Cytoplasm	other		lavendustin C	10963	20867	192277
STK39	serine/threonine kinase 39	Q9Z1W9		3.3		Nucleus	kinase			27347	53416	54348
STOML2	stomatin like 2	Q99JB2		1.6		Plasma Membrane	other	prognosis		30968	66592	298203
STRN3	striatin 3	Q9ERG2		-1.562		Nucleus	transcription regulator			29966	94186	114520
STX1A	syntaxin 1A	O35526		1.47		Cytoplasm	transporter			6804	20907	116470
STX1B	syntaxin 1B	P61264		1.34		Plasma Membrane	other			112755	56216	24923
STXBP6	syntaxin binding protein 6	Q8R3T5		1.64		Cytoplasm	other			29091	217517	362734
STXBP5L	syntaxin binding protein 5L	Q5DQR4		1.56		Cytoplasm	other			9515	207227	288080
SUGT1	SGT1 homolog, MIS12 kinetochore complex assembly cochaperone	Q9CX34		1.82		Nucleus	other			10910	67955	290408
SUMO2	small ubiquitin like modifier 2	P61957		1.65		Nucleus	enzyme			6613	170930	690244
SYN2	synapsin II	Q64332		1.34		Plasma Membrane	other			6854	20965	29179
SYNCRIP	synaptotagmin binding cytoplasmic RNA interacting protein	Q7TMK9		1.45		Nucleus	other		supinoxin	10492	56403
SYNGAP1	synaptic Ras GTPase activating protein 1	F6SEU4		1.47		Plasma Membrane	other			8831	240057	192117
SYNGR1	synaptogyrin 1	O55100		1.43		Plasma Membrane	transporter			9145	20972	29205
SYNGR3	synaptogyrin 3	Q8R191		1.43		Plasma Membrane	other			9143	20974	302975
SYNJ1	synaptojanin 1	Q8CHC4		1.6		Cytoplasm	phosphatase			8867	104015	85238
SYNPO	synaptopodin	Q8CC35		1.45		Cytoplasm	other			11346	104027	60324
SYNPR	synaptoporin	Q8BGN8		1.38		Plasma Membrane	transporter			132204	72003	66030
TAGLN3	transgelin 3	Q9R1Q8		1.63		Extracellular Space	other	unspecified application		29114	56370	63837
TALDO1	transaldolase 1	Q93092		1.31		Cytoplasm	enzyme			6888	21351	83688
TARDBP	TAR DNA binding protein	Q921F2		1.33		Nucleus	transcription regulator	unspecified application		23435	230908
TARS1	threonyl-tRNA synthetase 1	Q9D0R2		6.92		Nucleus	enzyme			6897	110960	294810
TBCB	tubulin folding cofactor B	Q9D1E6		-2.174		Cytoplasm	other			1155	66411
TFAM	transcription factor A, mitochondrial	P40630		2.5		Cytoplasm	transcription regulator			7019	21780	83474
TIMM13	translocase of inner mitochondrial membrane 13	P62075		1.27		Cytoplasm	transporter			26517	30055	252928
TMEM30A	transmembrane protein 30A	Q8VEK0		2.05		Cytoplasm	transporter			55754	69981	300857
TMOD2	tropomodulin 2	Q9JKK7		1.66		Cytoplasm	other			29767	50876	58814
TMPO	thymopoietin	Q61029		48.6		Nucleus	other			7112	21917	25359
Tmsb4x (includes others)	thymosin, beta 4, X chromosome	P20065		1.68		Cytoplasm	other				19240|19241|78478|399591
TNIK	TRAF2 and NCK interacting kinase	P83510		3.45		Plasma Membrane	kinase		NCB-0846,SM1-71	23043	665113
TNKS1BP1	tankyrase 1 binding protein 1	P58871		1.88		Nucleus	other			85456	228140	295707
TNR	tenascin R	Q8BYI9		1.21		Plasma Membrane	other			7143	21960	25567
TOMM22	translocase of outer mitochondrial membrane 22	Q9CPQ3		2.09		Cytoplasm	transporter			56993	223696	300075
TOMM70	translocase of outer mitochondrial membrane 70	Q9CZW5		1.26		Cytoplasm	transporter			9868	28185	304017
Tpm1	tropomyosin 1, alpha	P58771		1.42		Plasma Membrane	other				22003	24851
TPM3	tropomyosin 3	P21107		1.27		Cytoplasm	other	diagnosis,unspecified application	AZD-7451	7170	59069
TPPP	tubulin polymerization promoting protein	Q7TQD2		1.54		Cytoplasm	enzyme			11076	72948	361466
TPT1	tumor protein, translationally-controlled 1	P63028		1.46		Cytoplasm	other			7178	22070	116646
TRIM3	tripartite motif containing 3	Q9R1R2		1.53		Cytoplasm	enzyme			10612	55992	83616
TRIM28	tripartite motif containing 28	Q62318		1.54		Nucleus	transcription regulator			10155	21849	116698
TSPAN2	tetraspanin 2	Q922J6		2.45		Extracellular Space	other			10100	70747	64521
TSPAN7	tetraspanin 7	Q62283		1.63		Plasma Membrane	other			7102	21912	363447
TST	thiosulfate sulfurtransferase	P52196		1.42		Cytoplasm	enzyme			7263	22117	25274
TTR	transthyretin	P07309		-1.667		Extracellular Space	transporter	diagnosis,efficacy,prognosis,unspecified application	4'-iodo-4'-deoxydoxorubicin,acoramidis,inotersen,IONIS-TTR Rx,patisiran,tafamidis,vutrisiran	7276	22139	24856
TTYH1	tweety family member 1	Q9D3A9		1.88		Plasma Membrane	ion channel			57348	57776	292597
TUBA8	tubulin alpha 8	Q9JJZ2		4.64		Cytoplasm	other		6-mercaptopurine/vincristine,bevacizumab/docetaxel,bevacizumab/docetaxel/prednisone/thalidomide/zoledronic acid,bevacizumab/paclitaxel,bevacizumab/paclitaxel/pemetrexed,bevacizumab/paclitaxel/topotecan,capecitabine/docetaxel,capecitabine/docetaxel/gemcitabine,capecitabine/docetaxel/oxaliplatin/trastuzumab,cevipabulin,colchicine,colchicine/probenecid,cyclophosphamide/daunorubicin/imatinib/predniso…	51807	53857	500377
TUBA4A	tubulin alpha 4a	P68368		1.44		Cytoplasm	other		6-mercaptopurine/vincristine,bevacizumab/docetaxel,bevacizumab/docetaxel/prednisone/thalidomide/zoledronic acid,bevacizumab/paclitaxel,bevacizumab/paclitaxel/pemetrexed,bevacizumab/paclitaxel/topotecan,cabazitaxel,cabazitaxel/prednisolone,cabazitaxel/prednisone,capecitabine/docetaxel,capecitabine/docetaxel/gemcitabine,capecitabine/docetaxel/oxaliplatin/trastuzumab,cevipabulin,colchicine,colchicin…	7277	22145	316531
TUBB	tubulin beta class I	P99024		1.29		Cytoplasm	other	efficacy	allopurinol/colchicine,anakinra/colchicine,canakinumab/colchicine,colchicine,ixabepilone	203068	22154	29214
TUBB2A	tubulin beta 2A class IIa	Q7TMM9		1.58		Cytoplasm	other		6-mercaptopurine/vincristine,ABT-751,batabulin,bevacizumab/docetaxel,bevacizumab/docetaxel/prednisone/thalidomide/zoledronic acid,bevacizumab/paclitaxel,bevacizumab/paclitaxel/pemetrexed,bevacizumab/paclitaxel/topotecan,BMS-275183,capecitabine/docetaxel,capecitabine/docetaxel/gemcitabine,capecitabine/docetaxel/oxaliplatin/trastuzumab,cevipabulin,colchicine,colchicine/probenecid,crolibulin,cycloph…	7280	22151	498736
TUBB2B	tubulin beta 2B class IIb	Q9CWF2		1.84		Cytoplasm	other			347733	73710	291081
TUBB4B	tubulin beta 4B class IVb	P68372		1.49		Cytoplasm	other	unspecified application	6-mercaptopurine/vincristine,ABT-751,bevacizumab/docetaxel,bevacizumab/docetaxel/prednisone/thalidomide/zoledronic acid,bevacizumab/paclitaxel,bevacizumab/paclitaxel/pemetrexed,bevacizumab/paclitaxel/topotecan,BMS-275183,capecitabine/docetaxel,capecitabine/docetaxel/gemcitabine,capecitabine/docetaxel/oxaliplatin/trastuzumab,cevipabulin,colchicine,colchicine/probenecid,cyclophosphamide/daunorubici…	10383	227613	296554
TXN2	thioredoxin 2	P97493		1.41		Cytoplasm	enzyme			25828	56551	79462
TXNL1	thioredoxin like 1	Q8CDN6		1.32		Cytoplasm	enzyme			9352	53382	140922
TXNRD2	thioredoxin reductase 2	Q9JLT4		-4.348		Cytoplasm	enzyme			10587	26462	50551
UBA3	ubiquitin like modifier activating enzyme 3	Q8C878		-2.564		Cytoplasm	enzyme			9039	22200	117553
UBE2K	ubiquitin conjugating enzyme E2 K	P61087		1.53		Cytoplasm	transcription regulator			3093	53323	289623
UBE2O	ubiquitin conjugating enzyme E2 O	Q6ZPJ3		2.49		Nucleus	enzyme			63893	217342	303689
UBQLN2	ubiquilin 2	Q9QZM0		1.38		Nucleus	other			29978	54609	317396
UQCRC2	ubiquinol-cytochrome c reductase core protein 2	Q9DB77		1.28		Cytoplasm	enzyme			7385	67003	293448
UQCRFS1	ubiquinol-cytochrome c reductase, Rieske iron-sulfur polypeptide 1	Q9CR68		1.31		Cytoplasm	enzyme			7386	66694	291103
UQCRQ	ubiquinol-cytochrome c reductase complex III subunit VII	Q9CQ69		1.36		Cytoplasm	enzyme			27089	22272	497902
USP12	ubiquitin specific peptidase 12	Q9D9M2		5.04		Cytoplasm	peptidase			219333	22217	360763
USP46	ubiquitin specific peptidase 46	P62069		5.04		Plasma Membrane	peptidase			64854	69727	289584
VAPB	VAMP associated protein B and C	Q9QY76		1.26		Plasma Membrane	other			9217	56491	60431
VAT1	vesicle amine transport 1	Q62465		1.34		Plasma Membrane	transporter			10493	26949	287721
VDAC2	voltage dependent anion channel 2	Q60930		1.34		Cytoplasm	ion channel			7417	22334	83531
VPS29	VPS29 retromer complex component	Q9QZ88		1.48		Cytoplasm	transporter			51699	56433	288666
WASF1	WASP family member 1	Q8R5H6		1.38		Nucleus	other			8936	83767	294568
WASF3	WASP family member 3	Q8VHI6		1.67		Cytoplasm	other			10810	245880	682937
Wasl	WASP like actin nucleation promoting factor	Q91YD9		1.61		Cytoplasm	other				73178	682507
WDR1	WD repeat domain 1	O88342		1.35		Extracellular Space	other			9948	22388	360950
WIPF3	WAS/WASL interacting protein family member 3	P0C7L0		2.56		Plasma Membrane	other			644150	330319	259242
YWHAB	tyrosine 3-monooxygenase/tryptophan 5-monooxygenase activation protein beta	Q9CQV8		1.35		Cytoplasm	other			7529	54401	56011
YWHAG	tyrosine 3-monooxygenase/tryptophan 5-monooxygenase activation protein gamma	P61982		1.32		Cytoplasm	other	unspecified application		7532	22628	56010
YWHAH	tyrosine 3-monooxygenase/tryptophan 5-monooxygenase activation protein eta	P68510		1.48		Cytoplasm	transcription regulator	unspecified application		7533	22629	25576
YWHAQ	tyrosine 3-monooxygenase/tryptophan 5-monooxygenase activation protein theta	P68254		1.27		Cytoplasm	other			10971	22630|102634437	25577
