# Supplementary material for: Proteome Signature of Alzheimer-Like Phenotypes in Frontal Cortices From Young and Old Individuals With Down Syndrome
Source: Mol Neurobiol. 2025 Nov 21;63(1):126. doi: 10.1007/s12035-025-05432-0 (PMC12638384; doi:10.1007/s12035-025-05432-0)
Supplement: Supplementary file 11 — (XLSX 32.6 KB) [file 12035_2025_5432_MOESM11_ESM.xlsx]

## Sheet: Genotype
Supplementary table 12. List of canonical pathways identified by IPA software in the genotype comparison (DS vs. CTRY + DSAD vs. CTRO)
© 2000-2025 QIAGEN. All rights reserved.
Canonical Pathways	DS vs CTRY	DSAD vs CTRO
Insulin Secretion Signaling Pathway	2.982	1.667
Reelin Signaling in Neurons	2.111	1.633
Myelination Signaling Pathway	2.524	1.155
TCA Cycle II (Eukaryotic)	1.667	2
WNT/β-catenin Signaling	1.633	2
Synaptogenesis Signaling Pathway	3.024	0.535
Synaptic Long Term Depression	2.324	1.134
Glycolysis I	1.414	2
Ephrin Receptor Signaling	3	0.378
Gαi Signaling	1.667	-1.633
Signaling by Rho Family GTPases	1.265	2
Corticotropin Releasing Hormone Signaling	1.897	1.342
Estrogen Receptor Signaling	2.2	1
Epithelial Adherens Junction Signaling	0.905	2.236
Mitochondrial Dysfunction	-1.511	-1.569
Nitric Oxide Signaling in the Cardiovascular System	0.816	2.236
Neutrophil Extracellular Trap Signaling Pathway	1.826	1.155
Role of NFAT in Regulation of the Immune Response	2.53	0.447
SNARE Signaling Pathway	1.414	1.508
Macrophage Classical Activation Signaling Pathway	-1.89	-1
Oxytocin Signaling Pathway	1.964	0.905
Synaptic Long Term Potentiation	1.941	0.816
Chronic Myeloid Leukemia Signaling	2.309	0.447
AMPK Signaling	1.732	1
G Beta Gamma Signaling	2	0.707
Cardiac Hypertrophy Signaling	2.324	-0.378
G Protein Signaling Mediated by Tubby	2.646	N/A
Relaxin Signaling	1.633	1
Antiproliferative Role of Somatostatin Receptor 2	1.633	-1
Protein Kinase A Signaling	1.886	0.707
Neurovascular Coupling Signaling Pathway	1.155	1.414
ERK/MAPK Signaling	1.807	0.707
GNRH Signaling	1.807	0.707
Endothelin-1 Signaling	2.496	0
Oxidative Phosphorylation	1.569	0.905
Opioid Signaling Pathway	1.528	0.832
fMLP Signaling in Neutrophils	1.897	-0.447
Endocannabinoid Neuronal Synapse Pathway	1.897	-0.447
α-Adrenergic Signaling	1.897	0.447
Cardiac β-adrenergic Signaling	1.342	1
Melatonin Signaling	1	1.342
Telomerase Signaling	1.89	0.447
Insulin Receptor Signaling	1.508	-0.816
Sirtuin Signaling Pathway	-1.043	1.265
Role of NFAT in Cardiac Hypertrophy	1.291	1
Tumor Microenvironment Pathway	1.897	0.378
GPCR-Mediated Nutrient Sensing in Enteroendocrine Cells	1.265	1
Adrenomedullin signaling pathway	1.732	0.447
Phospholipase C Signaling	1.732	-0.447
CXCR4 Signaling	1.732	-0.447
IL-8 Signaling	1.732	-0.447
Oxytocin In Brain Signaling Pathway	2.138	0
Gαs Signaling	1.134	1
IL-6 Signaling	1.134	-1
Gαq Signaling	2.121	N/A
Thrombin Signaling	2.111	0
Semaphorin Neuronal Repulsive Signaling Pathway	1.667	0.378
RHOGDI Signaling	-1	-1
Netrin Signaling	0	2
SAPK/JNK Signaling	1	-1
Superpathway of Methionine Degradation	2	N/A
Sumoylation Pathway	-2	N/A
Aspartate Degradation II	2	N/A
NRF2-mediated Oxidative Stress Response	1.604	-0.378
Renin-Angiotensin Signaling	1.155	0.816
Chaperone Mediated Autophagy Signaling Pathway	0.898	1.069
Cardiac Hypertrophy Signaling (Enhanced)	1.606	-0.333
mTOR Signaling	1.897	0
Ephrin B Signaling	1.897	N/A
Apelin Adipocyte Signaling Pathway	1.89	N/A
Glioma Invasiveness Signaling	1.89	N/A
Melanocyte Development and Pigmentation Signaling	1.414	0.447
PI3K Signaling in B Lymphocytes	1.414	0.447
Colorectal Cancer Metastasis Signaling	1.387	0.378
P2Y Purigenic Receptor Signaling Pathway	1.732	0
p70S6K Signaling	1.732	0
PI3K/AKT Signaling	1.265	0.447
MicroRNA Biogenesis Signaling Pathway	1.265	-0.447
Systemic Lupus Erythematosus In B Cell Signaling Pathway	1.265	0.447
HER-2 Signaling in Breast Cancer	-0.258	-1.414
IL-3 Signaling	1.667	0
Huntington's Disease Signaling	1.667	N/A
CCR3 Signaling in Eosinophils	1.667	0
Glioblastoma Multiforme Signaling	1.667	0
Apoptosis Signaling	-1.633	N/A
ERK5 Signaling	1.633	N/A
Apelin Cardiomyocyte Signaling Pathway	1.633	N/A
UVA-Induced MAPK Signaling	1.633	N/A
JAK/STAT Signaling	1.633	N/A
Renal Cell Carcinoma Signaling	1.633	0
Aldosterone Signaling in Epithelial Cells	1.633	N/A
HIF1α Signaling	1.604	0
Role of MAPK Signaling in Promoting the Pathogenesis of Influenza	1.155	0.447
IGF-1 Signaling	1.134	0.447
Hepatic Fibrosis Signaling Pathway	0.728	-0.816
Integrin Signaling	1.069	-0.447
Calcium Signaling	-0.378	1.134
Endocannabinoid Developing Neuron Pathway	1.508	0
RAC Signaling	1.508	0
Apelin Endothelial Signaling Pathway	1.508	0
Production of Nitric Oxide and Reactive Oxygen Species in Macrophages	1.508	N/A
CTLA4 Signaling in Cytotoxic T Lymphocytes	-0.775	-0.707
Natural Killer Cell Signaling	1	-0.447
Regulation Of The Epithelial Mesenchymal Transition By Growth Factors Pathway	1	0.447
Systemic Lupus Erythematosus In T Cell Signaling Pathway	0.302	1.134
NGF Signaling	1.414	0
Gluconeogenesis I	1.414	N/A
HMGB1 Signaling	1.414	0
Chemokine Signaling	1.414	0
EIF2 Signaling	1.414	N/A
Melanoma Signaling	1.342	N/A
Unfolded protein response	1.342	N/A
IL-15 Signaling	1.342	N/A
Inhibition of ARE-Mediated mRNA Degradation Pathway	1.342	N/A
Oncostatin M Signaling	1.342	N/A
SPINK1 General Cancer Pathway	1.342	N/A
ERB2-ERBB3 Signaling	1.342	N/A
CNTF Signaling	1.342	N/A
IL-2 Signaling	1.342	N/A
Immunogenic Cell Death Signaling Pathway	1.342	N/A
Cancer Drug Resistance By Drug Efflux	1.342	N/A
FLT3 Signaling in Hematopoietic Progenitor Cells	1.342	N/A
Gα12/13 Signaling	0.333	-1
CDK5 Signaling	0.905	-0.378
Actin Cytoskeleton Signaling	0.832	-0.447
Cholecystokinin/Gastrin-mediated Signaling	1.265	N/A
Neuroinflammation Signaling Pathway	1.265	N/A
B Cell Receptor Signaling	0.707	0.447
BMP signaling pathway	0.707	0.447
Autophagy	0	1.134
Macropinocytosis Signaling	1.134	N/A
Thrombopoietin Signaling	1.134	N/A
Actin Nucleation by ARP-WASP Complex	1.134	N/A
VEGF Signaling	1.134	N/A
STAT3 Pathway	1.134	0
GDNF Family Ligand-Receptor Interactions	1.134	0
Regulation of Actin-based Motility by Rho	1.134	N/A
Glioma Signaling	1.134	0
Endometrial Cancer Signaling	1.134	N/A
Regulation of IL-2 Expression in Activated and Anergic T Lymphocytes	1.134	0
Prolactin Signaling	1.134	N/A
Neuregulin Signaling	1.134	N/A
PKCθ Signaling in T Lymphocytes	1.134	0
IL-17 Signaling	1.134	N/A
ERBB4 Signaling	1.134	N/A
VEGF Family Ligand-Receptor Interactions	1.134	N/A
PPARα/RXRα Activation	-0.258	0.816
Fc Epsilon RI Signaling	1	0
BAG2 Signaling Pathway	-1	N/A
Dopamine-DARPP32 Feedback in cAMP Signaling	1	N/A
LPS-stimulated MAPK Signaling	1	0
Xenobiotic Metabolism General Signaling Pathway	1	N/A
Ceramide Signaling	0	-1
RAN Signaling	1	N/A
CLEAR Signaling Pathway	-0.943	0
HGF Signaling	0.905	0
Fcγ Receptor-mediated Phagocytosis in Macrophages and Monocytes	0.816	N/A
Regulation of Cellular Mechanics by Calpain Protease	0.816	N/A
Mouse Embryonic Stem Cell Pluripotency	0.816	N/A
GM-CSF Signaling	0.816	0
Sperm Motility	0.816	N/A
Thyroid Cancer Signaling	0.816	N/A
Neurotrophin/TRK Signaling	0.816	N/A
TGF-β Signaling	0.816	N/A
Role of NANOG in Mammalian Embryonic Stem Cell Pluripotency	0.816	N/A
Acute Myeloid Leukemia Signaling	0.816	N/A
GPCR-Mediated Integration of Enteroendocrine Signaling Exemplified by an L Cell	-0.816	N/A
IL-12 Signaling and Production in Macrophages	-0.333	-0.447
UVC-Induced MAPK Signaling	0.707	N/A
NF-κB Activation by Viruses	0.707	N/A
ERBB Signaling	0.707	N/A
PEDF Signaling	0.707	N/A
MSP-RON Signaling In Cancer Cells Pathway	0.707	N/A
Acute Phase Response Signaling	0.707	N/A
Necroptosis Signaling Pathway	0.707	0
Ovarian Cancer Signaling	0.707	0
PAK Signaling	0.707	0
eNOS Signaling	0.707	N/A
PDGF Signaling	0.707	N/A
Senescence Pathway	0.277	0.378
Human Embryonic Stem Cell Pluripotency	0.632	0
Erythropoietin Signaling Pathway	0.632	0
14-3-3-mediated Signaling	0.577	0
Pulmonary Healing Signaling Pathway	0.577	0
Role of PKR in Interferon Induction and Antiviral Response	-0.447	N/A
FcγRIIB Signaling in B Lymphocytes	0.447	N/A
CCR5 Signaling in Macrophages	0.447	N/A
PFKFB4 Signaling Pathway	-0.447	N/A
PCP (Planar Cell Polarity) Pathway	0.447	N/A
Agrin Interactions at Neuromuscular Junction	0.333	N/A
T Cell Receptor Signaling	0.333	0
Xenobiotic Metabolism CAR Signaling Pathway	0.333	N/A
Granzyme A Signaling	-0.333	N/A
Leukocyte Extravasation Signaling	0.277	N/A
Ferroptosis Signaling Pathway	-0.277	0
Guanine and Guanosine Salvage I	N/A	N/A
Role of Macrophages, Fibroblasts and Endothelial Cells in Rheumatoid Arthritis	N/A	N/A
Citrulline Biosynthesis	N/A	N/A
Acetone Degradation I (to Methylglyoxal)	N/A	N/A
Ethanol Degradation II	N/A	N/A
4-hydroxyproline Degradation I	N/A	N/A
Calcium Transport I	N/A	N/A
Glycogen Degradation III	N/A	N/A
Fatty Acid Biosynthesis Initiation II	N/A	N/A
T Cell Exhaustion Signaling Pathway	N/A	N/A
Methylglyoxal Degradation III	N/A	N/A
Dopamine Receptor Signaling	N/A	N/A
1,25-dihydroxyvitamin D3 Biosynthesis	N/A	N/A
Acetyl-CoA Biosynthesis I (Pyruvate Dehydrogenase Complex)	N/A	N/A
Parkinson's Signaling	N/A	N/A
L-cysteine Degradation III	N/A	N/A
Telomere Extension by Telomerase	N/A	N/A
Tight Junction Signaling	N/A	N/A
Protein Citrullination	N/A	N/A
Clathrin-mediated Endocytosis Signaling	N/A	N/A
FAT10 Signaling Pathway	N/A	N/A
2-ketoglutarate Dehydrogenase Complex	N/A	N/A
Glutamate Biosynthesis II	N/A	N/A
UVB-Induced MAPK Signaling	0	N/A
Xenobiotic Metabolism Signaling	N/A	N/A
Sertoli Cell-Sertoli Cell Junction Signaling	N/A	N/A
Gap Junction Signaling	N/A	N/A
Valine Degradation I	N/A	N/A
Systemic Lupus Erythematosus Signaling	N/A	N/A
Sucrose Degradation V (Mammalian)	N/A	N/A
Antigen Presentation Pathway	N/A	N/A
Axonal Guidance Signaling	N/A	N/A
Superoxide Radicals Degradation	N/A	N/A
Circadian Rhythm Signaling	N/A	N/A
Iron homeostasis signaling pathway	N/A	N/A
D-glucuronate Degradation I	N/A	N/A
Lipid Antigen Presentation by CD1	N/A	N/A
Androgen Signaling	0	N/A
TEC Kinase Signaling	0	N/A
GABA Receptor Signaling	N/A	N/A
Isoleucine Degradation I	N/A	N/A
Mechanisms of Viral Exit from Host Cells	N/A	N/A
Tryptophan Degradation III (Eukaryotic)	N/A	N/A
Remodeling of Epithelial Adherens Junctions	N/A	N/A
Polyamine Regulation in Colon Cancer	0	N/A
Role of Tissue Factor in Cancer	N/A	N/A
L-cysteine Degradation I	N/A	N/A
Ethanol Degradation IV	N/A	N/A
ATM Signaling	N/A	N/A
Arginine Biosynthesis IV	N/A	N/A
DNA Double-Strand Break Repair by Non-Homologous End Joining	N/A	N/A
Glycogen Degradation II	N/A	N/A
Antioxidant Action of Vitamin C	N/A	N/A
Ketolysis	N/A	N/A
Role of MAPK Signaling in the Pathogenesis of Influenza	N/A	N/A
IL-1 Signaling	0	N/A
Glutamine Biosynthesis I	N/A	N/A
Prostate Cancer Signaling	N/A	N/A
Glutamate Receptor Signaling	N/A	N/A
Aspartate Biosynthesis	N/A	N/A
Phagosome Maturation	N/A	N/A
Amyloid Processing	N/A	N/A
Germ Cell-Sertoli Cell Junction Signaling	N/A	N/A
Role of JAK1 and JAK3 in γc Cytokine Signaling	N/A	N/A
Glutamate Degradation II	N/A	N/A
Regulation of the Epithelial-Mesenchymal Transition Pathway	N/A	N/A
Glutaryl-CoA Degradation	N/A	N/A
Apelin Muscle Signaling Pathway	N/A	N/A
Glutamate Degradation X	N/A	N/A
Protein Ubiquitination Pathway	N/A	N/A
Virus Entry via Endocytic Pathways	N/A	N/A
Paxillin Signaling	0	N/A
Phenylalanine Degradation IV (Mammalian, via Side Chain)	N/A	N/A
Acetyl-CoA Biosynthesis III (from Citrate)	N/A	N/A
Adenine and Adenosine Salvage III	N/A	N/A
Noradrenaline and Adrenaline Degradation	N/A	N/A
Xenobiotic Metabolism PXR Signaling Pathway	0	0
Branched-chain α-keto acid Dehydrogenase Complex	N/A	N/A
Tryptophan Degradation X (Mammalian, via Tryptamine)	N/A	N/A
Molecular Mechanisms of Cancer	N/A	N/A
BER (Base Excision Repair) Pathway	N/A	N/A
Arginine Degradation I (Arginase Pathway)	N/A	N/A
Glucocorticoid Receptor Signaling	N/A	N/A

## Sheet: Age 
Supplementary table 12. List of canonical pathways identified by IPA software in the aging comparison (DSAD vs. DS + CTRO vs. CTRY)
© 2000-2025 QIAGEN. All rights reserved.
Canonical Pathways	CTRO vs CTRY	DSAD vs DS
Neutrophil Extracellular Trap Signaling Pathway	-2.287	-2.714
Production of Nitric Oxide and Reactive Oxygen Species in Macrophages	-2.496	-2.496
Sperm Motility	-1.89	-2.828
ERK/MAPK Signaling	-1.698	-2.668
Cardiac β-adrenergic Signaling	-1.633	-2.646
TEC Kinase Signaling	-2.121	-2.121
Oxidative Phosphorylation	-2.197	-1.859
BAG2 Signaling Pathway	-2	-2
Superpathway of Methionine Degradation	-2	-2
Opioid Signaling Pathway	-1.732	-2.268
Granzyme A Signaling	2	2
Synaptogenesis Signaling Pathway	-1.512	-2.191
Melatonin Signaling	-1.897	-1.732
Insulin Secretion Signaling Pathway	-1.964	-1.633
SNARE Signaling Pathway	-1.807	-1.789
ERK5 Signaling	1.89	1.633
Huntington's Disease Signaling	1.732	1.732
Neurovascular Coupling Signaling Pathway	-1.069	-2.324
Androgen Signaling	-1.89	-1.414
Apelin Adipocyte Signaling Pathway	1.89	1.414
Glioma Invasiveness Signaling	1.633	1.633
Reelin Signaling in Neurons	-1.732	-1.387
Signaling by Rho Family GTPases	-1.807	-1.291
Epithelial Adherens Junction Signaling	-1.941	-1.155
PFKFB4 Signaling Pathway	-1.342	-1.633
Synaptic Long Term Depression	-1.342	-1.606
Leukocyte Extravasation Signaling	-1.604	-1.291
Aldosterone Signaling in Epithelial Cells	-1.414	-1.414
UVB-Induced MAPK Signaling	-1.342	-1.342
CCR5 Signaling in Macrophages	-1.342	-1.342
HGF Signaling	-1.155	-1.508
MicroRNA Biogenesis Signaling Pathway	-1.155	-1.508
Pulmonary Healing Signaling Pathway	-1.155	-1.508
PPARα/RXRα Activation	-1.291	-1.291
Apoptosis Signaling	-1.414	-1.134
Antiproliferative Role of Somatostatin Receptor 2	1.414	1.134
Dopamine-DARPP32 Feedback in cAMP Signaling	-1.155	-1.387
Gαi Signaling	1.265	1.265
RHOGDI Signaling	2.121	0.333
PI3K Signaling in B Lymphocytes	-0.905	-1.508
Estrogen-Dependent Breast Cancer Signaling	1.342	1
TCA Cycle II (Eukaryotic)	-1.155	-1.155
Synaptic Long Term Potentiation	-0.775	-1.5
Role of NFAT in Cardiac Hypertrophy	-0.688	-1.528
Mitochondrial Dysfunction	1.364	0.843
IL-3 Signaling	-0.905	-1.265
CCR3 Signaling in Eosinophils	-0.905	-1.265
T Cell Receptor Signaling	-0.905	-1.265
Erythropoietin Signaling Pathway	-0.905	-1.265
Cardiac Hypertrophy Signaling (Enhanced)	-0.6	-1.569
IL-1 Signaling	-0.447	-1.633
CLEAR Signaling Pathway	-0.408	-1.633
Oxytocin Signaling Pathway	-1	-1
Serotonin Degradation	-1	-1
Antioxidant Action of Vitamin C	1	1
Aspartate Degradation II	-1	-1
Phenylalanine Degradation IV (Mammalian, via Side Chain)	-1	-1
Noradrenaline and Adrenaline Degradation	-1	-1
Tryptophan Degradation X (Mammalian, via Tryptamine)	-1	-1
BER (Base Excision Repair) Pathway	-1	-1
Systemic Lupus Erythematosus In B Cell Signaling Pathway	-0.832	-1.155
GPCR-Mediated Nutrient Sensing in Enteroendocrine Cells	-1.155	-0.832
JAK/STAT Signaling	1.134	0.816
GPCR-Mediated Integration of Enteroendocrine Signaling Exemplified by an L Cell	-0.816	-1.134
p70S6K Signaling	-0.775	-1.069
Xenobiotic Metabolism PXR Signaling Pathway	0.905	0.832
Renin-Angiotensin Signaling	-0.577	-1.155
NRF2-mediated Oxidative Stress Response	-0.728	-1
Fcγ Receptor-mediated Phagocytosis in Macrophages and Monocytes	-0.707	-1
VEGF Signaling	1	0.707
Integrin Signaling	-0.471	-1.213
Natural Killer Cell Signaling	-0.632	-1
LPS-stimulated MAPK Signaling	-0.632	-1
PDGF Signaling	-0.632	-1
EIF2 Signaling	0.632	1
Endocannabinoid Neuronal Synapse Pathway	0.577	0.832
Dilated Cardiomyopathy Signaling Pathway	0.378	-1
14-3-3-mediated Signaling	-0.535	-0.832
fMLP Signaling in Neutrophils	-0.535	-0.832
Apelin Endothelial Signaling Pathway	-0.535	-0.832
Glycolysis I	-1	-0.333
Regulation of Cellular Mechanics by Calpain Protease	0.816	0.447
Melanoma Signaling	0.816	0.447
IL-15 Signaling	0.816	0.447
Inhibition of ARE-Mediated mRNA Degradation Pathway	-0.447	-0.816
Oncostatin M Signaling	0.816	0.447
SPINK1 General Cancer Pathway	0.816	0.447
ERB2-ERBB3 Signaling	0.816	0.447
CNTF Signaling	0.816	0.447
IL-2 Signaling	0.816	0.447
Role of MAPK Signaling in Promoting the Pathogenesis of Influenza	-1	0.258
Necroptosis Signaling Pathway	-0.333	-0.905
HER-2 Signaling in Breast Cancer	0.728	0.5
Chemokine Signaling	0.905	0.302
Macropinocytosis Signaling	-0.378	-0.816
GNRH Signaling	-0.243	-0.943
Protein Kinase A Signaling	-0.2	-0.962
Neuroinflammation Signaling Pathway	-0.577	-0.577
Xenobiotic Metabolism CAR Signaling Pathway	0.577	0.577
Insulin Receptor Signaling	0.577	0.577
Adrenomedullin signaling pathway	-0.277	-0.832
Estrogen Receptor Signaling	-0.365	-0.73
Apelin Cardiomyocyte Signaling Pathway	-0.378	-0.707
Relaxin Signaling	-0.378	-0.707
Ceramide Signaling	0.707	0.378
Agrin Interactions at Neuromuscular Junction	-0.333	-0.707
UVC-Induced MAPK Signaling	-0.333	-0.707
ERBB Signaling	-0.333	-0.707
Regulation of eIF4 and p70S6K Signaling	-0.333	-0.707
Regulation of IL-2 Expression in Activated and Anergic T Lymphocytes	-0.333	-0.707
Telomerase Signaling	-0.333	-0.707
PAK Signaling	-0.333	-0.707
Systemic Lupus Erythematosus In T Cell Signaling Pathway	0.258	0.775
Isoleucine Degradation I	-1	0
Ketolysis	0	1
Fc Epsilon RI Signaling	-0.302	-0.632
mTOR Signaling	-0.302	-0.632
Xenobiotic Metabolism General Signaling Pathway	-0.302	-0.632
Glioblastoma Multiforme Signaling	-0.302	-0.632
Gα12/13 Signaling	0.905	0
Unfolded protein response	-0.447	-0.447
RAN Signaling	-0.447	0.447
PCP (Planar Cell Polarity) Pathway	-0.447	-0.447
Paxillin Signaling	0.577	-0.302
PI3K/AKT Signaling	-0.277	-0.577
Endocannabinoid Developing Neuron Pathway	0.535	0.277
Endothelin-1 Signaling	-0.258	-0.535
Ferroptosis Signaling Pathway	0.258	0.535
Chaperone Mediated Autophagy Signaling Pathway	-0.156	0.632
GM-CSF Signaling	0.378	-0.378
Polyamine Regulation in Colon Cancer	-0.378	-0.378
Sirtuin Signaling Pathway	0.539	0.18
Phospholipase C Signaling	0.471	0.243
Melanocyte Development and Pigmentation Signaling	0	-0.707
Gluconeogenesis I	-0.333	-0.333
Glioma Signaling	0.333	-0.333
BMP signaling pathway	0.333	-0.333
AMPK Signaling	-0.333	-0.277
G Protein Signaling Mediated by Tubby	-0.302	0.302
RHOA Signaling	0.302	0.302
α-Adrenergic Signaling	0	-0.577
CDK5 Signaling	0	-0.577
Ephrin B Signaling	0	-0.577
P2Y Purigenic Receptor Signaling Pathway	0	-0.535
Colorectal Cancer Metastasis Signaling	0	-0.535
Thrombin Signaling	0.258	-0.258
CTLA4 Signaling in Cytotoxic T Lymphocytes	-0.243	0.243
Cardiac Hypertrophy Signaling	0	-0.471
HIF1α Signaling	0	-0.471
Thrombopoietin Signaling	0	-0.378
NF-κB Activation by Viruses	0	-0.378
GDNF Family Ligand-Receptor Interactions	0	-0.378
UVA-Induced MAPK Signaling	0.378	0
PEDF Signaling	0	-0.378
Prolactin Signaling	0	-0.378
Neuregulin Signaling	0	-0.378
Acute Myeloid Leukemia Signaling	0.378	0
ERBB4 Signaling	0	-0.378
Renal Cell Carcinoma Signaling	0.378	0
VEGF Family Ligand-Receptor Interactions	0	-0.378
NGF Signaling	0.333	0
HMGB1 Signaling	0.333	0
Endometrial Cancer Signaling	0.333	0
Gαs Signaling	0	-0.302
SAPK/JNK Signaling	0.302	0
Cholecystokinin/Gastrin-mediated Signaling	0.277	0
Role of NFAT in Regulation of the Immune Response	0	-0.277
RAC Signaling	0	0.277
CXCR4 Signaling	0	-0.258
Role Of Osteoclasts In Rheumatoid Arthritis Signaling Pathway	0	-0.258
IL-8 Signaling	0.258	0
Oxytocin In Brain Signaling Pathway	0	0.243
Actin Cytoskeleton Signaling	0	-0.243
Ephrin Receptor Signaling	0	0.229
Role of Macrophages, Fibroblasts and Endothelial Cells in Rheumatoid Arthritis	N/A	N/A
Citrulline Biosynthesis	N/A	N/A
Methylglyoxal Degradation III	N/A	N/A
Dopamine Degradation	N/A	N/A
Dopamine Receptor Signaling	N/A	N/A
Acetyl-CoA Biosynthesis I (Pyruvate Dehydrogenase Complex)	N/A	N/A
Parkinson's Signaling	N/A	N/A
Tight Junction Signaling	N/A	N/A
Clathrin-mediated Endocytosis Signaling	N/A	N/A
FAT10 Signaling Pathway	N/A	N/A
2-ketoglutarate Dehydrogenase Complex	N/A	N/A
Mevalonate Pathway I	N/A	N/A
Xenobiotic Metabolism Signaling	N/A	N/A
Sertoli Cell-Sertoli Cell Junction Signaling	N/A	N/A
G Beta Gamma Signaling	0	0
Putrescine Degradation III	N/A	N/A
Gap Junction Signaling	N/A	N/A
Sucrose Degradation V (Mammalian)	N/A	N/A
Xenobiotic Metabolism AHR Signaling Pathway	0	0
D-myo-inositol (1,4,5)-Trisphosphate Biosynthesis	N/A	N/A
Antigen Presentation Pathway	N/A	N/A
Axonal Guidance Signaling	N/A	N/A
Superoxide Radicals Degradation	N/A	N/A
Ketogenesis	N/A	N/A
Circadian Rhythm Signaling	N/A	N/A
Iron homeostasis signaling pathway	N/A	N/A
Lipid Antigen Presentation by CD1	N/A	N/A
GABA Receptor Signaling	N/A	N/A
Mechanisms of Viral Exit from Host Cells	N/A	N/A
Tryptophan Degradation III (Eukaryotic)	0	0
Gαq Signaling	0	0
Remodeling of Epithelial Adherens Junctions	N/A	N/A
Role of Tissue Factor in Cancer	N/A	N/A
L-cysteine Degradation I	N/A	N/A
Ethanol Degradation IV	N/A	N/A
Arginine Biosynthesis IV	N/A	N/A
Glycogen Degradation II	N/A	N/A
Role of MAPK Signaling in the Pathogenesis of Influenza	N/A	N/A
Superpathway of Geranylgeranyldiphosphate Biosynthesis I (via Mevalonate)	N/A	N/A
Glutamate Receptor Signaling	N/A	N/A
Aspartate Biosynthesis	N/A	N/A
Phagosome Maturation	N/A	N/A
Germ Cell-Sertoli Cell Junction Signaling	N/A	N/A
Role of JAK1 and JAK3 in γc Cytokine Signaling	N/A	N/A
Stearate Biosynthesis I (Animals)	0	0
Glutamate Degradation II	N/A	N/A
Glutaryl-CoA Degradation	0	0
Pyruvate Fermentation to Lactate	N/A	N/A
Apelin Muscle Signaling Pathway	N/A	N/A
Protein Ubiquitination Pathway	N/A	N/A
Virus Entry via Endocytic Pathways	N/A	N/A
Molecular Mechanisms of Cancer	N/A	N/A
Arginine Degradation I (Arginase Pathway)	N/A	N/A
Glucocorticoid Receptor Signaling	N/A	N/A

## Sheet: genotype+age
Supplementary table 12. List of canonical pathways identified by IPA software in all four groups of comparison
© 2000-2025 QIAGEN. All rights reserved.
Canonical Pathways	CTRO vs CTRY	DSAD vs DS	DSAD vs CTRO	DS vs CTRY
Insulin Secretion Signaling Pathway	-1.964	-1.633	1.667	2.982
Neutrophil Extracellular Trap Signaling Pathway	-2.287	-2.714	1.155	1.826
Synaptogenesis Signaling Pathway	-1.512	-2.191	0.535	3.024
Myelination Signaling Pathway	-1.342	-1.964	1.155	2.524
ERK/MAPK Signaling	-1.698	-2.668	0.707	1.807
Reelin Signaling in Neurons	-1.732	-1.387	1.633	2.111
Netrin Signaling	-2.236	-2.449	2	0
Cardiac β-adrenergic Signaling	-1.633	-2.646	1	1.342
Oxidative Phosphorylation	-2.197	-1.859	0.905	1.569
SNARE Signaling Pathway	-1.807	-1.789	1.508	1.414
Production of Nitric Oxide and Reactive Oxygen Species in Macrophages	-2.496	-2.496	N/A	1.508
Synaptic Long Term Depression	-1.342	-1.606	1.134	2.324
WNT/β-catenin Signaling	-1.633	-1.134	2	1.633
Signaling by Rho Family GTPases	-1.807	-1.291	2	1.265
Opioid Signaling Pathway	-1.732	-2.268	0.832	1.528
Nitric Oxide Signaling in the Cardiovascular System	-1.89	-1.414	2.236	0.816
Epithelial Adherens Junction Signaling	-1.941	-1.155	2.236	0.905
Macrophage Classical Activation Signaling Pathway	1.89	1.414	-1	-1.89
Superpathway of Methionine Degradation	-2	-2	N/A	2
TCA Cycle II (Eukaryotic)	-1.155	-1.155	2	1.667
Melatonin Signaling	-1.897	-1.732	1.342	1
Neurovascular Coupling Signaling Pathway	-1.069	-2.324	1.414	1.155
Gαi Signaling	1.265	1.265	-1.633	1.667
Sperm Motility	-1.89	-2.828	N/A	0.816
Corticotropin Releasing Hormone Signaling	-0.905	-1.155	1.342	1.897
Mitochondrial Dysfunction	1.364	0.843	-1.569	-1.511
Apelin Adipocyte Signaling Pathway	1.89	1.414	N/A	1.89
Antiproliferative Role of Somatostatin Receptor 2	1.414	1.134	-1	1.633
ERK5 Signaling	1.89	1.633	N/A	1.633
Glioma Invasiveness Signaling	1.633	1.633	N/A	1.89
Huntington's Disease Signaling	1.732	1.732	N/A	1.667
Synaptic Long Term Potentiation	-0.775	-1.5	0.816	1.941
BAG2 Signaling Pathway	-2	-2	N/A	-1
Immunogenic Cell Death Signaling Pathway	-1.342	-2.236	N/A	1.342
Oxytocin Signaling Pathway	-1	-1	0.905	1.964
Glycolysis I	-1	-0.333	2	1.414
Chronic Myeloid Leukemia Signaling	-0.775	-1.069	0.447	2.309
Semaphorin Neuronal Repulsive Signaling Pathway	1	1.508	0.378	1.667
Role of NFAT in Cardiac Hypertrophy	-0.688	-1.528	1	1.291
Aldosterone Signaling in Epithelial Cells	-1.414	-1.414	N/A	1.633
RHOGDI Signaling	2.121	0.333	-1	-1
MicroRNA Biogenesis Signaling Pathway	-1.155	-1.508	-0.447	1.265
Hepatic Fibrosis Signaling Pathway	-1.414	-1.414	-0.816	0.728
Granzyme A Signaling	2	2	N/A	-0.333
Estrogen Receptor Signaling	-0.365	-0.73	1	2.2
PI3K Signaling in B Lymphocytes	-0.905	-1.508	0.447	1.414
GPCR-Mediated Nutrient Sensing in Enteroendocrine Cells	-1.155	-0.832	1	1.265
TEC Kinase Signaling	-2.121	-2.121	N/A	0
Apoptosis Signaling	-1.414	-1.134	N/A	-1.633
Tumor Microenvironment Pathway	1.265	0.632	0.378	1.897
Cardiac Hypertrophy Signaling (Enhanced)	-0.6	-1.569	-0.333	1.606
ATM Signaling	-2	-2	N/A	N/A
Aspartate Degradation II	-1	-1	N/A	2
IL-3 Signaling	-0.905	-1.265	0	1.667
CCR3 Signaling in Eosinophils	-0.905	-1.265	0	1.667
Protein Kinase A Signaling	-0.2	-0.962	0.707	1.886
Endocannabinoid Neuronal Synapse Pathway	0.577	0.832	-0.447	1.897
Relaxin Signaling	-0.378	-0.707	1	1.633
fMLP Signaling in Neutrophils	-0.535	-0.832	-0.447	1.897
NRF2-mediated Oxidative Stress Response	-0.728	-1	-0.378	1.604
Renin-Angiotensin Signaling	-0.577	-1.155	0.816	1.155
GNRH Signaling	-0.243	-0.943	0.707	1.807
Systemic Lupus Erythematosus In B Cell Signaling Pathway	-0.832	-1.155	0.447	1.265
Estrogen-Dependent Breast Cancer Signaling	1.342	1	N/A	1.342
PPARα/RXRα Activation	-1.291	-1.291	0.816	-0.258
Ephrin Receptor Signaling	0	0.229	0.378	3
JAK/STAT Signaling	1.134	0.816	N/A	1.633
p70S6K Signaling	-0.775	-1.069	0	1.732
HGF Signaling	-1.155	-1.508	0	0.905
Dopamine-DARPP32 Feedback in cAMP Signaling	-1.155	-1.387	N/A	1
Insulin Receptor Signaling	0.577	0.577	-0.816	1.508
PFKFB4 Signaling Pathway	-1.342	-1.633	N/A	-0.447
Dilated Cardiomyopathy Signaling Pathway	0.378	-1	1	1
Telomerase Signaling	-0.333	-0.707	0.447	1.89
AMPK Signaling	-0.333	-0.277	1	1.732
Androgen Signaling	-1.89	-1.414	N/A	0
Endothelin-1 Signaling	-0.258	-0.535	0	2.496
Adrenomedullin signaling pathway	-0.277	-0.832	0.447	1.732
Role of NFAT in Regulation of the Immune Response	0	-0.277	0.447	2.53
G Protein Signaling Mediated by Tubby	-0.302	0.302	N/A	2.646
Pulmonary Healing Signaling Pathway	-1.155	-1.508	0	0.577
Integrin Signaling	-0.471	-1.213	-0.447	1.069
Cardiac Hypertrophy Signaling	0	-0.471	-0.378	2.324
Leukocyte Extravasation Signaling	-1.604	-1.291	N/A	0.277
Role of PKR in Interferon Induction and Antiviral Response	1.342	1.342	N/A	-0.447
CCR5 Signaling in Macrophages	-1.342	-1.342	N/A	0.447
Natural Killer Cell Signaling	-0.632	-1	-0.447	1
EIF2 Signaling	0.632	1	N/A	1.414
Sirtuin Signaling Pathway	0.539	0.18	1.265	-1.043
Sumoylation Pathway	-1	0	N/A	-2
Calcium Signaling	-0.333	-1.155	1.134	-0.378
CLEAR Signaling Pathway	-0.408	-1.633	0	-0.943
α-Adrenergic Signaling	0	-0.577	0.447	1.897
HER-2 Signaling in Breast Cancer	0.728	0.5	-1.414	-0.258
Phospholipase C Signaling	0.471	0.243	-0.447	1.732
Apelin Endothelial Signaling Pathway	-0.535	-0.832	0	1.508
Role of MAPK Signaling in Promoting the Pathogenesis of Influenza	-1	0.258	0.447	1.155
VEGF Signaling	1	0.707	N/A	1.134
mTOR Signaling	-0.302	-0.632	0	1.897
Human Embryonic Stem Cell Pluripotency	-0.905	-1.265	0	0.632
Erythropoietin Signaling Pathway	-0.905	-1.265	0	0.632
GPCR-Mediated Integration of Enteroendocrine Signaling Exemplified by an L Cell	-0.816	-1.134	N/A	-0.816
Chaperone Mediated Autophagy Signaling Pathway	-0.156	0.632	1.069	0.898
Apelin Cardiomyocyte Signaling Pathway	-0.378	-0.707	N/A	1.633
G Beta Gamma Signaling	0	0	0.707	2
UVB-Induced MAPK Signaling	-1.342	-1.342	N/A	0
Regulation of Actin-based Motility by Rho	-0.378	-1.134	N/A	1.134
LPS-stimulated MAPK Signaling	-0.632	-1	0	1
Thrombin Signaling	0.258	-0.258	0	2.111
Chemokine Signaling	0.905	0.302	0	1.414
Melanoma Signaling	0.816	0.447	N/A	1.342
IL-15 Signaling	0.816	0.447	N/A	1.342
Inhibition of ARE-Mediated mRNA Degradation Pathway	-0.447	-0.816	N/A	1.342
Oncostatin M Signaling	0.816	0.447	N/A	1.342
SPINK1 General Cancer Pathway	0.816	0.447	N/A	1.342
ERB2-ERBB3 Signaling	0.816	0.447	N/A	1.342
CNTF Signaling	0.816	0.447	N/A	1.342
IL-2 Signaling	0.816	0.447	N/A	1.342
Cancer Drug Resistance By Drug Efflux	0.816	0.447	N/A	1.342
FLT3 Signaling in Hematopoietic Progenitor Cells	0.816	0.447	N/A	1.342
Glioblastoma Multiforme Signaling	-0.302	-0.632	0	1.667
Melanocyte Development and Pigmentation Signaling	0	-0.707	0.447	1.414
PI3K/AKT Signaling	-0.277	-0.577	0.447	1.265
Fcγ Receptor-mediated Phagocytosis in Macrophages and Monocytes	-0.707	-1	N/A	0.816
IL-6 Signaling	0	-0.378	-1	1.134
T Cell Receptor Signaling	-0.905	-1.265	0	0.333
Ephrin B Signaling	0	-0.577	N/A	1.897
Systemic Lupus Erythematosus In T Cell Signaling Pathway	0.258	0.775	1.134	0.302
CXCR4 Signaling	0	-0.258	-0.447	1.732
IL-8 Signaling	0.258	0	-0.447	1.732
Gαs Signaling	0	-0.302	1	1.134
Neuroinflammation Signaling Pathway	-0.577	-0.577	N/A	1.265
Regulation Of The Epithelial Mesenchymal Transition By Growth Factors Pathway	-0.632	-0.333	0.447	1
Oxytocin In Brain Signaling Pathway	0	0.243	0	2.138
B Cell Receptor Signaling	-0.302	-0.905	0.447	0.707
PDGF Signaling	-0.632	-1	N/A	0.707
IGF-1 Signaling	0.378	-0.378	0.447	1.134
Macropinocytosis Signaling	-0.378	-0.816	N/A	1.134
Endocannabinoid Developing Neuron Pathway	0.535	0.277	0	1.508
SAPK/JNK Signaling	0.302	0	-1	1
Colorectal Cancer Metastasis Signaling	0	-0.535	0.378	1.387
P2Y Purigenic Receptor Signaling Pathway	0	-0.535	0	1.732
Gα12/13 Signaling	0.905	0	-1	0.333
Unfolded protein response	-0.447	-0.447	N/A	1.342
Regulation of eIF4 and p70S6K Signaling	-0.333	-0.707	0	1.134
Regulation of IL-2 Expression in Activated and Anergic T Lymphocytes	-0.333	-0.707	0	1.134
Gαq Signaling	0	0	N/A	2.121
Ceramide Signaling	0.707	0.378	-1	0
Gluconeogenesis I	-0.333	-0.333	N/A	1.414
IL-1 Signaling	-0.447	-1.633	N/A	0
Regulation of Cellular Mechanics by Calpain Protease	0.816	0.447	N/A	0.816
HIF1α Signaling	0	-0.471	0	1.604
Autophagy	0	-0.905	1.134	0
UVA-Induced MAPK Signaling	0.378	0	N/A	1.633
Renal Cell Carcinoma Signaling	0.378	0	0	1.633
Serotonin Degradation	-1	-1	N/A	N/A
Antioxidant Action of Vitamin C	1	1	N/A	N/A
Phenylalanine Degradation IV (Mammalian, via Side Chain)	-1	-1	N/A	N/A
Noradrenaline and Adrenaline Degradation	-1	-1	N/A	N/A
Tryptophan Degradation X (Mammalian, via Tryptamine)	-1	-1	N/A	N/A
BER (Base Excision Repair) Pathway	-1	-1	N/A	N/A
CTLA4 Signaling in Cytotoxic T Lymphocytes	-0.243	0.243	-0.707	-0.775
Necroptosis Signaling Pathway	-0.333	-0.905	0	0.707
14-3-3-mediated Signaling	-0.535	-0.832	0	0.577
Fc Epsilon RI Signaling	-0.302	-0.632	0	1
Xenobiotic Metabolism General Signaling Pathway	-0.302	-0.632	N/A	1
RAN Signaling	-0.447	0.447	N/A	1
CDK5 Signaling	0	-0.577	-0.378	0.905
PKCθ Signaling in T Lymphocytes	0	-0.707	0	1.134
BMP signaling pathway	0.333	-0.333	0.447	0.707
Glioma Signaling	0.333	-0.333	0	1.134
eNOS Signaling	-0.378	-0.707	N/A	0.707
RAC Signaling	0	0.277	0	1.508
Role Of Osteoclasts In Rheumatoid Arthritis Signaling Pathway	0	-0.258	0	1.508
UVC-Induced MAPK Signaling	-0.333	-0.707	N/A	0.707
ERBB Signaling	-0.333	-0.707	N/A	0.707
NGF Signaling	0.333	0	0	1.414
HMGB1 Signaling	0.333	0	0	1.414
PAK Signaling	-0.333	-0.707	0	0.707
Xenobiotic Metabolism PXR Signaling Pathway	0.905	0.832	0	0
GM-CSF Signaling	0.378	-0.378	0	0.816
Cholecystokinin/Gastrin-mediated Signaling	0.277	0	N/A	1.265
Actin Cytoskeleton Signaling	0	-0.243	-0.447	0.832
Thrombopoietin Signaling	0	-0.378	N/A	1.134
Actin Nucleation by ARP-WASP Complex	0.378	0	N/A	1.134
STAT3 Pathway	0	-0.378	0	1.134
GDNF Family Ligand-Receptor Interactions	0	-0.378	0	1.134
Prolactin Signaling	0	-0.378	N/A	1.134
Neuregulin Signaling	0	-0.378	N/A	1.134
IL-17 Signaling	0.378	0	N/A	1.134
ERBB4 Signaling	0	-0.378	N/A	1.134
VEGF Family Ligand-Receptor Interactions	0	-0.378	N/A	1.134
Xenobiotic Metabolism CAR Signaling Pathway	0.577	0.577	N/A	0.333
Endometrial Cancer Signaling	0.333	0	N/A	1.134
Ovarian Cancer Signaling	0.707	0	0	0.707
Agrin Interactions at Neuromuscular Junction	-0.333	-0.707	N/A	0.333
PCP (Planar Cell Polarity) Pathway	-0.447	-0.447	N/A	0.447
Mouse Embryonic Stem Cell Pluripotency	0.378	0	N/A	0.816
Thyroid Cancer Signaling	0.378	0	N/A	0.816
Neurotrophin/TRK Signaling	0.378	0	N/A	0.816
TGF-β Signaling	0.378	0	N/A	0.816
Role of NANOG in Mammalian Embryonic Stem Cell Pluripotency	0.378	0	N/A	0.816
Acute Myeloid Leukemia Signaling	0.378	0	N/A	0.816
Senescence Pathway	-0.258	-0.258	0.378	0.277
NF-κB Activation by Viruses	0	-0.378	N/A	0.707
PEDF Signaling	0	-0.378	N/A	0.707
Ferroptosis Signaling Pathway	0.258	0.535	0	-0.277
RHOA Signaling	0.302	0.302	N/A	0.447
MSP-RON Signaling In Cancer Cells Pathway	0.333	0	N/A	0.707
Acute Phase Response Signaling	0.333	0	N/A	0.707
Isoleucine Degradation I	-1	0	N/A	N/A
Ketolysis	0	1	N/A	N/A
FcγRIIB Signaling in B Lymphocytes	0.447	0	N/A	0.447
Paxillin Signaling	0.577	-0.302	N/A	0
IL-12 Signaling and Production in Macrophages	0	0	-0.447	-0.333
Polyamine Regulation in Colon Cancer	-0.378	-0.378	N/A	0
Guanine and Guanosine Salvage I	N/A	N/A	N/A	N/A
Role of Macrophages, Fibroblasts and Endothelial Cells in Rheumatoid Arthritis	N/A	N/A	N/A	N/A
Citrulline Biosynthesis	N/A	N/A	N/A	N/A
Acetone Degradation I (to Methylglyoxal)	N/A	N/A	N/A	N/A
Ethanol Degradation II	N/A	N/A	N/A	N/A
4-hydroxyproline Degradation I	N/A	N/A	N/A	N/A
Calcium Transport I	N/A	N/A	N/A	N/A
Glycogen Degradation III	N/A	N/A	N/A	N/A
Fatty Acid Biosynthesis Initiation II	N/A	N/A	N/A	N/A
T Cell Exhaustion Signaling Pathway	N/A	N/A	N/A	N/A
Methylglyoxal Degradation III	N/A	N/A	N/A	N/A
Dopamine Degradation	N/A	N/A	N/A	N/A
Dopamine Receptor Signaling	N/A	N/A	N/A	N/A
1,25-dihydroxyvitamin D3 Biosynthesis	N/A	N/A	N/A	N/A
Acetyl-CoA Biosynthesis I (Pyruvate Dehydrogenase Complex)	N/A	N/A	N/A	N/A
Parkinson's Signaling	N/A	N/A	N/A	N/A
L-cysteine Degradation III	N/A	N/A	N/A	N/A
Telomere Extension by Telomerase	N/A	N/A	N/A	N/A
Tight Junction Signaling	N/A	N/A	N/A	N/A
Protein Citrullination	N/A	N/A	N/A	N/A
Clathrin-mediated Endocytosis Signaling	N/A	N/A	N/A	N/A
FAT10 Signaling Pathway	N/A	N/A	N/A	N/A
2-ketoglutarate Dehydrogenase Complex	N/A	N/A	N/A	N/A
Glutamate Biosynthesis II	N/A	N/A	N/A	N/A
Mevalonate Pathway I	N/A	N/A	N/A	N/A
Xenobiotic Metabolism Signaling	N/A	N/A	N/A	N/A
Sertoli Cell-Sertoli Cell Junction Signaling	N/A	N/A	N/A	N/A
Putrescine Degradation III	N/A	N/A	N/A	N/A
Gap Junction Signaling	N/A	N/A	N/A	N/A
Valine Degradation I	N/A	N/A	N/A	N/A
Systemic Lupus Erythematosus Signaling	N/A	N/A	N/A	N/A
Sucrose Degradation V (Mammalian)	N/A	N/A	N/A	N/A
Xenobiotic Metabolism AHR Signaling Pathway	0	0	N/A	0
D-myo-inositol (1,4,5)-Trisphosphate Biosynthesis	N/A	N/A	N/A	N/A
Antigen Presentation Pathway	N/A	N/A	N/A	N/A
Axonal Guidance Signaling	N/A	N/A	N/A	N/A
Superoxide Radicals Degradation	N/A	N/A	N/A	N/A
Ketogenesis	N/A	N/A	N/A	N/A
Circadian Rhythm Signaling	N/A	N/A	N/A	N/A
Iron homeostasis signaling pathway	N/A	N/A	N/A	N/A
D-glucuronate Degradation I	N/A	N/A	N/A	N/A
Lipid Antigen Presentation by CD1	N/A	N/A	N/A	N/A
GABA Receptor Signaling	N/A	N/A	N/A	N/A
Mechanisms of Viral Exit from Host Cells	N/A	N/A	N/A	N/A
Tryptophan Degradation III (Eukaryotic)	0	0	N/A	N/A
Remodeling of Epithelial Adherens Junctions	N/A	N/A	N/A	N/A
Role of Tissue Factor in Cancer	N/A	N/A	N/A	N/A
L-cysteine Degradation I	N/A	N/A	N/A	N/A
Ethanol Degradation IV	N/A	N/A	N/A	N/A
Arginine Biosynthesis IV	N/A	N/A	N/A	N/A
DNA Double-Strand Break Repair by Non-Homologous End Joining	N/A	N/A	N/A	N/A
Glycogen Degradation II	N/A	N/A	N/A	N/A
Role of MAPK Signaling in the Pathogenesis of Influenza	N/A	N/A	N/A	N/A
Superpathway of Geranylgeranyldiphosphate Biosynthesis I (via Mevalonate)	N/A	N/A	N/A	N/A
Glutamine Biosynthesis I	N/A	N/A	N/A	N/A
Prostate Cancer Signaling	N/A	N/A	N/A	N/A
Glutamate Receptor Signaling	N/A	N/A	N/A	N/A
Aspartate Biosynthesis	N/A	N/A	N/A	N/A
Phagosome Maturation	N/A	N/A	N/A	N/A
Amyloid Processing	N/A	N/A	N/A	N/A
Germ Cell-Sertoli Cell Junction Signaling	N/A	N/A	N/A	N/A
Role of JAK1 and JAK3 in γc Cytokine Signaling	N/A	N/A	N/A	N/A
Stearate Biosynthesis I (Animals)	0	0	N/A	N/A
Glutamate Degradation II	N/A	N/A	N/A	N/A
Regulation of the Epithelial-Mesenchymal Transition Pathway	N/A	N/A	N/A	N/A
Glutaryl-CoA Degradation	0	0	N/A	N/A
Pyruvate Fermentation to Lactate	N/A	N/A	N/A	N/A
Apelin Muscle Signaling Pathway	N/A	N/A	N/A	N/A
Glutamate Degradation X	N/A	N/A	N/A	N/A
Protein Ubiquitination Pathway	N/A	N/A	N/A	N/A
Virus Entry via Endocytic Pathways	N/A	N/A	N/A	N/A
Acetyl-CoA Biosynthesis III (from Citrate)	N/A	N/A	N/A	N/A
Adenine and Adenosine Salvage III	N/A	N/A	N/A	N/A
Branched-chain α-keto acid Dehydrogenase Complex	N/A	N/A	N/A	N/A
Molecular Mechanisms of Cancer	N/A	N/A	N/A	N/A
Arginine Degradation I (Arginase Pathway)	N/A	N/A	N/A	N/A
Glucocorticoid Receptor Signaling	N/A	N/A	N/A	N/A
