# Supplementary material for: Proteome Signature of Alzheimer-Like Phenotypes in Frontal Cortices From Young and Old Individuals With Down Syndrome
Source: Mol Neurobiol. 2025 Nov 21;63(1):126. doi: 10.1007/s12035-025-05432-0 (PMC12638384; doi:10.1007/s12035-025-05432-0)
Supplement: Supplementary file 12 — (XLSX 22.4 KB) [file 12035_2025_5432_MOESM12_ESM.xlsx]

## Sheet: Genotype
Supplementary table 13. List of Disease and functions identified by IPA software in the genotype comparison (DS vs. CTRY + DSAD vs. CTRO)
© 2000-2025 QIAGEN. All rights reserved.
Diseases and Bio Functions	DS vs CTRY	DSAD vs CTRO
Degenerative dementia	11.0503	6.03665
Alzheimer disease	10.3591	5.37424
Severe psychological disorder	8.21645	4.51265
Schizophrenia	7.42454	2.61667
Proliferation of neuronal cells	3.78824	2.02845
Cerebral degeneration	3.70858	1.77223
Cell viability of cortical neurons	3.26387	1.77223
Familial neurological disorder	3.70815	1.30451
Degenerative brain disorder	4.8326	0
Non-Alzheimer degenerative dementia	2.63035	1.88976
Progressive parkinsonism	2.27775	1.67049
Disorder of basal ganglia	3.26387	0
Familial psychiatric disease	3.26094	0
Long-term potentiation of hippocampal neurons	3.14669	0
Survival of cephalic neurons	3.10816	0
Cell viability of cerebral cortex cells	3.10816	0
Bipolar disorder	1.53338	1.45674
Creutzfeldt-Jakob disease	1.37162	1.58622
Adult neuronal ceroid lipofuscinosis	1.37162	1.58622
Frontotemporal dementia with parkinsonism	1.37162	1.58622
Proliferation of hippocampal neurons	1.37162	1.58622
Neuronal cell death	2.83773	0
Outgrowth of neurons	2.80773	0
Familial encephalopathy	2.77293	0
Production of reactive oxygen species	2.74457	0
Cerebral atrophy	2.74457	0
Leprosy	2.74457	0
Morphology of neuroglia	2.74457	0
Transmembrane potential of mitochondria	2.74457	0
Concentration of cholesterol	2.74457	0
Frontotemporal lobar degeneration or amyotrophic lateral sclerosis	2.74457	0
Down syndrome	2.55952	0
Growth of neurites	2.5333	0
Morphology of nervous tissue	2.5333	0
Neuromuscular disease	2.52138	0
Movement Disorders	2.41105	0
Familial congenital malformation	2.3141	0
Moderate Alzheimer disease	2.27986	0
Neurodegeneration of hippocampus	2.27986	0
Progressive motor neuropathy	2.27775	0
Cell death of cerebral cortex cells	2.2668	0
Outgrowth of neurites	2.04402	0
Neurodegeneration of cortical neurons	1.99119	0
Microtubule dynamics	1.92184	0
Quantity of Ca2+	1.78165	0
Lewy body disease	1.61783	0
Congenital neurological disorder	1.61783	0
Growth of axons	1.61783	0
Proliferation of cerebral cortex cells	1.61783	0
Major affective disorder	0	1.60127
Differentiation of hippocampal neurons	0	1.58622
Polarity of hippocampal neurons	0	1.58622
Development of neurons	1.58334	0
Neuritogenesis	1.53338	0
Huntington Disease	1.48393	0
Development of head	1.47872	0
Outgrowth of brain cells	1.37162	0
Killing of hippocampal neurons	1.37162	0
Production of superoxide	1.37162	0
Cell cycle progression of cortical neurons	1.37162	0
Oxidative stress response of cellular membrane	1.37162	0
Quantity of ceramide	1.37162	0
Sporadic amyotrophic lateral sclerosis	1.37162	0
Integrity of mitochondrial membrane	1.37162	0
Localization of protein	1.37162	0
Advanced Alzheimer disease	1.37162	0
Disruption of microtubules	1.37162	0
Duplication 15q11-q13 positive autism spectrum disorder	1.37162	0
Resting membrane potential of hippocampal neurons	1.37162	0
Depletion of glutathione	1.37162	0
Neurodegeneration of hippocampal neurons	1.37162	0
Deposition of amyloid fibrils	1.37162	0
Accumulation of C18-ceramide	1.37162	0
Proliferation of multilineage progenitor cells	1.37162	0
Huntington disease grade 3 Huntington disease	1.37162	0
Dysfunction of neurons	1.37162	0
Quantity of apoptotic cortical neurons	1.37162	0
Differentiation of multilineage progenitor cells	1.37162	0
Peroxidation of lipid	1.37162	0
Concentration of cyclic GMP	1.37162	0
Dutch variant APP-related cerebral amyloid angiopathy	1.37162	0
Concentration of ATP	1.37162	0
Metabolism of D-glucose	1.37162	0
Disruption of cytoskeleton	1.37162	0
Cell death of astrocytes	1.37162	0
Neurodegeneration of amygdala	1.37162	0
Apoptosis of pyramidal neurons	1.37162	0
Neurotoxicity of hippocampal neurons	1.37162	0
Remodeling of F-actin structure	1.37162	0
Pyknosis of nucleus	1.37162	0
Huntington disease grade 1 Huntington disease	1.37162	0
Loss of neurons in central nervous system	1.37162	0
Morphology of dendritic spines	1.37162	0
Morphology of microglia	1.37162	0
Killing of macrophages	1.37162	0
Atrophy of cerebral neocortex	1.37162	0
Connection of parahippocampal gyrus	1.37162	0
Development of dentate gyrus	1.37162	0
Depolarization of mitochondria	1.37162	0
Accumulation of cholesterol	1.37162	0
Volume of astrocytes	1.37162	0
Connection of prefrontal cortex	1.37162	0
Synaptogenesis of neurons	1.37162	0
Fragmentation of mitochondria	1.37162	0
Huntington disease grade 4 Huntington disease	1.37162	0
Activation of microglia	1.37162	0
Tyrosine phosphorylation of protein	1.37162	0
Activation of superior temporal gyrus	1.37162	0
Idiopathic autism spectrum disorder	1.37162	0
Oxidation of protein	1.37162	0
Injury of hippocampal neurons	1.37162	0
Stabilization of microtubules	1.37162	0
Neuritic dystrophy of hippocampal neurons	1.37162	0
Guidance of axons	1.37162	0
Cytotoxicity of hippocampal neurons	1.37162	0
Uncoupling of mitochondria	1.37162	0
Cell death of cortical neurons	1.35332	0

## Sheet: Age 
Supplementary table 13. List of Disease and functions identified by IPA software in the aging comparison (DSAD vs. DS + CTRO vs. CTRY)
© 2000-2025 QIAGEN. All rights reserved.
Diseases and Bio Functions	CTRO vs CTRY	DSAD vs DS
Degenerative dementia	9.40209	10.3539
Severe psychological disorder	9.58097	9.09019
Alzheimer disease	8.85384	9.80365
Schizophrenia	9.74717	8.9042
Degenerative brain disorder	3.84338	3.6738
Familial neurological disorder	3.74267	3.54654
Survival of cephalic neurons	3.32896	3.16378
Cell viability of cerebral cortex cells	3.32896	3.16378
Cell viability of cortical neurons	2.92429	2.79015
Cerebral degeneration	2.92429	2.79015
Familial encephalopathy	2.93371	2.77288
Neuronal cell death	2.56613	2.36629
Familial psychiatric disease	2.49491	2.36494
Cerebral atrophy	2.33499	2.26381
Leprosy	2.33499	2.26381
Frontotemporal lobar degeneration or amyotrophic lateral sclerosis	2.33499	2.26381
Disorder of basal ganglia	2.35056	2.19832
Bipolar disorder	1.99861	2.45829
Congenital neurological disorder	2.2703	2.16937
Proliferation of neuronal cells	2.2703	2.16937
Familial congenital malformation	2.22612	1.99978
Down syndrome	2.15698	1.96818
Non-Alzheimer degenerative dementia	2.04964	1.95067
Moderate Alzheimer disease	1.87796	1.80855
Neuromuscular disease	1.80029	1.68054
Progressive motor neuropathy	1.71395	1.61882
Progressive parkinsonism	1.71395	1.61882
Movement Disorders	1.69882	1.58108
Congenital encephalopathy	1.5969	1.52923
Degeneration of neurons	1.5969	1.52923
Activation of cerebral cortex	1.5969	1.52923
Cell viability of hippocampal neurons	1.5969	1.52923
Morphology of nervous tissue	1.5969	1.52923
Epilepsy or neurodevelopmental disorder	1.46491	1.37357
Outgrowth of neurites	1.39491	1.32895

## Sheet: genotype+age
Supplementary table 13. List of Disease and functions identified by IPA software in all four groups of comparison
© 2000-2025 QIAGEN. All rights reserved.
Diseases and Bio Functions	CTRO vs CTRY	DSAD vs DS	DSAD vs CTRO	DS vs CTRY
Progressive parkinsonism	1.71395	1.61882	1.67049	2.27775
Proliferation of neuronal cells	2.2703	2.16937	2.02845	3.78824
Non-Alzheimer degenerative dementia	2.04964	1.95067	1.88976	2.63035
Cerebral degeneration	2.92429	2.79014	1.77223	3.70858
Degenerative dementia	9.40209	10.3539	6.03665	11.0503
Alzheimer disease	8.85384	9.80365	5.37424	10.3591
Cell viability of cortical neurons	2.92429	2.79014	1.77223	3.26387
Familial neurological disorder	3.74267	3.54654	1.30451	3.70815
Severe psychological disorder	9.58097	9.09019	4.51265	8.21645
Schizophrenia	9.74717	8.9042	2.61667	7.42454
Bipolar disorder	1.99861	2.45829	1.45674	1.53338
Morphology of nervous tissue	1.5969	1.52923	0	2.5333
Outgrowth of neurites	1.39491	1.32895	0	2.04402
Movement Disorders	1.69882	1.58108	0	2.41105
Neuromuscular disease	1.80029	1.68054	0	2.52138
Disorder of basal ganglia	2.35055	2.19832	0	3.26387
Progressive motor neuropathy	1.71395	1.61882	0	2.27775
Familial psychiatric disease	2.49491	2.36494	0	3.26094
Degenerative brain disorder	3.84338	3.6738	0	4.8326
Moderate Alzheimer disease	1.87796	1.80855	0	2.27986
Cerebral atrophy	2.33499	2.26381	0	2.74457
Leprosy	2.33499	2.26381	0	2.74457
Frontotemporal lobar degeneration or amyotrophic lateral sclerosis	2.33499	2.26381	0	2.74457
Down syndrome	2.15698	1.96818	0	2.55952
Neuronal cell death	2.56613	2.36629	0	2.83773
Familial congenital malformation	2.22613	1.99978	0	2.3141
Familial encephalopathy	2.93371	2.77288	0	2.77293
Survival of cephalic neurons	3.32896	3.16378	0	3.10816
Cell viability of cerebral cortex cells	3.32896	3.16378	0	3.10816
Congenital neurological disorder	2.2703	2.16937	0	1.61783
Creutzfeldt-Jakob disease	0	0	1.58622	1.37163
Degeneration of neurons	1.5969	1.52923	0	0
Activation of cerebral cortex	1.5969	1.52923	0	0
Adult neuronal ceroid lipofuscinosis	0	0	1.58622	1.37163
Frontotemporal dementia with parkinsonism	0	0	1.58622	1.37163
Congenital encephalopathy	1.5969	1.52923	0	0
Proliferation of hippocampal neurons	0	0	1.58622	1.37163
Epilepsy or neurodevelopmental disorder	1.46491	1.37357	0	0
Cell viability of hippocampal neurons	1.5969	1.52923	0	0
Outgrowth of brain cells	0	0	0	1.37163
Killing of hippocampal neurons	0	0	0	1.37163
Production of superoxide	0	0	0	1.37163
Cell cycle progression of cortical neurons	0	0	0	1.37163
Oxidative stress response of cellular membrane	0	0	0	1.37163
Quantity of ceramide	0	0	0	1.37163
Growth of neurites	0	0	0	2.5333
Sporadic amyotrophic lateral sclerosis	0	0	0	1.37163
Production of reactive oxygen species	0	0	0	2.74457
Integrity of mitochondrial membrane	0	0	0	1.37163
Localization of protein	0	0	0	1.37163
Huntington Disease	0	0	0	1.48393
Advanced Alzheimer disease	0	0	0	1.37163
Disruption of microtubules	0	0	0	1.37163
Duplication 15q11-q13 positive autism spectrum disorder	0	0	0	1.37163
Resting membrane potential of hippocampal neurons	0	0	0	1.37163
Depletion of glutathione	0	0	0	1.37163
Neurodegeneration of hippocampal neurons	0	0	0	1.37163
Deposition of amyloid fibrils	0	0	0	1.37163
Accumulation of C18-ceramide	0	0	0	1.37163
Proliferation of multilineage progenitor cells	0	0	0	1.37163
Huntington disease grade 3 Huntington disease	0	0	0	1.37163
Major affective disorder	0	0	1.60127	0
Neurodegeneration of hippocampus	0	0	0	2.27986
Lewy body disease	0	0	0	1.61783
Dysfunction of neurons	0	0	0	1.37163
Quantity of apoptotic cortical neurons	0	0	0	1.37163
Differentiation of multilineage progenitor cells	0	0	0	1.37163
Outgrowth of neurons	0	0	0	2.80773
Peroxidation of lipid	0	0	0	1.37163
Morphology of neuroglia	0	0	0	2.74457
Transmembrane potential of mitochondria	0	0	0	2.74457
Concentration of cyclic GMP	0	0	0	1.37163
Dutch variant APP-related cerebral amyloid angiopathy	0	0	0	1.37163
Concentration of ATP	0	0	0	1.37163
Concentration of cholesterol	0	0	0	2.74457
Quantity of Ca2+	0	0	0	1.78165
Metabolism of D-glucose	0	0	0	1.37163
Disruption of cytoskeleton	0	0	0	1.37163
Cell death of astrocytes	0	0	0	1.37163
Development of neurons	0	0	0	1.58334
Neurodegeneration of amygdala	0	0	0	1.37163
Development of head	0	0	0	1.47872
Cell death of cerebral cortex cells	0	0	0	2.2668
Apoptosis of pyramidal neurons	0	0	0	1.37163
Differentiation of hippocampal neurons	0	0	1.58622	0
Neurotoxicity of hippocampal neurons	0	0	0	1.37163
Cell death of cortical neurons	0	0	0	1.35332
Polarity of hippocampal neurons	0	0	1.58622	0
Remodeling of F-actin structure	0	0	0	1.37163
Pyknosis of nucleus	0	0	0	1.37163
Huntington disease grade 1 Huntington disease	0	0	0	1.37163
Loss of neurons in central nervous system	0	0	0	1.37163
Morphology of dendritic spines	0	0	0	1.37163
Morphology of microglia	0	0	0	1.37163
Killing of macrophages	0	0	0	1.37163
Neuritogenesis	0	0	0	1.53338
Atrophy of cerebral neocortex	0	0	0	1.37163
Connection of parahippocampal gyrus	0	0	0	1.37163
Long-term potentiation of hippocampal neurons	0	0	0	3.14669
Microtubule dynamics	0	0	0	1.92184
Development of dentate gyrus	0	0	0	1.37163
Growth of axons	0	0	0	1.61783
Depolarization of mitochondria	0	0	0	1.37163
Accumulation of cholesterol	0	0	0	1.37163
Volume of astrocytes	0	0	0	1.37163
Connection of prefrontal cortex	0	0	0	1.37163
Synaptogenesis of neurons	0	0	0	1.37163
Fragmentation of mitochondria	0	0	0	1.37163
Huntington disease grade 4 Huntington disease	0	0	0	1.37163
Activation of microglia	0	0	0	1.37163
Tyrosine phosphorylation of protein	0	0	0	1.37163
Neurodegeneration of cortical neurons	0	0	0	1.99119
Activation of superior temporal gyrus	0	0	0	1.37163
Idiopathic autism spectrum disorder	0	0	0	1.37163
Oxidation of protein	0	0	0	1.37163
Injury of hippocampal neurons	0	0	0	1.37163
Proliferation of cerebral cortex cells	0	0	0	1.61783
Stabilization of microtubules	0	0	0	1.37163
Neuritic dystrophy of hippocampal neurons	0	0	0	1.37163
Guidance of axons	0	0	0	1.37163
Cytotoxicity of hippocampal neurons	0	0	0	1.37163
Uncoupling of mitochondria	0	0	0	1.37163
