# Supplementary material for: Proteome Signature of Alzheimer-Like Phenotypes in Frontal Cortices From Young and Old Individuals With Down Syndrome
Source: Mol Neurobiol. 2025 Nov 21;63(1):126. doi: 10.1007/s12035-025-05432-0 (PMC12638384; doi:10.1007/s12035-025-05432-0)
Supplement: Supplementary file 13 — (XLSX 26.7 KB) [file 12035_2025_5432_MOESM13_ESM.xlsx]

## Sheet: DSY vs Ts66 3M
Supplementary table 14. List of Canonical pathways identified by IPA software overlapping between mice and humans comparisons
© 2000-2024 QIAGEN. All rights reserved.
Canonical Pathways	3M TS66 vs Eu	DS vs CTRY
Synaptogenesis Signaling Pathway	5.112	3.024
Neutrophil Extracellular Trap Signaling Pathway	5.477	1.826
Oxidative Phosphorylation	5.385	1.569
Insulin Secretion Signaling Pathway	3.873	2.982
Ephrin Receptor Signaling	3.464	3
Neutrophil degranulation	6.245	N/A
Estrogen Receptor Signaling	4	2.2
Reelin Signaling in Neurons	3.742	2.111
fMLP Signaling in Neutrophils	3.742	1.897
Electron transport, ATP synthesis, and heat production by uncoupling proteins	5.477	N/A
Gαq Signaling	3.317	2.121
Cardiac Hypertrophy Signaling (Enhanced)	3.742	1.606
Protein Kinase A Signaling	3.4	1.886
Thrombin Signaling	3.162	2.111
GNRH Signaling	3.464	1.807
Signaling by Rho Family GTPases	4	1.265
Oxytocin in Brain Signaling Pathway	3	2.138
α-Adrenergic Signaling	3.162	1.897
Role of NFAT in Cardiac Hypertrophy	3.742	1.291
Glutaminergic Receptor Signaling Pathway (Enhanced)	5	N/A
SNARE Signaling Pathway	3.578	1.414
Role of NFAT in Regulation of the Immune Response	2.449	2.53
RAC Signaling	3.464	1.508
Cardiac Hypertrophy Signaling	2.646	2.324
Endothelin-1 Signaling	2.449	2.496
Synaptic Long Term Depression	2.53	2.324
Synaptic Long Term Potentiation	2.84	1.941
Chronic Myeloid Leukemia Signaling	2.449	2.309
Corticotropin Releasing Hormone Signaling	2.828	1.897
G Beta Gamma Signaling	2.646	2
G Protein Signaling Mediated by Tubby	2	2.646
NRF2-mediated Oxidative Stress Response	3	1.604
Glycolysis I	3.162	1.414
IL-8 Signaling	2.828	1.732
Opioid Signaling Pathway	3	1.528
Oxytocin Signaling Pathway	2.53	1.964
L1CAM interactions	4.472	N/A
Orexin Signaling Pathway	4.472	N/A
Fcγ Receptor-mediated Phagocytosis in Macrophages and Monocytes	3.606	0.816
Myelination Signaling Pathway	1.89	2.524
P2Y Purinergic Receptor Signaling Pathway	2.646	1.732
CXCR4 Signaling	2.646	1.732
Netrin Signaling	4.359	0
RHO GTPase cycle	4.359	N/A
Mitochondrial Dysfunction	-2.828	-1.511
Role of MAPK Signaling in Promoting the Pathogenesis of Influenza	3.162	1.155
TCA Cycle II (Eukaryotic)	2.646	1.667
Aldosterone Signaling in Epithelial Cells	2.646	1.633
ERK5 Signaling	2.646	1.633
Phospholipase C Signaling	2.53	1.732
Clathrin-mediated endocytosis	4.243	N/A
Mitotic G2-G2/M phases	4.243	N/A
PI3K Signaling in B Lymphocytes	2.828	1.414
Adrenomedullin signaling pathway	2.449	1.732
Neurovascular Coupling Signaling Pathway	3	1.155
Apelin Endothelial Signaling Pathway	2.646	1.508
Serotonin Receptor Signaling	4.146	N/A
Glioma Signaling	3	1.134
Ephrin B Signaling	2.236	1.897
EIF2 Signaling	2.714	1.414
IL-3 Signaling	2.449	1.667
CCR3 Signaling in Eosinophils	2.449	1.667
Apelin Cardiomyocyte Signaling Pathway	2.449	1.633
Granzyme A Signaling	-3.742	-0.333
Gluconeogenesis I	2.646	1.414
Endocannabinoid Neuronal Synapse Pathway	2.121	1.897
RAF/MAP kinase cascade	4	N/A
Cachexia Signaling Pathway	4	N/A
PI3K/AKT Signaling	2.714	1.265
Insulin Receptor Signaling	2.449	1.508
Epithelial Adherens Junction Signaling	3.051	0.905
Integrin Signaling	2.887	1.069
Chemokine Signaling	2.53	1.414
HIF1α Signaling	2.324	1.604
Systemic Lupus Erythematosus in B Cell Signaling Pathway	2.646	1.265
Cholecystokinin/Gastrin-mediated Signaling	2.646	1.265
Fcgamma receptor (FCGR) dependent phagocytosis	3.873	N/A
Protein Ubiquitination Pathway	3.873	N/A
AMPK Signaling	2.121	1.732
p70S6K Signaling	2.121	1.732
Neuropathic Pain Signaling in Dorsal Horn Neurons	3	0.816
Renin-Angiotensin Signaling	2.646	1.155
MicroRNA Biogenesis Signaling Pathway	2.53	1.265
Huntington's Disease Signaling	2.121	1.667
Cilium Assembly	3.742	N/A
MHC class II antigen presentation	3.742	N/A
Translocation of SLC2A4 (GLUT4) to the plasma membrane	3.742	N/A
Ion channel transport	3.742	N/A
Cell Cycle Checkpoints	3.742	N/A
Molecular Mechanisms of Cancer	3.742	N/A
Adrenergic Receptor Signaling Pathway (Enhanced)	3.742	N/A
GPCR-Mediated Nutrient Sensing in Enteroendocrine Cells	2.449	1.265
B Cell Receptor Signaling	3	0.707
MSP-RON Signaling in Cancer Cells Pathway	3	0.707
Actin Cytoskeleton Signaling	2.84	0.832
Gαi Signaling	2	1.667
Regulation of Actin-based Motility by Rho	2.53	1.134
RHOA Signaling	3.207	0.447
Relaxin Signaling	2	1.633
Mitotic Metaphase and Anaphase	3.606	N/A
Protein folding	3.606	N/A
HSP90 chaperone cycle for steroid hormone receptors in the presence of ligand	3.606	N/A
Necroptosis Signaling Pathway	2.887	0.707
Parkinson's Signaling Pathway	-3.592	N/A
Actin Nucleation by ARP-WASP Complex	2.449	1.134
Immunogenic Cell Death Signaling Pathway	2.236	1.342
Hematoma Resolution Signaling Pathway	3.578	N/A
Calcium Signaling	3.162	-0.378
mTOR Signaling	1.633	1.897
RHOGDI Signaling	-2.53	-1
Macrophage Classical Activation Signaling Pathway	-1.633	-1.89
Endocannabinoid Developing Neuron Pathway	2	1.508
Pancreatic Secretion Signaling Pathway	3.5	N/A
Neurotransmitter release cycle	3.464	N/A
COPI-mediated anterograde transport	3.464	N/A
Response to elevated platelet cytosolic Ca2+	3.464	N/A
RHO GTPases Activate WASPs and WAVEs	3.464	N/A
Inhibition of ARE-Mediated mRNA Degradation Pathway	2.121	1.342
Natural Killer Cell Signaling	2.449	1
Colorectal Cancer Metastasis Signaling	2	1.387
Neuroinflammation Signaling Pathway	2.121	1.265
Prolactin Signaling	2.236	1.134
ERBB4 Signaling	2.236	1.134
VEGF Family Ligand-Receptor Interactions	2.236	1.134
Thrombopoietin Signaling	2.236	1.134
Neuregulin Signaling	2.236	1.134
PKCθ Signaling in T Lymphocytes	2.236	1.134
Unfolded protein response	2	1.342
Intra-Golgi and retrograde Golgi-to-ER traffic	3.317	N/A
Aggrephagy	3.317	N/A
TP53 Regulates Metabolic Genes	3.317	N/A
GABA synthesis, release, reuptake and degradation	3.317	N/A
Nonsense-Mediated Decay (NMD)	3.317	N/A
Eukaryotic Translation Elongation	3.317	N/A
Beta-catenin independent WNT signaling	3.317	N/A
Role of Macrophages, Fibroblasts and Endothelial Cells in Rheumatoid Arthritis	3.317	N/A
Sertoli Cell-Sertoli Cell Junction Signaling	3.317	N/A
Mitotic Prometaphase	3.317	N/A
The citric acid (TCA) cycle and respiratory electron transport	3.317	N/A
Eukaryotic Translation Initiation	3.317	N/A
Deubiquitination	3.317	N/A
Human Embryonic Stem Cell Pluripotency	2.646	0.632
GM-CSF Signaling	2.449	0.816
Sperm Motility	2.449	0.816
Hepatic Fibrosis Signaling Pathway	2.53	0.728
Fc Epsilon RI Signaling	2.236	1
LPS-stimulated MAPK Signaling	2.236	1
Xenobiotic Metabolism General Signaling Pathway	2.236	1
Telomerase Signaling	1.342	1.89
Glucose metabolism	3.162	N/A
Selenoamino acid metabolism	3.162	N/A
EPH-Ephrin signaling	3.162	N/A
Opioid Signalling	3.162	N/A
Activation of NMDA receptors and postsynaptic events	3.162	N/A
Cargo recognition for clathrin-mediated endocytosis	3.162	N/A
Cellular response to heat stress	3.162	N/A
Nitric Oxide Signaling in the Cardiovascular System	2.333	0.816
HGF Signaling	2.236	0.905
Macropinocytosis Signaling	2	1.134
Regulation of IL-2 Expression in Activated and Anergic T Lymphocytes	2	1.134
Leukocyte Extravasation Signaling	2.828	0.277
CCR5 Signaling in Macrophages	2.646	0.447
14-3-3-mediated Signaling	2.496	0.577
Sirtuin Signaling Pathway	-1.961	-1.043
Glutamate binding, activation of AMPA receptors and synaptic plasticity	3	N/A
SRP-dependent cotranslational protein targeting to membrane	3	N/A
Gap junction trafficking and regulation	3	N/A
Response of EIF2AK4 (GCN2) to amino acid deficiency	3	N/A
WNT/SHH Axonal Guidance Signaling Pathway	3	N/A
Intrinsic Pathway for Apoptosis	3	N/A
RHO GTPases Activate Formins	3	N/A
Signaling by the B Cell Receptor (BCR)	3	N/A
Assembly and cell surface presentation of NMDA receptors	3	N/A
Virus Entry via Endocytic Pathways	3	N/A
Signaling by VEGF	3	N/A
Eukaryotic Translation Termination	3	N/A
RAB GEFs exchange GTP for GDP on RABs	3	N/A
Major pathway of rRNA processing in the nucleolus and cytosol	3	N/A
RAB geranylgeranylation	3	N/A
Signaling by Insulin receptor	3	N/A
UVC-Induced MAPK Signaling	2.236	0.707
ERBB Signaling	2.236	0.707
CLEAR Signaling Pathway	-1.964	-0.943
Dopamine-DARPP32 Feedback in cAMP Signaling	1.897	1
Dilated Cardiomyopathy Signaling Pathway	1.89	1
Erythropoietin Signaling Pathway	2.236	0.632
Signaling by NTRK1 (TRKA)	2.828	N/A
Sensory processing of sound by inner hair cells of the cochlea	2.828	N/A
Iron uptake and transport	2.828	N/A
Mitochondrial protein import	2.828	N/A
Cardiac conduction	2.828	N/A
Fc epsilon receptor (FCERI) signaling	2.828	N/A
CD28 Signaling in T Helper Cells	2.828	N/A
Transport of inorganic cations/anions and amino acids/oligopeptides	2.828	N/A
CGAS-STING Signaling Pathway	2.828	N/A
Pulmonary Healing Signaling Pathway	2.236	0.577
ERK/MAPK Signaling	1	1.807
VEGF Signaling	1.633	1.134
Gαs Signaling	1.633	1.134
NF-κB Activation by Viruses	2	0.707
CTLA4 Signaling in Cytotoxic T Lymphocytes	1.89	-0.775
trans-Golgi Network Vesicle Budding	2.646	N/A
RHO GTPases activate PKNs	2.646	N/A
Cristae formation	2.646	N/A
HIPPO signaling	-2.646	N/A
NOD1/2 Signaling Pathway	2.646	0
NUR77 Signaling in T Lymphocytes	2.646	N/A
Amino acids regulate mTORC1	2.646	N/A
Apoptosis Signaling	-1	-1.633
Senescence Pathway	2.333	0.277
GABAergic Receptor Signaling Pathway (Enhanced)	2.53	N/A
G alpha (z) signalling events	2.449	N/A
Regulation of Apoptosis	2.449	N/A
Signaling by NOTCH4	2.449	N/A
RHO GTPases activate IQGAPs	2.449	N/A
Hedgehog 'off' state	2.449	N/A
Chaperone Mediated Autophagy	2.449	N/A
Coronavirus Replication Pathway	2.449	N/A
ABC-family proteins mediated transport	2.449	N/A
Hedgehog ligand biogenesis	2.449	N/A
Calcium-induced T Lymphocyte Apoptosis	2.449	N/A
Androgen Signaling	2.449	0
TEC Kinase Signaling	2.449	0
Cellular response to hypoxia	2.449	N/A
Integration of energy metabolism	2.449	N/A
T Cell Receptor Signaling	2	0.333
Melatonin Signaling	1.265	1
Metabolism of polyamines	2.236	N/A
UVB-Induced MAPK Signaling	2.236	0
Remodeling of Epithelial Adherens Junctions	2.236	N/A
Amyloid Processing	2.236	N/A
TNFR2 non-canonical NF-kB pathway	2.236	N/A
FOXO-mediated transcription	2.236	N/A
NIK-->noncanonical NF-kB signaling	2.236	N/A
Regulation of mRNA stability by proteins that bind AU-rich elements	2.236	N/A
DAG and IP3 signaling	2.236	N/A
Carboxyterminal post-translational modifications of tubulin	2.236	N/A
Kinesins	2.236	N/A
Production of Nitric Oxide and Reactive Oxygen Species in Macrophages	0.707	1.508
Chaperone Mediated Autophagy Signaling Pathway	1.257	0.898
Role of PKR in Interferon Induction and Antiviral Response	-1.633	-0.447
Acute Phase Response Signaling	1.342	0.707
Thrombin signalling through proteinase activated receptors (PARs)	2	N/A
Superpathway of Methionine Degradation	N/A	2
Aspartate Degradation II	N/A	2
Paxillin Signaling	2	0
DDX58/IFIH1-mediated induction of interferon-alpha/beta	2	N/A
Prostate Cancer Signaling	2	N/A
Sumoylation Pathway	N/A	-2
Insertion of tail-anchored proteins into the endoplasmic reticulum membrane	2	N/A
Tumor Microenvironment Pathway	N/A	1.897
Xenobiotic Metabolism PXR Signaling Pathway	-1.897	0
Apelin Adipocyte Signaling Pathway	N/A	1.89
ROBO SLIT Signaling Pathway	-1.89	N/A
CDC42 Signaling	1.89	0
Glioma Invasiveness Signaling	N/A	1.89
BAG2 Signaling Pathway	0.816	-1
Cardiac β-adrenergic Signaling	-0.447	1.342
Sleep NREM Signaling Pathway	-1.732	N/A
eNOS Signaling	1	0.707
Gap Junction Signaling	1.706	N/A
Semaphorin Neuronal Repulsive Signaling Pathway	N/A	1.667
Glioblastoma Multiforme Signaling	N/A	1.667
UVA-Induced MAPK Signaling	N/A	1.633
JAK/STAT Signaling	N/A	1.633
Antiproliferative Role of Somatostatin Receptor 2	N/A	1.633
Renal Cell Carcinoma Signaling	N/A	1.633
Ferroptosis Signaling Pathway	1.342	-0.277
PFKFB4 Signaling Pathway	1	-0.447
Melanocyte Development and Pigmentation Signaling	N/A	1.414
HMGB1 Signaling	N/A	1.414
NGF Signaling	N/A	1.414
ERB2-ERBB3 Signaling	N/A	1.342
CNTF Signaling	N/A	1.342
Role of Tissue Factor in Cancer	1.342	N/A
FLT3 Signaling in Hematopoietic Progenitor Cells	N/A	1.342
Melanoma Signaling	N/A	1.342
IL-15 Signaling	N/A	1.342
Cancer Drug Resistance by Drug Efflux	N/A	1.342
Oncostatin M Signaling	N/A	1.342
SPINK1 General Cancer Pathway	N/A	1.342
IL-2 Signaling	N/A	1.342
ABRA Signaling Pathway	1.342	N/A
CDK5 Signaling	0.378	0.905
Breast Cancer Regulation by Stathmin1	0.447	0.728
IGF-1 Signaling	N/A	1.134
STAT3 Pathway	N/A	1.134
Endometrial Cancer Signaling	N/A	1.134
IL-6 Signaling	N/A	1.134
IL-17 Signaling	N/A	1.134
GDNF Family Ligand-Receptor Interactions	N/A	1.134
Systemic Lupus Erythematosus in T Cell Signaling Pathway	0.816	0.302
Xenobiotic Metabolism CAR Signaling Pathway	-0.707	0.333
RAN Signaling	N/A	1
Regulation of the Epithelial Mesenchymal Transition by Growth Factors Pathway	N/A	1
SAPK/JNK Signaling	N/A	1
Regulation of Cellular Mechanics by Calpain Protease	N/A	0.816
Mouse Embryonic Stem Cell Pluripotency	N/A	0.816
Thyroid Cancer Signaling	N/A	0.816
Neurotrophin/TRK Signaling	N/A	0.816
Acute Myeloid Leukemia Signaling	N/A	0.816
GPCR-Mediated Integration of Enteroendocrine Signaling Exemplified by an L Cell	N/A	-0.816
TGF-β Signaling	N/A	0.816
Role of NANOG in Mammalian Embryonic Stem Cell Pluripotency	N/A	0.816
IL-12 Signaling and Production in Macrophages	0.378	-0.333
BMP signaling pathway	N/A	0.707
PEDF Signaling	N/A	0.707
PAK Signaling	N/A	0.707
Ovarian Cancer Signaling	N/A	0.707
PDGF Signaling	N/A	0.707
HER-2 Signaling in Breast Cancer	0.333	-0.258
Gene and protein expression by JAK-STAT signaling after IL-12 stimulation	0.447	N/A
FcγRIIB Signaling in B Lymphocytes	N/A	0.447
PCP (Planar Cell Polarity) Pathway	N/A	0.447
Agrin Interactions at Neuromuscular Junction	N/A	0.333
Gα12/13 Signaling	N/A	0.333
PPARα/RXRα Activation	0	-0.258
Ethanol Degradation II	N/A	N/A
Neurotransmitter uptake and metabolism In glial cells	N/A	N/A
Aspartate and asparagine metabolism	N/A	N/A
Fatty Acid Biosynthesis Initiation II	N/A	N/A
T Cell Exhaustion Signaling Pathway	N/A	N/A
L-cysteine Degradation III	N/A	N/A
Tight Junction Signaling	N/A	N/A
Metabolism of nitric oxide: NOS3 activation and regulation	N/A	N/A
Xenobiotic Metabolism Signaling	N/A	N/A
Metabolism of cofactors	N/A	N/A
Valine Degradation I	N/A	N/A
Systemic Lupus Erythematosus Signaling	N/A	N/A
Antigen Presentation Pathway	N/A	N/A
Axonal Guidance Signaling	N/A	N/A
Superoxide Radicals Degradation	N/A	N/A
Protein methylation	N/A	N/A
Iron homeostasis signaling pathway	N/A	N/A
Lipid Antigen Presentation by CD1	N/A	N/A
Effects of PIP2 hydrolysis	N/A	N/A
GABA Receptor Signaling	N/A	N/A
Mechanisms of Viral Exit from Host Cells	N/A	N/A
Ethanol Degradation IV	N/A	N/A
Arginine Biosynthesis IV	N/A	N/A
DNA Double-Strand Break Repair by Non-Homologous End Joining	N/A	N/A
Glycogen Degradation II	N/A	N/A
Antioxidant Action of Vitamin C	N/A	N/A
IL-1 Signaling	N/A	0
Glutamate Receptor Signaling	N/A	N/A
Phagosome Maturation	N/A	N/A
Germ Cell-Sertoli Cell Junction Signaling	N/A	N/A
Role of JAK1 and JAK3 in γc Cytokine Signaling	N/A	N/A
Regulation of the Epithelial-Mesenchymal Transition Pathway	N/A	N/A
Apelin Muscle Signaling Pathway	N/A	N/A
Triglyceride metabolism	N/A	N/A
Sulfur amino acid metabolism	N/A	N/A
Pentose Phosphate Pathway (Oxidative Branch)	N/A	N/A
Phenylalanine Degradation IV (Mammalian, via Side Chain)	N/A	N/A
Acetyl-CoA Biosynthesis III (from Citrate)	N/A	N/A
Noradrenaline and Adrenaline Degradation	N/A	N/A
Advanced glycosylation endproduct receptor signaling	N/A	N/A
Guanine and Guanosine Salvage I	N/A	N/A
Citrulline Biosynthesis	N/A	N/A
Glutamine Degradation I	N/A	N/A
4-hydroxyproline Degradation I	N/A	N/A
Glyoxylate metabolism and glycine degradation	N/A	N/A
Calcium Transport I	N/A	N/A
Glycogen Degradation III	N/A	N/A
1,25-dihydroxyvitamin D3 Biosynthesis	N/A	N/A
Acetyl-CoA Biosynthesis I (Pyruvate Dehydrogenase Complex)	N/A	N/A
Telomere Extension by Telomerase	N/A	N/A
Clathrin-mediated Endocytosis Signaling	N/A	N/A
FAT10 Signaling Pathway	N/A	N/A
Activation of kainate receptors upon glutamate binding	N/A	N/A
2-ketoglutarate Dehydrogenase Complex	N/A	N/A
Glutamate Biosynthesis II	N/A	N/A
Sucrose Degradation V (Mammalian)	N/A	N/A
Ketone body metabolism	N/A	N/A
Circadian Rhythm Signaling	N/A	N/A
D-glucuronate Degradation I	N/A	N/A
Mitochondrial calcium ion transport	N/A	N/A
Glutamate and glutamine metabolism	N/A	N/A
Cell Cycle: G2/M DNA Damage Checkpoint Regulation	N/A	N/A
Polyamine Regulation in Colon Cancer	N/A	0
L-cysteine Degradation I	N/A	N/A
Other interleukin signaling	N/A	N/A
Ketolysis	N/A	N/A
Role of MAPK Signaling in the Pathogenesis of Influenza	N/A	N/A
Signal amplification	N/A	N/A
Glutamine Biosynthesis I	N/A	N/A
Aspartate Biosynthesis	N/A	N/A
nNOS Signaling in Neurons	N/A	N/A
Glutamate Degradation II	N/A	N/A
Ceramide Signaling	N/A	0
Signal regulatory protein family interactions	N/A	N/A
Glutamate Degradation X	N/A	N/A
Crosstalk between Dendritic Cells and Natural Killer Cells	N/A	N/A
Adenine and Adenosine Salvage III	N/A	N/A
Branched-chain α-keto acid Dehydrogenase Complex	N/A	N/A
Tryptophan Degradation X (Mammalian, via Tryptamine)	N/A	N/A
BER (Base Excision Repair) Pathway	N/A	N/A
Arginine Degradation I (Arginase Pathway)	N/A	N/A
Glucocorticoid Receptor Signaling	N/A	N/A

## Sheet: DSAD vs Ts66 9M
Supplementary table 14. List of Canonical pathways identified by IPA software overlapping between mice and humans comparisons
© 2000-2024 QIAGEN. All rights reserved.
Canonical Pathways	9 months TS66 vs Eu	DSAD vs CTRO
Signaling by Rho Family GTPases	5.196	2
Neutrophil Extracellular Trap Signaling Pathway	5.292	1.155
Synaptogenesis Signaling Pathway	5.84	0.535
Insulin Secretion Signaling Pathway	4.243	1.667
Reelin Signaling in Neurons	4.243	1.633
Oxidative Phosphorylation	4.583	0.905
Role of NFAT in Cardiac Hypertrophy	4.472	1
Epithelial Adherens Junction Signaling	3.153	2.236
Estrogen Receptor Signaling	4.2	1
Ephrin Receptor Signaling	4.796	0.378
Calcium Signaling	4	1.134
fMLP Signaling in Neutrophils	4.583	-0.447
cAMP-mediated signaling	3.873	1.134
TCA Cycle II (Eukaryotic)	2.828	2
RHOGDI Signaling	-3.771	-1
Synaptic Long Term Depression	3.606	1.134
SNARE Signaling Pathway	3.207	1.508
Opioid Signaling Pathway	3.838	0.832
RHOA Signaling	4.491	N/A
Integrin Signaling	4.025	-0.447
RAC Signaling	4.472	0
GNRH Signaling	3.742	0.707
Synaptic Long Term Potentiation	3.578	0.816
Neurovascular Coupling Signaling Pathway	2.887	1.414
Myelination Signaling Pathway	3	1.155
Gαq Signaling	4.123	N/A
Cardiac Hypertrophy Signaling	3.742	-0.378
Protein Kinase A Signaling	3.402	0.707
Endocannabinoid Neuronal Synapse Pathway	3.606	-0.447
Oxytocin Signaling Pathway	3.13	0.905
EIF2 Signaling	4.025	N/A
WNT/β-catenin Signaling	2	2
Role of NFAT in Regulation of the Immune Response	3.464	0.447
Fcγ Receptor-mediated Phagocytosis in Macrophages and Monocytes	3.873	N/A
Gαi Signaling	2.236	-1.633
Nitric Oxide Signaling in the Cardiovascular System	1.633	2.236
G Beta Gamma Signaling	3.162	0.707
Actin Cytoskeleton Signaling	3.411	-0.447
NRF2-mediated Oxidative Stress Response	3.464	-0.378
Phospholipase C Signaling	3.357	-0.447
Autophagy	2.646	1.134
PI3K Signaling in B Lymphocytes	3.317	0.447
IL-8 Signaling	3.317	-0.447
Thrombin Signaling	3.742	0
Regulation of Actin-based Motility by Rho	3.638	N/A
CXCR4 Signaling	3.162	-0.447
α-Adrenergic Signaling	3.162	0.447
Oxytocin In Brain Signaling Pathway	3.606	0
CD28 Signaling in T Helper Cells	3.606	N/A
Necroptosis Signaling Pathway	3.5	0
Neuropathic Pain Signaling In Dorsal Horn Neurons	3.464	N/A
Actin Nucleation by ARP-WASP Complex	3.317	N/A
Glioma Signaling	3.317	0
Granzyme A Signaling	-3.317	N/A
Renin-Angiotensin Signaling	2.449	0.816
Relaxin Signaling	2.236	1
Antiproliferative Role of Somatostatin Receptor 2	2.236	-1
HIF1α Signaling	3.207	0
Superpathway of Inositol Phosphate Compounds	3.162	N/A
Apelin Endothelial Signaling Pathway	3.162	0
Role of MAPK Signaling in Promoting the Pathogenesis of Influenza	2.646	0.447
Senescence Pathway	2.714	0.378
Insulin Receptor Signaling	2.236	-0.816
Chemokine Signaling	3.051	0
P2Y Purigenic Receptor Signaling Pathway	3	0
G Protein Signaling Mediated by Tubby	3	N/A
Aldosterone Signaling in Epithelial Cells	3	N/A
Melatonin Signaling	1.508	1.342
IL-3 Signaling	2.828	0
Leukocyte Extravasation Signaling	2.828	N/A
p70S6K Signaling	2.828	0
NUR77 Signaling in T Lymphocytes	2.828	N/A
3-phosphoinositide Biosynthesis	2.828	N/A
Remodeling of Epithelial Adherens Junctions	2.714	N/A
Dilated Cardiomyopathy Signaling Pathway	1.667	1
ICOS-ICOSL Signaling in T Helper Cells	2.646	N/A
VEGF Signaling	2.646	N/A
CCR3 Signaling in Eosinophils	2.646	0
D-myo-inositol-5-phosphate Metabolism	2.646	N/A
Calcium-induced T Lymphocyte Apoptosis	2.646	N/A
mTOR Signaling	2.646	0
Role of Tissue Factor in Cancer	2.646	N/A
Regulation of IL-2 Expression in Activated and Anergic T Lymphocytes	2.646	0
ERK/MAPK Signaling	1.89	0.707
CDC42 Signaling	2.53	N/A
ABRA Signaling Pathway	2.53	N/A
UVC-Induced MAPK Signaling	2.449	N/A
GM-CSF Signaling	2.449	0
Endocannabinoid Developing Neuron Pathway	2.449	0
nNOS Signaling in Neurons	2.449	N/A
Melanocyte Development and Pigmentation Signaling	2	0.447
BMP signaling pathway	2	0.447
Gαs Signaling	1.414	1
Ephrin B Signaling	2.333	N/A
HER-2 Signaling in Breast Cancer	0.905	-1.414
14-3-3-mediated Signaling	2.309	0
Mitochondrial Dysfunction	-0.729	-1.569
Colorectal Cancer Metastasis Signaling	1.89	0.378
D-myo-inositol (3,4,5,6)-tetrakisphosphate Biosynthesis	2.236	N/A
Coronavirus Replication Pathway	2.236	N/A
Sperm Motility	2.236	N/A
Inhibition of ARE-Mediated mRNA Degradation Pathway	2.236	N/A
LPS-stimulated MAPK Signaling	2.236	0
D-myo-inositol (1,4,5,6)-Tetrakisphosphate Biosynthesis	2.236	N/A
Androgen Signaling	2.236	N/A
Superpathway of Methionine Degradation	2.236	N/A
Netrin Signaling	N/A	2
Glycolysis I	N/A	2
D-myo-inositol (1,4,5)-Trisphosphate Biosynthesis	2	N/A
CCR5 Signaling in Macrophages	2	N/A
HIPPO signaling	-2	N/A
Systemic Lupus Erythematosus In T Cell Signaling Pathway	0.707	1.134
Huntington's Disease Signaling	1.807	N/A
Natural Killer Cell Signaling	1.342	-0.447
Tumor Microenvironment Pathway	1.342	0.378
CTLA4 Signaling in Cytotoxic T Lymphocytes	0.816	-0.707
Sirtuin Signaling Pathway	-0.229	1.265
Cardiac β-adrenergic Signaling	0.447	1
Ferroptosis Signaling Pathway	1.414	0
Chaperone Mediated Autophagy Signaling Pathway	0.218	1.069
Semaphorin Neuronal Repulsive Signaling Pathway	0.905	0.378
AMPK Signaling	N/A	1
Glutamate Receptor Signaling	1	N/A
Ceramide Signaling	N/A	-1
Ovarian Cancer Signaling	1	0
CDK5 Signaling	0.378	-0.378
IGF-1 Signaling	N/A	0.447
SPINK1 General Cancer Pathway	0.447	N/A
Telomerase Signaling	N/A	0.447
Role of Macrophages, Fibroblasts and Endothelial Cells in Rheumatoid Arthritis	N/A	N/A
Acetone Degradation I (to Methylglyoxal)	N/A	N/A
Calcium Transport I	N/A	N/A
Glycogen Degradation III	N/A	N/A
Methylglyoxal Degradation III	N/A	N/A
Dopamine Receptor Signaling	N/A	N/A
1,25-dihydroxyvitamin D3 Biosynthesis	N/A	N/A
Acetyl-CoA Biosynthesis I (Pyruvate Dehydrogenase Complex)	N/A	N/A
Parkinson's Signaling	N/A	N/A
L-cysteine Degradation III	N/A	N/A
Protein Citrullination	N/A	N/A
Thioredoxin Pathway	N/A	N/A
Clathrin-mediated Endocytosis Signaling	N/A	N/A
FAT10 Signaling Pathway	N/A	N/A
2-ketoglutarate Dehydrogenase Complex	N/A	N/A
Glutamate Biosynthesis II	N/A	N/A
BAG2 Signaling Pathway	N/A	N/A
Sertoli Cell-Sertoli Cell Junction Signaling	N/A	N/A
Methionine Degradation I (to Homocysteine)	N/A	N/A
Gap Junction Signaling	N/A	N/A
Glucose and Glucose-1-phosphate Degradation	N/A	N/A
Valine Degradation I	N/A	N/A
GDP-glucose Biosynthesis	N/A	N/A
Regulation of eIF4 and p70S6K Signaling	N/A	0
Axonal Guidance Signaling	N/A	N/A
Superoxide Radicals Degradation	N/A	N/A
GDNF Family Ligand-Receptor Interactions	N/A	0
Oncostatin M Signaling	N/A	N/A
Circadian Rhythm Signaling	N/A	N/A
Iron homeostasis signaling pathway	N/A	N/A
D-glucuronate Degradation I	N/A	N/A
Lipid Antigen Presentation by CD1	N/A	N/A
GABA Receptor Signaling	N/A	N/A
Gluconeogenesis I	N/A	N/A
Isoleucine Degradation I	N/A	N/A
Mechanisms of Viral Exit from Host Cells	N/A	N/A
CNTF Signaling	N/A	N/A
Tryptophan Degradation III (Eukaryotic)	N/A	N/A
Cell Cycle: G2/M DNA Damage Checkpoint Regulation	N/A	N/A
ATM Signaling	N/A	N/A
Glycogen Degradation II	N/A	N/A
Ketolysis	N/A	N/A
IL-1 Signaling	N/A	N/A
Glioma Invasiveness Signaling	N/A	N/A
Glutamine Biosynthesis I	N/A	N/A
Phagosome Maturation	N/A	N/A
Germ Cell-Sertoli Cell Junction Signaling	N/A	N/A
Glutaryl-CoA Degradation	N/A	N/A
Apelin Muscle Signaling Pathway	N/A	N/A
Glutamate Degradation X	N/A	N/A
Protein Ubiquitination Pathway	N/A	N/A
Virus Entry via Endocytic Pathways	N/A	N/A
NADH Repair	N/A	N/A
Acetyl-CoA Biosynthesis III (from Citrate)	N/A	N/A
Crosstalk between Dendritic Cells and Natural Killer Cells	N/A	N/A
Renal Cell Carcinoma Signaling	N/A	0
Branched-chain α-keto acid Dehydrogenase Complex	N/A	N/A
RAN Signaling	N/A	N/A
PFKFB4 Signaling Pathway	N/A	N/A
Glucocorticoid Receptor Signaling	N/A	N/A
