# Supplementary material for: Proteome Signature of Alzheimer-Like Phenotypes in Frontal Cortices From Young and Old Individuals With Down Syndrome
Source: Mol Neurobiol. 2025 Nov 21;63(1):126. doi: 10.1007/s12035-025-05432-0 (PMC12638384; doi:10.1007/s12035-025-05432-0)
Supplement: Supplementary file 14 — (XLSX 27.3 KB) [file 12035_2025_5432_MOESM14_ESM.xlsx]

## Sheet: Canonical Pathways
Supplementary table 15. List of canonical pathways identified by IPA common to all four groups of comparions.
© 2000-2025 QIAGEN. All rights reserved.
Canonical Pathways (z-score)	CTRO vs CTRY	DSAD vs DS	DSAD vs CTRO	DS vs CTRY
Insulin Secretion Signaling Pathway	-1.964	-1.633	1.667	2.982
Neutrophil Extracellular Trap Signaling Pathway	-2.287	-2.714	1.155	1.826
Synaptogenesis Signaling Pathway	-1.512	-2.191	0.535	3.024
Myelination Signaling Pathway	-1.342	-1.964	1.155	2.524
ERK/MAPK Signaling	-1.698	-2.668	0.707	1.807
Reelin Signaling in Neurons	-1.732	-1.387	1.633	2.111
Netrin Signaling	-2.236	-2.449	2	0
Cardiac β-adrenergic Signaling	-1.633	-2.646	1	1.342
Oxidative Phosphorylation	-2.197	-1.859	0.905	1.569
SNARE Signaling Pathway	-1.807	-1.789	1.508	1.414
Production of Nitric Oxide and Reactive Oxygen Species in Macrophages	-2.496	-2.496	N/A	1.508
Synaptic Long Term Depression	-1.342	-1.606	1.134	2.324
WNT/β-catenin Signaling	-1.633	-1.134	2	1.633
Signaling by Rho Family GTPases	-1.807	-1.291	2	1.265
Opioid Signaling Pathway	-1.732	-2.268	0.832	1.528
Nitric Oxide Signaling in the Cardiovascular System	-1.89	-1.414	2.236	0.816
Epithelial Adherens Junction Signaling	-1.941	-1.155	2.236	0.905
Macrophage Classical Activation Signaling Pathway	1.89	1.414	-1	-1.89
Superpathway of Methionine Degradation	-2	-2	N/A	2
TCA Cycle II (Eukaryotic)	-1.155	-1.155	2	1.667
Melatonin Signaling	-1.897	-1.732	1.342	1
Neurovascular Coupling Signaling Pathway	-1.069	-2.324	1.414	1.155
Gαi Signaling	1.265	1.265	-1.633	1.667
Sperm Motility	-1.89	-2.828	N/A	0.816
Corticotropin Releasing Hormone Signaling	-0.905	-1.155	1.342	1.897
Mitochondrial Dysfunction	1.364	0.843	-1.569	-1.511
Apelin Adipocyte Signaling Pathway	1.89	1.414	N/A	1.89
Antiproliferative Role of Somatostatin Receptor 2	1.414	1.134	-1	1.633
ERK5 Signaling	1.89	1.633	N/A	1.633
Glioma Invasiveness Signaling	1.633	1.633	N/A	1.89
Huntington's Disease Signaling	1.732	1.732	N/A	1.667
Synaptic Long Term Potentiation	-0.775	-1.5	0.816	1.941
BAG2 Signaling Pathway	-2	-2	N/A	-1
Immunogenic Cell Death Signaling Pathway	-1.342	-2.236	N/A	1.342
Oxytocin Signaling Pathway	-1	-1	0.905	1.964
Glycolysis I	-1	-0.333	2	1.414
Chronic Myeloid Leukemia Signaling	-0.775	-1.069	0.447	2.309
Semaphorin Neuronal Repulsive Signaling Pathway	1	1.508	0.378	1.667
Role of NFAT in Cardiac Hypertrophy	-0.688	-1.528	1	1.291
Aldosterone Signaling in Epithelial Cells	-1.414	-1.414	N/A	1.633
RHOGDI Signaling	2.121	0.333	-1	-1
MicroRNA Biogenesis Signaling Pathway	-1.155	-1.508	-0.447	1.265
Hepatic Fibrosis Signaling Pathway	-1.414	-1.414	-0.816	0.728
Granzyme A Signaling	2	2	N/A	-0.333
Estrogen Receptor Signaling	-0.365	-0.73	1	2.2
PI3K Signaling in B Lymphocytes	-0.905	-1.508	0.447	1.414
GPCR-Mediated Nutrient Sensing in Enteroendocrine Cells	-1.155	-0.832	1	1.265
TEC Kinase Signaling	-2.121	-2.121	N/A	0
Apoptosis Signaling	-1.414	-1.134	N/A	-1.633
Tumor Microenvironment Pathway	1.265	0.632	0.378	1.897
Cardiac Hypertrophy Signaling (Enhanced)	-0.6	-1.569	-0.333	1.606
ATM Signaling	-2	-2	N/A	N/A
Aspartate Degradation II	-1	-1	N/A	2
IL-3 Signaling	-0.905	-1.265	0	1.667
CCR3 Signaling in Eosinophils	-0.905	-1.265	0	1.667
Protein Kinase A Signaling	-0.2	-0.962	0.707	1.886
Endocannabinoid Neuronal Synapse Pathway	0.577	0.832	-0.447	1.897
Relaxin Signaling	-0.378	-0.707	1	1.633
fMLP Signaling in Neutrophils	-0.535	-0.832	-0.447	1.897
NRF2-mediated Oxidative Stress Response	-0.728	-1	-0.378	1.604
Renin-Angiotensin Signaling	-0.577	-1.155	0.816	1.155
GNRH Signaling	-0.243	-0.943	0.707	1.807
Systemic Lupus Erythematosus In B Cell Signaling Pathway	-0.832	-1.155	0.447	1.265
Estrogen-Dependent Breast Cancer Signaling	1.342	1	N/A	1.342
PPARα/RXRα Activation	-1.291	-1.291	0.816	-0.258
Ephrin Receptor Signaling	0	0.229	0.378	3
JAK/STAT Signaling	1.134	0.816	N/A	1.633
p70S6K Signaling	-0.775	-1.069	0	1.732
HGF Signaling	-1.155	-1.508	0	0.905
Dopamine-DARPP32 Feedback in cAMP Signaling	-1.155	-1.387	N/A	1
Insulin Receptor Signaling	0.577	0.577	-0.816	1.508
PFKFB4 Signaling Pathway	-1.342	-1.633	N/A	-0.447
Dilated Cardiomyopathy Signaling Pathway	0.378	-1	1	1
Telomerase Signaling	-0.333	-0.707	0.447	1.89
AMPK Signaling	-0.333	-0.277	1	1.732
Androgen Signaling	-1.89	-1.414	N/A	0
Endothelin-1 Signaling	-0.258	-0.535	0	2.496
Adrenomedullin signaling pathway	-0.277	-0.832	0.447	1.732
Role of NFAT in Regulation of the Immune Response	0	-0.277	0.447	2.53
G Protein Signaling Mediated by Tubby	-0.302	0.302	N/A	2.646
Pulmonary Healing Signaling Pathway	-1.155	-1.508	0	0.577
Integrin Signaling	-0.471	-1.213	-0.447	1.069
Cardiac Hypertrophy Signaling	0	-0.471	-0.378	2.324
Leukocyte Extravasation Signaling	-1.604	-1.291	N/A	0.277
Role of PKR in Interferon Induction and Antiviral Response	1.342	1.342	N/A	-0.447
CCR5 Signaling in Macrophages	-1.342	-1.342	N/A	0.447
Natural Killer Cell Signaling	-0.632	-1	-0.447	1
EIF2 Signaling	0.632	1	N/A	1.414
Sirtuin Signaling Pathway	0.539	0.18	1.265	-1.043
Sumoylation Pathway	-1	0	N/A	-2
Calcium Signaling	-0.333	-1.155	1.134	-0.378
CLEAR Signaling Pathway	-0.408	-1.633	0	-0.943
α-Adrenergic Signaling	0	-0.577	0.447	1.897
HER-2 Signaling in Breast Cancer	0.728	0.5	-1.414	-0.258
Phospholipase C Signaling	0.471	0.243	-0.447	1.732
Apelin Endothelial Signaling Pathway	-0.535	-0.832	0	1.508
Role of MAPK Signaling in Promoting the Pathogenesis of Influenza	-1	0.258	0.447	1.155
VEGF Signaling	1	0.707	N/A	1.134
mTOR Signaling	-0.302	-0.632	0	1.897
Human Embryonic Stem Cell Pluripotency	-0.905	-1.265	0	0.632
Erythropoietin Signaling Pathway	-0.905	-1.265	0	0.632
GPCR-Mediated Integration of Enteroendocrine Signaling Exemplified by an L Cell	-0.816	-1.134	N/A	-0.816
Chaperone Mediated Autophagy Signaling Pathway	-0.156	0.632	1.069	0.898
Apelin Cardiomyocyte Signaling Pathway	-0.378	-0.707	N/A	1.633
G Beta Gamma Signaling	0	0	0.707	2
UVB-Induced MAPK Signaling	-1.342	-1.342	N/A	0
Regulation of Actin-based Motility by Rho	-0.378	-1.134	N/A	1.134
LPS-stimulated MAPK Signaling	-0.632	-1	0	1
Thrombin Signaling	0.258	-0.258	0	2.111
Chemokine Signaling	0.905	0.302	0	1.414
Melanoma Signaling	0.816	0.447	N/A	1.342
IL-15 Signaling	0.816	0.447	N/A	1.342
Inhibition of ARE-Mediated mRNA Degradation Pathway	-0.447	-0.816	N/A	1.342
Oncostatin M Signaling	0.816	0.447	N/A	1.342
SPINK1 General Cancer Pathway	0.816	0.447	N/A	1.342
ERB2-ERBB3 Signaling	0.816	0.447	N/A	1.342
CNTF Signaling	0.816	0.447	N/A	1.342
IL-2 Signaling	0.816	0.447	N/A	1.342
Cancer Drug Resistance By Drug Efflux	0.816	0.447	N/A	1.342
FLT3 Signaling in Hematopoietic Progenitor Cells	0.816	0.447	N/A	1.342
Glioblastoma Multiforme Signaling	-0.302	-0.632	0	1.667
Melanocyte Development and Pigmentation Signaling	0	-0.707	0.447	1.414
PI3K/AKT Signaling	-0.277	-0.577	0.447	1.265
Fcγ Receptor-mediated Phagocytosis in Macrophages and Monocytes	-0.707	-1	N/A	0.816
IL-6 Signaling	0	-0.378	-1	1.134
T Cell Receptor Signaling	-0.905	-1.265	0	0.333
Ephrin B Signaling	0	-0.577	N/A	1.897
Systemic Lupus Erythematosus In T Cell Signaling Pathway	0.258	0.775	1.134	0.302
CXCR4 Signaling	0	-0.258	-0.447	1.732
IL-8 Signaling	0.258	0	-0.447	1.732
Gαs Signaling	0	-0.302	1	1.134
Neuroinflammation Signaling Pathway	-0.577	-0.577	N/A	1.265
Regulation Of The Epithelial Mesenchymal Transition By Growth Factors Pathway	-0.632	-0.333	0.447	1
Oxytocin In Brain Signaling Pathway	0	0.243	0	2.138
B Cell Receptor Signaling	-0.302	-0.905	0.447	0.707
PDGF Signaling	-0.632	-1	N/A	0.707
IGF-1 Signaling	0.378	-0.378	0.447	1.134
Macropinocytosis Signaling	-0.378	-0.816	N/A	1.134
Endocannabinoid Developing Neuron Pathway	0.535	0.277	0	1.508
SAPK/JNK Signaling	0.302	0	-1	1
Colorectal Cancer Metastasis Signaling	0	-0.535	0.378	1.387
P2Y Purigenic Receptor Signaling Pathway	0	-0.535	0	1.732
Gα12/13 Signaling	0.905	0	-1	0.333
Unfolded protein response	-0.447	-0.447	N/A	1.342
Regulation of eIF4 and p70S6K Signaling	-0.333	-0.707	0	1.134
Regulation of IL-2 Expression in Activated and Anergic T Lymphocytes	-0.333	-0.707	0	1.134
Gαq Signaling	0	0	N/A	2.121
Ceramide Signaling	0.707	0.378	-1	0
Gluconeogenesis I	-0.333	-0.333	N/A	1.414
IL-1 Signaling	-0.447	-1.633	N/A	0
Regulation of Cellular Mechanics by Calpain Protease	0.816	0.447	N/A	0.816
HIF1α Signaling	0	-0.471	0	1.604
Autophagy	0	-0.905	1.134	0
UVA-Induced MAPK Signaling	0.378	0	N/A	1.633
Renal Cell Carcinoma Signaling	0.378	0	0	1.633
Serotonin Degradation	-1	-1	N/A	N/A
Antioxidant Action of Vitamin C	1	1	N/A	N/A
Phenylalanine Degradation IV (Mammalian, via Side Chain)	-1	-1	N/A	N/A
Noradrenaline and Adrenaline Degradation	-1	-1	N/A	N/A
Tryptophan Degradation X (Mammalian, via Tryptamine)	-1	-1	N/A	N/A
BER (Base Excision Repair) Pathway	-1	-1	N/A	N/A
CTLA4 Signaling in Cytotoxic T Lymphocytes	-0.243	0.243	-0.707	-0.775
Necroptosis Signaling Pathway	-0.333	-0.905	0	0.707
14-3-3-mediated Signaling	-0.535	-0.832	0	0.577
Fc Epsilon RI Signaling	-0.302	-0.632	0	1
Xenobiotic Metabolism General Signaling Pathway	-0.302	-0.632	N/A	1
RAN Signaling	-0.447	0.447	N/A	1
CDK5 Signaling	0	-0.577	-0.378	0.905
PKCθ Signaling in T Lymphocytes	0	-0.707	0	1.134
BMP signaling pathway	0.333	-0.333	0.447	0.707
Glioma Signaling	0.333	-0.333	0	1.134
eNOS Signaling	-0.378	-0.707	N/A	0.707
RAC Signaling	0	0.277	0	1.508
Role Of Osteoclasts In Rheumatoid Arthritis Signaling Pathway	0	-0.258	0	1.508
UVC-Induced MAPK Signaling	-0.333	-0.707	N/A	0.707
ERBB Signaling	-0.333	-0.707	N/A	0.707
NGF Signaling	0.333	0	0	1.414
HMGB1 Signaling	0.333	0	0	1.414
PAK Signaling	-0.333	-0.707	0	0.707
Xenobiotic Metabolism PXR Signaling Pathway	0.905	0.832	0	0
GM-CSF Signaling	0.378	-0.378	0	0.816
Cholecystokinin/Gastrin-mediated Signaling	0.277	0	N/A	1.265
Actin Cytoskeleton Signaling	0	-0.243	-0.447	0.832
Thrombopoietin Signaling	0	-0.378	N/A	1.134
Actin Nucleation by ARP-WASP Complex	0.378	0	N/A	1.134
STAT3 Pathway	0	-0.378	0	1.134
GDNF Family Ligand-Receptor Interactions	0	-0.378	0	1.134
Prolactin Signaling	0	-0.378	N/A	1.134
Neuregulin Signaling	0	-0.378	N/A	1.134
IL-17 Signaling	0.378	0	N/A	1.134
ERBB4 Signaling	0	-0.378	N/A	1.134
VEGF Family Ligand-Receptor Interactions	0	-0.378	N/A	1.134
Xenobiotic Metabolism CAR Signaling Pathway	0.577	0.577	N/A	0.333
Endometrial Cancer Signaling	0.333	0	N/A	1.134
Ovarian Cancer Signaling	0.707	0	0	0.707
Agrin Interactions at Neuromuscular Junction	-0.333	-0.707	N/A	0.333
PCP (Planar Cell Polarity) Pathway	-0.447	-0.447	N/A	0.447
Mouse Embryonic Stem Cell Pluripotency	0.378	0	N/A	0.816
Thyroid Cancer Signaling	0.378	0	N/A	0.816
Neurotrophin/TRK Signaling	0.378	0	N/A	0.816
TGF-β Signaling	0.378	0	N/A	0.816
Role of NANOG in Mammalian Embryonic Stem Cell Pluripotency	0.378	0	N/A	0.816
Acute Myeloid Leukemia Signaling	0.378	0	N/A	0.816
Senescence Pathway	-0.258	-0.258	0.378	0.277
NF-κB Activation by Viruses	0	-0.378	N/A	0.707
PEDF Signaling	0	-0.378	N/A	0.707
Ferroptosis Signaling Pathway	0.258	0.535	0	-0.277
RHOA Signaling	0.302	0.302	N/A	0.447
MSP-RON Signaling In Cancer Cells Pathway	0.333	0	N/A	0.707
Acute Phase Response Signaling	0.333	0	N/A	0.707
Isoleucine Degradation I	-1	0	N/A	N/A
Ketolysis	0	1	N/A	N/A
FcγRIIB Signaling in B Lymphocytes	0.447	0	N/A	0.447
Paxillin Signaling	0.577	-0.302	N/A	0
IL-12 Signaling and Production in Macrophages	0	0	-0.447	-0.333
Polyamine Regulation in Colon Cancer	-0.378	-0.378	N/A	0
Guanine and Guanosine Salvage I	N/A	N/A	N/A	N/A
Role of Macrophages, Fibroblasts and Endothelial Cells in Rheumatoid Arthritis	N/A	N/A	N/A	N/A
Citrulline Biosynthesis	N/A	N/A	N/A	N/A
Acetone Degradation I (to Methylglyoxal)	N/A	N/A	N/A	N/A
Ethanol Degradation II	N/A	N/A	N/A	N/A
4-hydroxyproline Degradation I	N/A	N/A	N/A	N/A
Calcium Transport I	N/A	N/A	N/A	N/A
Glycogen Degradation III	N/A	N/A	N/A	N/A
Fatty Acid Biosynthesis Initiation II	N/A	N/A	N/A	N/A
T Cell Exhaustion Signaling Pathway	N/A	N/A	N/A	N/A
Methylglyoxal Degradation III	N/A	N/A	N/A	N/A
Dopamine Degradation	N/A	N/A	N/A	N/A
Dopamine Receptor Signaling	N/A	N/A	N/A	N/A
1,25-dihydroxyvitamin D3 Biosynthesis	N/A	N/A	N/A	N/A
Acetyl-CoA Biosynthesis I (Pyruvate Dehydrogenase Complex)	N/A	N/A	N/A	N/A
Parkinson's Signaling	N/A	N/A	N/A	N/A
L-cysteine Degradation III	N/A	N/A	N/A	N/A
Telomere Extension by Telomerase	N/A	N/A	N/A	N/A
Tight Junction Signaling	N/A	N/A	N/A	N/A
Protein Citrullination	N/A	N/A	N/A	N/A
Clathrin-mediated Endocytosis Signaling	N/A	N/A	N/A	N/A
FAT10 Signaling Pathway	N/A	N/A	N/A	N/A
2-ketoglutarate Dehydrogenase Complex	N/A	N/A	N/A	N/A
Glutamate Biosynthesis II	N/A	N/A	N/A	N/A
Mevalonate Pathway I	N/A	N/A	N/A	N/A
Xenobiotic Metabolism Signaling	N/A	N/A	N/A	N/A
Sertoli Cell-Sertoli Cell Junction Signaling	N/A	N/A	N/A	N/A
Putrescine Degradation III	N/A	N/A	N/A	N/A
Gap Junction Signaling	N/A	N/A	N/A	N/A
Valine Degradation I	N/A	N/A	N/A	N/A
Systemic Lupus Erythematosus Signaling	N/A	N/A	N/A	N/A
Sucrose Degradation V (Mammalian)	N/A	N/A	N/A	N/A
Xenobiotic Metabolism AHR Signaling Pathway	0	0	N/A	0
D-myo-inositol (1,4,5)-Trisphosphate Biosynthesis	N/A	N/A	N/A	N/A
Antigen Presentation Pathway	N/A	N/A	N/A	N/A
Axonal Guidance Signaling	N/A	N/A	N/A	N/A
Superoxide Radicals Degradation	N/A	N/A	N/A	N/A
Ketogenesis	N/A	N/A	N/A	N/A
Circadian Rhythm Signaling	N/A	N/A	N/A	N/A
Iron homeostasis signaling pathway	N/A	N/A	N/A	N/A
D-glucuronate Degradation I	N/A	N/A	N/A	N/A
Lipid Antigen Presentation by CD1	N/A	N/A	N/A	N/A
GABA Receptor Signaling	N/A	N/A	N/A	N/A
Mechanisms of Viral Exit from Host Cells	N/A	N/A	N/A	N/A
Tryptophan Degradation III (Eukaryotic)	0	0	N/A	N/A
Remodeling of Epithelial Adherens Junctions	N/A	N/A	N/A	N/A
Role of Tissue Factor in Cancer	N/A	N/A	N/A	N/A
L-cysteine Degradation I	N/A	N/A	N/A	N/A
Ethanol Degradation IV	N/A	N/A	N/A	N/A
Arginine Biosynthesis IV	N/A	N/A	N/A	N/A
DNA Double-Strand Break Repair by Non-Homologous End Joining	N/A	N/A	N/A	N/A
Glycogen Degradation II	N/A	N/A	N/A	N/A
Role of MAPK Signaling in the Pathogenesis of Influenza	N/A	N/A	N/A	N/A
Superpathway of Geranylgeranyldiphosphate Biosynthesis I (via Mevalonate)	N/A	N/A	N/A	N/A
Glutamine Biosynthesis I	N/A	N/A	N/A	N/A
Prostate Cancer Signaling	N/A	N/A	N/A	N/A
Glutamate Receptor Signaling	N/A	N/A	N/A	N/A
Aspartate Biosynthesis	N/A	N/A	N/A	N/A
Phagosome Maturation	N/A	N/A	N/A	N/A
Amyloid Processing	N/A	N/A	N/A	N/A
Germ Cell-Sertoli Cell Junction Signaling	N/A	N/A	N/A	N/A
Role of JAK1 and JAK3 in γc Cytokine Signaling	N/A	N/A	N/A	N/A
Stearate Biosynthesis I (Animals)	0	0	N/A	N/A
Glutamate Degradation II	N/A	N/A	N/A	N/A
Regulation of the Epithelial-Mesenchymal Transition Pathway	N/A	N/A	N/A	N/A
Glutaryl-CoA Degradation	0	0	N/A	N/A
Pyruvate Fermentation to Lactate	N/A	N/A	N/A	N/A
Apelin Muscle Signaling Pathway	N/A	N/A	N/A	N/A
Glutamate Degradation X	N/A	N/A	N/A	N/A
Protein Ubiquitination Pathway	N/A	N/A	N/A	N/A
Virus Entry via Endocytic Pathways	N/A	N/A	N/A	N/A
Acetyl-CoA Biosynthesis III (from Citrate)	N/A	N/A	N/A	N/A
Adenine and Adenosine Salvage III	N/A	N/A	N/A	N/A
Branched-chain α-keto acid Dehydrogenase Complex	N/A	N/A	N/A	N/A
Molecular Mechanisms of Cancer	N/A	N/A	N/A	N/A
Arginine Degradation I (Arginase Pathway)	N/A	N/A	N/A	N/A
Glucocorticoid Receptor Signaling	N/A	N/A	N/A	N/A

## Sheet: Disease and Functions
Supplementary table 15. List of disease and functions identified by IPA common to all four groups of comparions.
© 2000-2025 QIAGEN. All rights reserved.
Diseases and Bio Functions (-log(pvalue))	CTRO vs CTRY	DSAD vs DS	DSAD vs CTRO	DS vs CTRY
Degenerative dementia	9.40209	10.3539	6.03665	11.0503
Alzheimer disease	8.85384	9.80365	5.37424	10.3591
Severe psychological disorder	9.58097	9.09019	4.51265	8.21645
Schizophrenia	9.74717	8.9042	2.61667	7.42454
Degenerative brain disorder	3.84338	3.6738	0	4.8326
Familial neurological disorder	3.74267	3.54654	1.30451	3.70815
Cerebral degeneration	2.92429	2.79015	1.77223	3.70858
Cell viability of cortical neurons	2.92429	2.79015	1.77223	3.26387
Proliferation of neuronal cells	2.2703	2.16937	2.02845	3.78824
Survival of cephalic neurons	3.32896	3.16378	0	3.10816
Cell viability of cerebral cortex cells	3.32896	3.16378	0	3.10816
Non-Alzheimer degenerative dementia	2.04964	1.95067	1.88976	2.63035
Familial encephalopathy	2.93371	2.77288	0	2.77293
Familial psychiatric disease	2.49491	2.36494	0	3.26094
Disorder of basal ganglia	2.35056	2.19832	0	3.26387
Neuronal cell death	2.56613	2.36629	0	2.83773
Bipolar disorder	1.99861	2.45829	1.45674	1.53338
Cerebral atrophy	2.33499	2.26381	0	2.74457
Leprosy	2.33499	2.26381	0	2.74457
Frontotemporal lobar degeneration or amyotrophic lateral sclerosis	2.33499	2.26381	0	2.74457
Progressive parkinsonism	1.71395	1.61882	1.67049	2.27775
Down syndrome	2.15698	1.96818	0	2.55952
Familial congenital malformation	2.22612	1.99978	0	2.3141
Congenital neurological disorder	2.2703	2.16937	0	1.61783
Neuromuscular disease	1.80029	1.68054	0	2.52138
Moderate Alzheimer disease	1.87796	1.80855	0	2.27986
Movement Disorders	1.69882	1.58108	0	2.41105
Morphology of nervous tissue	1.5969	1.52923	0	2.5333
Progressive motor neuropathy	1.71395	1.61882	0	2.27775
Outgrowth of neurites	1.39491	1.32895	0	2.04402
Long-term potentiation of hippocampal neurons	0	0	0	3.14669
Degeneration of neurons	1.5969	1.52923	0	0
Activation of cerebral cortex	1.5969	1.52923	0	0
Congenital encephalopathy	1.5969	1.52923	0	0
Cell viability of hippocampal neurons	1.5969	1.52923	0	0
Creutzfeldt-Jakob disease	0	0	1.58622	1.37162
Adult neuronal ceroid lipofuscinosis	0	0	1.58622	1.37162
Frontotemporal dementia with parkinsonism	0	0	1.58622	1.37162
Proliferation of hippocampal neurons	0	0	1.58622	1.37162
Epilepsy or neurodevelopmental disorder	1.46491	1.37357	0	0
Outgrowth of neurons	0	0	0	2.80773
Production of reactive oxygen species	0	0	0	2.74457
Morphology of neuroglia	0	0	0	2.74457
Transmembrane potential of mitochondria	0	0	0	2.74457
Concentration of cholesterol	0	0	0	2.74457
Growth of neurites	0	0	0	2.5333
Neurodegeneration of hippocampus	0	0	0	2.27986
Cell death of cerebral cortex cells	0	0	0	2.2668
Neurodegeneration of cortical neurons	0	0	0	1.99119
Microtubule dynamics	0	0	0	1.92184
Quantity of Ca2+	0	0	0	1.78165
Lewy body disease	0	0	0	1.61783
Growth of axons	0	0	0	1.61783
Proliferation of cerebral cortex cells	0	0	0	1.61783
Major affective disorder	0	0	1.60127	0
Differentiation of hippocampal neurons	0	0	1.58622	0
Polarity of hippocampal neurons	0	0	1.58622	0
Development of neurons	0	0	0	1.58334
Neuritogenesis	0	0	0	1.53338
Huntington Disease	0	0	0	1.48393
Development of head	0	0	0	1.47872
Outgrowth of brain cells	0	0	0	1.37162
Killing of hippocampal neurons	0	0	0	1.37162
Production of superoxide	0	0	0	1.37162
Cell cycle progression of cortical neurons	0	0	0	1.37162
Oxidative stress response of cellular membrane	0	0	0	1.37162
Quantity of ceramide	0	0	0	1.37162
Sporadic amyotrophic lateral sclerosis	0	0	0	1.37162
Integrity of mitochondrial membrane	0	0	0	1.37162
Localization of protein	0	0	0	1.37162
Advanced Alzheimer disease	0	0	0	1.37162
Disruption of microtubules	0	0	0	1.37162
Duplication 15q11-q13 positive autism spectrum disorder	0	0	0	1.37162
Resting membrane potential of hippocampal neurons	0	0	0	1.37162
Depletion of glutathione	0	0	0	1.37162
Neurodegeneration of hippocampal neurons	0	0	0	1.37162
Deposition of amyloid fibrils	0	0	0	1.37162
Accumulation of C18-ceramide	0	0	0	1.37162
Proliferation of multilineage progenitor cells	0	0	0	1.37162
Huntington disease grade 3 Huntington disease	0	0	0	1.37162
Dysfunction of neurons	0	0	0	1.37162
Quantity of apoptotic cortical neurons	0	0	0	1.37162
Differentiation of multilineage progenitor cells	0	0	0	1.37162
Peroxidation of lipid	0	0	0	1.37162
Concentration of cyclic GMP	0	0	0	1.37162
Dutch variant APP-related cerebral amyloid angiopathy	0	0	0	1.37162
Concentration of ATP	0	0	0	1.37162
Metabolism of D-glucose	0	0	0	1.37162
Disruption of cytoskeleton	0	0	0	1.37162
Cell death of astrocytes	0	0	0	1.37162
Neurodegeneration of amygdala	0	0	0	1.37162
Apoptosis of pyramidal neurons	0	0	0	1.37162
Neurotoxicity of hippocampal neurons	0	0	0	1.37162
Remodeling of F-actin structure	0	0	0	1.37162
Pyknosis of nucleus	0	0	0	1.37162
Huntington disease grade 1 Huntington disease	0	0	0	1.37162
Loss of neurons in central nervous system	0	0	0	1.37162
Morphology of dendritic spines	0	0	0	1.37162
Morphology of microglia	0	0	0	1.37162
Killing of macrophages	0	0	0	1.37162
Atrophy of cerebral neocortex	0	0	0	1.37162
Connection of parahippocampal gyrus	0	0	0	1.37162
Development of dentate gyrus	0	0	0	1.37162
Depolarization of mitochondria	0	0	0	1.37162
Accumulation of cholesterol	0	0	0	1.37162
Volume of astrocytes	0	0	0	1.37162
Connection of prefrontal cortex	0	0	0	1.37162
Synaptogenesis of neurons	0	0	0	1.37162
Fragmentation of mitochondria	0	0	0	1.37162
Huntington disease grade 4 Huntington disease	0	0	0	1.37162
Activation of microglia	0	0	0	1.37162
Tyrosine phosphorylation of protein	0	0	0	1.37162
Activation of superior temporal gyrus	0	0	0	1.37162
Idiopathic autism spectrum disorder	0	0	0	1.37162
Oxidation of protein	0	0	0	1.37162
Injury of hippocampal neurons	0	0	0	1.37162
Stabilization of microtubules	0	0	0	1.37162
Neuritic dystrophy of hippocampal neurons	0	0	0	1.37162
Guidance of axons	0	0	0	1.37162
Cytotoxicity of hippocampal neurons	0	0	0	1.37162
Uncoupling of mitochondria	0	0	0	1.37162
Cell death of cortical neurons	0	0	0	1.35332
