# Supplementary material for: Proteome Signature of Alzheimer-Like Phenotypes in Frontal Cortices From Young and Old Individuals With Down Syndrome
Source: Mol Neurobiol. 2025 Nov 21;63(1):126. doi: 10.1007/s12035-025-05432-0 (PMC12638384; doi:10.1007/s12035-025-05432-0)
Supplement: Supplementary file 15 — (XLSX 48.0 KB) [file 12035_2025_5432_MOESM15_ESM.xlsx]

## Sheet: common identifications
supplementary table 16
Common identifiacation between DS vs CTRY data ad DS data in Frontal cortex from Cancedda laboratory (https://canceddalab.shinyapps.io/Dshuman)
Entry	Reviewed	Entry Name	Protein names	Gene Names	Organism	Length
P55290	reviewed	CAD13_HUMAN	Cadherin-13 (Heart cadherin) (H-cadherin) (P105) (Truncated cadherin) (T-cad) (T-cadherin)	CDH13 CDHH	Homo sapiens (Human)	713
P55327	reviewed	TPD52_HUMAN	Tumor protein D52 (Protein N8)	TPD52	Homo sapiens (Human)	224
P55786	reviewed	PSA_HUMAN	Puromycin-sensitive aminopeptidase (PSA) (EC 3.4.11.14) (Cytosol alanyl aminopeptidase) (AAP-S)	NPEPPS PSA	Homo sapiens (Human)	919
P55809	reviewed	SCOT1_HUMAN	Succinyl-CoA:3-ketoacid coenzyme A transferase 1, mitochondrial (SCOT) (EC 2.8.3.5) (3-oxoacid CoA-transferase 1) (Somatic-type succinyl-CoA:3-oxoacid CoA-transferase) (SCOT-s) (Succinyl-CoA:3-oxoacid CoA transferase)	OXCT1 OXCT SCOT	Homo sapiens (Human)	520
P59190	reviewed	RAB15_HUMAN	Ras-related protein Rab-15	RAB15	Homo sapiens (Human)	212
P59768	reviewed	GBG2_HUMAN	Guanine nucleotide-binding protein G(I)/G(S)/G(O) subunit gamma-2 (G gamma-I)	GNG2	Homo sapiens (Human)	71
P60033	reviewed	CD81_HUMAN	CD81 antigen (26 kDa cell surface protein TAPA-1) (Target of the antiproliferative antibody 1) (Tetraspanin-28) (Tspan-28) (CD antigen CD81)	CD81 TAPA1 TSPAN28	Homo sapiens (Human)	236
P60174	reviewed	TPIS_HUMAN	Triosephosphate isomerase (TIM) (EC 5.3.1.1) (Methylglyoxal synthase) (EC 4.2.3.3) (Triose-phosphate isomerase)	TPI1 TPI	Homo sapiens (Human)	249
P60201	reviewed	MYPR_HUMAN	Myelin proteolipid protein (PLP) (Lipophilin)	PLP1 PLP	Homo sapiens (Human)	277
P60842	reviewed	IF4A1_HUMAN	Eukaryotic initiation factor 4A-I (eIF-4A-I) (eIF4A-I) (EC 3.6.4.13) (ATP-dependent RNA helicase eIF4A-1)	EIF4A1 DDX2A EIF4A	Homo sapiens (Human)	406
P60880	reviewed	SNP25_HUMAN	Synaptosomal-associated protein 25 (SNAP-25) (Super protein) (SUP) (Synaptosomal-associated 25 kDa protein)	SNAP25 SNAP	Homo sapiens (Human)	206
P60900	reviewed	PSA6_HUMAN	Proteasome subunit alpha type-6 (27 kDa prosomal protein) (PROS-27) (p27K) (Macropain iota chain) (Multicatalytic endopeptidase complex iota chain) (Proteasome iota chain) (Proteasome subunit alpha-1) (alpha-1)	PSMA6 PROS27	Homo sapiens (Human)	246
P60953	reviewed	CDC42_HUMAN	Cell division control protein 42 homolog (EC 3.6.5.2) (G25K GTP-binding protein)	CDC42	Homo sapiens (Human)	191
P60981	reviewed	DEST_HUMAN	Destrin (Actin-depolymerizing factor) (ADF)	DSTN ACTDP DSN	Homo sapiens (Human)	165
P61019	reviewed	RAB2A_HUMAN	Ras-related protein Rab-2A (EC 3.6.5.2)	RAB2A RAB2	Homo sapiens (Human)	212
P61020	reviewed	RAB5B_HUMAN	Ras-related protein Rab-5B (EC 3.6.5.2)	RAB5B	Homo sapiens (Human)	215
P61026	reviewed	RAB10_HUMAN	Ras-related protein Rab-10 (EC 3.6.5.2)	RAB10	Homo sapiens (Human)	200
P61106	reviewed	RAB14_HUMAN	Ras-related protein Rab-14 (EC 3.6.5.2)	RAB14	Homo sapiens (Human)	215
P61163	reviewed	ACTZ_HUMAN	Alpha-centractin (Centractin) (ARP1) (Actin-RPV) (Centrosome-associated actin homolog)	ACTR1A CTRN1	Homo sapiens (Human)	376
P61224	reviewed	RAP1B_HUMAN	Ras-related protein Rap-1b (EC 3.6.5.2) (GTP-binding protein smg p21B)	RAP1B OK/SW-cl.11	Homo sapiens (Human)	184
P61266	reviewed	STX1B_HUMAN	Syntaxin-1B (Syntaxin-1B1) (Syntaxin-1B2)	STX1B STX1B1 STX1B2	Homo sapiens (Human)	288
P61421	reviewed	VA0D1_HUMAN	V-type proton ATPase subunit d 1 (V-ATPase subunit d 1) (32 kDa accessory protein) (V-ATPase 40 kDa accessory protein) (V-ATPase AC39 subunit) (p39) (Vacuolar proton pump subunit d 1)	ATP6V0D1 ATP6D VPATPD	Homo sapiens (Human)	351
P61586	reviewed	RHOA_HUMAN	Transforming protein RhoA (EC 3.6.5.2) (Rho cDNA clone 12) (h12)	RHOA ARH12 ARHA RHO12	Homo sapiens (Human)	193
P61604	reviewed	CH10_HUMAN	10 kDa heat shock protein, mitochondrial (Hsp10) (10 kDa chaperonin) (Chaperonin 10) (CPN10) (Early-pregnancy factor) (EPF) (Heat shock protein family E member 1)	HSPE1	Homo sapiens (Human)	102
P61978	reviewed	HNRPK_HUMAN	Heterogeneous nuclear ribonucleoprotein K (hnRNP K) (Transformation up-regulated nuclear protein) (TUNP)	HNRNPK HNRPK	Homo sapiens (Human)	463
P61764	reviewed	STXB1_HUMAN	Syntaxin-binding protein 1 (MUNC18-1) (N-Sec1) (Protein unc-18 homolog 1) (Unc18-1) (Protein unc-18 homolog A) (Unc-18A) (p67)	STXBP1 UNC18A	Homo sapiens (Human)	594
P62081	reviewed	RS7_HUMAN	Small ribosomal subunit protein eS7 (40S ribosomal protein S7)	RPS7	Homo sapiens (Human)	194
P62136	reviewed	PP1A_HUMAN	Serine/threonine-protein phosphatase PP1-alpha catalytic subunit (PP-1A) (EC 3.1.3.16)	PPP1CA PPP1A	Homo sapiens (Human)	330
P62191	reviewed	PRS4_HUMAN	26S proteasome regulatory subunit 4 (P26s4) (26S proteasome AAA-ATPase subunit RPT2) (Proteasome 26S subunit ATPase 1)	PSMC1	Homo sapiens (Human)	440
P62241	reviewed	RS8_HUMAN	Small ribosomal subunit protein eS8 (40S ribosomal protein S8)	RPS8 OK/SW-cl.83	Homo sapiens (Human)	208
P62277	reviewed	RS13_HUMAN	Small ribosomal subunit protein uS15 (40S ribosomal protein S13)	RPS13	Homo sapiens (Human)	151
P62314	reviewed	SMD1_HUMAN	Small nuclear ribonucleoprotein Sm D1 (Sm-D1) (Sm-D autoantigen) (snRNP core protein D1)	SNRPD1	Homo sapiens (Human)	119
P62318	reviewed	SMD3_HUMAN	Small nuclear ribonucleoprotein Sm D3 (Sm-D3) (snRNP core protein D3)	SNRPD3	Homo sapiens (Human)	126
P62333	reviewed	PRS10_HUMAN	26S proteasome regulatory subunit 10B (26S proteasome AAA-ATPase subunit RPT4) (Proteasome 26S subunit ATPase 6) (Proteasome subunit p42)	PSMC6 SUG2	Homo sapiens (Human)	389
P62424	reviewed	RL7A_HUMAN	Large ribosomal subunit protein eL8 (60S ribosomal protein L7a) (PLA-X polypeptide) (Surfeit locus protein 3)	RPL7A SURF-3 SURF3	Homo sapiens (Human)	266
P62750	reviewed	RL23A_HUMAN	Large ribosomal subunit protein uL23 (60S ribosomal protein L23a)	RPL23A	Homo sapiens (Human)	156
O60883	reviewed	G37L1_HUMAN	G-protein coupled receptor 37-like 1 (Endothelin B receptor-like protein 2) (ETBR-LP-2)	GPR37L1 ETBRLP2	Homo sapiens (Human)	481
O94760	reviewed	DDAH1_HUMAN	N(G),N(G)-dimethylarginine dimethylaminohydrolase 1 (DDAH-1) (Dimethylarginine dimethylaminohydrolase 1) (EC 3.5.3.18) (DDAHI) (Dimethylargininase-1)	DDAH1 DDAH	Homo sapiens (Human)	285
O76070	reviewed	SYUG_HUMAN	Gamma-synuclein (Breast cancer-specific gene 1 protein) (Persyn) (Synoretin) (SR)	SNCG BCSG1 PERSYN PRSN	Homo sapiens (Human)	127
O75781	reviewed	PALM_HUMAN	Paralemmin-1 (Paralemmin)	PALM KIAA0270	Homo sapiens (Human)	387
O75508	reviewed	CLD11_HUMAN	Claudin-11 (Oligodendrocyte-specific protein)	CLDN11 OSP OTM	Homo sapiens (Human)	207
O76041	reviewed	NEBL_HUMAN	Nebulette (Actin-binding Z-disk protein)	NEBL C10orf113 LNEBL	Homo sapiens (Human)	1014
O60884	reviewed	DNJA2_HUMAN	DnaJ homolog subfamily A member 2 (Cell cycle progression restoration gene 3 protein) (Dnj3) (Dj3) (HIRA-interacting protein 4) (Renal carcinoma antigen NY-REN-14)	DNAJA2 CPR3 HIRIP4	Homo sapiens (Human)	412
O75746	reviewed	S2512_HUMAN	Electrogenic aspartate/glutamate antiporter SLC25A12, mitochondrial (Araceli hiperlarga) (Aralar) (Aralar1) (Mitochondrial aspartate glutamate carrier 1) (Solute carrier family 25 member 12)	SLC25A12 AGC1 ARALAR1	Homo sapiens (Human)	678
O94925	reviewed	GLSK_HUMAN	Glutaminase kidney isoform, mitochondrial (GLS) (EC 3.5.1.2) (K-glutaminase) (L-glutamine amidohydrolase) [Cleaved into: Glutaminase kidney isoform, mitochondrial 68 kDa chain; Glutaminase kidney isoform, mitochondrial 65 kDa chain]	GLS GLS1 KIAA0838	Homo sapiens (Human)	669
O75844	reviewed	FACE1_HUMAN	CAAX prenyl protease 1 homolog (EC 3.4.24.84) (Farnesylated proteins-converting enzyme 1) (FACE-1) (Prenyl protein-specific endoprotease 1) (Zinc metalloproteinase Ste24 homolog)	ZMPSTE24 FACE1 STE24	Homo sapiens (Human)	475
E9KL48	unreviewed	E9KL48_HUMAN	Glutamate dehydrogenase 1, mitochondrial (EC 1.4.1.3)	GLUD1 hCG_1993805	Homo sapiens (Human)	558
O94772	reviewed	LY6H_HUMAN	Lymphocyte antigen 6H (Ly-6H)	LY6H	Homo sapiens (Human)	140
O94919	reviewed	ENDD1_HUMAN	Endonuclease domain-containing 1 protein (EC 3.1.30.-)	ENDOD1 KIAA0830	Homo sapiens (Human)	500
O75083	reviewed	WDR1_HUMAN	WD repeat-containing protein 1 (Actin-interacting protein 1) (AIP1) (NORI-1)	WDR1	Homo sapiens (Human)	606
O60313	reviewed	OPA1_HUMAN	Dynamin-like GTPase OPA1, mitochondrial (EC 3.6.5.5) (Optic atrophy protein 1) [Cleaved into: Dynamin-like GTPase OPA1, long form (L-OPA1); Dynamin-like GTPase OPA1, short form (S-OPA1)]	OPA1 KIAA0567	Homo sapiens (Human)	960
O75061	reviewed	AUXI_HUMAN	Auxilin (EC 3.1.3.-) (DnaJ homolog subfamily C member 6)	DNAJC6 KIAA0473	Homo sapiens (Human)	913
O94973	reviewed	AP2A2_HUMAN	AP-2 complex subunit alpha-2 (100 kDa coated vesicle protein C) (Adaptor protein complex AP-2 subunit alpha-2) (Adaptor-related protein complex 2 subunit alpha-2) (Alpha-adaptin C) (Alpha2-adaptin) (Clathrin assembly protein complex 2 alpha-C large chain) (Huntingtin yeast partner J) (Huntingtin-interacting protein 9) (HIP-9) (Huntingtin-interacting protein J) (Plasma membrane adaptor HA2/AP2 ada…	AP2A2 ADTAB CLAPA2 HIP9 HYPJ KIAA0899	Homo sapiens (Human)	939
O94856	reviewed	NFASC_HUMAN	Neurofascin	NFASC KIAA0756	Homo sapiens (Human)	1347
O94905	reviewed	ERLN2_HUMAN	Erlin-2 (Endoplasmic reticulum lipid raft-associated protein 2) (Stomatin-prohibitin-flotillin-HflC/K domain-containing protein 2) (SPFH domain-containing protein 2)	ERLIN2 C8orf2 SPFH2 UNQ2441/PRO5003/PRO9924	Homo sapiens (Human)	339
P62753	reviewed	RS6_HUMAN	Small ribosomal subunit protein eS6 (40S ribosomal protein S6) (Phosphoprotein NP33)	RPS6 OK/SW-cl.2	Homo sapiens (Human)	249
O75306	reviewed	NDUS2_HUMAN	NADH dehydrogenase [ubiquinone] iron-sulfur protein 2, mitochondrial (EC 7.1.1.2) (Complex I-49kD) (CI-49kD) (NADH-ubiquinone oxidoreductase 49 kDa subunit)	NDUFS2	Homo sapiens (Human)	463
O60488	reviewed	ACSL4_HUMAN	Long-chain-fatty-acid--CoA ligase 4 (EC 6.2.1.3) (Arachidonate--CoA ligase) (EC 6.2.1.15) (Long-chain acyl-CoA synthetase 4) (LACS 4)	ACSL4 ACS4 FACL4 LACS4	Homo sapiens (Human)	711
O75955	reviewed	FLOT1_HUMAN	Flotillin-1	FLOT1	Homo sapiens (Human)	427
O94979	reviewed	SC31A_HUMAN	Protein transport protein Sec31A (ABP125) (ABP130) (SEC31-like protein 1) (SEC31-related protein A) (Web1-like protein)	SEC31A KIAA0905 SEC31L1 HSPC275 HSPC334	Homo sapiens (Human)	1220
P62760	reviewed	VISL1_HUMAN	Visinin-like protein 1 (VILIP) (VLP-1) (Hippocalcin-like protein 3) (HLP3)	VSNL1 VISL1	Homo sapiens (Human)	191
O95057	reviewed	DIRA1_HUMAN	GTP-binding protein Di-Ras1 (Distinct subgroup of the Ras family member 1) (Ras-related inhibitor of cell growth) (Rig) (Small GTP-binding tumor suppressor 1)	DIRAS1 GBTS1 RIG	Homo sapiens (Human)	198
O94811	reviewed	TPPP_HUMAN	Tubulin polymerization-promoting protein (TPPP) (EC 3.6.5.-) (25 kDa brain-specific protein) (TPPP/p25) (p24) (p25-alpha)	TPPP TPPP1	Homo sapiens (Human)	219
O75390	reviewed	CISY_HUMAN	Citrate synthase, mitochondrial (EC 2.3.3.1) (Citrate (Si)-synthase)	CS	Homo sapiens (Human)	466
O60518	reviewed	RNBP6_HUMAN	Ran-binding protein 6 (RanBP6)	RANBP6	Homo sapiens (Human)	1105
O95168	reviewed	NDUB4_HUMAN	NADH dehydrogenase [ubiquinone] 1 beta subcomplex subunit 4 (Complex I-B15) (CI-B15) (NADH-ubiquinone oxidoreductase B15 subunit)	NDUFB4	Homo sapiens (Human)	129
O95169	reviewed	NDUB8_HUMAN	NADH dehydrogenase [ubiquinone] 1 beta subcomplex subunit 8, mitochondrial (Complex I-ASHI) (CI-ASHI) (NADH-ubiquinone oxidoreductase ASHI subunit)	NDUFB8	Homo sapiens (Human)	186
O95197	reviewed	RTN3_HUMAN	Reticulon-3 (Homolog of ASY protein) (HAP) (Neuroendocrine-specific protein-like 2) (NSP-like protein 2) (Neuroendocrine-specific protein-like II) (NSP-like protein II) (NSPLII)	RTN3 ASYIP NSPL2	Homo sapiens (Human)	1032
O60641	reviewed	AP180_HUMAN	Clathrin coat assembly protein AP180 (91 kDa synaptosomal-associated protein) (Clathrin coat-associated protein AP180) (Phosphoprotein F1-20)	SNAP91 KIAA0656	Homo sapiens (Human)	907
O95202	reviewed	LETM1_HUMAN	Mitochondrial proton/calcium exchanger protein (Electroneutral mitochondrial K(+)/H(+)exchanger) (KHE) (Leucine zipper-EF-hand-containing transmembrane protein 1)	LETM1	Homo sapiens (Human)	739
O95372	reviewed	LYPA2_HUMAN	Acyl-protein thioesterase 2 (APT-2) (EC 3.1.2.-) (Lysophospholipase II) (LPL-II) (LysoPLA II) (Palmitoyl-protein hydrolase) (EC 3.1.2.22)	LYPLA2 APT2	Homo sapiens (Human)	231
O94819	reviewed	KBTBB_HUMAN	Kelch repeat and BTB domain-containing protein 11 (Chronic myelogenous leukemia-associated protein) (Kelch domain-containing protein 7B)	KBTBD11 CMLAP KIAA0711 KLHDC7C	Homo sapiens (Human)	623
O95248	reviewed	MTMR5_HUMAN	Myotubularin-related protein 5 (Inactive phosphatidylinositol 3-phosphatase 5) (SET-binding factor 1) (Sbf1)	SBF1 MTMR5	Homo sapiens (Human)	1868
O95299	reviewed	NDUAA_HUMAN	NADH dehydrogenase [ubiquinone] 1 alpha subcomplex subunit 10, mitochondrial (Complex I-42kD) (CI-42kD) (NADH-ubiquinone oxidoreductase 42 kDa subunit)	NDUFA10	Homo sapiens (Human)	355
O75489	reviewed	NDUS3_HUMAN	NADH dehydrogenase [ubiquinone] iron-sulfur protein 3, mitochondrial (EC 7.1.1.2) (Complex I-30kD) (CI-30kD) (NADH-ubiquinone oxidoreductase 30 kDa subunit)	NDUFS3	Homo sapiens (Human)	264
O75915	reviewed	PRAF3_HUMAN	PRA1 family protein 3 (ADP-ribosylation factor-like protein 6-interacting protein 5) (ARL-6-interacting protein 5) (Aip-5) (Cytoskeleton-related vitamin A-responsive protein) (Dermal papilla-derived protein 11) (GTRAP3-18) (Glutamate transporter EAAC1-interacting protein) (JM5) (Prenylated Rab acceptor protein 2) (Protein JWa) (Putative MAPK-activating protein PM27)	ARL6IP5 DERP11 JWA PRA2 PRAF3 HSPC127	Homo sapiens (Human)	188
O95433	reviewed	AHSA1_HUMAN	Activator of 90 kDa heat shock protein ATPase homolog 1 (AHA1) (p38)	AHSA1 C14orf3 HSPC322	Homo sapiens (Human)	338
O95467	reviewed	GNAS3_HUMAN	Neuroendocrine secretory protein 55 (NESP55) [Cleaved into: LHAL tetrapeptide; GPIPIRRH peptide]	GNAS GNAS1	Homo sapiens (Human)	245
O95670	reviewed	VATG2_HUMAN	V-type proton ATPase subunit G 2 (V-ATPase subunit G 2) (V-ATPase 13 kDa subunit 2) (Vacuolar proton pump subunit G 2)	ATP6V1G2 ATP6G ATP6G2 NG38	Homo sapiens (Human)	118
P00441	reviewed	SODC_HUMAN	Superoxide dismutase [Cu-Zn] (EC 1.15.1.1) (Superoxide dismutase 1) (hSod1)	SOD1	Homo sapiens (Human)	154
P00492	reviewed	HPRT_HUMAN	Hypoxanthine-guanine phosphoribosyltransferase (HGPRT) (HGPRTase) (EC 2.4.2.8)	HPRT1 HPRT	Homo sapiens (Human)	218
P00505	reviewed	AATM_HUMAN	Aspartate aminotransferase, mitochondrial (mAspAT) (EC 2.6.1.1) (EC 2.6.1.7) (Fatty acid-binding protein) (FABP-1) (Glutamate oxaloacetate transaminase 2) (Kynurenine aminotransferase 4) (Kynurenine aminotransferase IV) (Kynurenine--oxoglutarate transaminase 4) (Kynurenine--oxoglutarate transaminase IV) (Plasma membrane-associated fatty acid-binding protein) (FABPpm) (Transaminase A)	GOT2 KYAT4	Homo sapiens (Human)	430
P01023	reviewed	A2MG_HUMAN	Alpha-2-macroglobulin (Alpha-2-M) (C3 and PZP-like alpha-2-macroglobulin domain-containing protein 5)	A2M CPAMD5 FWP007	Homo sapiens (Human)	1474
P01116	reviewed	RASK_HUMAN	GTPase KRas (EC 3.6.5.2) (K-Ras 2) (Ki-Ras) (c-K-ras) (c-Ki-ras) [Cleaved into: GTPase KRas, N-terminally processed]	KRAS KRAS2 RASK2	Homo sapiens (Human)	189
P02452	reviewed	CO1A1_HUMAN	Collagen alpha-1(I) chain (Alpha-1 type I collagen)	COL1A1	Homo sapiens (Human)	1464
P02511	reviewed	CRYAB_HUMAN	Alpha-crystallin B chain (Alpha(B)-crystallin) (Heat shock protein beta-5) (HspB5) (Heat shock protein family B member 5) (Renal carcinoma antigen NY-REN-27) (Rosenthal fiber component)	CRYAB CRYA2 HSPB5	Homo sapiens (Human)	175
P00558	reviewed	PGK1_HUMAN	Phosphoglycerate kinase 1 (EC 2.7.11.1) (EC 2.7.2.3) (Cell migration-inducing gene 10 protein) (Primer recognition protein 2) (PRP 2)	PGK1 PGKA MIG10 OK/SW-cl.110	Homo sapiens (Human)	417
P00568	reviewed	KAD1_HUMAN	Adenylate kinase isoenzyme 1 (AK 1) (EC 2.7.4.3) (EC 2.7.4.4) (EC 2.7.4.6) (ATP-AMP transphosphorylase 1) (ATP:AMP phosphotransferase) (Adenylate monophosphate kinase) (Myokinase)	AK1	Homo sapiens (Human)	194
P02647	reviewed	APOA1_HUMAN	Apolipoprotein A-I (Apo-AI) (ApoA-I) (Apolipoprotein A1) [Cleaved into: Proapolipoprotein A-I (ProapoA-I); Truncated apolipoprotein A-I (Apolipoprotein A-I(1-242))]	APOA1	Homo sapiens (Human)	267
P02649	reviewed	APOE_HUMAN	Apolipoprotein E (Apo-E)	APOE	Homo sapiens (Human)	317
P00738	reviewed	HPT_HUMAN	Haptoglobin (Zonulin) [Cleaved into: Haptoglobin alpha chain; Haptoglobin beta chain]	HP	Homo sapiens (Human)	406
P00846	reviewed	ATP6_HUMAN	ATP synthase subunit a (F-ATPase protein 6)	MT-ATP6 ATP6 ATPASE6 MTATP6	Homo sapiens (Human)	226
P02675	reviewed	FIBB_HUMAN	Fibrinogen beta chain [Cleaved into: Fibrinopeptide B; Fibrinogen beta chain]	FGB	Homo sapiens (Human)	491
P02679	reviewed	FIBG_HUMAN	Fibrinogen gamma chain	FGG PRO2061	Homo sapiens (Human)	453
P02686	reviewed	MBP_HUMAN	Myelin basic protein (MBP) (Myelin A1 protein) (Myelin membrane encephalitogenic protein)	MBP	Homo sapiens (Human)	304
P02730	reviewed	B3AT_HUMAN	Band 3 anion transport protein (Anion exchange protein 1) (AE 1) (Anion exchanger 1) (Solute carrier family 4 member 1) (CD antigen CD233)	SLC4A1 AE1 DI EPB3	Homo sapiens (Human)	911
P02768	reviewed	ALBU_HUMAN	Albumin	ALB GIG20 GIG42 PRO0903 PRO1708 PRO2044 PRO2619 PRO2675 UNQ696/PRO1341	Homo sapiens (Human)	609
P02792	reviewed	FRIL_HUMAN	Ferritin light chain (Ferritin L subunit)	FTL	Homo sapiens (Human)	175
P02794	reviewed	FRIH_HUMAN	Ferritin heavy chain (Ferritin H subunit) (EC 1.16.3.1) (Cell proliferation-inducing gene 15 protein) [Cleaved into: Ferritin heavy chain, N-terminally processed]	FTH1 FTH FTHL6 OK/SW-cl.84 PIG15	Homo sapiens (Human)	183
P03886	reviewed	NU1M_HUMAN	NADH-ubiquinone oxidoreductase chain 1 (EC 7.1.1.2) (NADH dehydrogenase subunit 1)	MT-ND1 MTND1 NADH1 ND1	Homo sapiens (Human)	318
P62820	reviewed	RAB1A_HUMAN	Ras-related protein Rab-1A (EC 3.6.5.2) (YPT1-related protein)	RAB1A RAB1	Homo sapiens (Human)	205
P03891	reviewed	NU2M_HUMAN	NADH-ubiquinone oxidoreductase chain 2 (EC 7.1.1.2) (NADH dehydrogenase subunit 2)	MT-ND2 MTND2 NADH2 ND2	Homo sapiens (Human)	347
P03905	reviewed	NU4M_HUMAN	NADH-ubiquinone oxidoreductase chain 4 (EC 7.1.1.2) (NADH dehydrogenase subunit 4)	MT-ND4 MTND4 NADH4 ND4	Homo sapiens (Human)	459
P03915	reviewed	NU5M_HUMAN	NADH-ubiquinone oxidoreductase chain 5 (EC 7.1.1.2) (NADH dehydrogenase subunit 5)	MT-ND5 MTND5 NADH5 ND5	Homo sapiens (Human)	603
P04040	reviewed	CATA_HUMAN	Catalase (EC 1.11.1.6)	CAT	Homo sapiens (Human)	527
P62826	reviewed	RAN_HUMAN	GTP-binding nuclear protein Ran (EC 3.6.5.-) (Androgen receptor-associated protein 24) (GTPase Ran) (Ras-like protein TC4) (Ras-related nuclear protein)	RAN ARA24 OK/SW-cl.81	Homo sapiens (Human)	216
P04075	reviewed	ALDOA_HUMAN	Fructose-bisphosphate aldolase A (EC 4.1.2.13) (Lung cancer antigen NY-LU-1) (Muscle-type aldolase)	ALDOA ALDA	Homo sapiens (Human)	364
P04083	reviewed	ANXA1_HUMAN	Annexin A1 (Annexin I) (Annexin-1) (Calpactin II) (Calpactin-2) (Chromobindin-9) (Lipocortin I) (Phospholipase A2 inhibitory protein) (p35) [Cleaved into: Annexin Ac2-26]	ANXA1 ANX1 LPC1	Homo sapiens (Human)	346
P04156	reviewed	PRIO_HUMAN	Major prion protein (PrP) (ASCR) (PrP27-30) (PrP33-35C) (CD antigen CD230)	PRNP ALTPRP PRIP PRP	Homo sapiens (Human)	253
P04179	reviewed	SODM_HUMAN	Superoxide dismutase [Mn], mitochondrial (EC 1.15.1.1)	SOD2	Homo sapiens (Human)	222
P04181	reviewed	OAT_HUMAN	Ornithine aminotransferase, mitochondrial (EC 2.6.1.13) (Ornithine delta-aminotransferase) (Ornithine--oxo-acid aminotransferase) [Cleaved into: Ornithine aminotransferase, hepatic form; Ornithine aminotransferase, renal form]	OAT	Homo sapiens (Human)	439
P04216	reviewed	THY1_HUMAN	Thy-1 membrane glycoprotein (CDw90) (Thy-1 antigen) (CD antigen CD90)	THY1	Homo sapiens (Human)	161
P04271	reviewed	S100B_HUMAN	Protein S100-B (S-100 protein beta chain) (S-100 protein subunit beta) (S100 calcium-binding protein B)	S100B	Homo sapiens (Human)	92
P04350	reviewed	TBB4A_HUMAN	Tubulin beta-4A chain (Tubulin 5 beta) (Tubulin beta-4 chain)	TUBB4A TUBB4 TUBB5	Homo sapiens (Human)	444
P05386	reviewed	RLA1_HUMAN	Large ribosomal subunit protein P1 (60S acidic ribosomal protein P1)	RPLP1 RRP1	Homo sapiens (Human)	114
P05556	reviewed	ITB1_HUMAN	Integrin beta-1 (Fibronectin receptor subunit beta) (Glycoprotein IIa) (GPIIA) (VLA-4 subunit beta) (CD antigen CD29)	ITGB1 FNRB MDF2 MSK12	Homo sapiens (Human)	798
P05771	reviewed	KPCB_HUMAN	Protein kinase C beta type (PKC-B) (PKC-beta) (EC 2.7.11.13)	PRKCB PKCB PRKCB1	Homo sapiens (Human)	671
P04406	reviewed	G3P_HUMAN	Glyceraldehyde-3-phosphate dehydrogenase (GAPDH) (EC 1.2.1.12) (Peptidyl-cysteine S-nitrosylase GAPDH) (EC 2.6.99.-)	GAPDH GAPD CDABP0047 OK/SW-cl.12	Homo sapiens (Human)	335
P04792	reviewed	HSPB1_HUMAN	Heat shock protein beta-1 (HspB1) (28 kDa heat shock protein) (Estrogen-regulated 24 kDa protein) (Heat shock 27 kDa protein) (HSP 27) (Heat shock protein family B member 1) (Stress-responsive protein 27) (SRP27)	HSPB1 HSP27 HSP28	Homo sapiens (Human)	205
P06396	reviewed	GELS_HUMAN	Gelsolin (AGEL) (Actin-depolymerizing factor) (ADF) (Brevin)	GSN	Homo sapiens (Human)	782
P04843	reviewed	RPN1_HUMAN	Dolichyl-diphosphooligosaccharide--protein glycosyltransferase subunit 1 (Dolichyl-diphosphooligosaccharide--protein glycosyltransferase 67 kDa subunit) (Ribophorin I) (RPN-I) (Ribophorin-1)	RPN1	Homo sapiens (Human)	607
P04844	reviewed	RPN2_HUMAN	Dolichyl-diphosphooligosaccharide--protein glycosyltransferase subunit 2 (Dolichyl-diphosphooligosaccharide--protein glycosyltransferase 63 kDa subunit) (RIBIIR) (Ribophorin II) (RPN-II) (Ribophorin-2)	RPN2	Homo sapiens (Human)	631
P05023	reviewed	AT1A1_HUMAN	Sodium/potassium-transporting ATPase subunit alpha-1 (Na(+)/K(+) ATPase alpha-1 subunit) (EC 7.2.2.13) (Sodium pump subunit alpha-1)	ATP1A1	Homo sapiens (Human)	1023
P05026	reviewed	AT1B1_HUMAN	Sodium/potassium-transporting ATPase subunit beta-1 (Sodium/potassium-dependent ATPase subunit beta-1)	ATP1B1 ATP1B	Homo sapiens (Human)	303
P06744	reviewed	G6PI_HUMAN	Glucose-6-phosphate isomerase (GPI) (EC 5.3.1.9) (Autocrine motility factor) (AMF) (Neuroleukin) (NLK) (Phosphoglucose isomerase) (PGI) (Phosphohexose isomerase) (PHI) (Sperm antigen 36) (SA-36)	GPI	Homo sapiens (Human)	558
P62879	reviewed	GBB2_HUMAN	Guanine nucleotide-binding protein G(I)/G(S)/G(T) subunit beta-2 (G protein subunit beta-2) (Transducin beta chain 2)	GNB2	Homo sapiens (Human)	340
P07099	reviewed	HYEP_HUMAN	Epoxide hydrolase 1 (EC 3.3.2.9) (Epoxide hydratase) (Microsomal epoxide hydrolase) (mEH)	EPHX1 EPHX EPOX	Homo sapiens (Human)	455
P05067	reviewed	A4_HUMAN	Amyloid-beta precursor protein (APP) (ABPP) (APPI) (Alzheimer disease amyloid A4 protein homolog) (Alzheimer disease amyloid protein) (Amyloid precursor protein) (Amyloid-beta (A4) precursor protein) (Amyloid-beta A4 protein) (Cerebral vascular amyloid peptide) (CVAP) (PreA4) (Protease nexin-II) (PN-II) [Cleaved into: N-APP; Soluble APP-alpha (S-APP-alpha); Soluble APP-beta (S-APP-beta); C99 (Bet…	APP A4 AD1	Homo sapiens (Human)	770
P05091	reviewed	ALDH2_HUMAN	Aldehyde dehydrogenase, mitochondrial (EC 1.2.1.3) (ALDH class 2) (ALDH-E2) (ALDHI)	ALDH2 ALDM	Homo sapiens (Human)	517
P07195	reviewed	LDHB_HUMAN	L-lactate dehydrogenase B chain (LDH-B) (EC 1.1.1.27) (LDH heart subunit) (LDH-H) (Renal carcinoma antigen NY-REN-46)	LDHB	Homo sapiens (Human)	334
P05129	reviewed	KPCG_HUMAN	Protein kinase C gamma type (PKC-gamma) (EC 2.7.11.13)	PRKCG PKCG	Homo sapiens (Human)	697
P07237	reviewed	PDIA1_HUMAN	Protein disulfide-isomerase (PDI) (EC 5.3.4.1) (Cellular thyroid hormone-binding protein) (Prolyl 4-hydroxylase subunit beta) (p55)	P4HB ERBA2L PDI PDIA1 PO4DB	Homo sapiens (Human)	508
P07602	reviewed	SAP_HUMAN	Prosaposin (Proactivator polypeptide) [Cleaved into: Saposin-A (Protein A); Saposin-B-Val; Saposin-B (Cerebroside sulfate activator) (CSAct) (Dispersin) (Sphingolipid activator protein 1) (SAP-1) (Sulfatide/GM1 activator); Saposin-C (A1 activator) (Co-beta-glucosidase) (Glucosylceramidase activator) (Sphingolipid activator protein 2) (SAP-2); Saposin-D (Component C) (Protein C)]	PSAP GLBA SAP1	Homo sapiens (Human)	524
P62937	reviewed	PPIA_HUMAN	Peptidyl-prolyl cis-trans isomerase A (PPIase A) (EC 5.2.1.8) (Cyclophilin A) (Cyclosporin A-binding protein) (Rotamase A) [Cleaved into: Peptidyl-prolyl cis-trans isomerase A, N-terminally processed]	PPIA CYPA	Homo sapiens (Human)	165
P07737	reviewed	PROF1_HUMAN	Profilin-1 (Epididymis tissue protein Li 184a) (Profilin I)	PFN1	Homo sapiens (Human)	140
P07954	reviewed	FUMH_HUMAN	Fumarate hydratase, mitochondrial (Fumarase) (HsFH) (EC 4.2.1.2)	FH	Homo sapiens (Human)	510
P08133	reviewed	ANXA6_HUMAN	Annexin A6 (67 kDa calelectrin) (Annexin VI) (Annexin-6) (Calphobindin-II) (CPB-II) (Chromobindin-20) (Lipocortin VI) (Protein III) (p68) (p70)	ANXA6 ANX6	Homo sapiens (Human)	673
P08195	reviewed	4F2_HUMAN	Amino acid transporter heavy chain SLC3A2 (4F2 cell-surface antigen heavy chain) (4F2hc) (4F2 heavy chain antigen) (Lymphocyte activation antigen 4F2 large subunit) (Solute carrier family 3 member 2) (CD antigen CD98)	SLC3A2 MDU1	Homo sapiens (Human)	630
P08238	reviewed	HS90B_HUMAN	Heat shock protein HSP 90-beta (HSP 90) (Heat shock 84 kDa) (HSP 84) (HSP84) (Heat shock protein family C member 3)	HSP90AB1 HSP90B HSPC2 HSPC3 HSPCB	Homo sapiens (Human)	724
P08247	reviewed	SYPH_HUMAN	Synaptophysin (Major synaptic vesicle protein p38)	SYP	Homo sapiens (Human)	313
P62987	reviewed	RL40_HUMAN	Ubiquitin-ribosomal protein eL40 fusion protein (CEP52) (Ubiquitin A-52 residue ribosomal protein fusion product 1) [Cleaved into: Ubiquitin; Large ribosomal subunit protein eL40 (60S ribosomal protein L40) (rpL40)]	UBA52 UBCEP2	Homo sapiens (Human)	128
P08559	reviewed	ODPA_HUMAN	Pyruvate dehydrogenase E1 component subunit alpha, somatic form, mitochondrial (EC 1.2.4.1) (PDHE1-A type I)	PDHA1 PHE1A	Homo sapiens (Human)	390
P08758	reviewed	ANXA5_HUMAN	Annexin A5 (Anchorin CII) (Annexin V) (Annexin-5) (Calphobindin I) (CPB-I) (Endonexin II) (Lipocortin V) (Placental anticoagulant protein 4) (PP4) (Placental anticoagulant protein I) (PAP-I) (Thromboplastin inhibitor) (Vascular anticoagulant-alpha) (VAC-alpha)	ANXA5 ANX5 ENX2 PP4	Homo sapiens (Human)	320
P09104	reviewed	ENOG_HUMAN	Gamma-enolase (EC 4.2.1.11) (2-phospho-D-glycerate hydro-lyase) (Enolase 2) (Neural enolase) (Neuron-specific enolase) (NSE)	ENO2	Homo sapiens (Human)	434
P09417	reviewed	DHPR_HUMAN	Dihydropteridine reductase (EC 1.5.1.34) (HDHPR) (Quinoid dihydropteridine reductase) (Short chain dehydrogenase/reductase family 33C member 1)	QDPR DHPR SDR33C1	Homo sapiens (Human)	244
P09471	reviewed	GNAO_HUMAN	Guanine nucleotide-binding protein G(o) subunit alpha (EC 3.6.5.-)	GNAO1	Homo sapiens (Human)	354
P09493	reviewed	TPM1_HUMAN	Tropomyosin alpha-1 chain (Alpha-tropomyosin) (Tropomyosin-1)	TPM1 C15orf13 TMSA	Homo sapiens (Human)	284
P09622	reviewed	DLDH_HUMAN	Dihydrolipoyl dehydrogenase, mitochondrial (EC 1.8.1.4) (Dihydrolipoamide dehydrogenase) (Glycine cleavage system L protein)	DLD GCSL LAD PHE3	Homo sapiens (Human)	509
P09669	reviewed	COX6C_HUMAN	Cytochrome c oxidase subunit 6C (Cytochrome c oxidase polypeptide VIc)	COX6C	Homo sapiens (Human)	75
P09936	reviewed	UCHL1_HUMAN	Ubiquitin carboxyl-terminal hydrolase isozyme L1 (UCH-L1) (EC 3.4.19.12) (Neuron cytoplasmic protein 9.5) (PGP 9.5) (PGP9.5) (Ubiquitin thioesterase L1)	UCHL1	Homo sapiens (Human)	223
P0DP25	reviewed	CALM3_HUMAN	Calmodulin-3	CALM3 CALML2 CAM3 CAMC CAMIII	Homo sapiens (Human)	149
P63000	reviewed	RAC1_HUMAN	Ras-related C3 botulinum toxin substrate 1 (EC 3.6.5.2) (Cell migration-inducing gene 5 protein) (Ras-like protein TC25) (p21-Rac1)	RAC1 TC25 MIG5	Homo sapiens (Human)	192
P10114	reviewed	RAP2A_HUMAN	Ras-related protein Rap-2a (EC 3.6.5.2) (RbBP-30)	RAP2A	Homo sapiens (Human)	183
P10515	reviewed	ODP2_HUMAN	Dihydrolipoyllysine-residue acetyltransferase component of pyruvate dehydrogenase complex, mitochondrial (EC 2.3.1.12) (70 kDa mitochondrial autoantigen of primary biliary cirrhosis) (PBC) (Dihydrolipoamide acetyltransferase component of pyruvate dehydrogenase complex) (M2 antigen complex 70 kDa subunit) (Pyruvate dehydrogenase complex component E2) (PDC-E2) (PDCE2)	DLAT DLTA	Homo sapiens (Human)	647
P10599	reviewed	THIO_HUMAN	Thioredoxin (Trx) (ATL-derived factor) (ADF) (Surface-associated sulphydryl protein) (SASP) (allergen Hom s Trx)	TXN TRDX TRX TRX1	Homo sapiens (Human)	105
P10606	reviewed	COX5B_HUMAN	Cytochrome c oxidase subunit 5B, mitochondrial (Cytochrome c oxidase polypeptide Vb)	COX5B	Homo sapiens (Human)	129
P10636	reviewed	TAU_HUMAN	Microtubule-associated protein tau (Neurofibrillary tangle protein) (Paired helical filament-tau) (PHF-tau)	MAPT MAPTL MTBT1 TAU	Homo sapiens (Human)	758
P10809	reviewed	CH60_HUMAN	60 kDa heat shock protein, mitochondrial (EC 5.6.1.7) (60 kDa chaperonin) (Chaperonin 60) (CPN60) (Heat shock protein 60) (HSP-60) (Hsp60) (Heat shock protein family D member 1) (HuCHA60) (Mitochondrial matrix protein P1) (P60 lymphocyte protein)	HSPD1 HSP60	Homo sapiens (Human)	573
P09497	reviewed	CLCB_HUMAN	Clathrin light chain B (Lcb)	CLTB	Homo sapiens (Human)	229
P10915	reviewed	HPLN1_HUMAN	Hyaluronan and proteoglycan link protein 1 (Cartilage-linking protein 1) (Cartilage-link protein) (Proteoglycan link protein)	HAPLN1 CRTL1	Homo sapiens (Human)	354
P11137	reviewed	MTAP2_HUMAN	Microtubule-associated protein 2 (MAP-2)	MAP2	Homo sapiens (Human)	1827
P11142	reviewed	HSP7C_HUMAN	Heat shock cognate 71 kDa protein (EC 3.6.4.10) (Heat shock 70 kDa protein 8) (Heat shock protein family A member 8) (Lipopolysaccharide-associated protein 1) (LAP-1) (LPS-associated protein 1)	HSPA8 HSC70 HSP73 HSPA10	Homo sapiens (Human)	646
P09543	reviewed	CN37_HUMAN	2',3'-cyclic-nucleotide 3'-phosphodiesterase (CNP) (CNPase) (EC 3.1.4.37)	CNP	Homo sapiens (Human)	421
P11166	reviewed	GTR1_HUMAN	Solute carrier family 2, facilitated glucose transporter member 1 (Glucose transporter type 1, erythrocyte/brain) (GLUT-1) (HepG2 glucose transporter)	SLC2A1 GLUT1	Homo sapiens (Human)	492
P11177	reviewed	ODPB_HUMAN	Pyruvate dehydrogenase E1 component subunit beta, mitochondrial (PDHE1-B) (EC 1.2.4.1)	PDHB PHE1B	Homo sapiens (Human)	359
P11216	reviewed	PYGB_HUMAN	Glycogen phosphorylase, brain form (EC 2.4.1.1)	PYGB	Homo sapiens (Human)	843
P11233	reviewed	RALA_HUMAN	Ras-related protein Ral-A (EC 3.6.5.2)	RALA RAL	Homo sapiens (Human)	206
P63010	reviewed	AP2B1_HUMAN	AP-2 complex subunit beta (AP105B) (Adaptor protein complex AP-2 subunit beta) (Adaptor-related protein complex 2 subunit beta) (Beta-2-adaptin) (Beta-adaptin) (Clathrin assembly protein complex 2 beta large chain) (Plasma membrane adaptor HA2/AP2 adaptin beta subunit)	AP2B1 ADTB2 CLAPB1	Homo sapiens (Human)	937
P11279	reviewed	LAMP1_HUMAN	Lysosome-associated membrane glycoprotein 1 (LAMP-1) (Lysosome-associated membrane protein 1) (CD107 antigen-like family member A) (CD antigen CD107a)	LAMP1	Homo sapiens (Human)	417
P11498	reviewed	PYC_HUMAN	Pyruvate carboxylase, mitochondrial (EC 6.4.1.1) (Pyruvic carboxylase) (PCB)	PC	Homo sapiens (Human)	1178
P11586	reviewed	C1TC_HUMAN	C-1-tetrahydrofolate synthase, cytoplasmic (C1-THF synthase) (Epididymis secretory sperm binding protein) [Cleaved into: C-1-tetrahydrofolate synthase, cytoplasmic, N-terminally processed] [Includes: Methylenetetrahydrofolate dehydrogenase (EC 1.5.1.5); Methenyltetrahydrofolate cyclohydrolase (EC 3.5.4.9); Formyltetrahydrofolate synthetase (EC 6.3.4.3)]	MTHFD1 MTHFC MTHFD	Homo sapiens (Human)	935
P63027	reviewed	VAMP2_HUMAN	Vesicle-associated membrane protein 2 (VAMP-2) (Synaptobrevin-2)	VAMP2 SYB2	Homo sapiens (Human)	116
P12074	reviewed	CX6A1_HUMAN	Cytochrome c oxidase subunit 6A1, mitochondrial (Cytochrome c oxidase polypeptide VIa-liver) (Cytochrome c oxidase subunit VIA-liver) (COX VIa-L)	COX6A1 COX6AL	Homo sapiens (Human)	109
P12235	reviewed	ADT1_HUMAN	ADP/ATP translocase 1 (ADP,ATP carrier protein 1) (ADP,ATP carrier protein, heart/skeletal muscle isoform T1) (Adenine nucleotide translocator 1) (ANT 1) (Solute carrier family 25 member 4)	SLC25A4 AAC1 ANT1	Homo sapiens (Human)	298
P12277	reviewed	KCRB_HUMAN	Creatine kinase B-type (EC 2.7.3.2) (Brain creatine kinase) (B-CK) (Creatine kinase B chain) (Creatine phosphokinase B-type) (CPK-B)	CKB CKBB	Homo sapiens (Human)	381
P13010	reviewed	XRCC5_HUMAN	X-ray repair cross-complementing protein 5 (EC 3.6.4.-) (86 kDa subunit of Ku antigen) (ATP-dependent DNA helicase 2 subunit 2) (ATP-dependent DNA helicase II 80 kDa subunit) (CTC box-binding factor 85 kDa subunit) (CTC85) (CTCBF) (DNA repair protein XRCC5) (Ku80) (Ku86) (Lupus Ku autoantigen protein p86) (Nuclear factor IV) (Thyroid-lupus autoantigen) (TLAA) (X-ray repair complementing defective…	XRCC5 G22P2	Homo sapiens (Human)	732
P13073	reviewed	COX41_HUMAN	Cytochrome c oxidase subunit 4 isoform 1, mitochondrial (Cytochrome c oxidase polypeptide IV) (Cytochrome c oxidase subunit IV isoform 1) (COX IV-1)	COX4I1 COX4	Homo sapiens (Human)	169
P13473	reviewed	LAMP2_HUMAN	Lysosome-associated membrane glycoprotein 2 (LAMP-2) (Lysosome-associated membrane protein 2) (CD107 antigen-like family member B) (LGP-96) (CD antigen CD107b)	LAMP2	Homo sapiens (Human)	410
Q6DN90	reviewed	IQEC1_HUMAN	IQ motif and SEC7 domain-containing protein 1 (ADP-ribosylation factors guanine nucleotide-exchange protein 100) (ADP-ribosylation factors guanine nucleotide-exchange protein 2) (Brefeldin-resistant Arf-GEF 2 protein) (BRAG2)	IQSEC1 ARFGEP100 BRAG2 KIAA0763	Homo sapiens (Human)	963
P13489	reviewed	RINI_HUMAN	Ribonuclease inhibitor (Placental ribonuclease inhibitor) (Placental RNase inhibitor) (Ribonuclease/angiogenin inhibitor 1) (RAI)	RNH1 PRI RNH	Homo sapiens (Human)	461
P13591	reviewed	NCAM1_HUMAN	Neural cell adhesion molecule 1 (N-CAM-1) (NCAM-1) (CD antigen CD56)	NCAM1 NCAM	Homo sapiens (Human)	858
Q6FGA0	unreviewed	Q6FGA0_HUMAN	Cytochrome c oxidase subunit 7A2-like, mitochondrial (Supercomplex assembly factor 1)	COX7A2L hCG_1783904	Homo sapiens (Human)	114
P13611	reviewed	CSPG2_HUMAN	Versican core protein (Chondroitin sulfate proteoglycan core protein 2) (Chondroitin sulfate proteoglycan 2) (Glial hyaluronate-binding protein) (GHAP) (Large fibroblast proteoglycan) (PG-M)	VCAN CSPG2	Homo sapiens (Human)	3396
P13639	reviewed	EF2_HUMAN	Elongation factor 2 (EF-2) (EC 3.6.5.-)	EEF2 EF2	Homo sapiens (Human)	858
Q6FGJ9	unreviewed	Q6FGJ9_HUMAN	Glutathione S-transferase (EC 2.5.1.18)	GSTM3 hCG_40244	Homo sapiens (Human)	225
P13645	reviewed	K1C10_HUMAN	Keratin, type I cytoskeletal 10 (Cytokeratin-10) (CK-10) (Keratin-10) (K10)	KRT10 KPP	Homo sapiens (Human)	584
P13987	reviewed	CD59_HUMAN	CD59 glycoprotein (1F5 antigen) (20 kDa homologous restriction factor) (HRF-20) (HRF20) (MAC-inhibitory protein) (MAC-IP) (MEM43 antigen) (Membrane attack complex inhibition factor) (MACIF) (Membrane inhibitor of reactive lysis) (MIRL) (Protectin) (CD antigen CD59)	CD59 MIC11 MIN1 MIN2 MIN3 MSK21	Homo sapiens (Human)	128
P14136	reviewed	GFAP_HUMAN	Glial fibrillary acidic protein (GFAP)	GFAP	Homo sapiens (Human)	432
P14406	reviewed	CX7A2_HUMAN	Cytochrome c oxidase subunit 7A2, mitochondrial (Cytochrome c oxidase subunit VIIa-liver/heart) (Cytochrome c oxidase subunit VIIa-L) (Cytochrome c oxidase subunit VIIaL)	COX7A2 COX7AL	Homo sapiens (Human)	83
P14415	reviewed	AT1B2_HUMAN	Sodium/potassium-transporting ATPase subunit beta-2 (Adhesion molecule in glia) (AMOG) (Sodium/potassium-dependent ATPase subunit beta-2)	ATP1B2	Homo sapiens (Human)	290
P14550	reviewed	AK1A1_HUMAN	Aldo-keto reductase family 1 member A1 (EC 1.1.1.2) (EC 1.1.1.372) (EC 1.1.1.54) (Alcohol dehydrogenase [NADP(+)]) (Aldehyde reductase) (Glucuronate reductase) (EC 1.1.1.19) (Glucuronolactone reductase) (EC 1.1.1.20) (S-nitroso-CoA reductase) (ScorR) (EC 1.6.-.-)	AKR1A1 ALDR1 ALR	Homo sapiens (Human)	325
P14618	reviewed	KPYM_HUMAN	Pyruvate kinase PKM (EC 2.7.1.40) (Cytosolic thyroid hormone-binding protein) (CTHBP) (Opa-interacting protein 3) (OIP-3) (Pyruvate kinase 2/3) (Pyruvate kinase muscle isozyme) (Threonine-protein kinase PKM2) (EC 2.7.11.1) (Thyroid hormone-binding protein 1) (THBP1) (Tumor M2-PK) (Tyrosine-protein kinase PKM2) (EC 2.7.10.2) (p58)	PKM OIP3 PK2 PK3 PKM2	Homo sapiens (Human)	531
P14927	reviewed	QCR7_HUMAN	Cytochrome b-c1 complex subunit 7 (Complex III subunit 7) (Complex III subunit VII) (QP-C) (Ubiquinol-cytochrome c reductase complex 14 kDa protein)	UQCRB UQBP	Homo sapiens (Human)	111
P15104	reviewed	GLNA_HUMAN	Glutamine synthetase (GS) (EC 6.3.1.2) (Glutamate--ammonia ligase) (Palmitoyltransferase GLUL) (EC 2.3.1.225)	GLUL GLNS	Homo sapiens (Human)	373
P15880	reviewed	RS2_HUMAN	Small ribosomal subunit protein uS5 (40S ribosomal protein S2) (40S ribosomal protein S4) (Protein LLRep3)	RPS2 RPS4	Homo sapiens (Human)	293
Q6FHN3	unreviewed	Q6FHN3_HUMAN	Nucleoside diphosphate kinase (EC 2.7.4.6)	NME2 HEL-S-155an hCG_2001850	Homo sapiens (Human)	152
P16070	reviewed	CD44_HUMAN	CD44 antigen (CDw44) (Epican) (Extracellular matrix receptor III) (ECMR-III) (GP90 lymphocyte homing/adhesion receptor) (HUTCH-I) (Heparan sulfate proteoglycan) (Hermes antigen) (Hyaluronate receptor) (Phagocytic glycoprotein 1) (PGP-1) (Phagocytic glycoprotein I) (PGP-I) (CD antigen CD44)	CD44 LHR MDU2 MDU3 MIC4	Homo sapiens (Human)	742
Q6FHU2	unreviewed	Q6FHU2_HUMAN	Phosphoglycerate mutase (EC 5.4.2.11) (EC 5.4.2.4)	PGAM1 HEL-S-35 hCG_2015269 hCG_25778	Homo sapiens (Human)	254
P16152	reviewed	CBR1_HUMAN	Carbonyl reductase [NADPH] 1 (EC 1.1.1.184) (15-hydroxyprostaglandin dehydrogenase [NADP(+)]) (EC 1.1.1.196, EC 1.1.1.197) (20-beta-hydroxysteroid dehydrogenase) (Alcohol dehydrogenase [NAD(P)+] CBR1) (EC 1.1.1.71) (NADPH-dependent carbonyl reductase 1) (Prostaglandin 9-ketoreductase) (PG-9-KR) (Prostaglandin-E(2) 9-reductase) (EC 1.1.1.189) (Short chain dehydrogenase/reductase family 21C member …	CBR1 CBR CRN SDR21C1	Homo sapiens (Human)	277
P16435	reviewed	NCPR_HUMAN	NADPH--cytochrome P450 reductase (CPR) (P450R) (EC 1.6.2.4)	POR CYPOR	Homo sapiens (Human)	677
Q6FIE9	unreviewed	Q6FIE9_HUMAN	TOLLIP protein (Toll interacting protein) (cDNA, FLJ96670, Homo sapiens toll interacting protein (TOLLIP), mRNA)	TOLLIP hCG_40380	Homo sapiens (Human)	274
P17174	reviewed	AATC_HUMAN	Aspartate aminotransferase, cytoplasmic (cAspAT) (EC 2.6.1.1) (EC 2.6.1.3) (Cysteine aminotransferase, cytoplasmic) (Cysteine transaminase, cytoplasmic) (cCAT) (Glutamate oxaloacetate transaminase 1) (Transaminase A)	GOT1	Homo sapiens (Human)	413
Q6IAT9	unreviewed	Q6IAT9_HUMAN	Proteasome subunit beta	PSMB6 hCG_32695	Homo sapiens (Human)	239
Q6IB11	unreviewed	Q6IB11_HUMAN	Membrane-associated progesterone receptor component 1	PGRMC1 hCG_23188	Homo sapiens (Human)	195
Q6IB54	unreviewed	Q6IB54_HUMAN	ATP synthase-coupling factor 6, mitochondrial (ATPase subunit F6)	ATP5J hCG_2007844	Homo sapiens (Human)	108
Q6IBA0	unreviewed	Q6IBA0_HUMAN	NADH dehydrogenase [ubiquinone] iron-sulfur protein 5 (Complex I-15 kDa) (NADH-ubiquinone oxidoreductase 15 kDa subunit)	NDUFS5 hCG_1782706	Homo sapiens (Human)	106
Q6IBH0	unreviewed	Q6IBH0_HUMAN	SLC25A11 protein (Solute carrier family 25 (Mitochondrial carrier oxoglutarate carrier), member 11, isoform CRA_b) (cDNA FLJ76014, highly similar to Homo sapiens solute carrier family 25 (mitochondrial carrier; oxoglutarate carrier), member 11 (SLC25A11), mRNA)	SLC25A11 hCG_32694	Homo sapiens (Human)	314
Q6IN67	unreviewed	Q6IN67_HUMAN	Hypoxia up-regulated protein 1	HYOU1	Homo sapiens (Human)	678
Q96IA0	unreviewed	Q96IA0_HUMAN	PTPRN protein	PTPRN	Homo sapiens (Human)	811
Q96KX6	unreviewed	Q96KX6_HUMAN	MFSD4 protein	MFSD4	Homo sapiens (Human)	37
Q9H4G0	reviewed	E41L1_HUMAN	Band 4.1-like protein 1 (Erythrocyte membrane protein band 4.1-like 1) (Neuronal protein 4.1) (4.1N)	EPB41L1 KIAA0338	Homo sapiens (Human)	881
Q9NRW1	reviewed	RAB6B_HUMAN	Ras-related protein Rab-6B (EC 3.6.5.2)	RAB6B	Homo sapiens (Human)	208
Q9Y2J2	reviewed	E41L3_HUMAN	Band 4.1-like protein 3 (4.1B) (Differentially expressed in adenocarcinoma of the lung protein 1) (DAL-1) (Erythrocyte membrane protein band 4.1-like 3) [Cleaved into: Band 4.1-like protein 3, N-terminally processed]	EPB41L3 DAL1 KIAA0987	Homo sapiens (Human)	1087
P17302	reviewed	CXA1_HUMAN	Gap junction alpha-1 protein (Connexin-43) (Cx43) (Gap junction 43 kDa heart protein)	GJA1 GJAL	Homo sapiens (Human)	382
P17600	reviewed	SYN1_HUMAN	Synapsin-1 (Brain protein 4.1) (Synapsin I)	SYN1	Homo sapiens (Human)	705
P17677	reviewed	NEUM_HUMAN	Neuromodulin (Axonal membrane protein GAP-43) (Growth-associated protein 43) (Neural phosphoprotein B-50) (pp46)	GAP43	Homo sapiens (Human)	238
P17980	reviewed	PRS6A_HUMAN	26S proteasome regulatory subunit 6A (26S proteasome AAA-ATPase subunit RPT5) (Proteasome 26S subunit ATPase 3) (Proteasome subunit P50) (Tat-binding protein 1) (TBP-1)	PSMC3 TBP1	Homo sapiens (Human)	439
P18124	reviewed	RL7_HUMAN	Large ribosomal subunit protein uL30 (60S ribosomal protein L7)	RPL7	Homo sapiens (Human)	248
P18507	reviewed	GBRG2_HUMAN	Gamma-aminobutyric acid receptor subunit gamma-2 (GABA(A) receptor subunit gamma-2) (GABAAR subunit gamma-2)	GABRG2	Homo sapiens (Human)	475
P19022	reviewed	CADH2_HUMAN	Cadherin-2 (CDw325) (Neural cadherin) (N-cadherin) (CD antigen CD325)	CDH2 CDHN NCAD	Homo sapiens (Human)	906
P19086	reviewed	GNAZ_HUMAN	Guanine nucleotide-binding protein G(z) subunit alpha (G(x) alpha chain) (Gz-alpha)	GNAZ	Homo sapiens (Human)	355
P63104	reviewed	1433Z_HUMAN	14-3-3 protein zeta/delta (Protein kinase C inhibitor protein 1) (KCIP-1)	YWHAZ	Homo sapiens (Human)	245
P19367	reviewed	HXK1_HUMAN	Hexokinase-1 (EC 2.7.1.1) (Brain form hexokinase) (Hexokinase type I) (HK I) (Hexokinase-A)	HK1	Homo sapiens (Human)	917
P19404	reviewed	NDUV2_HUMAN	NADH dehydrogenase [ubiquinone] flavoprotein 2, mitochondrial (NDUFV2) (EC 7.1.1.2) (NADH-ubiquinone oxidoreductase 24 kDa subunit)	NDUFV2	Homo sapiens (Human)	249
P19525	reviewed	E2AK2_HUMAN	Interferon-induced, double-stranded RNA-activated protein kinase (EC 2.7.11.1) (Eukaryotic translation initiation factor 2-alpha kinase 2) (eIF-2A protein kinase 2) (Interferon-inducible RNA-dependent protein kinase) (P1/eIF-2A protein kinase) (Protein kinase RNA-activated) (PKR) (Protein kinase R) (Tyrosine-protein kinase EIF2AK2) (EC 2.7.10.2) (p68 kinase)	EIF2AK2 PKR PRKR	Homo sapiens (Human)	551
P20020	reviewed	AT2B1_HUMAN	Plasma membrane calcium-transporting ATPase 1 (EC 7.2.2.10) (Plasma membrane calcium ATPase isoform 1) (PMCA1) (Plasma membrane calcium pump isoform 1)	ATP2B1 PMCA1	Homo sapiens (Human)	1220
P20336	reviewed	RAB3A_HUMAN	Ras-related protein Rab-3A	RAB3A	Homo sapiens (Human)	220
P20618	reviewed	PSB1_HUMAN	Proteasome subunit beta type-1 (Macropain subunit C5) (Multicatalytic endopeptidase complex subunit C5) (Proteasome component C5) (Proteasome gamma chain) (Proteasome subunit beta-6) (beta-6)	PSMB1 PSC5	Homo sapiens (Human)	241
P20674	reviewed	COX5A_HUMAN	Cytochrome c oxidase subunit 5A, mitochondrial (Cytochrome c oxidase polypeptide Va)	COX5A	Homo sapiens (Human)	150
P20916	reviewed	MAG_HUMAN	Myelin-associated glycoprotein (Siglec-4a)	MAG GMA	Homo sapiens (Human)	626
P21281	reviewed	VATB2_HUMAN	V-type proton ATPase subunit B, brain isoform (V-ATPase subunit B 2) (Endomembrane proton pump 58 kDa subunit) (HO57) (Vacuolar proton pump subunit B 2)	ATP6V1B2 ATP6B2 VPP3	Homo sapiens (Human)	511
P21283	reviewed	VATC1_HUMAN	V-type proton ATPase subunit C 1 (V-ATPase subunit C 1) (Vacuolar proton pump subunit C 1)	ATP6V1C1 ATP6C ATP6D VATC	Homo sapiens (Human)	382
P63167	reviewed	DYL1_HUMAN	Dynein light chain 1, cytoplasmic (8 kDa dynein light chain) (DLC8) (Dynein light chain LC8-type 1) (Protein inhibitor of neuronal nitric oxide synthase) (PIN)	DYNLL1 DLC1 DNCL1 DNCLC1 HDLC1	Homo sapiens (Human)	89
P21291	reviewed	CSRP1_HUMAN	Cysteine and glycine-rich protein 1 (Cysteine-rich protein 1) (CRP) (CRP1) (Epididymis luminal protein 141) (HEL-141)	CSRP1 CSRP CYRP	Homo sapiens (Human)	193
P63261	reviewed	ACTG_HUMAN	Actin, cytoplasmic 2 (EC 3.6.4.-) (Gamma-actin) [Cleaved into: Actin, cytoplasmic 2, N-terminally processed]	ACTG1 ACTG	Homo sapiens (Human)	375
P21579	reviewed	SYT1_HUMAN	Synaptotagmin-1 (Synaptotagmin I) (SytI) (p65)	SYT1 SVP65 SYT	Homo sapiens (Human)	422
P68104	reviewed	EF1A1_HUMAN	Elongation factor 1-alpha 1 (EF-1-alpha-1) (EC 3.6.5.-) (Elongation factor Tu) (EF-Tu) (Eukaryotic elongation factor 1 A-1) (eEF1A-1) (Leukocyte receptor cluster member 7)	EEF1A1 EEF1A EF1A LENG7	Homo sapiens (Human)	462
P68363	reviewed	TBA1B_HUMAN	Tubulin alpha-1B chain (EC 3.6.5.-) (Alpha-tubulin ubiquitous) (Tubulin K-alpha-1) (Tubulin alpha-ubiquitous chain) [Cleaved into: Detyrosinated tubulin alpha-1B chain]	TUBA1B	Homo sapiens (Human)	451
P21796	reviewed	VDAC1_HUMAN	Non-selective voltage-gated ion channel VDAC1 (Outer mitochondrial membrane protein porin 1) (Plasmalemmal porin) (Porin 31HL) (Porin 31HM) (Voltage-dependent anion-selective channel protein 1) (VDAC-1) (hVDAC1)	VDAC1 VDAC	Homo sapiens (Human)	283
P21926	reviewed	CD9_HUMAN	CD9 antigen (5H9 antigen) (Cell growth-inhibiting gene 2 protein) (Leukocyte antigen MIC3) (Motility-related protein) (MRP-1) (Tetraspanin-29) (Tspan-29) (p24) (CD antigen CD9)	CD9 MIC3 TSPAN29 GIG2	Homo sapiens (Human)	228
P68402	reviewed	PA1B2_HUMAN	Platelet-activating factor acetylhydrolase IB subunit alpha2 (EC 3.1.1.47) (PAF acetylhydrolase 30 kDa subunit) (PAF-AH 30 kDa subunit) (PAF-AH subunit beta) (PAFAH subunit beta)	PAFAH1B2 PAFAHB	Homo sapiens (Human)	229
P22314	reviewed	UBA1_HUMAN	Ubiquitin-like modifier-activating enzyme 1 (EC 6.2.1.45) (Protein A1S9) (Ubiquitin-activating enzyme E1)	UBA1 A1S9T UBE1	Homo sapiens (Human)	1058
P68871	reviewed	HBB_HUMAN	Hemoglobin subunit beta (Beta-globin) (Hemoglobin beta chain) [Cleaved into: LVV-hemorphin-7; Spinorphin]	HBB	Homo sapiens (Human)	147
P22626	reviewed	ROA2_HUMAN	Heterogeneous nuclear ribonucleoproteins A2/B1 (hnRNP A2/B1)	HNRNPA2B1 HNRPA2B1	Homo sapiens (Human)	353
P28066	reviewed	PSA5_HUMAN	Proteasome subunit alpha type-5 (Macropain zeta chain) (Multicatalytic endopeptidase complex zeta chain) (Proteasome subunit alpha-5) (alpha-5) (Proteasome zeta chain)	PSMA5	Homo sapiens (Human)	241
P22694	reviewed	KAPCB_HUMAN	cAMP-dependent protein kinase catalytic subunit beta (PKA C-beta) (EC 2.7.11.11)	PRKACB	Homo sapiens (Human)	351
P28070	reviewed	PSB4_HUMAN	Proteasome subunit beta type-4 (26 kDa prosomal protein) (HsBPROS26) (PROS-26) (Macropain beta chain) (Multicatalytic endopeptidase complex beta chain) (Proteasome beta chain) (Proteasome chain 3) (HsN3) (Proteasome subunit beta-7) (beta-7)	PSMB4 PROS26	Homo sapiens (Human)	264
P22695	reviewed	QCR2_HUMAN	Cytochrome b-c1 complex subunit 2, mitochondrial (Complex III subunit 2) (Core protein II) (Ubiquinol-cytochrome-c reductase complex core protein 2)	UQCRC2	Homo sapiens (Human)	453
P23246	reviewed	SFPQ_HUMAN	Splicing factor, proline- and glutamine-rich (100 kDa DNA-pairing protein) (hPOMp100) (DNA-binding p52/p100 complex, 100 kDa subunit) (Polypyrimidine tract-binding protein-associated-splicing factor) (PSF) (PTB-associated-splicing factor)	SFPQ PSF	Homo sapiens (Human)	707
P69905	reviewed	HBA_HUMAN	Hemoglobin subunit alpha (Alpha-globin) (Hemoglobin alpha chain) [Cleaved into: Hemopressin]	HBA1; HBA2	Homo sapiens (Human)	142
P27449	reviewed	VATL_HUMAN	V-type proton ATPase 16 kDa proteolipid subunit c (V-ATPase 16 kDa proteolipid subunit c) (Vacuolar proton pump 16 kDa proteolipid subunit c)	ATP6V0C ATP6C ATP6L ATPL	Homo sapiens (Human)	155
P28074	reviewed	PSB5_HUMAN	Proteasome subunit beta type-5 (EC 3.4.25.1) (Macropain epsilon chain) (Multicatalytic endopeptidase complex epsilon chain) (Proteasome chain 6) (Proteasome epsilon chain) (Proteasome subunit MB1) (Proteasome subunit X) (Proteasome subunit beta-5) (beta-5)	PSMB5 LMPX MB1 X	Homo sapiens (Human)	263
P28331	reviewed	NDUS1_HUMAN	NADH-ubiquinone oxidoreductase 75 kDa subunit, mitochondrial (EC 7.1.1.2) (Complex I-75kD) (CI-75kD)	NDUFS1	Homo sapiens (Human)	727
P27797	reviewed	CALR_HUMAN	Calreticulin (CRP55) (Calregulin) (Endoplasmic reticulum resident protein 60) (ERp60) (HACBP) (grp60)	CALR CRTC	Homo sapiens (Human)	417
P78324	reviewed	SHPS1_HUMAN	Tyrosine-protein phosphatase non-receptor type substrate 1 (SHP substrate 1) (SHPS-1) (Brain Ig-like molecule with tyrosine-based activation motifs) (Bit) (CD172 antigen-like family member A) (Inhibitory receptor SHPS-1) (Macrophage fusion receptor) (MyD-1 antigen) (Signal-regulatory protein alpha-1) (Sirp-alpha-1) (Signal-regulatory protein alpha-2) (Sirp-alpha-2) (Signal-regulatory protein alph…	SIRPA BIT MFR MYD1 PTPNS1 SHPS1 SIRP	Homo sapiens (Human)	504
P28482	reviewed	MK01_HUMAN	Mitogen-activated protein kinase 1 (MAP kinase 1) (MAPK 1) (EC 2.7.11.24) (ERT1) (Extracellular signal-regulated kinase 2) (ERK-2) (MAP kinase isoform p42) (p42-MAPK) (Mitogen-activated protein kinase 2) (MAP kinase 2) (MAPK 2)	MAPK1 ERK2 PRKM1 PRKM2	Homo sapiens (Human)	360
P27824	reviewed	CALX_HUMAN	Calnexin (IP90) (Major histocompatibility complex class I antigen-binding protein p88) (p90)	CANX	Homo sapiens (Human)	592
P28838	reviewed	AMPL_HUMAN	Cytosol aminopeptidase (EC 3.4.11.1) (Cysteinylglycine-S-conjugate dipeptidase) (EC 3.4.13.23) (Leucine aminopeptidase 3) (LAP-3) (Leucyl aminopeptidase) (Peptidase S) (Proline aminopeptidase) (EC 3.4.11.5) (Prolyl aminopeptidase)	LAP3 LAPEP PEPS	Homo sapiens (Human)	519
P28907	reviewed	CD38_HUMAN	ADP-ribosyl cyclase/cyclic ADP-ribose hydrolase 1 (EC 3.2.2.-) (EC 3.2.2.6) (2'-phospho-ADP-ribosyl cyclase) (2'-phospho-ADP-ribosyl cyclase/2'-phospho-cyclic-ADP-ribose transferase) (EC 2.4.99.20) (2'-phospho-cyclic-ADP-ribose transferase) (ADP-ribosyl cyclase 1) (ADPRC 1) (Cyclic ADP-ribose hydrolase 1) (cADPR hydrolase 1) (T10) (CD antigen CD38)	CD38	Homo sapiens (Human)	300
P78356	reviewed	PI42B_HUMAN	Phosphatidylinositol 5-phosphate 4-kinase type-2 beta (EC 2.7.1.149) (1-phosphatidylinositol 5-phosphate 4-kinase 2-beta) (Diphosphoinositide kinase 2-beta) (Phosphatidylinositol 5-phosphate 4-kinase type II beta) (PI(5)P 4-kinase type II beta) (PIP4KII-beta) (PtdIns(5)P-4-kinase isoform 2-beta)	PIP4K2B PIP5K2B	Homo sapiens (Human)	416
P78357	reviewed	CNTP1_HUMAN	Contactin-associated protein 1 (Caspr) (Caspr1) (Neurexin IV) (Neurexin-4) (p190)	CNTNAP1 CASPR NRXN4	Homo sapiens (Human)	1384
P78371	reviewed	TCPB_HUMAN	T-complex protein 1 subunit beta (TCP-1-beta) (CCT-beta) (Chaperonin containing T-complex polypeptide 1 subunit 2)	CCT2 99D8.1 CCTB	Homo sapiens (Human)	535
P29401	reviewed	TKT_HUMAN	Transketolase (TK) (EC 2.2.1.1)	TKT	Homo sapiens (Human)	623
P29966	reviewed	MARCS_HUMAN	Myristoylated alanine-rich C-kinase substrate (MARCKS) (Protein kinase C substrate, 80 kDa protein, light chain) (80K-L protein) (PKCSL)	MARCKS MACS PRKCSL	Homo sapiens (Human)	332
P29972	reviewed	AQP1_HUMAN	Aquaporin-1 (AQP-1) (Aquaporin-CHIP) (Channel-like integral membrane protein of 28 kDa) (Urine water channel)	AQP1 CHIP28	Homo sapiens (Human)	269
P29992	reviewed	GNA11_HUMAN	Guanine nucleotide-binding protein subunit alpha-11 (G alpha-11) (G-protein subunit alpha-11) (EC 3.6.5.-) (Guanine nucleotide-binding protein G(y) subunit alpha)	GNA11 GA11	Homo sapiens (Human)	359
P30038	reviewed	AL4A1_HUMAN	Delta-1-pyrroline-5-carboxylate dehydrogenase, mitochondrial (P5C dehydrogenase) (EC 1.2.1.88) (Aldehyde dehydrogenase family 4 member A1) (L-glutamate gamma-semialdehyde dehydrogenase)	ALDH4A1 ALDH4 P5CDH	Homo sapiens (Human)	563
P30041	reviewed	PRDX6_HUMAN	Peroxiredoxin-6 (EC 1.11.1.27) (1-Cys peroxiredoxin) (1-Cys PRX) (24 kDa protein) (Acidic calcium-independent phospholipase A2) (aiPLA2) (EC 3.1.1.4) (Antioxidant protein 2) (Glutathione-dependent peroxiredoxin) (Liver 2D page spot 40) (Lysophosphatidylcholine acyltransferase 5) (LPC acyltransferase 5) (LPCAT-5) (Lyso-PC acyltransferase 5) (EC 2.3.1.23) (Non-selenium glutathione peroxidase) (NSGP…	PRDX6 AOP2 KIAA0106	Homo sapiens (Human)	224
P30043	reviewed	BLVRB_HUMAN	Flavin reductase (NADPH) (FR) (EC 1.5.1.30) (Biliverdin reductase B) (BVR-B) (EC 1.3.1.-) (Biliverdin-IX beta-reductase) (Green heme-binding protein) (GHBP) (NADPH-dependent diaphorase) (NADPH-flavin reductase) (FLR) (S-nitroso-CoA-assisted nitrosyltransferase) (SNO-CoA-assisted nitrosyltransferase) (EC 2.6.99.-)	BLVRB FLR SCAN	Homo sapiens (Human)	206
P30044	reviewed	PRDX5_HUMAN	Peroxiredoxin-5, mitochondrial (EC 1.11.1.24) (Alu corepressor 1) (Antioxidant enzyme B166) (AOEB166) (Liver tissue 2D-page spot 71B) (PLP) (Peroxiredoxin V) (Prx-V) (Peroxisomal antioxidant enzyme) (TPx type VI) (Thioredoxin peroxidase PMP20) (Thioredoxin-dependent peroxiredoxin 5)	PRDX5 ACR1 SBBI10	Homo sapiens (Human)	214
P30084	reviewed	ECHM_HUMAN	Enoyl-CoA hydratase, mitochondrial (mECH) (mECH1) (EC 4.2.1.17) (EC 5.3.3.8) (Enoyl-CoA hydratase 1) (ECHS1) (Short-chain enoyl-CoA hydratase) (SCEH)	ECHS1	Homo sapiens (Human)	290
P30086	reviewed	PEBP1_HUMAN	Phosphatidylethanolamine-binding protein 1 (PEBP-1) (HCNPpp) (Neuropolypeptide h3) (Prostatic-binding protein) (Raf kinase inhibitor protein) (RKIP) [Cleaved into: Hippocampal cholinergic neurostimulating peptide (HCNP)]	PEBP1 PBP PEBP	Homo sapiens (Human)	187
P30101	reviewed	PDIA3_HUMAN	Protein disulfide-isomerase A3 (EC 5.3.4.1) (58 kDa glucose-regulated protein) (58 kDa microsomal protein) (p58) (Disulfide isomerase ER-60) (Endoplasmic reticulum resident protein 57) (ER protein 57) (ERp57) (Endoplasmic reticulum resident protein 60) (ER protein 60) (ERp60)	PDIA3 ERP57 ERP60 GRP58	Homo sapiens (Human)	505
P30153	reviewed	2AAA_HUMAN	Serine/threonine-protein phosphatase 2A 65 kDa regulatory subunit A alpha isoform (PP2Aa) (Medium tumor antigen-associated 61 kDa protein) (PP2A subunit A isoform PR65-alpha) (PP2A subunit A isoform R1-alpha)	PPP2R1A	Homo sapiens (Human)	589
P30519	reviewed	HMOX2_HUMAN	Heme oxygenase 2 (HO-2) (EC 1.14.14.18) [Cleaved into: Heme oxygenase 2 soluble form]	HMOX2 HO2	Homo sapiens (Human)	316
P30531	reviewed	SC6A1_HUMAN	Sodium- and chloride-dependent GABA transporter 1 (GAT-1) (Solute carrier family 6 member 1)	SLC6A1 GABATR GABT1 GAT1	Homo sapiens (Human)	599
P31040	reviewed	SDHA_HUMAN	Succinate dehydrogenase [ubiquinone] flavoprotein subunit, mitochondrial (EC 1.3.5.1) (Flavoprotein subunit of complex II) (Fp) (Malate dehydrogenase [quinone] flavoprotein subunit) (EC 1.1.5.-)	SDHA SDH2 SDHF	Homo sapiens (Human)	664
P78527	reviewed	PRKDC_HUMAN	DNA-dependent protein kinase catalytic subunit (DNA-PK catalytic subunit) (DNA-PKcs) (EC 2.7.11.1) (DNPK1) (Ser-473 kinase) (S473K) (p460)	PRKDC HYRC HYRC1	Homo sapiens (Human)	4128
P31146	reviewed	COR1A_HUMAN	Coronin-1A (Coronin-like protein A) (Clipin-A) (Coronin-like protein p57) (Tryptophan aspartate-containing coat protein) (TACO)	CORO1A CORO1	Homo sapiens (Human)	461
P31150	reviewed	GDIA_HUMAN	Rab GDP dissociation inhibitor alpha (Rab GDI alpha) (Guanosine diphosphate dissociation inhibitor 1) (GDI-1) (Oligophrenin-2) (Protein XAP-4)	GDI1 GDIL OPHN2 RABGDIA XAP4	Homo sapiens (Human)	447
P31153	reviewed	METK2_HUMAN	S-adenosylmethionine synthase isoform type-2 (AdoMet synthase 2) (EC 2.5.1.6) (Methionine adenosyltransferase 2) (MAT 2) (Methionine adenosyltransferase II) (MAT-II)	MAT2A AMS2 MATA2	Homo sapiens (Human)	395
Q00839	reviewed	HNRPU_HUMAN	Heterogeneous nuclear ribonucleoprotein U (hnRNP U) (GRIP120) (Nuclear p120 ribonucleoprotein) (Scaffold-attachment factor A) (SAF-A) (p120) (pp120)	HNRNPU C1orf199 HNRPU SAFA U21.1	Homo sapiens (Human)	825
P31323	reviewed	KAP3_HUMAN	cAMP-dependent protein kinase type II-beta regulatory subunit	PRKAR2B	Homo sapiens (Human)	418
P31930	reviewed	QCR1_HUMAN	Cytochrome b-c1 complex subunit 1, mitochondrial (Complex III subunit 1) (Core protein I) (Ubiquinol-cytochrome-c reductase complex core protein 1)	UQCRC1	Homo sapiens (Human)	480
P31942	reviewed	HNRH3_HUMAN	Heterogeneous nuclear ribonucleoprotein H3 (hnRNP H3) (Heterogeneous nuclear ribonucleoprotein 2H9) (hnRNP 2H9)	HNRNPH3 HNRPH3	Homo sapiens (Human)	346
P80404	reviewed	GABT_HUMAN	4-aminobutyrate aminotransferase, mitochondrial (EC 2.6.1.19) ((S)-3-amino-2-methylpropionate transaminase) (EC 2.6.1.22) (GABA aminotransferase) (GABA-AT) (Gamma-amino-N-butyrate transaminase) (GABA transaminase) (GABA-T) (L-AIBAT)	ABAT GABAT	Homo sapiens (Human)	500
P31943	reviewed	HNRH1_HUMAN	Heterogeneous nuclear ribonucleoprotein H (hnRNP H) [Cleaved into: Heterogeneous nuclear ribonucleoprotein H, N-terminally processed]	HNRNPH1 HNRPH HNRPH1	Homo sapiens (Human)	449
P32004	reviewed	L1CAM_HUMAN	Neural cell adhesion molecule L1 (N-CAM-L1) (NCAM-L1) (CD antigen CD171)	L1CAM CAML1 MIC5	Homo sapiens (Human)	1257
P32969	reviewed	RL9_HUMAN	Large ribosomal subunit protein uL6 (60S ribosomal protein L9)	RPL9 OK/SW-cl.103; RPL9P7; RPL9P8; RPL9P9	Homo sapiens (Human)	192
P51553	reviewed	IDH3G_HUMAN	Isocitrate dehydrogenase [NAD] subunit gamma, mitochondrial (Isocitric dehydrogenase subunit gamma) (NAD(+)-specific ICDH subunit gamma)	IDH3G	Homo sapiens (Human)	393
P34932	reviewed	HSP74_HUMAN	Heat shock 70 kDa protein 4 (HSP70RY) (Heat shock 70-related protein APG-2) (Heat shock protein family H member 2)	HSPA4 APG2 HSPH2	Homo sapiens (Human)	840
P35080	reviewed	PROF2_HUMAN	Profilin-2 (Profilin II)	PFN2	Homo sapiens (Human)	140
P35221	reviewed	CTNA1_HUMAN	Catenin alpha-1 (Alpha E-catenin) (Cadherin-associated protein) (Renal carcinoma antigen NY-REN-13)	CTNNA1	Homo sapiens (Human)	906
P51649	reviewed	SSDH_HUMAN	Succinate-semialdehyde dehydrogenase, mitochondrial (EC 1.2.1.24) (Aldehyde dehydrogenase family 5 member A1) (NAD(+)-dependent succinic semialdehyde dehydrogenase)	ALDH5A1 SSADH	Homo sapiens (Human)	535
P51665	reviewed	PSMD7_HUMAN	26S proteasome non-ATPase regulatory subunit 7 (26S proteasome regulatory subunit RPN8) (26S proteasome regulatory subunit S12) (Mov34 protein homolog) (Proteasome subunit p40)	PSMD7 MOV34L	Homo sapiens (Human)	324
P35222	reviewed	CTNB1_HUMAN	Catenin beta-1 (Beta-catenin)	CTNNB1 CTNNB OK/SW-cl.35 PRO2286	Homo sapiens (Human)	781
P51674	reviewed	GPM6A_HUMAN	Neuronal membrane glycoprotein M6-a (M6a)	GPM6A M6A	Homo sapiens (Human)	278
P80723	reviewed	BASP1_HUMAN	Brain acid soluble protein 1 (22 kDa neuronal tissue-enriched acidic protein) (Neuronal axonal membrane protein NAP-22)	BASP1 NAP22	Homo sapiens (Human)	227
P35573	reviewed	GDE_HUMAN	Glycogen debranching enzyme (Glycogen debrancher) [Includes: 4-alpha-glucanotransferase (EC 2.4.1.25) (Oligo-1,4-1,4-glucantransferase); Amylo-alpha-1,6-glucosidase (Amylo-1,6-glucosidase) (EC 3.2.1.33) (Dextrin 6-alpha-D-glucosidase)]	AGL GDE	Homo sapiens (Human)	1532
P35611	reviewed	ADDA_HUMAN	Alpha-adducin (Erythrocyte adducin subunit alpha)	ADD1 ADDA	Homo sapiens (Human)	737
P51970	reviewed	NDUA8_HUMAN	NADH dehydrogenase [ubiquinone] 1 alpha subcomplex subunit 8 (Complex I-19kD) (CI-19kD) (Complex I-PGIV) (CI-PGIV) (NADH-ubiquinone oxidoreductase 19 kDa subunit)	NDUFA8	Homo sapiens (Human)	172
P35612	reviewed	ADDB_HUMAN	Beta-adducin (Erythrocyte adducin subunit beta)	ADD2 ADDB	Homo sapiens (Human)	726
P51991	reviewed	ROA3_HUMAN	Heterogeneous nuclear ribonucleoprotein A3 (hnRNP A3)	HNRNPA3 HNRPA3	Homo sapiens (Human)	378
P35613	reviewed	BASI_HUMAN	Basigin (5F7) (Collagenase stimulatory factor) (Extracellular matrix metalloproteinase inducer) (EMMPRIN) (Hepatoma-associated antigen) (HAb18G) (Leukocyte activation antigen M6) (OK blood group antigen) (Tumor cell-derived collagenase stimulatory factor) (TCSF) (CD antigen CD147)	BSG UNQ6505/PRO21383	Homo sapiens (Human)	385
P51149	reviewed	RAB7A_HUMAN	Ras-related protein Rab-7a (EC 3.6.5.2)	RAB7A RAB7	Homo sapiens (Human)	207
P36543	reviewed	VATE1_HUMAN	V-type proton ATPase subunit E 1 (V-ATPase subunit E 1) (V-ATPase 31 kDa subunit) (p31) (Vacuolar proton pump subunit E 1)	ATP6V1E1 ATP6E ATP6E2	Homo sapiens (Human)	226
P52209	reviewed	6PGD_HUMAN	6-phosphogluconate dehydrogenase, decarboxylating (EC 1.1.1.44)	PGD PGDH	Homo sapiens (Human)	483
P36578	reviewed	RL4_HUMAN	Large ribosomal subunit protein uL4 (60S ribosomal protein L1) (60S ribosomal protein L4)	RPL4 RPL1	Homo sapiens (Human)	427
P36871	reviewed	PGM1_HUMAN	Phosphoglucomutase-1 (PGM 1) (EC 5.4.2.2) (Glucose phosphomutase 1)	PGM1	Homo sapiens (Human)	562
P51452	reviewed	DUS3_HUMAN	Dual specificity protein phosphatase 3 (EC 3.1.3.16) (EC 3.1.3.48) (Dual specificity protein phosphatase VHR) (Vaccinia H1-related phosphatase) (VHR)	DUSP3 VHR	Homo sapiens (Human)	185
Q01082	reviewed	SPTB2_HUMAN	Spectrin beta chain, non-erythrocytic 1 (Beta-II spectrin) (Fodrin beta chain) (Spectrin, non-erythroid beta chain 1)	SPTBN1 SPTB2	Homo sapiens (Human)	2364
P36957	reviewed	ODO2_HUMAN	Dihydrolipoyllysine-residue succinyltransferase component of 2-oxoglutarate dehydrogenase complex, mitochondrial (EC 2.3.1.61) (2-oxoglutarate dehydrogenase complex component E2) (OGDC-E2) (Dihydrolipoamide succinyltransferase component of 2-oxoglutarate dehydrogenase complex) (E2K)	DLST DLTS	Homo sapiens (Human)	453
P37840	reviewed	SYUA_HUMAN	Alpha-synuclein (Non-A beta component of AD amyloid) (Non-A4 component of amyloid precursor) (NACP)	SNCA NACP PARK1	Homo sapiens (Human)	140
P52306	reviewed	GDS1_HUMAN	Rap1 GTPase-GDP dissociation stimulator 1 (Exchange factor smgGDS) (SMG GDS protein) (SMG P21 stimulatory GDP/GTP exchange protein)	RAP1GDS1 SMGGDS	Homo sapiens (Human)	607
P38606	reviewed	VATA_HUMAN	V-type proton ATPase catalytic subunit A (V-ATPase subunit A) (EC 7.1.2.2) (V-ATPase 69 kDa subunit) (Vacuolar ATPase isoform VA68) (Vacuolar proton pump subunit alpha)	ATP6V1A ATP6A1 ATP6V1A1 VPP2	Homo sapiens (Human)	617
P52565	reviewed	GDIR1_HUMAN	Rho GDP-dissociation inhibitor 1 (Rho GDI 1) (Rho-GDI alpha)	ARHGDIA GDIA1	Homo sapiens (Human)	204
P52943	reviewed	CRIP2_HUMAN	Cysteine-rich protein 2 (CRP-2) (Protein ESP1)	CRIP2 CRP2	Homo sapiens (Human)	208
P53396	reviewed	ACLY_HUMAN	ATP-citrate synthase (EC 2.3.3.8) (ATP-citrate (pro-S-)-lyase) (ACL) (Citrate cleavage enzyme)	ACLY	Homo sapiens (Human)	1101
P38646	reviewed	GRP75_HUMAN	Stress-70 protein, mitochondrial (75 kDa glucose-regulated protein) (GRP-75) (Heat shock 70 kDa protein 9) (Heat shock protein family A member 9) (Mortalin) (MOT) (Peptide-binding protein 74) (PBP74)	HSPA9 GRP75 HSPA9B mt-HSP70	Homo sapiens (Human)	679
P53597	reviewed	SUCA_HUMAN	Succinate--CoA ligase [ADP/GDP-forming] subunit alpha, mitochondrial (EC 6.2.1.4) (EC 6.2.1.5) (Succinyl-CoA synthetase subunit alpha) (SCS-alpha)	SUCLG1	Homo sapiens (Human)	346
P39019	reviewed	RS19_HUMAN	Small ribosomal subunit protein eS19 (40S ribosomal protein S19)	RPS19	Homo sapiens (Human)	145
P53680	reviewed	AP2S1_HUMAN	AP-2 complex subunit sigma (Adaptor protein complex AP-2 subunit sigma) (Adaptor-related protein complex 2 subunit sigma) (Clathrin assembly protein 2 sigma small chain) (Clathrin coat assembly protein AP17) (Clathrin coat-associated protein AP17) (HA2 17 kDa subunit) (Plasma membrane adaptor AP-2 17 kDa protein) (Sigma2-adaptin)	AP2S1 AP17 CLAPS2	Homo sapiens (Human)	142
P84098	reviewed	RL19_HUMAN	Large ribosomal subunit protein eL19 (60S ribosomal protein L19)	RPL19	Homo sapiens (Human)	196
P40123	reviewed	CAP2_HUMAN	Adenylyl cyclase-associated protein 2 (CAP 2)	CAP2	Homo sapiens (Human)	477
P54289	reviewed	CA2D1_HUMAN	Voltage-dependent calcium channel subunit alpha-2/delta-1 (Voltage-gated calcium channel subunit alpha-2/delta-1) [Cleaved into: Voltage-dependent calcium channel subunit alpha-2-1; Voltage-dependent calcium channel subunit delta-1]	CACNA2D1 CACNL2A CCHL2A MHS3	Homo sapiens (Human)	1103
Q01484	reviewed	ANK2_HUMAN	Ankyrin-2 (ANK-2) (Ankyrin-B) (Brain ankyrin) (Non-erythroid ankyrin)	ANK2 ANKB	Homo sapiens (Human)	3957
P40227	reviewed	TCPZ_HUMAN	T-complex protein 1 subunit zeta (TCP-1-zeta) (Acute morphine dependence-related protein 2) (CCT-zeta-1) (Chaperonin containing T-complex polypeptide 1 subunit 6A) (HTR3) (Tcp20)	CCT6A CCT6 CCTZ	Homo sapiens (Human)	531
P40925	reviewed	MDHC_HUMAN	Malate dehydrogenase, cytoplasmic (EC 1.1.1.37) (Aromatic alpha-keto acid reductase) (KAR) (EC 1.1.1.96) (Cytosolic malate dehydrogenase)	MDH1 MDHA	Homo sapiens (Human)	334
P40926	reviewed	MDHM_HUMAN	Malate dehydrogenase, mitochondrial (EC 1.1.1.37)	MDH2	Homo sapiens (Human)	338
P54709	reviewed	AT1B3_HUMAN	Sodium/potassium-transporting ATPase subunit beta-3 (Sodium/potassium-dependent ATPase subunit beta-3) (ATPB-3) (CD antigen CD298)	ATP1B3	Homo sapiens (Human)	279
P40939	reviewed	ECHA_HUMAN	Trifunctional enzyme subunit alpha, mitochondrial (78 kDa gastrin-binding protein) (Monolysocardiolipin acyltransferase) (EC 2.3.1.-) (TP-alpha) [Includes: Long-chain enoyl-CoA hydratase (EC 4.2.1.17); Long chain 3-hydroxyacyl-CoA dehydrogenase (EC 1.1.1.211)]	HADHA HADH	Homo sapiens (Human)	763
P41217	reviewed	OX2G_HUMAN	OX-2 membrane glycoprotein (CD antigen CD200)	CD200 MOX1 MOX2 My033	Homo sapiens (Human)	278
Q00325	reviewed	S25A3_HUMAN	Solute carrier family 25 member 3 (Phosphate carrier protein, mitochondrial) (Phosphate transport protein) (PTP)	SLC25A3 PHC OK/SW-cl.48	Homo sapiens (Human)	362
P41222	reviewed	PTGDS_HUMAN	Prostaglandin-H2 D-isomerase (EC 5.3.99.2) (Beta-trace protein) (Cerebrin-28) (Glutathione-independent PGD synthase) (Lipocalin-type prostaglandin-D synthase) (L-PGDS) (Prostaglandin-D2 synthase) (PGD2 synthase) (PGDS) (PGDS2)	PTGDS PDS	Homo sapiens (Human)	190
P42704	reviewed	LPPRC_HUMAN	Leucine-rich PPR motif-containing protein, mitochondrial (130 kDa leucine-rich protein) (LRP 130) (GP130)	LRPPRC LRP130	Homo sapiens (Human)	1394
P42858	reviewed	HD_HUMAN	Huntingtin (Huntington disease protein) (HD protein) [Cleaved into: Huntingtin, myristoylated N-terminal fragment]	HTT HD IT15	Homo sapiens (Human)	3142
P43003	reviewed	EAA1_HUMAN	Excitatory amino acid transporter 1 (Sodium-dependent glutamate/aspartate transporter 1) (GLAST-1) (Solute carrier family 1 member 3)	SLC1A3 EAAT1 GLAST GLAST1	Homo sapiens (Human)	542
P43004	reviewed	EAA2_HUMAN	Excitatory amino acid transporter 2 (Glutamate/aspartate transporter II) (Sodium-dependent glutamate/aspartate transporter 2) (Solute carrier family 1 member 2)	SLC1A2 EAAT2 GLT1	Homo sapiens (Human)	574
P43007	reviewed	SATT_HUMAN	Neutral amino acid transporter A (Alanine/serine/cysteine/threonine transporter 1) (ASCT-1) (Solute carrier family 1 member 4)	SLC1A4 ASCT1 SATT	Homo sapiens (Human)	532
P43243	reviewed	MATR3_HUMAN	Matrin-3	MATR3 KIAA0723	Homo sapiens (Human)	847
P43304	reviewed	GPDM_HUMAN	Glycerol-3-phosphate dehydrogenase, mitochondrial (GPD-M) (GPDH-M) (EC 1.1.5.3) (mitohondrial glycerophosphate dehydrogenase gene) (mGDH) (mtGPD)	GPD2	Homo sapiens (Human)	727
P45880	reviewed	VDAC2_HUMAN	Non-selective voltage-gated ion channel VDAC2 (VDAC-2) (hVDAC2) (Outer mitochondrial membrane protein porin 2)	VDAC2	Homo sapiens (Human)	294
P55060	reviewed	XPO2_HUMAN	Exportin-2 (Exp2) (Cellular apoptosis susceptibility protein) (Chromosome segregation 1-like protein) (Importin-alpha re-exporter)	CSE1L CAS XPO2	Homo sapiens (Human)	971
P55072	reviewed	TERA_HUMAN	Transitional endoplasmic reticulum ATPase (TER ATPase) (EC 3.6.4.6) (15S Mg(2+)-ATPase p97 subunit) (Valosin-containing protein) (VCP)	VCP HEL-220 HEL-S-70	Homo sapiens (Human)	806
P45974	reviewed	UBP5_HUMAN	Ubiquitin carboxyl-terminal hydrolase 5 (EC 3.4.19.12) (Deubiquitinating enzyme 5) (Isopeptidase T) (Ubiquitin thioesterase 5) (Ubiquitin-specific-processing protease 5)	USP5 ISOT	Homo sapiens (Human)	858
P45985	reviewed	MP2K4_HUMAN	Dual specificity mitogen-activated protein kinase kinase 4 (MAP kinase kinase 4) (MAPKK 4) (EC 2.7.12.2) (JNK-activating kinase 1) (MAPK/ERK kinase 4) (MEK 4) (SAPK/ERK kinase 1) (SEK1) (Stress-activated protein kinase kinase 1) (SAPK kinase 1) (SAPKK-1) (SAPKK1) (c-Jun N-terminal kinase kinase 1) (JNKK)	MAP2K4 JNKK1 MEK4 MKK4 PRKMK4 SEK1 SERK1 SKK1	Homo sapiens (Human)	399
P46109	reviewed	CRKL_HUMAN	Crk-like protein	CRKL	Homo sapiens (Human)	303
P46459	reviewed	NSF_HUMAN	Vesicle-fusing ATPase (EC 3.6.4.6) (N-ethylmaleimide-sensitive fusion protein) (NEM-sensitive fusion protein) (Vesicular-fusion protein NSF)	NSF	Homo sapiens (Human)	744
P46781	reviewed	RS9_HUMAN	Small ribosomal subunit protein uS4 (40S ribosomal protein S9)	RPS9	Homo sapiens (Human)	194
P46821	reviewed	MAP1B_HUMAN	Microtubule-associated protein 1B (MAP-1B) [Cleaved into: MAP1B heavy chain; MAP1 light chain LC1]	MAP1B	Homo sapiens (Human)	2468
P55084	reviewed	ECHB_HUMAN	Trifunctional enzyme subunit beta, mitochondrial (TP-beta) [Includes: 3-ketoacyl-CoA thiolase (EC 2.3.1.155) (EC 2.3.1.16) (Acetyl-CoA acyltransferase) (Beta-ketothiolase)]	HADHB MSTP029	Homo sapiens (Human)	474
P47736	reviewed	RPGP1_HUMAN	Rap1 GTPase-activating protein 1 (Rap1GAP) (Rap1GAP1)	RAP1GAP KIAA0474 RAP1GA1	Homo sapiens (Human)	663
P47755	reviewed	CAZA2_HUMAN	F-actin-capping protein subunit alpha-2 (CapZ alpha-2)	CAPZA2	Homo sapiens (Human)	286
P55087	reviewed	AQP4_HUMAN	Aquaporin-4 (AQP-4) (Mercurial-insensitive water channel) (MIWC) (WCH4)	AQP4	Homo sapiens (Human)	323
P47985	reviewed	UCRI_HUMAN	Cytochrome b-c1 complex subunit Rieske, mitochondrial (EC 7.1.1.8) (Complex III subunit 5) (Cytochrome b-c1 complex subunit 5) (Rieske iron-sulfur protein) (RISP) (Rieske protein UQCRFS1) (Ubiquinol-cytochrome c reductase iron-sulfur subunit) [Cleaved into: Cytochrome b-c1 complex subunit 9 (Su9) (Subunit 9) (8 kDa subunit 9) (Complex III subunit IX) (Cytochrome b-c1 complex subunit 11) (UQCRFS1 …	UQCRFS1	Homo sapiens (Human)	274
Q08722	reviewed	CD47_HUMAN	Leukocyte surface antigen CD47 (Antigenic surface determinant protein OA3) (Integrin-associated protein) (IAP) (Protein MER6) (CD antigen CD47)	CD47 MER6	Homo sapiens (Human)	323
P48147	reviewed	PPCE_HUMAN	Prolyl endopeptidase (PE) (EC 3.4.21.26) (Post-proline cleaving enzyme)	PREP PEP	Homo sapiens (Human)	710
P48643	reviewed	TCPE_HUMAN	T-complex protein 1 subunit epsilon (TCP-1-epsilon) (CCT-epsilon) (Chaperonin containing T-complex polypeptide 1 subunit 5)	CCT5 CCTE KIAA0098	Homo sapiens (Human)	541
P48735	reviewed	IDHP_HUMAN	Isocitrate dehydrogenase [NADP], mitochondrial (IDH) (EC 1.1.1.42) (ICD-M) (IDP) (NADP(+)-specific ICDH) (Oxalosuccinate decarboxylase)	IDH2	Homo sapiens (Human)	452
P49327	reviewed	FAS_HUMAN	Fatty acid synthase (EC 2.3.1.85) (Type I fatty acid synthase) [Includes: [Acyl-carrier-protein] S-acetyltransferase (EC 2.3.1.38); [Acyl-carrier-protein] S-malonyltransferase (EC 2.3.1.39); 3-oxoacyl-[acyl-carrier-protein] synthase (EC 2.3.1.41); 3-oxoacyl-[acyl-carrier-protein] reductase (EC 1.1.1.100); 3-hydroxyacyl-[acyl-carrier-protein] dehydratase (EC 4.2.1.59); Enoyl-[acyl-carrier-protein]…	FASN FAS	Homo sapiens (Human)	2511
P49368	reviewed	TCPG_HUMAN	T-complex protein 1 subunit gamma (TCP-1-gamma) (CCT-gamma) (Chaperonin containing T-complex polypeptide 1 subunit 3) (hTRiC5)	CCT3 CCTG TRIC5	Homo sapiens (Human)	545
P49411	reviewed	EFTU_HUMAN	Elongation factor Tu, mitochondrial (EF-Tu) (P43)	TUFM	Homo sapiens (Human)	455
P49418	reviewed	AMPH_HUMAN	Amphiphysin	AMPH AMPH1	Homo sapiens (Human)	695
P49419	reviewed	AL7A1_HUMAN	Alpha-aminoadipic semialdehyde dehydrogenase (Alpha-AASA dehydrogenase) (EC 1.2.1.31) (Aldehyde dehydrogenase family 7 member A1) (EC 1.2.1.3) (Antiquitin-1) (Betaine aldehyde dehydrogenase) (EC 1.2.1.8) (Delta1-piperideine-6-carboxylate dehydrogenase) (P6c dehydrogenase)	ALDH7A1 ATQ1	Homo sapiens (Human)	539
Q00577	reviewed	PURA_HUMAN	Transcriptional activator protein Pur-alpha (Purine-rich single-stranded DNA-binding protein alpha)	PURA PUR1	Homo sapiens (Human)	322
P49588	reviewed	SYAC_HUMAN	Alanine--tRNA ligase, cytoplasmic (EC 6.1.1.7) (Alanyl-tRNA synthetase) (AlaRS) (Protein lactyltransferase AARS1) (EC 6.-.-.-) (Renal carcinoma antigen NY-REN-42)	AARS1 AARS	Homo sapiens (Human)	968
P49593	reviewed	PPM1F_HUMAN	Protein phosphatase 1F (EC 3.1.3.16) (Ca(2+)/calmodulin-dependent protein kinase phosphatase) (CaM-kinase phosphatase) (CaMKPase) (Partner of PIX 2) (Protein fem-2 homolog) (hFem-2)	PPM1F KIAA0015 POPX2	Homo sapiens (Human)	454
P49720	reviewed	PSB3_HUMAN	Proteasome subunit beta type-3 (Proteasome chain 13) (Proteasome component C10-II) (Proteasome subunit beta-3) (beta-3) (Proteasome theta chain)	PSMB3	Homo sapiens (Human)	205
P49721	reviewed	PSB2_HUMAN	Proteasome subunit beta type-2 (Macropain subunit C7-I) (Multicatalytic endopeptidase complex subunit C7-I) (Proteasome component C7-I) (Proteasome subunit beta-4) (beta-4)	PSMB2	Homo sapiens (Human)	201
P49821	reviewed	NDUV1_HUMAN	NADH dehydrogenase [ubiquinone] flavoprotein 1, mitochondrial (NDUFV1) (EC 7.1.1.2) (Complex I-51kD) (CI-51kD) (NADH dehydrogenase flavoprotein 1) (NADH-ubiquinone oxidoreductase 51 kDa subunit)	NDUFV1 UQOR1	Homo sapiens (Human)	464
P55209	reviewed	NP1L1_HUMAN	Nucleosome assembly protein 1-like 1 (NAP-1-related protein) (hNRP)	NAP1L1 NRP	Homo sapiens (Human)	391
P50148	reviewed	GNAQ_HUMAN	Guanine nucleotide-binding protein G(q) subunit alpha (EC 3.6.5.-) (Guanine nucleotide-binding protein alpha-q)	GNAQ GAQ	Homo sapiens (Human)	359
P50213	reviewed	IDH3A_HUMAN	Isocitrate dehydrogenase [NAD] subunit alpha, mitochondrial (EC 1.1.1.41) (Isocitric dehydrogenase subunit alpha) (NAD(+)-specific ICDH subunit alpha)	IDH3A	Homo sapiens (Human)	366
Q15102	reviewed	PA1B3_HUMAN	Platelet-activating factor acetylhydrolase IB subunit alpha1 (EC 3.1.1.47) (PAF acetylhydrolase 29 kDa subunit) (PAF-AH 29 kDa subunit) (PAF-AH subunit gamma) (PAFAH subunit gamma)	PAFAH1B3 PAFAHG	Homo sapiens (Human)	231
P50502	reviewed	F10A1_HUMAN	Hsc70-interacting protein (Hip) (Aging-associated protein 2) (Progesterone receptor-associated p48 protein) (Protein FAM10A1) (Putative tumor suppressor ST13) (Renal carcinoma antigen NY-REN-33) (Suppression of tumorigenicity 13 protein)	ST13 AAG2 FAM10A1 HIP SNC6	Homo sapiens (Human)	369
P50990	reviewed	TCPQ_HUMAN	T-complex protein 1 subunit theta (TCP-1-theta) (CCT-theta) (Chaperonin containing T-complex polypeptide 1 subunit 8) (Renal carcinoma antigen NY-REN-15)	CCT8 C21orf112 CCTQ KIAA0002	Homo sapiens (Human)	548
P50991	reviewed	TCPD_HUMAN	T-complex protein 1 subunit delta (TCP-1-delta) (CCT-delta) (Chaperonin containing T-complex polypeptide 1 subunit 4) (Stimulator of TAR RNA-binding)	CCT4 CCTD SRB	Homo sapiens (Human)	539
Q00610	reviewed	CLH1_HUMAN	Clathrin heavy chain 1 (Clathrin heavy chain on chromosome 17) (CLH-17)	CLTC CLH17 CLTCL2 KIAA0034	Homo sapiens (Human)	1675
P50995	reviewed	ANX11_HUMAN	Annexin A11 (56 kDa autoantigen) (Annexin XI) (Annexin-11) (Calcyclin-associated annexin 50) (CAP-50)	ANXA11 ANX11	Homo sapiens (Human)	505
Q00765	reviewed	REEP5_HUMAN	Receptor expression-enhancing protein 5 (Polyposis locus protein 1) (Protein TB2)	REEP5 C5orf18 DP1 TB2	Homo sapiens (Human)	189
Q15286	reviewed	RAB35_HUMAN	Ras-related protein Rab-35 (GTP-binding protein RAY) (Ras-related protein Rab-1C)	RAB35 RAB1C RAY	Homo sapiens (Human)	201
