# Supplementary material for: Proteome Signature of Alzheimer-Like Phenotypes in Frontal Cortices From Young and Old Individuals With Down Syndrome
Source: Mol Neurobiol. 2025 Nov 21;63(1):126. doi: 10.1007/s12035-025-05432-0 (PMC12638384; doi:10.1007/s12035-025-05432-0)
Supplement: Supplementary file 16 — (XLSX 309 KB) [file 12035_2025_5432_MOESM16_ESM.xlsx]

## Sheet: Novel vs. confirmed
supplementary table 17
Common identifiacation between DS vs CTRY data and data from the NeuroPro database reporting identification from proteomics studies performed in AD samples at differnts stages
Novel		confirmed
P51665		Q15286
P28907		Q00765
P22001		P50995
V9HWC3		Q00610
V9HW44		P50991
V9HW37		P50990
V9HW31		P50502
Q96KX6		Q15102
V9HVY1		P50213
Q96IA0		P50148
Q6IN67		P55209
Q6IBH0		P49821
Q6IBA0		P49721
Q6IAT9		P49720
Q6FIE9		P49593
Q6FHU2		P49588
Q6FHM9		Q00577
Q6FHM2		P49419
Q6FGJ9		P49418
Q6FGH9		P49411
Q6FGA0		P49368
Q6AWC5		P49327
P12074		P48735
Q6AHX3		P48643
P0DP24		P48147
O95467		Q08722
E9KL48		P48047
O60812		P47985
E9KL44		P55087
B7Z7Z1		P47755
B7Z766		P47736
B4E3E9		P55084
B7Z661		P46821
B4E1W8		P46781
B4E006		P46459
B4DYR6		P46109
B4DDQ8		P45985
B3KY43		P45974
B3KXY9		P55072
B3KXH0		P55060
B3KX11		P45880
B3KWD0		P43304
B3KUV5		P43243
B3KU66		P43007
B3KTS5		P43004
		P43003
		P42858
		P42704
		P41250
		P41222
		Q00325
		P41217
		P40939
		P54709
		P40926
		P40925
		P40227
		Q01484
		P54289
		P40123
		P84098
		P53680
		P39019
		P53597
		P38646
		P53396
		P52943
		P52565
		P84077
		P38606
		P52306
		P37840
		P36957
		Q01082
		P51452
		P36871
		P36578
		P52209
		P36543
		P51149
		P36542
		P35613
		P51991
		P35612
		P51970
		P35611
		P35573
		P35232
		P80723
		P51674
		P35222
		P51649
		P35221
		P35080
		P34932
		P51553
		P32969
		P32004
		P31943
		P80404
		P31942
		P31930
		P31323
		Q00839
		P31153
		P31150
		P31146
		P78527
		P31040
		P30531
		P30519
		P30153
		P30101
		P30086
		P30084
		P30049
		P30044
		P30043
		P30041
		P30038
		P29992
		P29972
		P29966
		P29401
		P78371
		P78357
		P78356
		P28838
		P27824
		P28482
		P78324
		P27797
		P28331
		P28074
		P27449
		P69905
		P28072
		P23246
		P22695
		P28070
		P22694
		P28066
		P22626
		P68871
		P22392
		P22314
		P68402
		P21926
		P21796
		P68363
		P68104
		P21579
		P63261
		P21291
		P63167
		P21283
		P21281
		P21266
		P20916
		P20674
		P20618
		P20336
		P20020
		P19525
		P19404
		P19367
		P63104
		P19086
		P19022
		P18859
		P18669
		P18507
		P18124
		P17980
		P17677
		P17600
		V9HWC2
		V9HW58
		P17302
		V9HW43
		Q9Y2J2
		Q9NRW1
		Q9H4G0
		Q6IBR2
		Q6IB54
		Q6IB11
		P17174
		P16435
		P16152
		Q6FHV6
		P16104
		P16070
		Q6FHN3
		P15880
		P15104
		P14927
		P14618
		P14550
		P14415
		P14406
		P14136
		Q6FHG5
		P13987
		P13645
		Q6FGX9
		P13639
		P13611
		P13591
		P13489
		Q6DN90
		P13473
		P13073
		P13010
		P12277
		P12235
		P63027
		P11586
		P11498
		P11279
		P63010
		P11233
		P11216
		P11177
		P11166
		P09543
		P11142
		P11137
		P10915
		P09497
		P10809
		P10636
		P10606
		P10599
		P10515
		P10412
		P10114
		P63000
		P0DP25
		P0DP23
		P09936
		P09669
		P09622
		P09493
		P09471
		P09417
		P09104
		P08758
		P08574
		P08559
		P62987
		P08247
		P08238
		P08195
		P08133
		P07954
		P07947
		P07737
		P62937
		P07602
		P07237
		P05129
		P07195
		P05091
		P05067
		P07099
		P62879
		P06744
		P05026
		P05023
		P04844
		P06576
		P04843
		P06396
		P04792
		P04406
		P05771
		P05556
		P05386
		P04350
		P04271
		P04216
		P04181
		P04179
		P04156
		P04083
		P04075
		P62826
		P04040
		P03915
		P03905
		P03891
		P62820
		P03886
		P02794
		P02792
		P02768
		P02730
		P02686
		P02679
		P02675
		P00846
		P00738
		P02649
		P02647
		P00568
		P00558
		P02511
		P02452
		P01116
		P01023
		P00505
		P00492
		P00441
		P62805
		O95670
		O95433
		O60684
		O75915
		O75489
		O95299
		O95248
		O94819
		O95372
		O95202
		O60641
		O95197
		O95169
		O95168
		O60518
		O75390
		O75964
		O94811
		O95057
		P62760
		O94979
		O75955
		O60488
		O75306
		P62753
		O94905
		O94856
		O94973
		O75061
		O60313
		O94826
		O75083
		O94919
		O94772
		O75844
		O94925
		O75746
		O60884
		O76041
		O75508
		O75947
		O75781
		O76070
		O94760
		O60883
		P62750
		P62424
		P62333
		P62318
		P62314
		P62277
		P62241
		P62191
		P62136
		P62081
		P61764
		P61978
		P61604
		P61586
		P61421
		P61266
		P61224
		P61163
		P61106
		P61026
		P61020
		P61019
		P60981
		P60953
		P60900
		P60880
		P60842
		P60201
		P60174
		P60033
		P59768
		P59190
		P56134
		P55809
		P55786
		P55327
		P55290

## Sheet: DS overlap with ALL proteins
TL;DR	Score	In Query?	Gene	Protein	ShortRef	Condition	Direction	NFT	Plaque	CAA	Locations
		yes
-->	31	yes	GFAP
...	31	yes	GFAP	P14136	Johnson 2020	PCL / C	Up	0	0	0	Frontal Cortex
...	31	yes	GFAP	P14136	Drummond 2020	AD	Present	1	0	0	Hippocampus
...	31	yes	GFAP	P14136	Stepler 2020	AD / C	Up	0	0	0	Hippocampus
...	31	yes	GFAP	P14136	Wang 2020	AD / C	Up	0	0	0	Frontal Cortex
...	31	yes	GFAP	P14136	Ping 2020	AD / C	Up	0	0	0	Frontal Cortex
...	31	yes	GFAP	P14136	Musunuri 2014	AD / C	Up	0	0	0	Temporal Cortex
...	31	yes	GFAP	P14136	Dai 2018	AD / C	Up	0	0	0	Frontal Cortex
...	31	yes	GFAP	P14136	Liao 2004	AD / C	Up	0	1	0	Frontal Cortex
...	31	yes	GFAP	P14136	Wingo 2020	AD / C	Up	0	0	0	Frontal Cortex
...	31	yes	GFAP	P14136	Ho Kim 2015	AD / C	Up	0	0	0	Hippocampus
...	31	yes	GFAP	P14136	Zellner 2022	AD	Up	0	0	1	Parietal Cortex
...	31	yes	GFAP	P14136	Drummond 2022	AD	Present	0	1	0	Hippocampus
...	31	yes	GFAP	P14136	Astillero-Lopez 2022	AD / C	Up	0	0	0	Entorhinal Cortex
...	31	yes	GFAP	P14136	Hondius 2016	AD / C	Up	0	0	0	Hippocampus
...	31	yes	GFAP	P14136	Drummond 2017	AD	Present	0	1	0	Hippocampus
...	31	yes	GFAP	P14136	Mendonca 2019	MCI / C	Up	0	0	0	Entorhinal Cortex
...	31	yes	GFAP	P14136	Mendonca 2019	AD / C	Up	0	0	0	Entorhinal Cortex
...	31	yes	GFAP	P14136	Mendonca 2019	AD / C	Up	0	0	0	Parahippocampal Cortex
...	31	yes	GFAP	P14136	Mendonca 2019	MCI / C	Up	0	0	0	Frontal Cortex
...	31	yes	GFAP	P14136	Mendonca 2019	AD / C	Up	0	0	0	Frontal Cortex
-->	28	yes	APP
...	28	yes	APP	P05067	Higginbotham 2020	AD / C	Up	0	0	0	Frontal Cortex
...	28	yes	APP	P05067	Stepler 2020	AD / C	Up	0	0	0	Hippocampus
...	28	yes	APP	P05067	Wang 2020	AD / C	Up	0	0	0	Frontal Cortex
...	28	yes	APP	P05067	Xiong 2019	AD / C	Up	0	1	0	Hippocampus
...	28	yes	APP	P05067	Li 2021	AD / C	Up	0	0	0	Occipital Cortex
...	28	yes	APP	P05067	Andreev 2012	AD / C	Up	0	0	0	Temporal Cortex
...	28	yes	APP	P05067	Bai 2020	AD / C	Up	0	0	0	Frontal Cortex
...	28	yes	APP	P05067	Carlyle 2021	AD / C	Up	0	0	0	Parietal Cortex
...	28	yes	APP	P05067	Drummond 2022	AD	Up	0	1	0	Hippocampus
...	28	yes	APP	P05067	Astillero-Lopez 2022	AD / C	Up	0	0	0	Entorhinal Cortex
...	28	yes	APP	P05067	Hales 2016	AD / C	Up	0	0	0	Frontal Cortex
...	28	yes	APP	P05067	Hales 2016	MCI / C	Up	0	0	0	Frontal Cortex
...	28	yes	APP	P05067	Hales 2016	PCL / C	Up	0	0	0	Frontal Cortex
...	28	yes	APP	P05067	Johnson 2018	AD / C	Up	0	0	0	Frontal Cortex
...	28	yes	APP	P05067	Johnson 2018	PCL / C	Up	0	0	0	Frontal Cortex
...	28	yes	APP	P05067	Seyfried 2017	AD / C	Up	0	0	0	Frontal Cortex
...	28	yes	APP	P05067	Seyfried 2017	PCL / C	Up	0	0	0	Frontal Cortex
...	28	yes	APP	P05067	Seyfried 2017	AD / C	Up	0	0	0	Precuneus
...	28	yes	APP	P05067	Seyfried 2017	PCL / C	Up	0	0	0	Precuneus
...	28	yes	APP	P05067	Mendonca 2019	AD / C	Up	0	0	0	Parahippocampal Cortex
...	28	yes	APP	P05067	Mendonca 2019	AD / C	Up	0	0	0	Temporal Cortex
-->	26	yes	HSPB1
...	26	yes	HSPB1	P04792	Xu 2019	AD / C	Up	0	0	0	Cingulate Gyrus
...	26	yes	HSPB1	P04792	Xu 2019	AD / C	Up	0	0	0	Motor Cortex
...	26	yes	HSPB1	P04792	Xu 2019	AD / C	Up	0	0	0	Sensory Cortex
...	26	yes	HSPB1	P04792	Muraoka 2020	AD / C	Up	0	0	0	Frontal Cortex
...	26	yes	HSPB1	P04792	Johnson 2020	AD / C	Up	0	0	0	Frontal Cortex
...	26	yes	HSPB1	P04792	Higginbotham 2020	AD / C	Up	0	0	0	Frontal Cortex
...	26	yes	HSPB1	P04792	Stepler 2020	AD / C	Up	0	0	0	Hippocampus
...	26	yes	HSPB1	P04792	Ping 2020	AD / C	Up	0	0	0	Frontal Cortex
...	26	yes	HSPB1	P04792	Andreev 2012	AD / C	Up	0	0	0	Temporal Cortex
...	26	yes	HSPB1	P04792	Dai 2018	AD / C	Up	0	0	0	Frontal Cortex
...	26	yes	HSPB1	P04792	Wingo 2020	AD / C	Up	0	0	0	Frontal Cortex
...	26	yes	HSPB1	P04792	Hondius 2021	AD / C	Up	1	0	0	Hippocampus
...	26	yes	HSPB1	P04792	Carlyle 2021	AD / C	Up	0	0	0	Parietal Cortex
...	26	yes	HSPB1	P04792	Carlyle 2021	PCL / C	Up	0	0	0	Parietal Cortex
...	26	yes	HSPB1	P04792	Johnson 2022	AD / C	Up	0	0	0	Frontal Cortex
...	26	yes	HSPB1	P04792	Johnson 2022	PCL / C	Up	0	0	0	Frontal Cortex
...	26	yes	HSPB1	P04792	Drummond 2022	AD	Present	0	1	0	Hippocampus
...	26	yes	HSPB1	P04792	Astillero-Lopez 2022	AD / C	Up	0	0	0	Entorhinal Cortex
...	26	yes	HSPB1	P04792	Hondius 2016	AD / C	Up	0	0	0	Hippocampus
...	26	yes	HSPB1	P04792	Johnson 2018	AD / C	Up	0	0	0	Frontal Cortex
...	26	yes	HSPB1	P04792	Seyfried 2017	AD / C	Up	0	0	0	Frontal Cortex
...	26	yes	HSPB1	P04792	Seyfried 2017	AD / C	Up	0	0	0	Precuneus
...	26	yes	HSPB1	P04792	Zhang 2018	AD / C	Up	0	0	0	Frontal Cortex
...	26	yes	HSPB1	P04792	Drummond 2017	AD	Present	0	1	0	Hippocampus
...	26	yes	HSPB1	P04792	Xu 2019	AD / C	Up	0	0	0	Hippocampus
...	26	yes	HSPB1	P04792	Xu 2019	AD / C	Up	0	0	0	Entorhinal Cortex
...	26	yes	HSPB1	V9HW43	Drummond 2020	AD	Present	1	0	0	Hippocampus
-->	25	yes	CD44
...	25	yes	CD44	P16070	Xu 2019	AD / C	Up	0	0	0	Cingulate Gyrus
...	25	yes	CD44	P16070	Xu 2019	AD / C	Up	0	0	0	Cerebellum
...	25	yes	CD44	P16070	Johnson 2020	AD / C	Up	0	0	0	Frontal Cortex
...	25	yes	CD44	P16070	Johnson 2020	PCL / C	Up	0	0	0	Frontal Cortex
...	25	yes	CD44	P16070	Higginbotham 2020	AD / C	Up	0	0	0	Frontal Cortex
...	25	yes	CD44	P16070	Stepler 2020	AD / C	Up	0	0	0	Hippocampus
...	25	yes	CD44	P16070	Wang 2020	AD / C	Up	0	0	0	Frontal Cortex
...	25	yes	CD44	P16070	Xiong 2019	AD / C	Up	0	1	0	Hippocampus
...	25	yes	CD44	P16070	Ping 2020	AD / C	Up	0	0	0	Frontal Cortex
...	25	yes	CD44	P16070	McKetney 2019	AD / C	Up	0	0	0	Entorhinal Cortex
...	25	yes	CD44	P16070	Wingo 2020	AD / C	Up	0	0	0	Frontal Cortex
...	25	yes	CD44	P16070	Zellner 2022	AD / C	Up	0	0	0	Parietal Cortex
...	25	yes	CD44	P16070	Zellner 2022	AD	Up	0	0	1	Parietal Cortex
...	25	yes	CD44	P16070	Johnson 2022	AD / C	Up	0	0	0	Frontal Cortex
...	25	yes	CD44	P16070	Johnson 2022	PCL / C	Up	0	0	0	Frontal Cortex
...	25	yes	CD44	P16070	Drummond 2022	AD	Up	0	1	0	Hippocampus
...	25	yes	CD44	P16070	Astillero-Lopez 2022	AD / C	Up	0	0	0	Entorhinal Cortex
...	25	yes	CD44	P16070	Hondius 2016	AD / C	Up	0	0	0	Hippocampus
...	25	yes	CD44	P16070	Johnson 2018	AD / C	Up	0	0	0	Frontal Cortex
...	25	yes	CD44	P16070	Mendonca 2019	AD / C	Up	0	0	0	Parahippocampal Cortex
...	25	yes	CD44	P16070	Mendonca 2019	AD / C	Up	0	0	0	Frontal Cortex
...	25	yes	CD44	P16070	Xu 2019	AD / C	Up	0	0	0	Hippocampus
...	25	yes	CD44	P16070	Xu 2019	AD / C	Up	0	0	0	Entorhinal Cortex
-->	19	yes	APOE
...	19	yes	APOE	P02649	Xu 2019	AD / C	Up	0	0	0	Cerebellum
...	19	yes	APOE	P02649	Johnson 2020	AD / C	Up	0	0	0	Frontal Cortex
...	19	yes	APOE	P02649	Johnson 2020	PCL / C	Up	0	0	0	Frontal Cortex
...	19	yes	APOE	P02649	Higginbotham 2020	AD / C	Up	0	0	0	Frontal Cortex
...	19	yes	APOE	P02649	Wang 2020	AD / C	Up	0	0	0	Frontal Cortex
...	19	yes	APOE	P02649	Xiong 2019	AD / C	Up	0	1	0	Hippocampus
...	19	yes	APOE	P02649	Dai 2018	AD / C	Up	0	0	0	Frontal Cortex
...	19	yes	APOE	P02649	Ojo 2021b	AD / C	Up	0	0	0	Frontal Cortex
...	19	yes	APOE	P02649	Zellner 2022	AD	Up	0	0	1	Parietal Cortex
...	19	yes	APOE	P02649	Johnson 2022	AD / C	Up	0	0	0	Frontal Cortex
...	19	yes	APOE	P02649	Johnson 2022	PCL / C	Up	0	0	0	Frontal Cortex
...	19	yes	APOE	P02649	Drummond 2022	AD	Up	0	1	0	Hippocampus
...	19	yes	APOE	P02649	Astillero-Lopez 2022	AD / C	Up	0	0	0	Entorhinal Cortex
...	19	yes	APOE	P02649	Hales 2016	AD / C	Up	0	0	0	Frontal Cortex
...	19	yes	APOE	P02649	Johnson 2018	AD / C	Up	0	0	0	Frontal Cortex
...	19	yes	APOE	P02649	Seyfried 2017	AD / C	Up	0	0	0	Frontal Cortex
...	19	yes	APOE	P02649	Zhang 2018	AD / C	Up	0	0	0	Frontal Cortex
...	19	yes	APOE	P02649	Drummond 2017	AD	Present	0	1	0	Hippocampus
-->	19	yes	CORO1A
...	19	yes	CORO1A	P31146	Xu 2019	AD / C	Down	0	0	0	Cingulate Gyrus
...	19	yes	CORO1A	P31146	Xu 2019	AD / C	Down	0	0	0	Motor Cortex
...	19	yes	CORO1A	P31146	Xu 2019	AD / C	Down	0	0	0	Sensory Cortex
...	19	yes	CORO1A	P31146	Xu 2019	AD / C	Down	0	0	0	Cerebellum
...	19	yes	CORO1A	P31146	Johnson 2020	AD / C	Down	0	0	0	Frontal Cortex
...	19	yes	CORO1A	P31146	Wingo 2020	AD / C	Down	0	0	0	Frontal Cortex
...	19	yes	CORO1A	P31146	Johnson 2022	AD / C	Down	0	0	0	Frontal Cortex
...	19	yes	CORO1A	P31146	Drummond 2022	AD	Present	0	1	0	Hippocampus
...	19	yes	CORO1A	P31146	Astillero-Lopez 2022	AD / C	Down	0	0	0	Entorhinal Cortex
...	19	yes	CORO1A	P31146	Hondius 2016	AD / C	Down	0	0	0	Hippocampus
...	19	yes	CORO1A	P31146	Johnson 2018	AD / C	Down	0	0	0	Frontal Cortex
...	19	yes	CORO1A	P31146	Seyfried 2017	AD / C	Down	0	0	0	Frontal Cortex
...	19	yes	CORO1A	P31146	Seyfried 2017	AD / C	Down	0	0	0	Precuneus
...	19	yes	CORO1A	P31146	Drummond 2017	AD	Present	0	1	0	Hippocampus
...	19	yes	CORO1A	P31146	Mendonca 2019	AD / C	Down	0	0	0	Parahippocampal Cortex
...	19	yes	CORO1A	P31146	Mendonca 2019	AD / C	Down	0	0	0	Temporal Cortex
...	19	yes	CORO1A	P31146	Xu 2019	AD / C	Down	0	0	0	Hippocampus
...	19	yes	CORO1A	P31146	Xu 2019	AD / C	Down	0	0	0	Entorhinal Cortex
-->	18	yes	ANXA1
...	18	yes	ANXA1	P04083	Muraoka 2020	AD / C	Up	0	0	0	Frontal Cortex
...	18	yes	ANXA1	P04083	Johnson 2020	AD / C	Up	0	0	0	Frontal Cortex
...	18	yes	ANXA1	P04083	Higginbotham 2020	AD / C	Up	0	0	0	Frontal Cortex
...	18	yes	ANXA1	P04083	Stepler 2020	AD / C	Up	0	0	0	Hippocampus
...	18	yes	ANXA1	P04083	Wang 2020	AD / C	Up	0	0	0	Frontal Cortex
...	18	yes	ANXA1	P04083	Xiong 2019	AD / C	Up	0	1	0	Hippocampus
...	18	yes	ANXA1	P04083	McKetney 2019	AD / C	Up	0	0	0	Entorhinal Cortex
...	18	yes	ANXA1	P04083	Andreev 2012	AD / C	Up	0	0	0	Temporal Cortex
...	18	yes	ANXA1	P04083	Johnson 2022	AD / C	Up	0	0	0	Frontal Cortex
...	18	yes	ANXA1	P04083	Drummond 2022	AD	Present	0	1	0	Hippocampus
...	18	yes	ANXA1	P04083	Zhang 2018	AD / C	Up	0	0	0	Frontal Cortex
...	18	yes	ANXA1	P04083	Drummond 2017	AD	Present	0	1	0	Hippocampus
...	18	yes	ANXA1	P04083	Mendonca 2019	AD / C	Up	0	0	0	Entorhinal Cortex
...	18	yes	ANXA1	P04083	Mendonca 2019	MCI / C	Up	0	0	0	Parahippocampal Cortex
...	18	yes	ANXA1	P04083	Mendonca 2019	AD / C	Up	0	0	0	Parahippocampal Cortex
...	18	yes	ANXA1	P04083	Xu 2019	AD / C	Up	0	0	0	Hippocampus
...	18	yes	ANXA1	P04083	Xu 2019	AD / C	Up	0	0	0	Entorhinal Cortex
-->	17	yes	VCAN
...	17	yes	VCAN	P13611	Johnson 2020	AD / C	Up	0	0	0	Frontal Cortex
...	17	yes	VCAN	P13611	Ping 2020	AD / C	Up	0	0	0	Frontal Cortex
...	17	yes	VCAN	P13611	Wingo 2020	AD / C	Up	0	0	0	Frontal Cortex
...	17	yes	VCAN	P13611	Ho Kim 2015	AD / C	Up	0	0	0	Hippocampus
...	17	yes	VCAN	P13611	Ho Kim 2015	AD / C	Down	0	0	0	Hippocampus
...	17	yes	VCAN	P13611	Johnson 2022	AD / C	Up	0	0	0	Frontal Cortex
...	17	yes	VCAN	P13611	Drummond 2022	AD	Present	0	1	0	Hippocampus
...	17	yes	VCAN	P13611	Astillero-Lopez 2022	AD / C	Up	0	0	0	Entorhinal Cortex
...	17	yes	VCAN	P13611	Hondius 2016	AD / C	Up	0	0	0	Hippocampus
...	17	yes	VCAN	P13611	Hales 2016	MCI / C	Down	0	0	0	Frontal Cortex
...	17	yes	VCAN	P13611	Hales 2016	PCL / C	Down	0	0	0	Frontal Cortex
...	17	yes	VCAN	P13611	Mendonca 2019	AD / C	Up	0	0	0	Parahippocampal Cortex
...	17	yes	VCAN	P13611	Mendonca 2019	AD / C	Up	0	0	0	Frontal Cortex
-->	16	yes	ANXA5
...	16	yes	ANXA5	P08758	Xu 2019	AD / C	Up	0	0	0	Motor Cortex
...	16	yes	ANXA5	P08758	Xu 2019	AD / C	Up	0	0	0	Sensory Cortex
...	16	yes	ANXA5	P08758	Muraoka 2020	AD / C	Up	0	0	0	Frontal Cortex
...	16	yes	ANXA5	P08758	Johnson 2020	AD / C	Up	0	0	0	Frontal Cortex
...	16	yes	ANXA5	P08758	Stepler 2020	AD / C	Up	0	0	0	Hippocampus
...	16	yes	ANXA5	P08758	Andreev 2012	AD / C	Up	0	0	0	Temporal Cortex
...	16	yes	ANXA5	P08758	Zellner 2022	AD / C	Up	0	0	0	Parietal Cortex
...	16	yes	ANXA5	P08758	Johnson 2022	AD / C	Up	0	0	0	Frontal Cortex
...	16	yes	ANXA5	P08758	Drummond 2022	AD	Present	0	1	0	Hippocampus
...	16	yes	ANXA5	P08758	Astillero-Lopez 2022	AD / C	Up	0	0	0	Entorhinal Cortex
...	16	yes	ANXA5	P08758	Hondius 2016	AD / C	Up	0	0	0	Hippocampus
...	16	yes	ANXA5	P08758	Johnson 2018	AD / C	Up	0	0	0	Frontal Cortex
...	16	yes	ANXA5	P08758	Seyfried 2017	AD / C	Up	0	0	0	Frontal Cortex
...	16	yes	ANXA5	P08758	Seyfried 2017	AD / C	Up	0	0	0	Precuneus
...	16	yes	ANXA5	P08758	Zhang 2018	AD / C	Up	0	0	0	Frontal Cortex
...	16	yes	ANXA5	P08758	Drummond 2017	AD	Present	0	1	0	Hippocampus
...	16	yes	ANXA5	P08758	Xu 2019	AD / C	Up	0	0	0	Hippocampus
-->	16	yes	GJA1
...	16	yes	GJA1	P17302	Xu 2019	AD / C	Up	0	0	0	Cingulate Gyrus
...	16	yes	GJA1	P17302	Xu 2019	AD / C	Up	0	0	0	Motor Cortex
...	16	yes	GJA1	P17302	Muraoka 2020	AD / C	Up	0	0	0	Frontal Cortex
...	16	yes	GJA1	P17302	Johnson 2020	AD / C	Up	0	0	0	Frontal Cortex
...	16	yes	GJA1	P17302	Higginbotham 2020	AD / C	Up	0	0	0	Frontal Cortex
...	16	yes	GJA1	P17302	Stepler 2020	AD / C	Up	0	0	0	Hippocampus
...	16	yes	GJA1	P17302	Ping 2020	AD / C	Up	0	0	0	Frontal Cortex
...	16	yes	GJA1	P17302	Dai 2018	AD / C	Up	0	0	0	Frontal Cortex
...	16	yes	GJA1	P17302	Johnson 2022	AD / C	Up	0	0	0	Frontal Cortex
...	16	yes	GJA1	P17302	Drummond 2022	AD	Present	0	1	0	Hippocampus
...	16	yes	GJA1	P17302	Hondius 2016	AD / C	Up	0	0	0	Hippocampus
...	16	yes	GJA1	P17302	Johnson 2018	AD / C	Up	0	0	0	Frontal Cortex
...	16	yes	GJA1	P17302	Seyfried 2017	AD / C	Up	0	0	0	Frontal Cortex
...	16	yes	GJA1	P17302	Seyfried 2017	AD / C	Up	0	0	0	Precuneus
...	16	yes	GJA1	P17302	Drummond 2017	AD	Present	0	1	0	Hippocampus
...	16	yes	GJA1	P17302	Xu 2019	AD / C	Up	0	0	0	Hippocampus
...	16	yes	GJA1	P17302	Xu 2019	AD / C	Up	0	0	0	Entorhinal Cortex
-->	16	yes	MAPT
...	16	yes	MAPT	P10636	Xu 2019	AD / C	Up	0	0	0	Cerebellum
...	16	yes	MAPT	P10636	Johnson 2020	AD / C	Up	0	0	0	Frontal Cortex
...	16	yes	MAPT	P10636	Drummond 2020	AD	Present	1	0	0	Hippocampus
...	16	yes	MAPT	P10636	Higginbotham 2020	AD / C	Up	0	0	0	Frontal Cortex
...	16	yes	MAPT	P10636	Ping 2020	AD / C	Up	0	0	0	Frontal Cortex
...	16	yes	MAPT	P10636	Li 2021	AD / C	Up	0	0	0	Occipital Cortex
...	16	yes	MAPT	P10636	Donovan 2012	AD / C	Up	0	0	0	Frontal Cortex
...	16	yes	MAPT	P10636	Liao 2004	AD / C	Up	0	1	0	Frontal Cortex
...	16	yes	MAPT	P10636	Hondius 2021	AD / C	Up	1	0	0	Hippocampus
...	16	yes	MAPT	P10636	Zellner 2022	AD / C	Up	0	0	0	Parietal Cortex
...	16	yes	MAPT	P10636	Johnson 2022	AD / C	Up	0	0	0	Frontal Cortex
...	16	yes	MAPT	P10636	Drummond 2022	AD	Present	0	1	0	Hippocampus
...	16	yes	MAPT	P10636	Hondius 2016	AD / C	Up	0	0	0	Hippocampus
...	16	yes	MAPT	P10636	Hales 2016	AD / C	Up	0	0	0	Frontal Cortex
...	16	yes	MAPT	P10636	Johnson 2018	AD / C	Up	0	0	0	Frontal Cortex
...	16	yes	MAPT	P10636	Drummond 2017	AD	Present	0	1	0	Hippocampus
-->	16	yes	PRDX6
...	16	yes	PRDX6	P30041	Xu 2019	AD / C	Up	0	0	0	Cingulate Gyrus
...	16	yes	PRDX6	P30041	Xu 2019	AD / C	Up	0	0	0	Motor Cortex
...	16	yes	PRDX6	P30041	Xu 2019	AD / C	Up	0	0	0	Cerebellum
...	16	yes	PRDX6	P30041	Muraoka 2020	AD / C	Up	0	0	0	Frontal Cortex
...	16	yes	PRDX6	P30041	Johnson 2020	AD / C	Up	0	0	0	Frontal Cortex
...	16	yes	PRDX6	P30041	Musunuri 2014	AD / C	Up	0	0	0	Temporal Cortex
...	16	yes	PRDX6	P30041	McKetney 2019	AD / C	Up	0	0	0	Entorhinal Cortex
...	16	yes	PRDX6	P30041	Andreev 2012	AD / C	Up	0	0	0	Temporal Cortex
...	16	yes	PRDX6	P30041	Johnson 2022	AD / C	Up	0	0	0	Frontal Cortex
...	16	yes	PRDX6	P30041	Drummond 2022	AD	Present	0	1	0	Hippocampus
...	16	yes	PRDX6	P30041	Astillero-Lopez 2022	AD / C	Up	0	0	0	Entorhinal Cortex
...	16	yes	PRDX6	P30041	Hondius 2016	AD / C	Up	0	0	0	Hippocampus
...	16	yes	PRDX6	P30041	Johnson 2018	AD / C	Up	0	0	0	Frontal Cortex
...	16	yes	PRDX6	P30041	Drummond 2017	AD	Present	0	1	0	Hippocampus
...	16	yes	PRDX6	P30041	Xu 2019	AD / C	Up	0	0	0	Hippocampus
...	16	yes	PRDX6	P30041	Xu 2019	AD / C	Up	0	0	0	Entorhinal Cortex
-->	16	yes	STXBP1
...	16	yes	STXBP1	P61764	Xu 2019	AD / C	Down	0	0	0	Cingulate Gyrus
...	16	yes	STXBP1	P61764	Xu 2019	AD / C	Down	0	0	0	Motor Cortex
...	16	yes	STXBP1	P61764	Xu 2019	AD / C	Down	0	0	0	Cerebellum
...	16	yes	STXBP1	P61764	Johnson 2020	AD / C	Down	0	0	0	Frontal Cortex
...	16	yes	STXBP1	P61764	Drummond 2020	AD	Present	1	0	0	Hippocampus
...	16	yes	STXBP1	P61764	Sweet 2016	AD / C	Down	0	0	0	Entorhinal Cortex
...	16	yes	STXBP1	P61764	Ho Kim 2015	AD / C	Up	0	0	0	Hippocampus
...	16	yes	STXBP1	P61764	Johnson 2022	AD / C	Down	0	0	0	Frontal Cortex
...	16	yes	STXBP1	P61764	Johnson 2022	PCL / C	Down	0	0	0	Frontal Cortex
...	16	yes	STXBP1	P61764	Drummond 2022	AD	Present	0	1	0	Hippocampus
...	16	yes	STXBP1	P61764	Astillero-Lopez 2022	AD / C	Down	0	0	0	Entorhinal Cortex
...	16	yes	STXBP1	P61764	Johnson 2018	AD / C	Down	0	0	0	Frontal Cortex
...	16	yes	STXBP1	P61764	Seyfried 2017	AD / C	Down	0	0	0	Frontal Cortex
...	16	yes	STXBP1	P61764	Drummond 2017	AD	Present	0	1	0	Hippocampus
...	16	yes	STXBP1	P61764	Mendonca 2019	AD / C	Down	0	0	0	Entorhinal Cortex
...	16	yes	STXBP1	P61764	Xu 2019	AD / C	Down	0	0	0	Hippocampus
...	16	yes	STXBP1	P61764	Xu 2019	AD / C	Down	0	0	0	Entorhinal Cortex
-->	15	yes	CAP2
...	15	yes	CAP2	P40123	Xu 2019	AD / C	Down	0	0	0	Cingulate Gyrus
...	15	yes	CAP2	P40123	Xu 2019	AD / C	Down	0	0	0	Sensory Cortex
...	15	yes	CAP2	P40123	Xu 2019	AD / C	Down	0	0	0	Cerebellum
...	15	yes	CAP2	P40123	Johnson 2020	AD / C	Down	0	0	0	Frontal Cortex
...	15	yes	CAP2	P40123	Drummond 2020	AD	Present	1	0	0	Hippocampus
...	15	yes	CAP2	P40123	Andreev 2012	AD / C	Down	0	0	0	Temporal Cortex
...	15	yes	CAP2	P40123	Wingo 2020	AD / C	Down	0	0	0	Frontal Cortex
...	15	yes	CAP2	P40123	Drummond 2022	AD	Present	0	1	0	Hippocampus
...	15	yes	CAP2	P40123	Astillero-Lopez 2022	AD / C	Down	0	0	0	Entorhinal Cortex
...	15	yes	CAP2	P40123	Johnson 2018	AD / C	Down	0	0	0	Frontal Cortex
...	15	yes	CAP2	P40123	Seyfried 2017	AD / C	Down	0	0	0	Frontal Cortex
...	15	yes	CAP2	P40123	Zhang 2018	AD / C	Down	0	0	0	Frontal Cortex
...	15	yes	CAP2	P40123	Drummond 2017	AD	Present	0	1	0	Hippocampus
...	15	yes	CAP2	P40123	Xu 2019	AD / C	Down	0	0	0	Entorhinal Cortex
-->	15	yes	IDH2
...	15	yes	IDH2	P48735	Xu 2019	AD / C	Down	0	0	0	Cingulate Gyrus
...	15	yes	IDH2	P48735	Xu 2019	AD / C	Down	0	0	0	Motor Cortex
...	15	yes	IDH2	P48735	Xu 2019	AD / C	Down	0	0	0	Sensory Cortex
...	15	yes	IDH2	P48735	Johnson 2020	AD / C	Down	0	0	0	Frontal Cortex
...	15	yes	IDH2	P48735	Pearson 2020	AD / C	Up	0	0	0	Ventricle Wall
...	15	yes	IDH2	P48735	Wingo 2020	AD / C	Down	0	0	0	Frontal Cortex
...	15	yes	IDH2	P48735	Johnson 2022	AD / C	Down	0	0	0	Frontal Cortex
...	15	yes	IDH2	P48735	Drummond 2022	AD	Present	0	1	0	Hippocampus
...	15	yes	IDH2	P48735	Astillero-Lopez 2022	AD / C	Down	0	0	0	Entorhinal Cortex
...	15	yes	IDH2	P48735	Hales 2016	AD / C	Up	0	0	0	Frontal Cortex
...	15	yes	IDH2	P48735	Hales 2016	PCL / C	Up	0	0	0	Frontal Cortex
...	15	yes	IDH2	P48735	Johnson 2018	AD / C	Down	0	0	0	Frontal Cortex
...	15	yes	IDH2	P48735	Seyfried 2017	AD / C	Down	0	0	0	Frontal Cortex
...	15	yes	IDH2	P48735	Seyfried 2017	AD / C	Down	0	0	0	Precuneus
...	15	yes	IDH2	P48735	Drummond 2017	AD	Present	0	1	0	Hippocampus
-->	15	yes	SNAP25
...	15	yes	SNAP25	P60880	Xu 2019	AD / C	Down	0	0	0	Cingulate Gyrus
...	15	yes	SNAP25	P60880	Johnson 2020	AD / C	Down	0	0	0	Frontal Cortex
...	15	yes	SNAP25	P60880	Drummond 2020	AD	Present	1	0	0	Hippocampus
...	15	yes	SNAP25	P60880	Dai 2018	AD / C	Down	0	0	0	Frontal Cortex
...	15	yes	SNAP25	P60880	Wingo 2020	AD / C	Down	0	0	0	Frontal Cortex
...	15	yes	SNAP25	P60880	Zellner 2022	AD / C	Down	0	0	0	Parietal Cortex
...	15	yes	SNAP25	P60880	Zellner 2022	AD	Down	0	0	1	Parietal Cortex
...	15	yes	SNAP25	P60880	Johnson 2022	AD / C	Down	0	0	0	Frontal Cortex
...	15	yes	SNAP25	P60880	Johnson 2022	PCL / C	Down	0	0	0	Frontal Cortex
...	15	yes	SNAP25	P60880	Drummond 2022	AD	Present	0	1	0	Hippocampus
...	15	yes	SNAP25	P60880	Johnson 2018	AD / C	Down	0	0	0	Frontal Cortex
...	15	yes	SNAP25	P60880	Seyfried 2017	AD / C	Down	0	0	0	Frontal Cortex
...	15	yes	SNAP25	P60880	Zhang 2018	AD / C	Down	0	0	0	Frontal Cortex
...	15	yes	SNAP25	P60880	Drummond 2017	AD	Present	0	1	0	Hippocampus
...	15	yes	SNAP25	P60880	Xu 2019	AD / C	Down	0	0	0	Entorhinal Cortex
-->	15	yes	UCHL1
...	15	yes	UCHL1	P09936	Xu 2019	AD / C	Down	0	0	0	Cingulate Gyrus
...	15	yes	UCHL1	P09936	Xu 2019	AD / C	Down	0	0	0	Motor Cortex
...	15	yes	UCHL1	P09936	Li 2021	AD / C	Down	0	0	0	Occipital Cortex
...	15	yes	UCHL1	P09936	Donovan 2012	AD / C	Up	0	0	0	Frontal Cortex
...	15	yes	UCHL1	P09936	Sweet 2016	AD / C	Down	0	0	0	Entorhinal Cortex
...	15	yes	UCHL1	P09936	Ho Kim 2015	AD / C	Down	0	0	0	Hippocampus
...	15	yes	UCHL1	P09936	Carlyle 2021	AD / C	Up	0	0	0	Parietal Cortex
...	15	yes	UCHL1	P09936	Ojo 2021b	AD / C	Up	0	0	0	Frontal Cortex
...	15	yes	UCHL1	P09936	Zellner 2022	AD / C	Up	0	0	0	Parietal Cortex
...	15	yes	UCHL1	P09936	Zellner 2022	AD	Up	0	0	1	Parietal Cortex
...	15	yes	UCHL1	P09936	Drummond 2022	AD	Present	0	1	0	Hippocampus
...	15	yes	UCHL1	P09936	Zhang 2018	AD / C	Down	0	0	0	Frontal Cortex
...	15	yes	UCHL1	P09936	Drummond 2017	AD	Present	0	1	0	Hippocampus
...	15	yes	UCHL1	P09936	Xu 2019	AD / C	Down	0	0	0	Hippocampus
...	15	yes	UCHL1	P09936	Xu 2019	AD / C	Down	0	0	0	Entorhinal Cortex
-->	14	yes	AK1
...	14	yes	AK1	P00568	Johnson 2020	AD / C	Up	0	0	0	Frontal Cortex
...	14	yes	AK1	P00568	McKetney 2019	AD / C	Up	0	0	0	Entorhinal Cortex
...	14	yes	AK1	P00568	Manavalan 2013	AD / C	Up	0	0	0	Hippocampus
...	14	yes	AK1	P00568	Wingo 2020	AD / C	Up	0	0	0	Frontal Cortex
...	14	yes	AK1	P00568	Carlyle 2021	AD / C	Up	0	0	0	Parietal Cortex
...	14	yes	AK1	P00568	Zellner 2022	AD / C	Up	0	0	0	Parietal Cortex
...	14	yes	AK1	P00568	Zellner 2022	AD	Up	0	0	1	Parietal Cortex
...	14	yes	AK1	P00568	Johnson 2022	AD / C	Up	0	0	0	Frontal Cortex
...	14	yes	AK1	P00568	Drummond 2022	AD	Present	0	1	0	Hippocampus
...	14	yes	AK1	Q6FGX9	Drummond 2020	AD	Present	1	0	0	Hippocampus
-->	14	yes	AQP4
...	14	yes	AQP4	P55087	Xu 2019	AD / C	Up	0	0	0	Sensory Cortex
...	14	yes	AQP4	P55087	Xu 2019	AD / C	Up	0	0	0	Cerebellum
...	14	yes	AQP4	P55087	Muraoka 2020	AD / C	Up	0	0	0	Frontal Cortex
...	14	yes	AQP4	P55087	McKetney 2019	AD / C	Up	0	0	0	Entorhinal Cortex
...	14	yes	AQP4	P55087	Andreev 2012	AD / C	Up	0	0	0	Temporal Cortex
...	14	yes	AQP4	P55087	Johnson 2022	AD / C	Up	0	0	0	Frontal Cortex
...	14	yes	AQP4	P55087	Drummond 2022	AD	Present	0	1	0	Hippocampus
...	14	yes	AQP4	P55087	Astillero-Lopez 2022	AD / C	Up	0	0	0	Entorhinal Cortex
...	14	yes	AQP4	P55087	Hondius 2016	AD / C	Up	0	0	0	Hippocampus
...	14	yes	AQP4	P55087	Mendonca 2019	MCI / C	Up	0	0	0	Temporal Cortex
...	14	yes	AQP4	P55087	Xu 2019	AD / C	Up	0	0	0	Hippocampus
...	14	yes	AQP4	P55087	Xu 2019	AD / C	Up	0	0	0	Entorhinal Cortex
-->	14	yes	MAP2
...	14	yes	MAP2	P11137	Xu 2019	AD / C	Down	0	0	0	Cingulate Gyrus
...	14	yes	MAP2	P11137	Muraoka 2020	AD / C	Down	0	0	0	Frontal Cortex
...	14	yes	MAP2	P11137	Johnson 2020	AD / C	Down	0	0	0	Frontal Cortex
...	14	yes	MAP2	P11137	Stepler 2020	AD / C	Down	0	0	0	Hippocampus
...	14	yes	MAP2	P11137	Wang 2020	AD / C	Down	0	0	0	Frontal Cortex
...	14	yes	MAP2	P11137	Wingo 2020	AD / C	Down	0	0	0	Frontal Cortex
...	14	yes	MAP2	P11137	Sweet 2016	AD / C	Down	0	0	0	Entorhinal Cortex
...	14	yes	MAP2	P11137	Drummond 2022	AD	Present	0	1	0	Hippocampus
...	14	yes	MAP2	P11137	Drummond 2017	AD	Present	0	1	0	Hippocampus
...	14	yes	MAP2	P11137	Mendonca 2019	AD / C	Down	0	0	0	Parahippocampal Cortex
...	14	yes	MAP2	P11137	Mendonca 2019	MCI / C	Down	0	0	0	Temporal Cortex
...	14	yes	MAP2	P11137	Mendonca 2019	AD / C	Down	0	0	0	Temporal Cortex
-->	14	yes	PPP2R1A
...	14	yes	PPP2R1A	P30153	Xu 2019	AD / C	Down	0	0	0	Cingulate Gyrus
...	14	yes	PPP2R1A	P30153	Xu 2019	AD / C	Down	0	0	0	Motor Cortex
...	14	yes	PPP2R1A	P30153	Xu 2019	AD / C	Down	0	0	0	Sensory Cortex
...	14	yes	PPP2R1A	P30153	Johnson 2020	AD / C	Down	0	0	0	Frontal Cortex
...	14	yes	PPP2R1A	P30153	Wingo 2020	AD / C	Down	0	0	0	Frontal Cortex
...	14	yes	PPP2R1A	P30153	Johnson 2022	AD / C	Down	0	0	0	Frontal Cortex
...	14	yes	PPP2R1A	P30153	Drummond 2022	AD	Present	0	1	0	Hippocampus
...	14	yes	PPP2R1A	P30153	Hondius 2016	AD / C	Down	0	0	0	Hippocampus
...	14	yes	PPP2R1A	P30153	Seyfried 2017	AD / C	Down	0	0	0	Frontal Cortex
...	14	yes	PPP2R1A	P30153	Seyfried 2017	AD / C	Down	0	0	0	Precuneus
...	14	yes	PPP2R1A	P30153	Drummond 2017	AD	Present	0	1	0	Hippocampus
...	14	yes	PPP2R1A	P30153	Xu 2019	AD / C	Down	0	0	0	Hippocampus
...	14	yes	PPP2R1A	P30153	Xu 2019	AD / C	Down	0	0	0	Entorhinal Cortex
-->	14	yes	RAB3A
...	14	yes	RAB3A	P20336	Xu 2019	AD / C	Up	0	0	0	Cerebellum
...	14	yes	RAB3A	P20336	Johnson 2020	AD / C	Down	0	0	0	Frontal Cortex
...	14	yes	RAB3A	P20336	Johnson 2020	PCL / C	Down	0	0	0	Frontal Cortex
...	14	yes	RAB3A	P20336	Stepler 2020	AD / C	Down	0	0	0	Hippocampus
...	14	yes	RAB3A	P20336	Li 2021	AD / C	Up	0	0	0	Occipital Cortex
...	14	yes	RAB3A	P20336	Sweet 2016	AD / C	Down	0	0	0	Entorhinal Cortex
...	14	yes	RAB3A	P20336	Johnson 2022	AD / C	Down	0	0	0	Frontal Cortex
...	14	yes	RAB3A	P20336	Drummond 2022	AD	Present	0	1	0	Hippocampus
...	14	yes	RAB3A	P20336	Astillero-Lopez 2022	AD / C	Down	0	0	0	Entorhinal Cortex
...	14	yes	RAB3A	P20336	Hondius 2016	AD / C	Down	0	0	0	Hippocampus
...	14	yes	RAB3A	P20336	Seyfried 2017	AD / C	Down	0	0	0	Frontal Cortex
...	14	yes	RAB3A	P20336	Seyfried 2017	PCL / C	Down	0	0	0	Frontal Cortex
...	14	yes	RAB3A	P20336	Drummond 2017	AD	Present	0	1	0	Hippocampus
-->	13	yes	ARHGDIA
...	13	yes	ARHGDIA	P52565	Johnson 2020	AD / C	Down	0	0	0	Frontal Cortex
...	13	yes	ARHGDIA	P52565	Zellner 2022	AD / C	Up	0	0	0	Parietal Cortex
...	13	yes	ARHGDIA	P52565	Zellner 2022	AD	Up	0	0	1	Parietal Cortex
...	13	yes	ARHGDIA	P52565	Johnson 2022	AD / C	Down	0	0	0	Frontal Cortex
...	13	yes	ARHGDIA	P52565	Drummond 2022	AD	Present	0	1	0	Hippocampus
...	13	yes	ARHGDIA	P52565	Astillero-Lopez 2022	AD / C	Down	0	0	0	Entorhinal Cortex
...	13	yes	ARHGDIA	P52565	Hondius 2016	AD / C	Up	0	0	0	Hippocampus
...	13	yes	ARHGDIA	P52565	Johnson 2018	AD / C	Down	0	0	0	Frontal Cortex
...	13	yes	ARHGDIA	P52565	Drummond 2017	AD	Present	0	1	0	Hippocampus
...	13	yes	ARHGDIA	P52565	Xu 2019	AD / C	Down	0	0	0	Hippocampus
...	13	yes	ARHGDIA	P52565	Xu 2019	AD / C	Down	0	0	0	Entorhinal Cortex
-->	13	yes	CSRP1
...	13	yes	CSRP1	P21291	Xu 2019	AD / C	Up	0	0	0	Cingulate Gyrus
...	13	yes	CSRP1	P21291	Xu 2019	AD / C	Up	0	0	0	Motor Cortex
...	13	yes	CSRP1	P21291	Xu 2019	AD / C	Up	0	0	0	Sensory Cortex
...	13	yes	CSRP1	P21291	Johnson 2020	AD / C	Up	0	0	0	Frontal Cortex
...	13	yes	CSRP1	P21291	Stepler 2020	AD / C	Up	0	0	0	Hippocampus
...	13	yes	CSRP1	P21291	Wingo 2020	AD / C	Up	0	0	0	Frontal Cortex
...	13	yes	CSRP1	P21291	Zellner 2022	AD / C	Up	0	0	0	Parietal Cortex
...	13	yes	CSRP1	P21291	Drummond 2022	AD	Present	0	1	0	Hippocampus
...	13	yes	CSRP1	P21291	Hondius 2016	AD / C	Up	0	0	0	Hippocampus
...	13	yes	CSRP1	P21291	Seyfried 2017	AD / C	Up	0	0	0	Precuneus
...	13	yes	CSRP1	P21291	Drummond 2017	AD	Present	0	1	0	Hippocampus
...	13	yes	CSRP1	P21291	Xu 2019	AD / C	Up	0	0	0	Hippocampus
-->	13	yes	DNAJC6
...	13	yes	DNAJC6	O75061	Xu 2019	AD / C	Down	0	0	0	Cingulate Gyrus
...	13	yes	DNAJC6	O75061	Xu 2019	AD / C	Down	0	0	0	Motor Cortex
...	13	yes	DNAJC6	O75061	Xu 2019	AD / C	Down	0	0	0	Sensory Cortex
...	13	yes	DNAJC6	O75061	Xu 2019	AD / C	Down	0	0	0	Cerebellum
...	13	yes	DNAJC6	O75061	Muraoka 2020	AD / C	Down	0	0	0	Frontal Cortex
...	13	yes	DNAJC6	O75061	Johnson 2020	AD / C	Down	0	0	0	Frontal Cortex
...	13	yes	DNAJC6	O75061	Wingo 2020	AD / C	Down	0	0	0	Frontal Cortex
...	13	yes	DNAJC6	O75061	Johnson 2022	AD / C	Down	0	0	0	Frontal Cortex
...	13	yes	DNAJC6	O75061	Drummond 2022	AD	Present	0	1	0	Hippocampus
...	13	yes	DNAJC6	O75061	Johnson 2018	AD / C	Down	0	0	0	Frontal Cortex
...	13	yes	DNAJC6	O75061	Seyfried 2017	AD / C	Down	0	0	0	Frontal Cortex
...	13	yes	DNAJC6	O75061	Drummond 2017	AD	Present	0	1	0	Hippocampus
...	13	yes	DNAJC6	O75061	Xu 2019	AD / C	Down	0	0	0	Hippocampus
...	13	yes	DNAJC6	O75061	Xu 2019	AD / C	Down	0	0	0	Entorhinal Cortex
-->	13	yes	GLS
...	13	yes	GLS	O94925	Xu 2019	AD / C	Down	0	0	0	Cingulate Gyrus
...	13	yes	GLS	O94925	Xu 2019	AD / C	Down	0	0	0	Motor Cortex
...	13	yes	GLS	O94925	Xu 2019	AD / C	Down	0	0	0	Sensory Cortex
...	13	yes	GLS	O94925	Xu 2019	AD / C	Down	0	0	0	Cerebellum
...	13	yes	GLS	O94925	Johnson 2020	AD / C	Down	0	0	0	Frontal Cortex
...	13	yes	GLS	O94925	Wingo 2020	AD / C	Down	0	0	0	Frontal Cortex
...	13	yes	GLS	O94925	Johnson 2022	AD / C	Down	0	0	0	Frontal Cortex
...	13	yes	GLS	O94925	Drummond 2022	AD	Present	0	1	0	Hippocampus
...	13	yes	GLS	O94925	Hondius 2016	AD / C	Down	0	0	0	Hippocampus
...	13	yes	GLS	O94925	Zhang 2018	AD / C	Down	0	0	0	Frontal Cortex
...	13	yes	GLS	O94925	Drummond 2017	AD	Present	0	1	0	Hippocampus
...	13	yes	GLS	O94925	Xu 2019	AD / C	Down	0	0	0	Hippocampus
...	13	yes	GLS	O94925	Xu 2019	AD / C	Down	0	0	0	Entorhinal Cortex
-->	13	yes	LRPPRC
...	13	yes	LRPPRC	P42704	Xu 2019	AD / C	Down	0	0	0	Cingulate Gyrus
...	13	yes	LRPPRC	P42704	Xu 2019	AD / C	Down	0	0	0	Motor Cortex
...	13	yes	LRPPRC	P42704	Xu 2019	AD / C	Down	0	0	0	Sensory Cortex
...	13	yes	LRPPRC	P42704	Xu 2019	AD / C	Down	0	0	0	Cerebellum
...	13	yes	LRPPRC	P42704	Johnson 2020	AD / C	Down	0	0	0	Frontal Cortex
...	13	yes	LRPPRC	P42704	Wingo 2020	AD / C	Down	0	0	0	Frontal Cortex
...	13	yes	LRPPRC	P42704	Johnson 2022	AD / C	Down	0	0	0	Frontal Cortex
...	13	yes	LRPPRC	P42704	Drummond 2022	AD	Present	0	1	0	Hippocampus
...	13	yes	LRPPRC	P42704	Seyfried 2017	AD / C	Down	0	0	0	Frontal Cortex
...	13	yes	LRPPRC	P42704	Seyfried 2017	AD / C	Down	0	0	0	Precuneus
...	13	yes	LRPPRC	P42704	Drummond 2017	AD	Present	0	1	0	Hippocampus
...	13	yes	LRPPRC	P42704	Xu 2019	AD / C	Down	0	0	0	Hippocampus
...	13	yes	LRPPRC	P42704	Xu 2019	AD / C	Down	0	0	0	Entorhinal Cortex
-->	13	yes	PGD
...	13	yes	PGD	P52209	Xu 2019	AD / C	Up	0	0	0	Cingulate Gyrus
...	13	yes	PGD	P52209	Johnson 2020	AD / C	Up	0	0	0	Frontal Cortex
...	13	yes	PGD	P52209	Musunuri 2014	AD / C	Up	0	0	0	Temporal Cortex
...	13	yes	PGD	P52209	Wingo 2020	AD / C	Up	0	0	0	Frontal Cortex
...	13	yes	PGD	P52209	Johnson 2022	AD / C	Up	0	0	0	Frontal Cortex
...	13	yes	PGD	P52209	Johnson 2022	PCL / C	Up	0	0	0	Frontal Cortex
...	13	yes	PGD	P52209	Drummond 2022	AD	Present	0	1	0	Hippocampus
...	13	yes	PGD	P52209	Johnson 2018	AD / C	Up	0	0	0	Frontal Cortex
...	13	yes	PGD	P52209	Seyfried 2017	AD / C	Up	0	0	0	Precuneus
...	13	yes	PGD	P52209	Drummond 2017	AD	Present	0	1	0	Hippocampus
...	13	yes	PGD	P52209	Xu 2019	AD / C	Up	0	0	0	Hippocampus
...	13	yes	PGD	P52209	Xu 2019	AD / C	Up	0	0	0	Entorhinal Cortex
-->	13	yes	PPIA
...	13	yes	PPIA	P62937	Johnson 2020	AD / C	Up	0	0	0	Frontal Cortex
...	13	yes	PPIA	P62937	Li 2021	AD / C	Up	0	0	0	Occipital Cortex
...	13	yes	PPIA	P62937	Carlyle 2021	AD / C	Up	0	0	0	Parietal Cortex
...	13	yes	PPIA	P62937	Zellner 2022	AD / C	Up	0	0	0	Parietal Cortex
...	13	yes	PPIA	P62937	Zellner 2022	AD	Up	0	0	1	Parietal Cortex
...	13	yes	PPIA	P62937	Drummond 2022	AD	Present	0	1	0	Hippocampus
...	13	yes	PPIA	P62937	Astillero-Lopez 2022	AD / C	Down	0	0	0	Entorhinal Cortex
...	13	yes	PPIA	P62937	Johnson 2018	AD / C	Up	0	0	0	Frontal Cortex
...	13	yes	PPIA	P62937	Seyfried 2017	PCL / C	Down	0	0	0	Precuneus
...	13	yes	PPIA	P62937	Drummond 2017	AD	Present	0	1	0	Hippocampus
-->	13	yes	RAP1GDS1
...	13	yes	RAP1GDS1	P52306	Xu 2019	AD / C	Down	0	0	0	Cingulate Gyrus
...	13	yes	RAP1GDS1	P52306	Xu 2019	AD / C	Down	0	0	0	Motor Cortex
...	13	yes	RAP1GDS1	P52306	Xu 2019	AD / C	Down	0	0	0	Sensory Cortex
...	13	yes	RAP1GDS1	P52306	Xu 2019	AD / C	Down	0	0	0	Cerebellum
...	13	yes	RAP1GDS1	P52306	Zellner 2022	AD / C	Up	0	0	0	Parietal Cortex
...	13	yes	RAP1GDS1	P52306	Johnson 2022	AD / C	Down	0	0	0	Frontal Cortex
...	13	yes	RAP1GDS1	P52306	Drummond 2022	AD	Present	0	1	0	Hippocampus
...	13	yes	RAP1GDS1	P52306	Astillero-Lopez 2022	AD / C	Down	0	0	0	Entorhinal Cortex
...	13	yes	RAP1GDS1	P52306	Zhang 2018	AD / C	Down	0	0	0	Frontal Cortex
...	13	yes	RAP1GDS1	P52306	Drummond 2017	AD	Present	0	1	0	Hippocampus
...	13	yes	RAP1GDS1	P52306	Xu 2019	AD / C	Down	0	0	0	Hippocampus
...	13	yes	RAP1GDS1	P52306	Xu 2019	AD / C	Down	0	0	0	Entorhinal Cortex
-->	13	yes	SUCLG1
...	13	yes	SUCLG1	P53597	Xu 2019	AD / C	Down	0	0	0	Cingulate Gyrus
...	13	yes	SUCLG1	P53597	Xu 2019	AD / C	Down	0	0	0	Motor Cortex
...	13	yes	SUCLG1	P53597	Xu 2019	AD / C	Down	0	0	0	Sensory Cortex
...	13	yes	SUCLG1	P53597	Xu 2019	AD / C	Down	0	0	0	Cerebellum
...	13	yes	SUCLG1	P53597	Johnson 2020	AD / C	Down	0	0	0	Frontal Cortex
...	13	yes	SUCLG1	P53597	Wingo 2020	AD / C	Down	0	0	0	Frontal Cortex
...	13	yes	SUCLG1	P53597	Sweet 2016	AD / C	Down	0	0	0	Entorhinal Cortex
...	13	yes	SUCLG1	P53597	Johnson 2022	AD / C	Down	0	0	0	Frontal Cortex
...	13	yes	SUCLG1	P53597	Drummond 2022	AD	Present	0	1	0	Hippocampus
...	13	yes	SUCLG1	P53597	Astillero-Lopez 2022	AD / C	Down	0	0	0	Entorhinal Cortex
...	13	yes	SUCLG1	P53597	Zhang 2018	AD / C	Down	0	0	0	Frontal Cortex
...	13	yes	SUCLG1	P53597	Drummond 2017	AD	Present	0	1	0	Hippocampus
...	13	yes	SUCLG1	P53597	Xu 2019	AD / C	Down	0	0	0	Hippocampus
...	13	yes	SUCLG1	P53597	Xu 2019	AD / C	Down	0	0	0	Entorhinal Cortex
-->	13	yes	UBA1
...	13	yes	UBA1	P22314	Xu 2019	AD / C	Down	0	0	0	Cingulate Gyrus
...	13	yes	UBA1	P22314	Xu 2019	AD / C	Down	0	0	0	Motor Cortex
...	13	yes	UBA1	P22314	Johnson 2020	AD / C	Up	0	0	0	Frontal Cortex
...	13	yes	UBA1	P22314	Liao 2004	AD / C	Up	0	1	0	Frontal Cortex
...	13	yes	UBA1	P22314	Wingo 2020	AD / C	Up	0	0	0	Frontal Cortex
...	13	yes	UBA1	P22314	Sweet 2016	AD / C	Down	0	0	0	Entorhinal Cortex
...	13	yes	UBA1	P22314	Zellner 2022	AD / C	Up	0	0	0	Parietal Cortex
...	13	yes	UBA1	P22314	Zellner 2022	AD	Up	0	0	1	Parietal Cortex
...	13	yes	UBA1	P22314	Johnson 2022	AD / C	Up	0	0	0	Frontal Cortex
...	13	yes	UBA1	P22314	Drummond 2022	AD	Present	0	1	0	Hippocampus
...	13	yes	UBA1	P22314	Astillero-Lopez 2022	AD / C	Down	0	0	0	Entorhinal Cortex
...	13	yes	UBA1	P22314	Drummond 2017	AD	Present	0	1	0	Hippocampus
...	13	yes	UBA1	P22314	Xu 2019	AD / C	Down	0	0	0	Entorhinal Cortex
-->	12	yes	AP2A2
...	12	yes	AP2A2	O94973	Johnson 2020	AD / C	Down	0	0	0	Frontal Cortex
...	12	yes	AP2A2	O94973	Li 2021	AD / C	Down	0	0	0	Occipital Cortex
...	12	yes	AP2A2	O94973	Sweet 2016	AD / C	Down	0	0	0	Entorhinal Cortex
...	12	yes	AP2A2	O94973	Johnson 2022	AD / C	Down	0	0	0	Frontal Cortex
...	12	yes	AP2A2	O94973	Johnson 2022	PCL / C	Down	0	0	0	Frontal Cortex
...	12	yes	AP2A2	O94973	Drummond 2022	AD	Present	0	1	0	Hippocampus
...	12	yes	AP2A2	O94973	Astillero-Lopez 2022	AD / C	Down	0	0	0	Entorhinal Cortex
...	12	yes	AP2A2	O94973	Johnson 2018	AD / C	Down	0	0	0	Frontal Cortex
...	12	yes	AP2A2	O94973	Seyfried 2017	AD / C	Down	0	0	0	Frontal Cortex
...	12	yes	AP2A2	O94973	Zhang 2018	AD / C	Down	0	0	0	Frontal Cortex
...	12	yes	AP2A2	O94973	Drummond 2017	AD	Present	0	1	0	Hippocampus
-->	12	yes	DLAT
...	12	yes	DLAT	P10515	Xu 2019	AD / C	Down	0	0	0	Cingulate Gyrus
...	12	yes	DLAT	P10515	Xu 2019	AD / C	Down	0	0	0	Cerebellum
...	12	yes	DLAT	P10515	Johnson 2020	AD / C	Down	0	0	0	Frontal Cortex
...	12	yes	DLAT	P10515	Donovan 2012	AD / C	Down	0	0	0	Frontal Cortex
...	12	yes	DLAT	P10515	Wingo 2020	AD / C	Down	0	0	0	Frontal Cortex
...	12	yes	DLAT	P10515	Drummond 2022	AD	Present	0	1	0	Hippocampus
...	12	yes	DLAT	P10515	Hondius 2016	AD / C	Down	0	0	0	Hippocampus
...	12	yes	DLAT	P10515	Drummond 2017	AD	Present	0	1	0	Hippocampus
...	12	yes	DLAT	P10515	Xu 2019	AD / C	Down	0	0	0	Hippocampus
...	12	yes	DLAT	P10515	Xu 2019	AD / C	Down	0	0	0	Entorhinal Cortex
-->	12	yes	EPB41L3
...	12	yes	EPB41L3	Q9Y2J2	Xu 2019	AD / C	Down	0	0	0	Cingulate Gyrus
...	12	yes	EPB41L3	Q9Y2J2	Johnson 2020	AD / C	Down	0	0	0	Frontal Cortex
...	12	yes	EPB41L3	Q9Y2J2	Drummond 2020	AD	Present	1	0	0	Hippocampus
...	12	yes	EPB41L3	Q9Y2J2	Johnson 2022	AD / C	Down	0	0	0	Frontal Cortex
...	12	yes	EPB41L3	Q9Y2J2	Drummond 2022	AD	Present	0	1	0	Hippocampus
...	12	yes	EPB41L3	Q9Y2J2	Astillero-Lopez 2022	AD / C	Down	0	0	0	Entorhinal Cortex
...	12	yes	EPB41L3	Q9Y2J2	Zhang 2018	AD / C	Down	0	0	0	Frontal Cortex
...	12	yes	EPB41L3	Q9Y2J2	Mendonca 2019	AD / C	Down	0	0	0	Entorhinal Cortex
...	12	yes	EPB41L3	Q9Y2J2	Xu 2019	AD / C	Down	0	0	0	Entorhinal Cortex
-->	12	yes	FARSA
...	12	yes	FARSA	Q6IBR2	Drummond 2020	AD	Present	1	0	0	Hippocampus
-->	12	yes	GAP43
...	12	yes	GAP43	P17677	Xu 2019	AD / C	Up	0	0	0	Cerebellum
...	12	yes	GAP43	P17677	Johnson 2020	AD / C	Down	0	0	0	Frontal Cortex
...	12	yes	GAP43	P17677	Stepler 2020	AD / C	Down	0	0	0	Hippocampus
...	12	yes	GAP43	P17677	Musunuri 2014	AD / C	Down	0	0	0	Temporal Cortex
...	12	yes	GAP43	P17677	Manavalan 2013	AD / C	Up	0	0	0	Cerebellum
...	12	yes	GAP43	P17677	Johnson 2022	AD / C	Down	0	0	0	Frontal Cortex
...	12	yes	GAP43	P17677	Drummond 2022	AD	Present	0	1	0	Hippocampus
...	12	yes	GAP43	P17677	Johnson 2018	AD / C	Down	0	0	0	Frontal Cortex
...	12	yes	GAP43	P17677	Drummond 2017	AD	Present	0	1	0	Hippocampus
...	12	yes	GAP43	P17677	Mendonca 2019	AD / C	Down	0	0	0	Entorhinal Cortex
...	12	yes	GAP43	P17677	Mendonca 2019	AD / C	Down	0	0	0	Parahippocampal Cortex
-->	12	yes	NDUFA10
...	12	yes	NDUFA10	O95299	Xu 2019	AD / C	Down	0	0	0	Cingulate Gyrus
...	12	yes	NDUFA10	O95299	Xu 2019	AD / C	Down	0	0	0	Sensory Cortex
...	12	yes	NDUFA10	O95299	Xu 2019	AD / C	Down	0	0	0	Cerebellum
...	12	yes	NDUFA10	O95299	Johnson 2020	AD / C	Down	0	0	0	Frontal Cortex
...	12	yes	NDUFA10	O95299	Wingo 2020	AD / C	Down	0	0	0	Frontal Cortex
...	12	yes	NDUFA10	O95299	Sweet 2016	AD / C	Down	0	0	0	Entorhinal Cortex
...	12	yes	NDUFA10	O95299	Johnson 2022	AD / C	Down	0	0	0	Frontal Cortex
...	12	yes	NDUFA10	O95299	Drummond 2022	AD	Present	0	1	0	Hippocampus
...	12	yes	NDUFA10	O95299	Xu 2019	AD / C	Down	0	0	0	Hippocampus
...	12	yes	NDUFA10	O95299	Xu 2019	AD / C	Down	0	0	0	Entorhinal Cortex
-->	12	yes	OXCT1
...	12	yes	OXCT1	P55809	Xu 2019	AD / C	Down	0	0	0	Cingulate Gyrus
...	12	yes	OXCT1	P55809	Xu 2019	AD / C	Down	0	0	0	Motor Cortex
...	12	yes	OXCT1	P55809	Xu 2019	AD / C	Down	0	0	0	Sensory Cortex
...	12	yes	OXCT1	P55809	Xu 2019	AD / C	Down	0	0	0	Cerebellum
...	12	yes	OXCT1	P55809	Johnson 2022	AD / C	Down	0	0	0	Frontal Cortex
...	12	yes	OXCT1	P55809	Drummond 2022	AD	Present	0	1	0	Hippocampus
...	12	yes	OXCT1	P55809	Astillero-Lopez 2022	AD / C	Down	0	0	0	Entorhinal Cortex
...	12	yes	OXCT1	P55809	Seyfried 2017	AD / C	Down	0	0	0	Frontal Cortex
...	12	yes	OXCT1	P55809	Drummond 2017	AD	Present	0	1	0	Hippocampus
...	12	yes	OXCT1	P55809	Mendonca 2019	AD / C	Down	0	0	0	Parahippocampal Cortex
...	12	yes	OXCT1	P55809	Xu 2019	AD / C	Down	0	0	0	Hippocampus
...	12	yes	OXCT1	P55809	Xu 2019	AD / C	Down	0	0	0	Entorhinal Cortex
-->	12	yes	PAFAH1B3
...	12	yes	PAFAH1B3	Q15102	Johnson 2020	AD / C	Up	0	0	0	Frontal Cortex
...	12	yes	PAFAH1B3	Q15102	Wingo 2020	AD / C	Up	0	0	0	Frontal Cortex
...	12	yes	PAFAH1B3	Q15102	Carlyle 2021	AD / C	Up	0	0	0	Parietal Cortex
...	12	yes	PAFAH1B3	Q15102	Zellner 2022	AD / C	Up	0	0	0	Parietal Cortex
...	12	yes	PAFAH1B3	Q15102	Zellner 2022	AD	Up	0	0	1	Parietal Cortex
...	12	yes	PAFAH1B3	Q15102	Johnson 2022	AD / C	Up	0	0	0	Frontal Cortex
...	12	yes	PAFAH1B3	Q15102	Johnson 2022	PCL / C	Up	0	0	0	Frontal Cortex
...	12	yes	PAFAH1B3	Q15102	Drummond 2022	AD	Present	0	1	0	Hippocampus
...	12	yes	PAFAH1B3	Q15102	Hondius 2016	AD / C	Up	0	0	0	Hippocampus
...	12	yes	PAFAH1B3	Q15102	Seyfried 2017	AD / C	Up	0	0	0	Frontal Cortex
...	12	yes	PAFAH1B3	Q15102	Zhang 2018	AD / C	Up	0	0	0	Frontal Cortex
...	12	yes	PAFAH1B3	Q15102	Drummond 2017	AD	Present	0	1	0	Hippocampus
-->	12	yes	PREP
...	12	yes	PREP	P48147	Xu 2019	AD / C	Down	0	0	0	Cingulate Gyrus
...	12	yes	PREP	P48147	Xu 2019	AD / C	Down	0	0	0	Motor Cortex
...	12	yes	PREP	P48147	Xu 2019	AD / C	Down	0	0	0	Sensory Cortex
...	12	yes	PREP	P48147	Johnson 2020	AD / C	Down	0	0	0	Frontal Cortex
...	12	yes	PREP	P48147	Zellner 2022	AD / C	Up	0	0	0	Parietal Cortex
...	12	yes	PREP	P48147	Zellner 2022	AD	Up	0	0	1	Parietal Cortex
...	12	yes	PREP	P48147	Johnson 2022	AD / C	Down	0	0	0	Frontal Cortex
...	12	yes	PREP	P48147	Drummond 2022	AD	Present	0	1	0	Hippocampus
...	12	yes	PREP	P48147	Astillero-Lopez 2022	AD / C	Down	0	0	0	Entorhinal Cortex
...	12	yes	PREP	P48147	Drummond 2017	AD	Present	0	1	0	Hippocampus
...	12	yes	PREP	P48147	Mendonca 2019	AD / C	Down	0	0	0	Entorhinal Cortex
...	12	yes	PREP	P48147	Xu 2019	AD / C	Down	0	0	0	Hippocampus
...	12	yes	PREP	P48147	Xu 2019	AD / C	Down	0	0	0	Entorhinal Cortex
-->	12	yes	SYT1
...	12	yes	SYT1	P21579	Xu 2019	AD / C	Down	0	0	0	Cingulate Gyrus
...	12	yes	SYT1	P21579	Xu 2019	AD / C	Down	0	0	0	Cerebellum
...	12	yes	SYT1	P21579	Johnson 2022	AD / C	Down	0	0	0	Frontal Cortex
...	12	yes	SYT1	P21579	Drummond 2022	AD	Present	0	1	0	Hippocampus
...	12	yes	SYT1	P21579	Hondius 2016	AD / C	Down	0	0	0	Hippocampus
...	12	yes	SYT1	P21579	Hales 2016	MCI / C	Up	0	0	0	Frontal Cortex
...	12	yes	SYT1	P21579	Johnson 2018	AD / C	Down	0	0	0	Frontal Cortex
...	12	yes	SYT1	P21579	Mendonca 2019	AD / C	Down	0	0	0	Parahippocampal Cortex
-->	12	yes	THY1
...	12	yes	THY1	P04216	Xu 2019	AD / C	Up	0	0	0	Cerebellum
...	12	yes	THY1	P04216	Johnson 2020	AD / C	Down	0	0	0	Frontal Cortex
...	12	yes	THY1	P04216	Stepler 2020	AD / C	Down	0	0	0	Hippocampus
...	12	yes	THY1	P04216	Zellner 2022	AD / C	Up	0	0	0	Parietal Cortex
...	12	yes	THY1	P04216	Drummond 2022	AD	Present	0	1	0	Hippocampus
...	12	yes	THY1	P04216	Zhang 2018	AD / C	Down	0	0	0	Frontal Cortex
...	12	yes	THY1	P04216	Mendonca 2019	AD / C	Down	0	0	0	Entorhinal Cortex
...	12	yes	THY1	P04216	Mendonca 2019	AD / C	Down	0	0	0	Parahippocampal Cortex
-->	12	yes	WDR1
...	12	yes	WDR1	O75083	Xu 2019	AD / C	Down	0	0	0	Cingulate Gyrus
...	12	yes	WDR1	O75083	Xu 2019	AD / C	Down	0	0	0	Sensory Cortex
...	12	yes	WDR1	O75083	Xu 2019	AD / C	Down	0	0	0	Cerebellum
...	12	yes	WDR1	O75083	Wingo 2020	AD / C	Up	0	0	0	Frontal Cortex
...	12	yes	WDR1	O75083	Zellner 2022	AD / C	Up	0	0	0	Parietal Cortex
...	12	yes	WDR1	O75083	Johnson 2022	AD / C	Up	0	0	0	Frontal Cortex
...	12	yes	WDR1	O75083	Drummond 2022	AD	Present	0	1	0	Hippocampus
...	12	yes	WDR1	O75083	Astillero-Lopez 2022	AD / C	Down	0	0	0	Entorhinal Cortex
...	12	yes	WDR1	O75083	Seyfried 2017	AD / C	Up	0	0	0	Precuneus
...	12	yes	WDR1	O75083	Drummond 2017	AD	Present	0	1	0	Hippocampus
...	12	yes	WDR1	O75083	Xu 2019	AD / C	Down	0	0	0	Entorhinal Cortex
-->	12	yes	YWHAZ
...	12	yes	YWHAZ	P63104	Xu 2019	AD / C	Down	0	0	0	Cingulate Gyrus
...	12	yes	YWHAZ	P63104	Xu 2019	AD / C	Down	0	0	0	Motor Cortex
...	12	yes	YWHAZ	P63104	Liao 2004	AD / C	Up	0	1	0	Frontal Cortex
...	12	yes	YWHAZ	P63104	Sweet 2016	AD / C	Down	0	0	0	Entorhinal Cortex
...	12	yes	YWHAZ	P63104	Ho Kim 2015	AD / C	Down	0	0	0	Hippocampus
...	12	yes	YWHAZ	P63104	Drummond 2022	AD	Present	0	1	0	Hippocampus
...	12	yes	YWHAZ	P63104	Johnson 2018	AD / C	Down	0	0	0	Frontal Cortex
...	12	yes	YWHAZ	P63104	Seyfried 2017	AD / C	Down	0	0	0	Frontal Cortex
...	12	yes	YWHAZ	P63104	Seyfried 2017	PCL / C	Down	0	0	0	Frontal Cortex
...	12	yes	YWHAZ	P63104	Drummond 2017	AD	Present	0	1	0	Hippocampus
...	12	yes	YWHAZ	P63104	Xu 2019	AD / C	Down	0	0	0	Hippocampus
...	12	yes	YWHAZ	P63104	Xu 2019	AD / C	Down	0	0	0	Entorhinal Cortex
-->	11	yes	AP2B1
...	11	yes	AP2B1	P63010	Johnson 2020	AD / C	Down	0	0	0	Frontal Cortex
...	11	yes	AP2B1	P63010	Wingo 2020	AD / C	Down	0	0	0	Frontal Cortex
...	11	yes	AP2B1	P63010	Sweet 2016	AD / C	Down	0	0	0	Entorhinal Cortex
...	11	yes	AP2B1	P63010	Johnson 2022	AD / C	Down	0	0	0	Frontal Cortex
...	11	yes	AP2B1	P63010	Drummond 2022	AD	Present	0	1	0	Hippocampus
...	11	yes	AP2B1	P63010	Astillero-Lopez 2022	AD / C	Down	0	0	0	Entorhinal Cortex
...	11	yes	AP2B1	P63010	Hondius 2016	AD / C	Down	0	0	0	Hippocampus
...	11	yes	AP2B1	P63010	Seyfried 2017	AD / C	Down	0	0	0	Frontal Cortex
...	11	yes	AP2B1	P63010	Seyfried 2017	PCL / C	Down	0	0	0	Frontal Cortex
...	11	yes	AP2B1	P63010	Drummond 2017	AD	Present	0	1	0	Hippocampus
-->	11	yes	ATP1B2
...	11	yes	ATP1B2	P14415	Andreev 2012	AD / C	Down	0	0	0	Temporal Cortex
...	11	yes	ATP1B2	P14415	Wingo 2020	AD / C	Down	0	0	0	Frontal Cortex
...	11	yes	ATP1B2	P14415	Ojo 2021a	AD / C	Down	0	0	0	Frontal Cortex
...	11	yes	ATP1B2	P14415	Johnson 2022	AD / C	Down	0	0	0	Frontal Cortex
...	11	yes	ATP1B2	P14415	Johnson 2022	PCL / C	Down	0	0	0	Frontal Cortex
...	11	yes	ATP1B2	P14415	Drummond 2022	AD	Present	0	1	0	Hippocampus
...	11	yes	ATP1B2	P14415	Hales 2016	AD / C	Up	0	0	0	Frontal Cortex
...	11	yes	ATP1B2	P14415	Hales 2016	MCI / C	Up	0	0	0	Frontal Cortex
...	11	yes	ATP1B2	P14415	Seyfried 2017	AD / C	Down	0	0	0	Precuneus
...	11	yes	ATP1B2	P14415	Zhang 2018	AD / C	Down	0	0	0	Frontal Cortex
...	11	yes	ATP1B2	P14415	Drummond 2017	AD	Present	0	1	0	Hippocampus
-->	11	yes	CD47
...	11	yes	CD47	Q08722	Johnson 2020	AD / C	Down	0	0	0	Frontal Cortex
...	11	yes	CD47	Q08722	Ojo 2021a	AD / C	Down	0	0	0	Frontal Cortex
...	11	yes	CD47	Q08722	Johnson 2022	AD / C	Down	0	0	0	Frontal Cortex
...	11	yes	CD47	Q08722	Johnson 2022	PCL / C	Down	0	0	0	Frontal Cortex
...	11	yes	CD47	Q08722	Drummond 2022	AD	Present	0	1	0	Hippocampus
...	11	yes	CD47	Q08722	Johnson 2018	AD / C	Down	0	0	0	Frontal Cortex
...	11	yes	CD47	Q08722	Johnson 2018	PCL / C	Down	0	0	0	Frontal Cortex
...	11	yes	CD47	Q08722	Seyfried 2017	AD / C	Down	0	0	0	Frontal Cortex
...	11	yes	CD47	Q08722	Seyfried 2017	PCL / C	Down	0	0	0	Frontal Cortex
...	11	yes	CD47	Q08722	Drummond 2017	AD	Present	0	1	0	Hippocampus
-->	11	yes	CLTC
...	11	yes	CLTC	Q00610	Johnson 2020	AD / C	Down	0	0	0	Frontal Cortex
...	11	yes	CLTC	Q00610	Musunuri 2014	AD / C	Down	0	0	0	Temporal Cortex
...	11	yes	CLTC	Q00610	Li 2021	AD / C	Down	0	0	0	Occipital Cortex
...	11	yes	CLTC	Q00610	Sweet 2016	AD / C	Down	0	0	0	Entorhinal Cortex
...	11	yes	CLTC	Q00610	Drummond 2022	AD	Present	0	1	0	Hippocampus
...	11	yes	CLTC	Q00610	Astillero-Lopez 2022	AD / C	Down	0	0	0	Entorhinal Cortex
...	11	yes	CLTC	Q00610	Seyfried 2017	AD / C	Down	0	0	0	Frontal Cortex
...	11	yes	CLTC	Q00610	Xu 2019	AD / C	Down	0	0	0	Hippocampus
-->	11	yes	FASN
...	11	yes	FASN	P49327	Xu 2019	AD / C	Down	0	0	0	Cingulate Gyrus
...	11	yes	FASN	P49327	Xu 2019	AD / C	Down	0	0	0	Sensory Cortex
...	11	yes	FASN	P49327	Johnson 2020	AD / C	Up	0	0	0	Frontal Cortex
...	11	yes	FASN	P49327	Drummond 2020	AD	Present	1	0	0	Hippocampus
...	11	yes	FASN	P49327	Zellner 2022	AD / C	Up	0	0	0	Parietal Cortex
...	11	yes	FASN	P49327	Johnson 2022	AD / C	Up	0	0	0	Frontal Cortex
...	11	yes	FASN	P49327	Drummond 2022	AD	Present	0	1	0	Hippocampus
...	11	yes	FASN	P49327	Johnson 2018	AD / C	Up	0	0	0	Frontal Cortex
...	11	yes	FASN	P49327	Xu 2019	AD / C	Down	0	0	0	Hippocampus
...	11	yes	FASN	P49327	Xu 2019	AD / C	Down	0	0	0	Entorhinal Cortex
-->	11	yes	FGG
...	11	yes	FGG	P02679	Xu 2019	AD / C	Up	0	0	0	Cingulate Gyrus
...	11	yes	FGG	P02679	Xu 2019	AD / C	Up	0	0	0	Motor Cortex
...	11	yes	FGG	P02679	Xu 2019	AD / C	Up	0	0	0	Sensory Cortex
...	11	yes	FGG	P02679	Xu 2019	AD / C	Up	0	0	0	Cerebellum
...	11	yes	FGG	P02679	Liao 2004	AD / C	Up	0	1	0	Frontal Cortex
...	11	yes	FGG	P02679	Zellner 2022	AD	Up	0	0	1	Parietal Cortex
...	11	yes	FGG	P02679	Drummond 2022	AD	Present	0	1	0	Hippocampus
...	11	yes	FGG	P02679	Mendonca 2019	AD / C	Up	0	0	0	Frontal Cortex
...	11	yes	FGG	P02679	Xu 2019	AD / C	Up	0	0	0	Hippocampus
...	11	yes	FGG	P02679	Xu 2019	AD / C	Up	0	0	0	Entorhinal Cortex
-->	11	yes	GAPDH
...	11	yes	GAPDH	P04406	Johnson 2020	AD / C	Up	0	0	0	Frontal Cortex
...	11	yes	GAPDH	P04406	Musunuri 2014	AD / C	Up	0	0	0	Temporal Cortex
...	11	yes	GAPDH	P04406	Wingo 2020	AD / C	Up	0	0	0	Frontal Cortex
...	11	yes	GAPDH	P04406	Johnson 2022	AD / C	Up	0	0	0	Frontal Cortex
...	11	yes	GAPDH	P04406	Drummond 2022	AD	Present	0	1	0	Hippocampus
...	11	yes	GAPDH	P04406	Johnson 2018	AD / C	Up	0	0	0	Frontal Cortex
...	11	yes	GAPDH	P04406	Johnson 2018	PCL / C	Up	0	0	0	Frontal Cortex
...	11	yes	GAPDH	P04406	Seyfried 2017	PCL / C	Up	0	0	0	Frontal Cortex
...	11	yes	GAPDH	P04406	Seyfried 2017	AD / C	Up	0	0	0	Precuneus
...	11	yes	GAPDH	P04406	Drummond 2017	AD	Present	0	1	0	Hippocampus
-->	11	yes	GNAZ
...	11	yes	GNAZ	P19086	Johnson 2020	AD / C	Down	0	0	0	Frontal Cortex
...	11	yes	GNAZ	P19086	Johnson 2022	AD / C	Down	0	0	0	Frontal Cortex
...	11	yes	GNAZ	P19086	Drummond 2022	AD	Present	0	1	0	Hippocampus
...	11	yes	GNAZ	P19086	Astillero-Lopez 2022	AD / C	Down	0	0	0	Entorhinal Cortex
...	11	yes	GNAZ	P19086	Hondius 2016	AD / C	Down	0	0	0	Hippocampus
...	11	yes	GNAZ	P19086	Johnson 2018	AD / C	Down	0	0	0	Frontal Cortex
...	11	yes	GNAZ	P19086	Seyfried 2017	AD / C	Down	0	0	0	Frontal Cortex
...	11	yes	GNAZ	P19086	Seyfried 2017	PCL / C	Down	0	0	0	Frontal Cortex
...	11	yes	GNAZ	P19086	Seyfried 2017	AD / C	Down	0	0	0	Precuneus
...	11	yes	GNAZ	P19086	Drummond 2017	AD	Present	0	1	0	Hippocampus
...	11	yes	GNAZ	P19086	Mendonca 2019	AD / C	Down	0	0	0	Entorhinal Cortex
-->	11	yes	HP
...	11	yes	HP	P00738	Xu 2019	AD / C	Up	0	0	0	Cingulate Gyrus
...	11	yes	HP	P00738	Xu 2019	AD / C	Up	0	0	0	Motor Cortex
...	11	yes	HP	P00738	Xu 2019	AD / C	Up	0	0	0	Sensory Cortex
...	11	yes	HP	P00738	Xu 2019	AD / C	Up	0	0	0	Cerebellum
...	11	yes	HP	P00738	Drummond 2022	AD	Present	0	1	0	Hippocampus
...	11	yes	HP	P00738	Astillero-Lopez 2022	AD / C	Up	0	0	0	Entorhinal Cortex
...	11	yes	HP	P00738	Hales 2016	AD / C	Down	0	0	0	Frontal Cortex
...	11	yes	HP	P00738	Drummond 2017	AD	Present	0	1	0	Hippocampus
...	11	yes	HP	P00738	Mendonca 2019	MCI / C	Up	0	0	0	Frontal Cortex
...	11	yes	HP	P00738	Mendonca 2019	AD / C	Up	0	0	0	Frontal Cortex
...	11	yes	HP	P00738	Xu 2019	AD / C	Up	0	0	0	Hippocampus
...	11	yes	HP	P00738	Xu 2019	AD / C	Up	0	0	0	Entorhinal Cortex
-->	11	yes	IDH3G
...	11	yes	IDH3G	P51553	Xu 2019	AD / C	Down	0	0	0	Cingulate Gyrus
...	11	yes	IDH3G	P51553	Xu 2019	AD / C	Down	0	0	0	Motor Cortex
...	11	yes	IDH3G	P51553	Xu 2019	AD / C	Down	0	0	0	Sensory Cortex
...	11	yes	IDH3G	P51553	Johnson 2020	AD / C	Down	0	0	0	Frontal Cortex
...	11	yes	IDH3G	P51553	Wingo 2020	AD / C	Down	0	0	0	Frontal Cortex
...	11	yes	IDH3G	P51553	Drummond 2022	AD	Present	0	1	0	Hippocampus
...	11	yes	IDH3G	P51553	Astillero-Lopez 2022	AD / C	Down	0	0	0	Entorhinal Cortex
...	11	yes	IDH3G	P51553	Hales 2016	AD / C	Up	0	0	0	Frontal Cortex
...	11	yes	IDH3G	P51553	Hales 2016	PCL / C	Up	0	0	0	Frontal Cortex
...	11	yes	IDH3G	P51553	Drummond 2017	AD	Present	0	1	0	Hippocampus
...	11	yes	IDH3G	P51553	Xu 2019	AD / C	Down	0	0	0	Hippocampus
...	11	yes	IDH3G	P51553	Xu 2019	AD / C	Down	0	0	0	Entorhinal Cortex
-->	11	yes	ITGB1
...	11	yes	ITGB1	P05556	Muraoka 2020	AD / C	Up	0	0	0	Frontal Cortex
...	11	yes	ITGB1	P05556	Johnson 2020	AD / C	Up	0	0	0	Frontal Cortex
...	11	yes	ITGB1	P05556	Johnson 2020	PCL / C	Up	0	0	0	Frontal Cortex
...	11	yes	ITGB1	P05556	McKetney 2019	AD / C	Up	0	0	0	Entorhinal Cortex
...	11	yes	ITGB1	P05556	Wingo 2020	AD / C	Up	0	0	0	Frontal Cortex
...	11	yes	ITGB1	P05556	Drummond 2022	AD	Present	0	1	0	Hippocampus
...	11	yes	ITGB1	P05556	Hondius 2016	AD / C	Up	0	0	0	Hippocampus
...	11	yes	ITGB1	P05556	Johnson 2018	AD / C	Up	0	0	0	Frontal Cortex
...	11	yes	ITGB1	P05556	Zhang 2018	AD / C	Up	0	0	0	Frontal Cortex
...	11	yes	ITGB1	P05556	Xu 2019	AD / C	Up	0	0	0	Hippocampus
-->	11	yes	MAP2K4
...	11	yes	MAP2K4	P45985	Xu 2019	AD / C	Down	0	0	0	Cingulate Gyrus
...	11	yes	MAP2K4	P45985	Xu 2019	AD / C	Down	0	0	0	Sensory Cortex
...	11	yes	MAP2K4	P45985	Johnson 2020	AD / C	Down	0	0	0	Frontal Cortex
...	11	yes	MAP2K4	P45985	Wingo 2020	AD / C	Down	0	0	0	Frontal Cortex
...	11	yes	MAP2K4	P45985	Zellner 2022	AD / C	Up	0	0	0	Parietal Cortex
...	11	yes	MAP2K4	P45985	Johnson 2022	AD / C	Down	0	0	0	Frontal Cortex
...	11	yes	MAP2K4	P45985	Drummond 2022	AD	Present	0	1	0	Hippocampus
...	11	yes	MAP2K4	P45985	Johnson 2018	AD / C	Down	0	0	0	Frontal Cortex
...	11	yes	MAP2K4	P45985	Seyfried 2017	AD / C	Down	0	0	0	Frontal Cortex
...	11	yes	MAP2K4	P45985	Seyfried 2017	PCL / C	Down	0	0	0	Frontal Cortex
...	11	yes	MAP2K4	P45985	Xu 2019	AD / C	Down	0	0	0	Entorhinal Cortex
-->	11	yes	MAPK1
...	11	yes	MAPK1	P28482	Xu 2019	AD / C	Up	0	0	0	Cerebellum
...	11	yes	MAPK1	P28482	Johnson 2020	AD / C	Up	0	0	0	Frontal Cortex
...	11	yes	MAPK1	P28482	Li 2021	AD / C	Up	0	0	0	Occipital Cortex
...	11	yes	MAPK1	P28482	Wingo 2020	AD / C	Up	0	0	0	Frontal Cortex
...	11	yes	MAPK1	P28482	Zellner 2022	AD / C	Up	0	0	0	Parietal Cortex
...	11	yes	MAPK1	P28482	Johnson 2022	AD / C	Up	0	0	0	Frontal Cortex
...	11	yes	MAPK1	P28482	Drummond 2022	AD	Present	0	1	0	Hippocampus
...	11	yes	MAPK1	P28482	Zhang 2018	AD / C	Up	0	0	0	Frontal Cortex
...	11	yes	MAPK1	P28482	Drummond 2017	AD	Present	0	1	0	Hippocampus
...	11	yes	MAPK1	P28482	Xu 2019	AD / C	Up	0	0	0	Entorhinal Cortex
-->	11	yes	NDUFV1
...	11	yes	NDUFV1	P49821	Xu 2019	AD / C	Down	0	0	0	Cerebellum
...	11	yes	NDUFV1	P49821	Johnson 2020	AD / C	Down	0	0	0	Frontal Cortex
...	11	yes	NDUFV1	P49821	Wingo 2020	AD / C	Down	0	0	0	Frontal Cortex
...	11	yes	NDUFV1	P49821	Sweet 2016	AD / C	Down	0	0	0	Entorhinal Cortex
...	11	yes	NDUFV1	P49821	Carlyle 2021	AD / C	Down	0	0	0	Parietal Cortex
...	11	yes	NDUFV1	P49821	Drummond 2022	AD	Present	0	1	0	Hippocampus
...	11	yes	NDUFV1	P49821	Hales 2016	MCI / C	Up	0	0	0	Frontal Cortex
...	11	yes	NDUFV1	P49821	Johnson 2018	AD / C	Down	0	0	0	Frontal Cortex
...	11	yes	NDUFV1	P49821	Seyfried 2017	AD / C	Down	0	0	0	Frontal Cortex
-->	11	yes	PALM
...	11	yes	PALM	O75781	Johnson 2020	AD / C	Down	0	0	0	Frontal Cortex
...	11	yes	PALM	O75781	Johnson 2020	PCL / C	Down	0	0	0	Frontal Cortex
...	11	yes	PALM	O75781	Wingo 2020	AD / C	Down	0	0	0	Frontal Cortex
...	11	yes	PALM	O75781	Johnson 2022	AD / C	Down	0	0	0	Frontal Cortex
...	11	yes	PALM	O75781	Johnson 2022	PCL / C	Down	0	0	0	Frontal Cortex
...	11	yes	PALM	O75781	Drummond 2022	AD	Present	0	1	0	Hippocampus
...	11	yes	PALM	O75781	Johnson 2018	AD / C	Down	0	0	0	Frontal Cortex
...	11	yes	PALM	O75781	Drummond 2017	AD	Present	0	1	0	Hippocampus
...	11	yes	PALM	O75781	Mendonca 2019	AD / C	Down	0	0	0	Temporal Cortex
-->	11	yes	PFN2
...	11	yes	PFN2	P35080	Johnson 2020	AD / C	Up	0	0	0	Frontal Cortex
...	11	yes	PFN2	P35080	Andreev 2012	AD / C	Down	0	0	0	Temporal Cortex
...	11	yes	PFN2	P35080	Zellner 2022	AD / C	Up	0	0	0	Parietal Cortex
...	11	yes	PFN2	P35080	Drummond 2022	AD	Present	0	1	0	Hippocampus
...	11	yes	PFN2	P35080	Astillero-Lopez 2022	AD / C	Down	0	0	0	Entorhinal Cortex
...	11	yes	PFN2	P35080	Johnson 2018	PCL / C	Down	0	0	0	Frontal Cortex
...	11	yes	PFN2	P35080	Seyfried 2017	AD / C	Up	0	0	0	Precuneus
...	11	yes	PFN2	P35080	Xu 2019	AD / C	Down	0	0	0	Entorhinal Cortex
-->	11	yes	PKM
...	11	yes	PKM	P14618	Xu 2019	AD / C	Up	0	0	0	Cerebellum
...	11	yes	PKM	P14618	Johnson 2020	AD / C	Up	0	0	0	Frontal Cortex
...	11	yes	PKM	P14618	Andreev 2012	AD / C	Up	0	0	0	Temporal Cortex
...	11	yes	PKM	P14618	Ho Kim 2015	AD / C	Up	0	0	0	Hippocampus
...	11	yes	PKM	P14618	Drummond 2022	AD	Present	0	1	0	Hippocampus
...	11	yes	PKM	P14618	Hondius 2016	AD / C	Up	0	0	0	Hippocampus
...	11	yes	PKM	P14618	Seyfried 2017	AD / C	Up	0	0	0	Frontal Cortex
...	11	yes	PKM	P14618	Seyfried 2017	PCL / C	Up	0	0	0	Frontal Cortex
...	11	yes	PKM	P14618	Drummond 2017	AD	Present	0	1	0	Hippocampus
-->	11	yes	PRKCG
...	11	yes	PRKCG	P05129	Xu 2019	AD / C	Down	0	0	0	Cingulate Gyrus
...	11	yes	PRKCG	P05129	Johnson 2020	AD / C	Down	0	0	0	Frontal Cortex
...	11	yes	PRKCG	P05129	Andreev 2012	AD / C	Down	0	0	0	Temporal Cortex
...	11	yes	PRKCG	P05129	Sweet 2016	AD / C	Down	0	0	0	Entorhinal Cortex
...	11	yes	PRKCG	P05129	Johnson 2022	AD / C	Down	0	0	0	Frontal Cortex
...	11	yes	PRKCG	P05129	Drummond 2022	AD	Present	0	1	0	Hippocampus
...	11	yes	PRKCG	P05129	Hondius 2016	AD / C	Down	0	0	0	Hippocampus
...	11	yes	PRKCG	P05129	Seyfried 2017	AD / C	Down	0	0	0	Frontal Cortex
...	11	yes	PRKCG	P05129	Zhang 2018	AD / C	Down	0	0	0	Frontal Cortex
...	11	yes	PRKCG	P05129	Drummond 2017	AD	Present	0	1	0	Hippocampus
-->	11	yes	QDPR
...	11	yes	QDPR	P09417	Xu 2019	AD / C	Up	0	0	0	Cingulate Gyrus
...	11	yes	QDPR	P09417	Xu 2019	AD / C	Up	0	0	0	Cerebellum
...	11	yes	QDPR	P09417	Johnson 2020	AD / C	Up	0	0	0	Frontal Cortex
...	11	yes	QDPR	P09417	Drummond 2020	AD	Present	1	0	0	Hippocampus
...	11	yes	QDPR	P09417	Musunuri 2014	AD / C	Up	0	0	0	Temporal Cortex
...	11	yes	QDPR	P09417	Manavalan 2013	AD / C	Up	0	0	0	Cerebellum
...	11	yes	QDPR	P09417	Wingo 2020	AD / C	Up	0	0	0	Frontal Cortex
...	11	yes	QDPR	P09417	Johnson 2022	AD / C	Up	0	0	0	Frontal Cortex
...	11	yes	QDPR	P09417	Drummond 2022	AD	Present	0	1	0	Hippocampus
...	11	yes	QDPR	P09417	Johnson 2018	AD / C	Up	0	0	0	Frontal Cortex
...	11	yes	QDPR	P09417	Drummond 2017	AD	Present	0	1	0	Hippocampus
-->	11	yes	RALA
...	11	yes	RALA	P11233	Johnson 2020	AD / C	Down	0	0	0	Frontal Cortex
...	11	yes	RALA	P11233	Johnson 2020	PCL / C	Down	0	0	0	Frontal Cortex
...	11	yes	RALA	P11233	Sweet 2016	AD / C	Down	0	0	0	Entorhinal Cortex
...	11	yes	RALA	P11233	Ojo 2021a	AD / C	Down	0	0	0	Frontal Cortex
...	11	yes	RALA	P11233	Johnson 2022	AD / C	Down	0	0	0	Frontal Cortex
...	11	yes	RALA	P11233	Johnson 2022	PCL / C	Down	0	0	0	Frontal Cortex
...	11	yes	RALA	P11233	Drummond 2022	AD	Present	0	1	0	Hippocampus
...	11	yes	RALA	P11233	Johnson 2018	PCL / C	Down	0	0	0	Frontal Cortex
...	11	yes	RALA	P11233	Seyfried 2017	PCL / C	Down	0	0	0	Precuneus
...	11	yes	RALA	P11233	Drummond 2017	AD	Present	0	1	0	Hippocampus
...	11	yes	RALA	P11233	Mendonca 2019	AD / C	Down	0	0	0	Entorhinal Cortex
-->	11	yes	SIRPA
...	11	yes	SIRPA	P78324	Johnson 2020	AD / C	Down	0	0	0	Frontal Cortex
...	11	yes	SIRPA	P78324	Johnson 2020	PCL / C	Down	0	0	0	Frontal Cortex
...	11	yes	SIRPA	P78324	Andreev 2012	AD / C	Up	0	0	0	Temporal Cortex
...	11	yes	SIRPA	P78324	Johnson 2022	AD / C	Down	0	0	0	Frontal Cortex
...	11	yes	SIRPA	P78324	Johnson 2022	PCL / C	Down	0	0	0	Frontal Cortex
...	11	yes	SIRPA	P78324	Drummond 2022	AD	Present	0	1	0	Hippocampus
...	11	yes	SIRPA	P78324	Johnson 2018	AD / C	Down	0	0	0	Frontal Cortex
...	11	yes	SIRPA	P78324	Seyfried 2017	AD / C	Down	0	0	0	Frontal Cortex
...	11	yes	SIRPA	P78324	Zhang 2018	AD / C	Down	0	0	0	Frontal Cortex
...	11	yes	SIRPA	P78324	Drummond 2017	AD	Present	0	1	0	Hippocampus
...	11	yes	SIRPA	P78324	Mendonca 2019	AD / C	Down	0	0	0	Entorhinal Cortex
-->	11	yes	TKT
...	11	yes	TKT	P29401	Johnson 2020	AD / C	Up	0	0	0	Frontal Cortex
...	11	yes	TKT	P29401	Musunuri 2014	AD / C	Up	0	0	0	Temporal Cortex
...	11	yes	TKT	P29401	Wingo 2020	AD / C	Up	0	0	0	Frontal Cortex
...	11	yes	TKT	P29401	Carlyle 2021	AD / C	Up	0	0	0	Parietal Cortex
...	11	yes	TKT	P29401	Zellner 2022	AD / C	Up	0	0	0	Parietal Cortex
...	11	yes	TKT	P29401	Drummond 2022	AD	Present	0	1	0	Hippocampus
...	11	yes	TKT	P29401	Johnson 2018	AD / C	Up	0	0	0	Frontal Cortex
...	11	yes	TKT	P29401	Seyfried 2017	AD / C	Up	0	0	0	Frontal Cortex
...	11	yes	TKT	P29401	Drummond 2017	AD	Present	0	1	0	Hippocampus
-->	10	yes	ATP2B1
...	10	yes	ATP2B1	P20020	Xu 2019	AD / C	Down	0	0	0	Cingulate Gyrus
...	10	yes	ATP2B1	P20020	Drummond 2020	AD	Present	1	0	0	Hippocampus
...	10	yes	ATP2B1	P20020	Musunuri 2014	AD / C	Down	0	0	0	Temporal Cortex
...	10	yes	ATP2B1	P20020	Johnson 2022	AD / C	Down	0	0	0	Frontal Cortex
...	10	yes	ATP2B1	P20020	Drummond 2022	AD	Present	0	1	0	Hippocampus
...	10	yes	ATP2B1	P20020	Astillero-Lopez 2022	AD / C	Down	0	0	0	Entorhinal Cortex
...	10	yes	ATP2B1	P20020	Hondius 2016	AD / C	Down	0	0	0	Hippocampus
...	10	yes	ATP2B1	P20020	Johnson 2018	AD / C	Down	0	0	0	Frontal Cortex
...	10	yes	ATP2B1	P20020	Seyfried 2017	AD / C	Down	0	0	0	Frontal Cortex
...	10	yes	ATP2B1	P20020	Drummond 2017	AD	Present	0	1	0	Hippocampus
-->	10	yes	BLVRB
...	10	yes	BLVRB	P30043	Johnson 2020	AD / C	Up	0	0	0	Frontal Cortex
...	10	yes	BLVRB	P30043	Hondius 2021	AD / C	Up	1	0	0	Hippocampus
...	10	yes	BLVRB	P30043	Zellner 2022	AD / C	Up	0	0	0	Parietal Cortex
...	10	yes	BLVRB	P30043	Zellner 2022	AD	Up	0	0	1	Parietal Cortex
...	10	yes	BLVRB	P30043	Johnson 2022	AD / C	Up	0	0	0	Frontal Cortex
...	10	yes	BLVRB	P30043	Drummond 2022	AD	Present	0	1	0	Hippocampus
...	10	yes	BLVRB	P30043	Hondius 2016	AD / C	Up	0	0	0	Hippocampus
...	10	yes	BLVRB	P30043	Hales 2016	PCL / C	Up	0	0	0	Frontal Cortex
...	10	yes	BLVRB	P30043	Drummond 2017	AD	Present	0	1	0	Hippocampus
...	10	yes	BLVRB	P30043	Mendonca 2019	AD / C	Up	0	0	0	Entorhinal Cortex
-->	10	yes	CBR1
...	10	yes	CBR1	P16152	Drummond 2020	AD	Present	1	0	0	Hippocampus
...	10	yes	CBR1	P16152	Wingo 2020	AD / C	Up	0	0	0	Frontal Cortex
...	10	yes	CBR1	P16152	Zellner 2022	AD / C	Up	0	0	0	Parietal Cortex
...	10	yes	CBR1	P16152	Zellner 2022	AD	Up	0	0	1	Parietal Cortex
...	10	yes	CBR1	P16152	Johnson 2022	AD / C	Up	0	0	0	Frontal Cortex
...	10	yes	CBR1	P16152	Drummond 2022	AD	Present	0	1	0	Hippocampus
...	10	yes	CBR1	P16152	Astillero-Lopez 2022	AD / C	Down	0	0	0	Entorhinal Cortex
...	10	yes	CBR1	P16152	Hondius 2016	AD / C	Up	0	0	0	Hippocampus
...	10	yes	CBR1	P16152	Drummond 2017	AD	Present	0	1	0	Hippocampus
-->	10	yes	CRIP2
...	10	yes	CRIP2	P52943	Johnson 2020	AD / C	Down	0	0	0	Frontal Cortex
...	10	yes	CRIP2	P52943	Zellner 2022	AD / C	Up	0	0	0	Parietal Cortex
...	10	yes	CRIP2	P52943	Johnson 2022	AD / C	Down	0	0	0	Frontal Cortex
...	10	yes	CRIP2	P52943	Johnson 2022	PCL / C	Down	0	0	0	Frontal Cortex
...	10	yes	CRIP2	P52943	Drummond 2022	AD	Present	0	1	0	Hippocampus
...	10	yes	CRIP2	P52943	Johnson 2018	AD / C	Down	0	0	0	Frontal Cortex
...	10	yes	CRIP2	P52943	Seyfried 2017	AD / C	Down	0	0	0	Frontal Cortex
...	10	yes	CRIP2	P52943	Seyfried 2017	AD / C	Down	0	0	0	Precuneus
...	10	yes	CRIP2	P52943	Mendonca 2019	AD / C	Down	0	0	0	Temporal Cortex
-->	10	yes	FGB
...	10	yes	FGB	P02675	Xu 2019	AD / C	Up	0	0	0	Cingulate Gyrus
...	10	yes	FGB	P02675	Xu 2019	AD / C	Up	0	0	0	Motor Cortex
...	10	yes	FGB	P02675	Xu 2019	AD / C	Up	0	0	0	Sensory Cortex
...	10	yes	FGB	P02675	Xu 2019	AD / C	Up	0	0	0	Cerebellum
...	10	yes	FGB	P02675	Zellner 2022	AD	Up	0	0	1	Parietal Cortex
...	10	yes	FGB	P02675	Drummond 2022	AD	Present	0	1	0	Hippocampus
...	10	yes	FGB	P02675	Astillero-Lopez 2022	AD / C	Up	0	0	0	Entorhinal Cortex
...	10	yes	FGB	P02675	Drummond 2017	AD	Present	0	1	0	Hippocampus
...	10	yes	FGB	P02675	Mendonca 2019	AD / C	Up	0	0	0	Frontal Cortex
...	10	yes	FGB	P02675	Xu 2019	AD / C	Up	0	0	0	Hippocampus
...	10	yes	FGB	P02675	Xu 2019	AD / C	Up	0	0	0	Entorhinal Cortex
-->	10	yes	FTL
...	10	yes	FTL	P02792	Xu 2019	AD / C	Up	0	0	0	Cingulate Gyrus
...	10	yes	FTL	P02792	Muraoka 2020	AD / C	Up	0	0	0	Frontal Cortex
...	10	yes	FTL	P02792	Johnson 2020	AD / C	Up	0	0	0	Frontal Cortex
...	10	yes	FTL	P02792	Musunuri 2014	AD / C	Up	0	0	0	Temporal Cortex
...	10	yes	FTL	P02792	Drummond 2022	AD	Up	0	1	0	Hippocampus
...	10	yes	FTL	P02792	Astillero-Lopez 2022	AD / C	Up	0	0	0	Entorhinal Cortex
...	10	yes	FTL	P02792	Hondius 2016	AD / C	Up	0	0	0	Hippocampus
...	10	yes	FTL	P02792	Drummond 2017	AD	Present	0	1	0	Hippocampus
...	10	yes	FTL	P02792	Mendonca 2019	MCI / C	Up	0	0	0	Temporal Cortex
...	10	yes	FTL	P02792	Mendonca 2019	AD / C	Up	0	0	0	Temporal Cortex
-->	10	yes	HSP90AB1
...	10	yes	HSP90AB1	P08238	Xu 2019	AD / C	Down	0	0	0	Cingulate Gyrus
...	10	yes	HSP90AB1	P08238	Muraoka 2020	AD / C	Up	0	0	0	Frontal Cortex
...	10	yes	HSP90AB1	P08238	Johnson 2020	AD / C	Up	0	0	0	Frontal Cortex
...	10	yes	HSP90AB1	P08238	Liao 2004	AD / C	Up	0	1	0	Frontal Cortex
...	10	yes	HSP90AB1	P08238	Zellner 2022	AD / C	Up	0	0	0	Parietal Cortex
...	10	yes	HSP90AB1	P08238	Drummond 2022	AD	Present	0	1	0	Hippocampus
...	10	yes	HSP90AB1	P08238	Astillero-Lopez 2022	AD / C	Down	0	0	0	Entorhinal Cortex
...	10	yes	HSP90AB1	P08238	Drummond 2017	AD	Present	0	1	0	Hippocampus
...	10	yes	HSP90AB1	P08238	Xu 2019	AD / C	Down	0	0	0	Entorhinal Cortex
-->	10	yes	OPA1
...	10	yes	OPA1	O60313	Xu 2019	AD / C	Down	0	0	0	Cingulate Gyrus
...	10	yes	OPA1	O60313	Johnson 2020	AD / C	Down	0	0	0	Frontal Cortex
...	10	yes	OPA1	O60313	Wingo 2020	AD / C	Down	0	0	0	Frontal Cortex
...	10	yes	OPA1	O60313	Johnson 2022	AD / C	Down	0	0	0	Frontal Cortex
...	10	yes	OPA1	O60313	Drummond 2022	AD	Present	0	1	0	Hippocampus
...	10	yes	OPA1	O60313	Hondius 2016	AD / C	Down	0	0	0	Hippocampus
...	10	yes	OPA1	O60313	Zhang 2018	AD / C	Down	0	0	0	Frontal Cortex
...	10	yes	OPA1	O60313	Drummond 2017	AD	Present	0	1	0	Hippocampus
...	10	yes	OPA1	O60313	Mendonca 2019	MCI / C	Down	0	0	0	Temporal Cortex
...	10	yes	OPA1	O60313	Xu 2019	AD / C	Down	0	0	0	Hippocampus
-->	10	yes	PDHA1
...	10	yes	PDHA1	P08559	Xu 2019	AD / C	Down	0	0	0	Cerebellum
...	10	yes	PDHA1	P08559	Johnson 2020	AD / C	Down	0	0	0	Frontal Cortex
...	10	yes	PDHA1	P08559	Wingo 2020	AD / C	Down	0	0	0	Frontal Cortex
...	10	yes	PDHA1	P08559	Carlyle 2021	AD / C	Down	0	0	0	Parietal Cortex
...	10	yes	PDHA1	P08559	Johnson 2022	AD / C	Down	0	0	0	Frontal Cortex
...	10	yes	PDHA1	P08559	Drummond 2022	AD	Present	0	1	0	Hippocampus
...	10	yes	PDHA1	P08559	Astillero-Lopez 2022	AD / C	Down	0	0	0	Entorhinal Cortex
...	10	yes	PDHA1	P08559	Johnson 2018	AD / C	Down	0	0	0	Frontal Cortex
...	10	yes	PDHA1	P08559	Drummond 2017	AD	Present	0	1	0	Hippocampus
-->	10	yes	PDHB
...	10	yes	PDHB	P11177	Johnson 2020	AD / C	Down	0	0	0	Frontal Cortex
...	10	yes	PDHB	P11177	Drummond 2020	AD	Present	1	0	0	Hippocampus
...	10	yes	PDHB	P11177	Wingo 2020	AD / C	Down	0	0	0	Frontal Cortex
...	10	yes	PDHB	P11177	Johnson 2022	AD / C	Down	0	0	0	Frontal Cortex
...	10	yes	PDHB	P11177	Drummond 2022	AD	Present	0	1	0	Hippocampus
...	10	yes	PDHB	P11177	Hondius 2016	AD / C	Down	0	0	0	Hippocampus
...	10	yes	PDHB	P11177	Johnson 2018	AD / C	Down	0	0	0	Frontal Cortex
...	10	yes	PDHB	P11177	Seyfried 2017	PCL / C	Up	0	0	0	Precuneus
...	10	yes	PDHB	P11177	Drummond 2017	AD	Present	0	1	0	Hippocampus
...	10	yes	PDHB	P11177	Xu 2019	AD / C	Down	0	0	0	Hippocampus
-->	10	yes	PDIA3
...	10	yes	PDIA3	P30101	Xu 2019	AD / C	Down	0	0	0	Cingulate Gyrus
...	10	yes	PDIA3	P30101	Xu 2019	AD / C	Down	0	0	0	Motor Cortex
...	10	yes	PDIA3	P30101	Xu 2019	AD / C	Down	0	0	0	Cerebellum
...	10	yes	PDIA3	P30101	Johnson 2020	AD / C	Up	0	0	0	Frontal Cortex
...	10	yes	PDIA3	P30101	Drummond 2022	AD	Present	0	1	0	Hippocampus
...	10	yes	PDIA3	P30101	Astillero-Lopez 2022	AD / C	Down	0	0	0	Entorhinal Cortex
...	10	yes	PDIA3	P30101	Zhang 2018	AD / C	Up	0	0	0	Frontal Cortex
...	10	yes	PDIA3	P30101	Drummond 2017	AD	Present	0	1	0	Hippocampus
...	10	yes	PDIA3	P30101	Xu 2019	AD / C	Down	0	0	0	Hippocampus
...	10	yes	PDIA3	P30101	Xu 2019	AD / C	Down	0	0	0	Entorhinal Cortex
-->	10	yes	PGAM1
...	10	yes	PGAM1	P18669	Xu 2019	AD / C	Down	0	0	0	Cingulate Gyrus
...	10	yes	PGAM1	P18669	Xu 2019	AD / C	Down	0	0	0	Motor Cortex
...	10	yes	PGAM1	P18669	Hondius 2021	AD / C	Up	1	0	0	Hippocampus
...	10	yes	PGAM1	P18669	Ho Kim 2015	AD / C	Up	0	0	0	Hippocampus
...	10	yes	PGAM1	P18669	Zellner 2022	AD / C	Up	0	0	0	Parietal Cortex
...	10	yes	PGAM1	P18669	Zellner 2022	AD	Up	0	0	1	Parietal Cortex
...	10	yes	PGAM1	P18669	Johnson 2022	AD / C	Down	0	0	0	Frontal Cortex
...	10	yes	PGAM1	P18669	Drummond 2022	AD	Present	0	1	0	Hippocampus
...	10	yes	PGAM1	P18669	Drummond 2017	AD	Present	0	1	0	Hippocampus
...	10	yes	PGAM1	P18669	Xu 2019	AD / C	Down	0	0	0	Entorhinal Cortex
-->	10	yes	RAC1
...	10	yes	RAC1	P63000	Xu 2019	AD / C	Up	0	0	0	Cingulate Gyrus
...	10	yes	RAC1	P63000	Xu 2019	AD / C	Up	0	0	0	Cerebellum
...	10	yes	RAC1	P63000	Johnson 2020	AD / C	Down	0	0	0	Frontal Cortex
...	10	yes	RAC1	P63000	Li 2021	PCL / C	Up	0	0	0	Occipital Cortex
...	10	yes	RAC1	P63000	Sweet 2016	AD / C	Down	0	0	0	Entorhinal Cortex
...	10	yes	RAC1	P63000	Johnson 2022	AD / C	Down	0	0	0	Frontal Cortex
...	10	yes	RAC1	P63000	Johnson 2022	PCL / C	Down	0	0	0	Frontal Cortex
...	10	yes	RAC1	P63000	Drummond 2022	AD	Present	0	1	0	Hippocampus
...	10	yes	RAC1	P63000	Zhang 2018	AD / C	Down	0	0	0	Frontal Cortex
...	10	yes	RAC1	P63000	Drummond 2017	AD	Present	0	1	0	Hippocampus
-->	10	yes	RNH1
...	10	yes	RNH1	P13489	Johnson 2020	AD / C	Up	0	0	0	Frontal Cortex
...	10	yes	RNH1	P13489	Carlyle 2021	AD / C	Up	0	0	0	Parietal Cortex
...	10	yes	RNH1	P13489	Zellner 2022	AD / C	Up	0	0	0	Parietal Cortex
...	10	yes	RNH1	P13489	Zellner 2022	AD	Up	0	0	1	Parietal Cortex
...	10	yes	RNH1	P13489	Johnson 2022	AD / C	Up	0	0	0	Frontal Cortex
...	10	yes	RNH1	P13489	Drummond 2022	AD	Present	0	1	0	Hippocampus
...	10	yes	RNH1	P13489	Johnson 2018	AD / C	Up	0	0	0	Frontal Cortex
...	10	yes	RNH1	P13489	Johnson 2018	PCL / C	Up	0	0	0	Frontal Cortex
...	10	yes	RNH1	P13489	Drummond 2017	AD	Present	0	1	0	Hippocampus
-->	9	yes	ABAT
...	9	yes	ABAT	P80404	Xu 2019	AD / C	Up	0	0	0	Cerebellum
...	9	yes	ABAT	P80404	Haytural 2020	AD / C	Down	0	0	0	Hippocampus
...	9	yes	ABAT	P80404	Johnson 2022	AD / C	Down	0	0	0	Frontal Cortex
...	9	yes	ABAT	P80404	Drummond 2022	AD	Present	0	1	0	Hippocampus
...	9	yes	ABAT	P80404	Hales 2016	AD / C	Up	0	0	0	Frontal Cortex
...	9	yes	ABAT	P80404	Hales 2016	MCI / C	Up	0	0	0	Frontal Cortex
...	9	yes	ABAT	P80404	Zhang 2018	AD / C	Up	0	0	0	Frontal Cortex
-->	9	yes	ATP1B1
...	9	yes	ATP1B1	P05026	Johnson 2020	AD / C	Down	0	0	0	Frontal Cortex
...	9	yes	ATP1B1	P05026	Sweet 2016	AD / C	Down	0	0	0	Entorhinal Cortex
...	9	yes	ATP1B1	P05026	Carlyle 2021	AD / C	Down	0	0	0	Parietal Cortex
...	9	yes	ATP1B1	P05026	Johnson 2022	AD / C	Down	0	0	0	Frontal Cortex
...	9	yes	ATP1B1	P05026	Drummond 2022	AD	Present	0	1	0	Hippocampus
...	9	yes	ATP1B1	P05026	Hondius 2016	AD / C	Down	0	0	0	Hippocampus
...	9	yes	ATP1B1	P05026	Zhang 2018	AD / C	Down	0	0	0	Frontal Cortex
...	9	yes	ATP1B1	P05026	Drummond 2017	AD	Present	0	1	0	Hippocampus
-->	9	yes	ATP5PF
...	9	yes	ATP5PF	P18859	Johnson 2020	AD / C	Down	0	0	0	Frontal Cortex
...	9	yes	ATP5PF	P18859	Sweet 2016	AD / C	Down	0	0	0	Entorhinal Cortex
...	9	yes	ATP5PF	P18859	Zellner 2022	AD	Down	0	0	1	Parietal Cortex
...	9	yes	ATP5PF	P18859	Johnson 2022	AD / C	Down	0	0	0	Frontal Cortex
...	9	yes	ATP5PF	P18859	Drummond 2022	AD	Present	0	1	0	Hippocampus
...	9	yes	ATP5PF	P18859	Astillero-Lopez 2022	AD / C	Up	0	0	0	Entorhinal Cortex
...	9	yes	ATP5PF	P18859	Drummond 2017	AD	Present	0	1	0	Hippocampus
...	9	yes	ATP5PF	P18859	Mendonca 2019	AD / C	Down	0	0	0	Parahippocampal Cortex
...	9	yes	ATP5PF	P18859	Xu 2019	AD / C	Up	0	0	0	Hippocampus
-->	9	yes	BASP1
...	9	yes	BASP1	P80723	Johnson 2020	AD / C	Down	0	0	0	Frontal Cortex
...	9	yes	BASP1	P80723	Drummond 2020	AD	Present	1	0	0	Hippocampus
...	9	yes	BASP1	P80723	Musunuri 2014	AD / C	Down	0	0	0	Temporal Cortex
...	9	yes	BASP1	P80723	Ojo 2021a	AD / C	Down	0	0	0	Frontal Cortex
...	9	yes	BASP1	P80723	Zellner 2022	AD / C	Down	0	0	0	Parietal Cortex
...	9	yes	BASP1	P80723	Zellner 2022	AD	Down	0	0	1	Parietal Cortex
...	9	yes	BASP1	P80723	Johnson 2022	AD / C	Down	0	0	0	Frontal Cortex
...	9	yes	BASP1	P80723	Drummond 2022	AD	Present	0	1	0	Hippocampus
...	9	yes	BASP1	P80723	Drummond 2017	AD	Present	0	1	0	Hippocampus
-->	9	yes	COX5A
...	9	yes	COX5A	P20674	Johnson 2020	AD / C	Down	0	0	0	Frontal Cortex
...	9	yes	COX5A	P20674	Drummond 2020	AD	Present	1	0	0	Hippocampus
...	9	yes	COX5A	P20674	Wingo 2020	AD / C	Down	0	0	0	Frontal Cortex
...	9	yes	COX5A	P20674	Zellner 2022	AD / C	Down	0	0	0	Parietal Cortex
...	9	yes	COX5A	P20674	Zellner 2022	AD	Down	0	0	1	Parietal Cortex
...	9	yes	COX5A	P20674	Johnson 2022	AD / C	Down	0	0	0	Frontal Cortex
...	9	yes	COX5A	P20674	Drummond 2022	AD	Present	0	1	0	Hippocampus
...	9	yes	COX5A	P20674	Zhang 2018	AD / C	Down	0	0	0	Frontal Cortex
...	9	yes	COX5A	P20674	Drummond 2017	AD	Present	0	1	0	Hippocampus
-->	9	yes	COX5B
...	9	yes	COX5B	P10606	Johnson 2020	AD / C	Down	0	0	0	Frontal Cortex
...	9	yes	COX5B	P10606	Drummond 2020	AD	Present	1	0	0	Hippocampus
...	9	yes	COX5B	P10606	Wingo 2020	AD / C	Down	0	0	0	Frontal Cortex
...	9	yes	COX5B	P10606	Zellner 2022	AD / C	Down	0	0	0	Parietal Cortex
...	9	yes	COX5B	P10606	Zellner 2022	AD	Down	0	0	1	Parietal Cortex
...	9	yes	COX5B	P10606	Johnson 2022	AD / C	Down	0	0	0	Frontal Cortex
...	9	yes	COX5B	P10606	Drummond 2022	AD	Present	0	1	0	Hippocampus
...	9	yes	COX5B	P10606	Drummond 2017	AD	Present	0	1	0	Hippocampus
...	9	yes	COX5B	P10606	Mendonca 2019	AD / C	Down	0	0	0	Parahippocampal Cortex
-->	9	yes	DUSP3
...	9	yes	DUSP3	P51452	Xu 2019	AD / C	Down	0	0	0	Cingulate Gyrus
...	9	yes	DUSP3	P51452	Johnson 2020	AD / C	Down	0	0	0	Frontal Cortex
...	9	yes	DUSP3	P51452	Zellner 2022	AD / C	Up	0	0	0	Parietal Cortex
...	9	yes	DUSP3	P51452	Zellner 2022	AD	Up	0	0	1	Parietal Cortex
...	9	yes	DUSP3	P51452	Drummond 2022	AD	Present	0	1	0	Hippocampus
...	9	yes	DUSP3	P51452	Astillero-Lopez 2022	AD / C	Down	0	0	0	Entorhinal Cortex
...	9	yes	DUSP3	P51452	Drummond 2017	AD	Present	0	1	0	Hippocampus
...	9	yes	DUSP3	P51452	Xu 2019	AD / C	Down	0	0	0	Hippocampus
...	9	yes	DUSP3	P51452	Xu 2019	AD / C	Down	0	0	0	Entorhinal Cortex
-->	9	yes	GPI
...	9	yes	GPI	P06744	Johnson 2020	AD / C	Up	0	0	0	Frontal Cortex
...	9	yes	GPI	P06744	Wingo 2020	AD / C	Up	0	0	0	Frontal Cortex
...	9	yes	GPI	P06744	Zellner 2022	AD / C	Up	0	0	0	Parietal Cortex
...	9	yes	GPI	P06744	Zellner 2022	AD	Up	0	0	1	Parietal Cortex
...	9	yes	GPI	P06744	Drummond 2022	AD	Present	0	1	0	Hippocampus
...	9	yes	GPI	P06744	Astillero-Lopez 2022	AD / C	Down	0	0	0	Entorhinal Cortex
...	9	yes	GPI	P06744	Drummond 2017	AD	Present	0	1	0	Hippocampus
...	9	yes	GPI	P06744	Xu 2019	AD / C	Down	0	0	0	Hippocampus
-->	9	yes	GSN
...	9	yes	GSN	P06396	Johnson 2020	AD / C	Up	0	0	0	Frontal Cortex
...	9	yes	GSN	P06396	McKetney 2019	AD / C	Up	0	0	0	Entorhinal Cortex
...	9	yes	GSN	P06396	Andreev 2012	AD / C	Up	0	0	0	Temporal Cortex
...	9	yes	GSN	P06396	Wingo 2020	AD / C	Up	0	0	0	Frontal Cortex
...	9	yes	GSN	P06396	Johnson 2022	AD / C	Up	0	0	0	Frontal Cortex
...	9	yes	GSN	P06396	Drummond 2022	AD	Present	0	1	0	Hippocampus
...	9	yes	GSN	P06396	Hondius 2016	AD / C	Up	0	0	0	Hippocampus
-->	9	yes	H4C1; H4C2; H4C3; H4C4; H4C5; H4C6; H4C8; H4C9; H4C11; H4C12; H4C13; H4C14; H4C15; H4-16
...	9	yes	H4C1; H4C2; H4C3; H4C4; H4C5; H4C6; H4C8; H4C9; H4C11; H4C12; H4C13; H4C14; H4C15; H4-16	P62805	Xu 2019	AD / C	Up	0	0	0	Motor Cortex
...	9	yes	H4C1; H4C2; H4C3; H4C4; H4C5; H4C6; H4C8; H4C9; H4C11; H4C12; H4C13; H4C14; H4C15; H4-16	P62805	Johnson 2020	AD / C	Up	0	0	0	Frontal Cortex
...	9	yes	H4C1; H4C2; H4C3; H4C4; H4C5; H4C6; H4C8; H4C9; H4C11; H4C12; H4C13; H4C14; H4C15; H4-16	P62805	Andreev 2012	AD / C	Up	0	0	0	Temporal Cortex
...	9	yes	H4C1; H4C2; H4C3; H4C4; H4C5; H4C6; H4C8; H4C9; H4C11; H4C12; H4C13; H4C14; H4C15; H4-16	P62805	Drummond 2022	AD	Present	0	1	0	Hippocampus
...	9	yes	H4C1; H4C2; H4C3; H4C4; H4C5; H4C6; H4C8; H4C9; H4C11; H4C12; H4C13; H4C14; H4C15; H4-16	P62805	Astillero-Lopez 2022	AD / C	Up	0	0	0	Entorhinal Cortex
...	9	yes	H4C1; H4C2; H4C3; H4C4; H4C5; H4C6; H4C8; H4C9; H4C11; H4C12; H4C13; H4C14; H4C15; H4-16	P62805	Johnson 2018	AD / C	Up	0	0	0	Frontal Cortex
...	9	yes	H4C1; H4C2; H4C3; H4C4; H4C5; H4C6; H4C8; H4C9; H4C11; H4C12; H4C13; H4C14; H4C15; H4-16	P62805	Seyfried 2017	AD / C	Up	0	0	0	Frontal Cortex
...	9	yes	H4C1; H4C2; H4C3; H4C4; H4C5; H4C6; H4C8; H4C9; H4C11; H4C12; H4C13; H4C14; H4C15; H4-16	P62805	Drummond 2017	AD	Present	0	1	0	Hippocampus
...	9	yes	H4C1; H4C2; H4C3; H4C4; H4C5; H4C6; H4C8; H4C9; H4C11; H4C12; H4C13; H4C14; H4C15; H4-16	P62805	Xu 2019	AD / C	Up	0	0	0	Hippocampus
...	9	yes	H4C1; H4C2; H4C3; H4C4; H4C5; H4C6; H4C8; H4C9; H4C11; H4C12; H4C13; H4C14; H4C15; H4-16	P62805	Xu 2019	AD / C	Up	0	0	0	Entorhinal Cortex
-->	9	yes	HSPD1
...	9	yes	HSPD1	P10809	Johnson 2020	AD / C	Down	0	0	0	Frontal Cortex
...	9	yes	HSPD1	P10809	Li 2021	AD / C	Down	0	0	0	Occipital Cortex
...	9	yes	HSPD1	P10809	Li 2021	PCL / C	Down	0	0	0	Occipital Cortex
...	9	yes	HSPD1	P10809	Wingo 2020	AD / C	Down	0	0	0	Frontal Cortex
...	9	yes	HSPD1	P10809	Sweet 2016	AD / C	Down	0	0	0	Entorhinal Cortex
...	9	yes	HSPD1	P10809	Johnson 2022	AD / C	Down	0	0	0	Frontal Cortex
...	9	yes	HSPD1	P10809	Drummond 2022	AD	Present	0	1	0	Hippocampus
...	9	yes	HSPD1	P10809	Drummond 2017	AD	Present	0	1	0	Hippocampus
-->	9	yes	IDH3A
...	9	yes	IDH3A	P50213	Xu 2019	AD / C	Down	0	0	0	Motor Cortex
...	9	yes	IDH3A	P50213	Pearson 2020	AD / C	Up	0	0	0	Ventricle Wall
...	9	yes	IDH3A	P50213	Wingo 2020	AD / C	Down	0	0	0	Frontal Cortex
...	9	yes	IDH3A	P50213	Sweet 2016	AD / C	Down	0	0	0	Entorhinal Cortex
...	9	yes	IDH3A	P50213	Drummond 2022	AD	Present	0	1	0	Hippocampus
...	9	yes	IDH3A	P50213	Astillero-Lopez 2022	AD / C	Down	0	0	0	Entorhinal Cortex
...	9	yes	IDH3A	P50213	Drummond 2017	AD	Present	0	1	0	Hippocampus
...	9	yes	IDH3A	P50213	Xu 2019	AD / C	Down	0	0	0	Hippocampus
-->	9	yes	KRAS
...	9	yes	KRAS	P01116	Johnson 2020	AD / C	Down	0	0	0	Frontal Cortex
...	9	yes	KRAS	P01116	Johnson 2022	AD / C	Down	0	0	0	Frontal Cortex
...	9	yes	KRAS	P01116	Johnson 2022	PCL / C	Down	0	0	0	Frontal Cortex
...	9	yes	KRAS	P01116	Drummond 2022	AD	Present	0	1	0	Hippocampus
...	9	yes	KRAS	P01116	Johnson 2018	AD / C	Down	0	0	0	Frontal Cortex
...	9	yes	KRAS	P01116	Seyfried 2017	AD / C	Down	0	0	0	Frontal Cortex
...	9	yes	KRAS	P01116	Seyfried 2017	AD / C	Down	0	0	0	Precuneus
...	9	yes	KRAS	P01116	Drummond 2017	AD	Present	0	1	0	Hippocampus
...	9	yes	KRAS	P01116	Mendonca 2019	AD / C	Up	0	0	0	Temporal Cortex
-->	9	yes	NPEPPS
...	9	yes	NPEPPS	P55786	Johnson 2020	AD / C	Up	0	0	0	Frontal Cortex
...	9	yes	NPEPPS	P55786	Wingo 2020	AD / C	Up	0	0	0	Frontal Cortex
...	9	yes	NPEPPS	P55786	Carlyle 2021	AD / C	Up	0	0	0	Parietal Cortex
...	9	yes	NPEPPS	P55786	Zellner 2022	AD / C	Up	0	0	0	Parietal Cortex
...	9	yes	NPEPPS	P55786	Drummond 2022	AD	Present	0	1	0	Hippocampus
...	9	yes	NPEPPS	P55786	Astillero-Lopez 2022	AD / C	Down	0	0	0	Entorhinal Cortex
-->	9	yes	PHB
...	9	yes	PHB	P35232	Muraoka 2020	AD / C	Up	0	0	0	Frontal Cortex
...	9	yes	PHB	P35232	Johnson 2020	AD / C	Down	0	0	0	Frontal Cortex
...	9	yes	PHB	P35232	Sweet 2016	AD / C	Down	0	0	0	Entorhinal Cortex
...	9	yes	PHB	P35232	Johnson 2022	AD / C	Down	0	0	0	Frontal Cortex
...	9	yes	PHB	P35232	Drummond 2022	AD	Present	0	1	0	Hippocampus
...	9	yes	PHB	P35232	Hales 2016	AD / C	Down	0	0	0	Frontal Cortex
...	9	yes	PHB	P35232	Hales 2016	PCL / C	Down	0	0	0	Frontal Cortex
...	9	yes	PHB	P35232	Drummond 2017	AD	Present	0	1	0	Hippocampus
-->	9	yes	PRDX5
...	9	yes	PRDX5	P30044	Sweet 2016	AD / C	Down	0	0	0	Entorhinal Cortex
...	9	yes	PRDX5	P30044	Ojo 2021b	AD / C	Up	0	0	0	Frontal Cortex
...	9	yes	PRDX5	P30044	Zellner 2022	AD / C	Up	0	0	0	Parietal Cortex
...	9	yes	PRDX5	P30044	Johnson 2022	AD / C	Up	0	0	0	Frontal Cortex
...	9	yes	PRDX5	P30044	Johnson 2022	PCL / C	Up	0	0	0	Frontal Cortex
...	9	yes	PRDX5	P30044	Drummond 2022	AD	Present	0	1	0	Hippocampus
...	9	yes	PRDX5	P30044	Seyfried 2017	AD / C	Up	0	0	0	Frontal Cortex
...	9	yes	PRDX5	P30044	Drummond 2017	AD	Present	0	1	0	Hippocampus
-->	9	yes	PYGB
...	9	yes	PYGB	P11216	Johnson 2020	AD / C	Up	0	0	0	Frontal Cortex
...	9	yes	PYGB	P11216	Andreev 2012	AD / C	Up	0	0	0	Temporal Cortex
...	9	yes	PYGB	P11216	Zellner 2022	AD / C	Up	0	0	0	Parietal Cortex
...	9	yes	PYGB	P11216	Drummond 2022	AD	Present	0	1	0	Hippocampus
...	9	yes	PYGB	P11216	Johnson 2018	AD / C	Up	0	0	0	Frontal Cortex
...	9	yes	PYGB	P11216	Seyfried 2017	AD / C	Up	0	0	0	Frontal Cortex
...	9	yes	PYGB	P11216	Zhang 2018	AD / C	Up	0	0	0	Frontal Cortex
...	9	yes	PYGB	P11216	Drummond 2017	AD	Present	0	1	0	Hippocampus
-->	9	yes	RTN3
...	9	yes	RTN3	O95197	Xu 2019	AD / C	Down	0	0	0	Cingulate Gyrus
...	9	yes	RTN3	O95197	Johnson 2020	AD / C	Down	0	0	0	Frontal Cortex
...	9	yes	RTN3	O95197	Johnson 2022	AD / C	Down	0	0	0	Frontal Cortex
...	9	yes	RTN3	O95197	Johnson 2022	PCL / C	Down	0	0	0	Frontal Cortex
...	9	yes	RTN3	O95197	Drummond 2022	AD	Present	0	1	0	Hippocampus
...	9	yes	RTN3	O95197	Johnson 2018	AD / C	Down	0	0	0	Frontal Cortex
...	9	yes	RTN3	O95197	Seyfried 2017	AD / C	Down	0	0	0	Frontal Cortex
...	9	yes	RTN3	O95197	Zhang 2018	AD / C	Down	0	0	0	Frontal Cortex
...	9	yes	RTN3	O95197	Drummond 2017	AD	Present	0	1	0	Hippocampus
-->	9	yes	SOD1
...	9	yes	SOD1	P00441	Xu 2019	AD / C	Up	0	0	0	Cingulate Gyrus
...	9	yes	SOD1	P00441	Xu 2019	AD / C	Up	0	0	0	Cerebellum
...	9	yes	SOD1	P00441	Drummond 2022	AD	Present	0	1	0	Hippocampus
...	9	yes	SOD1	P00441	Johnson 2018	AD / C	Up	0	0	0	Frontal Cortex
...	9	yes	SOD1	P00441	Johnson 2018	PCL / C	Up	0	0	0	Frontal Cortex
...	9	yes	SOD1	P00441	Seyfried 2017	PCL / C	Down	0	0	0	Precuneus
...	9	yes	SOD1	P00441	Drummond 2017	AD	Present	0	1	0	Hippocampus
...	9	yes	SOD1	P00441	Xu 2019	AD / C	Up	0	0	0	Hippocampus
-->	9	yes	STX1B
...	9	yes	STX1B	P61266	Johnson 2020	AD / C	Down	0	0	0	Frontal Cortex
...	9	yes	STX1B	P61266	Drummond 2020	AD	Present	1	0	0	Hippocampus
...	9	yes	STX1B	P61266	McKetney 2019	AD / C	Down	0	0	0	Entorhinal Cortex
...	9	yes	STX1B	P61266	Sweet 2016	AD / C	Down	0	0	0	Entorhinal Cortex
...	9	yes	STX1B	P61266	Johnson 2022	AD / C	Down	0	0	0	Frontal Cortex
...	9	yes	STX1B	P61266	Johnson 2022	PCL / C	Down	0	0	0	Frontal Cortex
...	9	yes	STX1B	P61266	Drummond 2022	AD	Present	0	1	0	Hippocampus
...	9	yes	STX1B	P61266	Hondius 2016	AD / C	Down	0	0	0	Hippocampus
...	9	yes	STX1B	P61266	Drummond 2017	AD	Present	0	1	0	Hippocampus
-->	9	yes	TPI1
...	9	yes	TPI1	P60174	Sweet 2016	AD / C	Down	0	0	0	Entorhinal Cortex
...	9	yes	TPI1	P60174	Ojo 2021b	AD / C	Up	0	0	0	Frontal Cortex
...	9	yes	TPI1	P60174	Zellner 2022	AD / C	Up	0	0	0	Parietal Cortex
...	9	yes	TPI1	P60174	Drummond 2022	AD	Present	0	1	0	Hippocampus
...	9	yes	TPI1	P60174	Hondius 2016	AD / C	Up	0	0	0	Hippocampus
...	9	yes	TPI1	P60174	Johnson 2018	AD / C	Up	0	0	0	Frontal Cortex
...	9	yes	TPI1	P60174	Seyfried 2017	PCL / C	Down	0	0	0	Frontal Cortex
...	9	yes	TPI1	P60174	Drummond 2017	AD	Present	0	1	0	Hippocampus
-->	9	yes	TPPP
...	9	yes	TPPP	O94811	Johnson 2020	AD / C	Down	0	0	0	Frontal Cortex
...	9	yes	TPPP	O94811	Johnson 2020	PCL / C	Down	0	0	0	Frontal Cortex
...	9	yes	TPPP	O94811	Musunuri 2014	AD / C	Down	0	0	0	Temporal Cortex
...	9	yes	TPPP	O94811	Li 2021	AD / C	Down	0	0	0	Occipital Cortex
...	9	yes	TPPP	O94811	Zellner 2022	AD / C	Up	0	0	0	Parietal Cortex
...	9	yes	TPPP	O94811	Drummond 2022	AD	Present	0	1	0	Hippocampus
...	9	yes	TPPP	O94811	Drummond 2017	AD	Present	0	1	0	Hippocampus
...	9	yes	TPPP	O94811	Xu 2019	AD / C	Down	0	0	0	Entorhinal Cortex
-->	9	yes	UQCRB
...	9	yes	UQCRB	P14927	Johnson 2020	AD / C	Down	0	0	0	Frontal Cortex
...	9	yes	UQCRB	P14927	McKetney 2019	AD / C	Down	0	0	0	Entorhinal Cortex
...	9	yes	UQCRB	P14927	Wingo 2020	AD / C	Down	0	0	0	Frontal Cortex
...	9	yes	UQCRB	P14927	Drummond 2022	AD	Present	0	1	0	Hippocampus
...	9	yes	UQCRB	P14927	Astillero-Lopez 2022	AD / C	Up	0	0	0	Entorhinal Cortex
...	9	yes	UQCRB	P14927	Hales 2016	PCL / C	Down	0	0	0	Frontal Cortex
...	9	yes	UQCRB	P14927	Drummond 2017	AD	Present	0	1	0	Hippocampus
...	9	yes	UQCRB	P14927	Mendonca 2019	AD / C	Down	0	0	0	Parahippocampal Cortex
-->	9	yes	VSNL1
...	9	yes	VSNL1	P62760	Xu 2019	AD / C	Down	0	0	0	Cerebellum
...	9	yes	VSNL1	P62760	Muraoka 2020	AD / C	Up	0	0	0	Frontal Cortex
...	9	yes	VSNL1	P62760	Haytural 2020	AD / C	Down	0	0	0	Hippocampus
...	9	yes	VSNL1	P62760	Sweet 2016	AD / C	Down	0	0	0	Entorhinal Cortex
...	9	yes	VSNL1	P62760	Drummond 2022	AD	Present	0	1	0	Hippocampus
...	9	yes	VSNL1	P62760	Johnson 2018	AD / C	Down	0	0	0	Frontal Cortex
...	9	yes	VSNL1	P62760	Seyfried 2017	AD / C	Down	0	0	0	Frontal Cortex
...	9	yes	VSNL1	P62760	Drummond 2017	AD	Present	0	1	0	Hippocampus
...	9	yes	VSNL1	P62760	Mendonca 2019	AD / C	Down	0	0	0	Entorhinal Cortex
-->	8	yes	A2M
...	8	yes	A2M	P01023	Xu 2019	AD / C	Up	0	0	0	Cingulate Gyrus
...	8	yes	A2M	P01023	Xu 2019	AD / C	Up	0	0	0	Motor Cortex
...	8	yes	A2M	P01023	Xu 2019	AD / C	Up	0	0	0	Sensory Cortex
...	8	yes	A2M	P01023	Drummond 2022	AD	Present	0	1	0	Hippocampus
...	8	yes	A2M	P01023	Zhang 2018	AD / C	Up	0	0	0	Frontal Cortex
...	8	yes	A2M	P01023	Drummond 2017	AD	Present	0	1	0	Hippocampus
...	8	yes	A2M	P01023	Mendonca 2019	AD / C	Up	0	0	0	Frontal Cortex
...	8	yes	A2M	P01023	Xu 2019	AD / C	Up	0	0	0	Hippocampus
...	8	yes	A2M	P01023	Xu 2019	AD / C	Up	0	0	0	Entorhinal Cortex
-->	8	yes	AKR1A1
...	8	yes	AKR1A1	P14550	Xu 2019	AD / C	Down	0	0	0	Sensory Cortex
...	8	yes	AKR1A1	P14550	Johnson 2020	AD / C	Up	0	0	0	Frontal Cortex
...	8	yes	AKR1A1	P14550	Zellner 2022	AD / C	Up	0	0	0	Parietal Cortex
...	8	yes	AKR1A1	P14550	Zellner 2022	AD	Up	0	0	1	Parietal Cortex
...	8	yes	AKR1A1	P14550	Drummond 2022	AD	Present	0	1	0	Hippocampus
...	8	yes	AKR1A1	P14550	Hondius 2016	AD / C	Up	0	0	0	Hippocampus
...	8	yes	AKR1A1	P14550	Drummond 2017	AD	Present	0	1	0	Hippocampus
...	8	yes	AKR1A1	P14550	Xu 2019	AD / C	Down	0	0	0	Entorhinal Cortex
-->	8	yes	ANK2
...	8	yes	ANK2	Q01484	Johnson 2020	PCL / C	Down	0	0	0	Frontal Cortex
...	8	yes	ANK2	Q01484	Sweet 2016	AD / C	Down	0	0	0	Entorhinal Cortex
...	8	yes	ANK2	Q01484	Drummond 2022	AD	Present	0	1	0	Hippocampus
...	8	yes	ANK2	Q01484	Drummond 2017	AD	Present	0	1	0	Hippocampus
-->	8	yes	ATP5PO
...	8	yes	ATP5PO	P48047	Johnson 2020	AD / C	Down	0	0	0	Frontal Cortex
...	8	yes	ATP5PO	P48047	Wingo 2020	AD / C	Down	0	0	0	Frontal Cortex
...	8	yes	ATP5PO	P48047	Sweet 2016	AD / C	Down	0	0	0	Entorhinal Cortex
...	8	yes	ATP5PO	P48047	Johnson 2022	AD / C	Down	0	0	0	Frontal Cortex
...	8	yes	ATP5PO	P48047	Drummond 2022	AD	Present	0	1	0	Hippocampus
...	8	yes	ATP5PO	P48047	Astillero-Lopez 2022	AD / C	Up	0	0	0	Entorhinal Cortex
...	8	yes	ATP5PO	P48047	Zhang 2018	AD / C	Down	0	0	0	Frontal Cortex
...	8	yes	ATP5PO	P48047	Drummond 2017	AD	Present	0	1	0	Hippocampus
-->	8	yes	ATP6V1B2
...	8	yes	ATP6V1B2	P21281	Johnson 2020	AD / C	Down	0	0	0	Frontal Cortex
...	8	yes	ATP6V1B2	P21281	Drummond 2020	AD	Present	1	0	0	Hippocampus
...	8	yes	ATP6V1B2	P21281	Andreev 2012	AD / C	Down	0	0	0	Temporal Cortex
...	8	yes	ATP6V1B2	P21281	Liao 2004	AD / C	Up	0	1	0	Frontal Cortex
...	8	yes	ATP6V1B2	P21281	Sweet 2016	AD / C	Down	0	0	0	Entorhinal Cortex
...	8	yes	ATP6V1B2	P21281	Johnson 2022	AD / C	Down	0	0	0	Frontal Cortex
...	8	yes	ATP6V1B2	P21281	Drummond 2022	AD	Present	0	1	0	Hippocampus
...	8	yes	ATP6V1B2	P21281	Drummond 2017	AD	Present	0	1	0	Hippocampus
-->	8	yes	ATP6V1E1
...	8	yes	ATP6V1E1	P36543	Muraoka 2020	AD / C	Down	0	0	0	Frontal Cortex
...	8	yes	ATP6V1E1	P36543	Liao 2004	AD / C	Up	0	1	0	Frontal Cortex
...	8	yes	ATP6V1E1	P36543	Drummond 2022	AD	Present	0	1	0	Hippocampus
...	8	yes	ATP6V1E1	P36543	Johnson 2018	AD / C	Down	0	0	0	Frontal Cortex
...	8	yes	ATP6V1E1	P36543	Seyfried 2017	AD / C	Down	0	0	0	Frontal Cortex
...	8	yes	ATP6V1E1	P36543	Drummond 2017	AD	Present	0	1	0	Hippocampus
-->	8	yes	CDC42
...	8	yes	CDC42	P60953	Johnson 2020	AD / C	Down	0	0	0	Frontal Cortex
...	8	yes	CDC42	P60953	Johnson 2022	AD / C	Down	0	0	0	Frontal Cortex
...	8	yes	CDC42	P60953	Johnson 2022	PCL / C	Down	0	0	0	Frontal Cortex
...	8	yes	CDC42	P60953	Drummond 2022	AD	Present	0	1	0	Hippocampus
...	8	yes	CDC42	P60953	Astillero-Lopez 2022	AD / C	Down	0	0	0	Entorhinal Cortex
...	8	yes	CDC42	P60953	Johnson 2018	AD / C	Down	0	0	0	Frontal Cortex
...	8	yes	CDC42	P60953	Seyfried 2017	AD / C	Down	0	0	0	Frontal Cortex
...	8	yes	CDC42	P60953	Drummond 2017	AD	Present	0	1	0	Hippocampus
-->	8	yes	CKB
...	8	yes	CKB	P12277	Xu 2019	AD / C	Down	0	0	0	Cingulate Gyrus
...	8	yes	CKB	P12277	Andreev 2012	AD / C	Up	0	0	0	Temporal Cortex
...	8	yes	CKB	P12277	Sweet 2016	AD / C	Down	0	0	0	Entorhinal Cortex
...	8	yes	CKB	P12277	Ho Kim 2015	AD / C	Down	0	0	0	Hippocampus
...	8	yes	CKB	P12277	Drummond 2022	AD	Present	0	1	0	Hippocampus
...	8	yes	CKB	P12277	Astillero-Lopez 2022	AD / C	Down	0	0	0	Entorhinal Cortex
...	8	yes	CKB	P12277	Drummond 2017	AD	Present	0	1	0	Hippocampus
-->	8	yes	CLTB
...	8	yes	CLTB	P09497	Haytural 2020	AD / C	Down	0	0	0	Hippocampus
...	8	yes	CLTB	P09497	Li 2021	AD / C	Down	0	0	0	Occipital Cortex
...	8	yes	CLTB	P09497	Drummond 2022	AD	Present	0	1	0	Hippocampus
...	8	yes	CLTB	P09497	Johnson 2018	AD / C	Up	0	0	0	Frontal Cortex
...	8	yes	CLTB	P09497	Drummond 2017	AD	Present	0	1	0	Hippocampus
...	8	yes	CLTB	P09497	Mendonca 2019	AD / C	Down	0	0	0	Parahippocampal Cortex
...	8	yes	CLTB	P09497	Xu 2019	AD / C	Down	0	0	0	Hippocampus
-->	8	yes	CRKL
...	8	yes	CRKL	P46109	Xu 2019	AD / C	Down	0	0	0	Sensory Cortex
...	8	yes	CRKL	P46109	Andreev 2012	AD / C	Down	0	0	0	Temporal Cortex
...	8	yes	CRKL	P46109	Zellner 2022	AD / C	Up	0	0	0	Parietal Cortex
...	8	yes	CRKL	P46109	Johnson 2022	AD / C	Up	0	0	0	Frontal Cortex
...	8	yes	CRKL	P46109	Drummond 2022	AD	Present	0	1	0	Hippocampus
...	8	yes	CRKL	P46109	Astillero-Lopez 2022	AD / C	Down	0	0	0	Entorhinal Cortex
...	8	yes	CRKL	P46109	Zhang 2018	AD / C	Up	0	0	0	Frontal Cortex
...	8	yes	CRKL	P46109	Mendonca 2019	AD / C	Down	0	0	0	Temporal Cortex
-->	8	yes	CYC1
...	8	yes	CYC1	P08574	Johnson 2020	AD / C	Down	0	0	0	Frontal Cortex
...	8	yes	CYC1	P08574	Wingo 2020	AD / C	Down	0	0	0	Frontal Cortex
...	8	yes	CYC1	P08574	Johnson 2022	AD / C	Down	0	0	0	Frontal Cortex
...	8	yes	CYC1	P08574	Drummond 2022	AD	Present	0	1	0	Hippocampus
...	8	yes	CYC1	P08574	Astillero-Lopez 2022	AD / C	Up	0	0	0	Entorhinal Cortex
...	8	yes	CYC1	P08574	Zhang 2018	AD / C	Down	0	0	0	Frontal Cortex
...	8	yes	CYC1	P08574	Drummond 2017	AD	Present	0	1	0	Hippocampus
...	8	yes	CYC1	P08574	Mendonca 2019	AD / C	Down	0	0	0	Entorhinal Cortex
-->	8	yes	DIRAS1
...	8	yes	DIRAS1	O95057	Wingo 2020	AD / C	Down	0	0	0	Frontal Cortex
...	8	yes	DIRAS1	O95057	Johnson 2022	AD / C	Down	0	0	0	Frontal Cortex
...	8	yes	DIRAS1	O95057	Johnson 2022	PCL / C	Down	0	0	0	Frontal Cortex
...	8	yes	DIRAS1	O95057	Drummond 2022	AD	Present	0	1	0	Hippocampus
...	8	yes	DIRAS1	O95057	Seyfried 2017	AD / C	Down	0	0	0	Frontal Cortex
...	8	yes	DIRAS1	O95057	Drummond 2017	AD	Present	0	1	0	Hippocampus
...	8	yes	DIRAS1	O95057	Mendonca 2019	AD / C	Down	0	0	0	Entorhinal Cortex
...	8	yes	DIRAS1	O95057	Mendonca 2019	AD / C	Up	0	0	0	Temporal Cortex
-->	8	yes	DLD
...	8	yes	DLD	P09622	Johnson 2020	AD / C	Down	0	0	0	Frontal Cortex
...	8	yes	DLD	P09622	Wingo 2020	AD / C	Down	0	0	0	Frontal Cortex
...	8	yes	DLD	P09622	Johnson 2022	AD / C	Down	0	0	0	Frontal Cortex
...	8	yes	DLD	P09622	Drummond 2022	AD	Present	0	1	0	Hippocampus
...	8	yes	DLD	P09622	Astillero-Lopez 2022	AD / C	Down	0	0	0	Entorhinal Cortex
...	8	yes	DLD	P09622	Seyfried 2017	AD / C	Down	0	0	0	Frontal Cortex
-->	8	yes	DSTN
...	8	yes	DSTN	P60981	Xu 2019	AD / C	Down	0	0	0	Cingulate Gyrus
...	8	yes	DSTN	P60981	Johnson 2022	AD / C	Down	0	0	0	Frontal Cortex
...	8	yes	DSTN	P60981	Drummond 2022	AD	Present	0	1	0	Hippocampus
...	8	yes	DSTN	P60981	Astillero-Lopez 2022	AD / C	Down	0	0	0	Entorhinal Cortex
...	8	yes	DSTN	P60981	Drummond 2017	AD	Present	0	1	0	Hippocampus
...	8	yes	DSTN	P60981	Xu 2019	AD / C	Down	0	0	0	Hippocampus
...	8	yes	DSTN	P60981	Xu 2019	AD / C	Down	0	0	0	Entorhinal Cortex
-->	8	yes	ERLIN2
...	8	yes	ERLIN2	O94905	Johnson 2020	AD / C	Up	0	0	0	Frontal Cortex
...	8	yes	ERLIN2	O94905	Wingo 2020	AD / C	Up	0	0	0	Frontal Cortex
...	8	yes	ERLIN2	O94905	Johnson 2022	AD / C	Up	0	0	0	Frontal Cortex
...	8	yes	ERLIN2	O94905	Drummond 2022	AD	Down	0	1	0	Hippocampus
...	8	yes	ERLIN2	O94905	Johnson 2018	AD / C	Up	0	0	0	Frontal Cortex
...	8	yes	ERLIN2	O94905	Mendonca 2019	MCI / C	Up	0	0	0	Temporal Cortex
...	8	yes	ERLIN2	O94905	Mendonca 2019	AD / C	Up	0	0	0	Temporal Cortex
-->	8	yes	GNB2
...	8	yes	GNB2	P62879	Li 2021	AD / C	Up	0	0	0	Occipital Cortex
...	8	yes	GNB2	P62879	Zellner 2022	AD / C	Up	0	0	0	Parietal Cortex
...	8	yes	GNB2	P62879	Zellner 2022	AD	Up	0	0	1	Parietal Cortex
...	8	yes	GNB2	P62879	Drummond 2022	AD	Present	0	1	0	Hippocampus
...	8	yes	GNB2	P62879	Astillero-Lopez 2022	AD / C	Down	0	0	0	Entorhinal Cortex
...	8	yes	GNB2	P62879	Seyfried 2017	PCL / C	Down	0	0	0	Frontal Cortex
...	8	yes	GNB2	P62879	Drummond 2017	AD	Present	0	1	0	Hippocampus
-->	8	yes	HMOX2
...	8	yes	HMOX2	P30519	Xu 2019	AD / C	Down	0	0	0	Cingulate Gyrus
...	8	yes	HMOX2	P30519	Johnson 2020	AD / C	Down	0	0	0	Frontal Cortex
...	8	yes	HMOX2	P30519	Wingo 2020	AD / C	Down	0	0	0	Frontal Cortex
...	8	yes	HMOX2	P30519	Drummond 2022	AD	Present	0	1	0	Hippocampus
...	8	yes	HMOX2	P30519	Astillero-Lopez 2022	AD / C	Down	0	0	0	Entorhinal Cortex
-->	8	yes	HSPE1
...	8	yes	HSPE1	P61604	Drummond 2020	AD	Present	1	0	0	Hippocampus
...	8	yes	HSPE1	P61604	Drummond 2022	AD	Present	0	1	0	Hippocampus
...	8	yes	HSPE1	P61604	Hales 2016	AD / C	Down	0	0	0	Frontal Cortex
...	8	yes	HSPE1	P61604	Seyfried 2017	AD / C	Down	0	0	0	Frontal Cortex
...	8	yes	HSPE1	P61604	Seyfried 2017	PCL / C	Down	0	0	0	Frontal Cortex
...	8	yes	HSPE1	P61604	Seyfried 2017	PCL / C	Down	0	0	0	Precuneus
...	8	yes	HSPE1	P61604	Drummond 2017	AD	Present	0	1	0	Hippocampus
...	8	yes	HSPE1	P61604	Mendonca 2019	AD / C	Down	0	0	0	Parahippocampal Cortex
-->	8	yes	LDHB
...	8	yes	LDHB	P07195	Xu 2019	AD / C	Up	0	0	0	Cingulate Gyrus
...	8	yes	LDHB	P07195	Johnson 2020	AD / C	Up	0	0	0	Frontal Cortex
...	8	yes	LDHB	P07195	Wingo 2020	AD / C	Up	0	0	0	Frontal Cortex
...	8	yes	LDHB	P07195	Johnson 2022	AD / C	Up	0	0	0	Frontal Cortex
...	8	yes	LDHB	P07195	Drummond 2022	AD	Present	0	1	0	Hippocampus
...	8	yes	LDHB	P07195	Johnson 2018	AD / C	Up	0	0	0	Frontal Cortex
...	8	yes	LDHB	P07195	Drummond 2017	AD	Present	0	1	0	Hippocampus
-->	8	yes	MTHFD1
...	8	yes	MTHFD1	P11586	Johnson 2020	AD / C	Up	0	0	0	Frontal Cortex
...	8	yes	MTHFD1	P11586	Wingo 2020	AD / C	Up	0	0	0	Frontal Cortex
...	8	yes	MTHFD1	P11586	Johnson 2022	AD / C	Up	0	0	0	Frontal Cortex
...	8	yes	MTHFD1	P11586	Drummond 2022	AD	Present	0	1	0	Hippocampus
...	8	yes	MTHFD1	P11586	Zhang 2018	AD / C	Up	0	0	0	Frontal Cortex
...	8	yes	MTHFD1	P11586	Mendonca 2019	MCI / C	Up	0	0	0	Temporal Cortex
-->	8	yes	NDUFS1
...	8	yes	NDUFS1	P28331	Xu 2019	AD / C	Down	0	0	0	Cerebellum
...	8	yes	NDUFS1	P28331	Johnson 2020	AD / C	Down	0	0	0	Frontal Cortex
...	8	yes	NDUFS1	P28331	Wingo 2020	AD / C	Down	0	0	0	Frontal Cortex
...	8	yes	NDUFS1	P28331	Johnson 2022	AD / C	Down	0	0	0	Frontal Cortex
...	8	yes	NDUFS1	P28331	Drummond 2022	AD	Present	0	1	0	Hippocampus
...	8	yes	NDUFS1	P28331	Hondius 2016	AD / C	Down	0	0	0	Hippocampus
...	8	yes	NDUFS1	P28331	Drummond 2017	AD	Present	0	1	0	Hippocampus
-->	8	yes	NDUFS3
...	8	yes	NDUFS3	O75489	Johnson 2020	AD / C	Down	0	0	0	Frontal Cortex
...	8	yes	NDUFS3	O75489	Stepler 2020	AD / C	Down	0	0	0	Hippocampus
...	8	yes	NDUFS3	O75489	Johnson 2022	AD / C	Down	0	0	0	Frontal Cortex
...	8	yes	NDUFS3	O75489	Drummond 2022	AD	Present	0	1	0	Hippocampus
...	8	yes	NDUFS3	O75489	Johnson 2018	AD / C	Down	0	0	0	Frontal Cortex
...	8	yes	NDUFS3	O75489	Drummond 2017	AD	Present	0	1	0	Hippocampus
...	8	yes	NDUFS3	O75489	Mendonca 2019	AD / C	Down	0	0	0	Parahippocampal Cortex
-->	8	yes	PEBP1
...	8	yes	PEBP1	P30086	Andreev 2012	AD / C	Up	0	0	0	Temporal Cortex
...	8	yes	PEBP1	P30086	Ho Kim 2015	AD / C	Up	0	0	0	Hippocampus
...	8	yes	PEBP1	P30086	Johnson 2022	AD / C	Up	0	0	0	Frontal Cortex
...	8	yes	PEBP1	P30086	Johnson 2022	PCL / C	Up	0	0	0	Frontal Cortex
...	8	yes	PEBP1	P30086	Drummond 2022	AD	Present	0	1	0	Hippocampus
...	8	yes	PEBP1	P30086	Zhang 2018	AD / C	Up	0	0	0	Frontal Cortex
...	8	yes	PEBP1	P30086	Drummond 2017	AD	Present	0	1	0	Hippocampus
-->	8	yes	PFN1
...	8	yes	PFN1	P07737	Johnson 2020	AD / C	Up	0	0	0	Frontal Cortex
...	8	yes	PFN1	P07737	Drummond 2020	AD	Present	1	0	0	Hippocampus
...	8	yes	PFN1	P07737	Zellner 2022	AD / C	Up	0	0	0	Parietal Cortex
...	8	yes	PFN1	P07737	Zellner 2022	AD	Up	0	0	1	Parietal Cortex
...	8	yes	PFN1	P07737	Drummond 2022	AD	Present	0	1	0	Hippocampus
...	8	yes	PFN1	P07737	Zhang 2018	AD / C	Up	0	0	0	Frontal Cortex
...	8	yes	PFN1	P07737	Drummond 2017	AD	Present	0	1	0	Hippocampus
-->	8	yes	PLP1
...	8	yes	PLP1	P60201	Xu 2019	AD / C	Up	0	0	0	Cerebellum
...	8	yes	PLP1	P60201	Manavalan 2013	AD / C	Up	0	0	0	Cerebellum
...	8	yes	PLP1	P60201	Ojo 2021b	AD / C	Up	0	0	0	Frontal Cortex
...	8	yes	PLP1	P60201	Drummond 2022	AD	Down	0	1	0	Hippocampus
...	8	yes	PLP1	P60201	Johnson 2018	PCL / C	Up	0	0	0	Frontal Cortex
...	8	yes	PLP1	P60201	Zhang 2018	AD / C	Down	0	0	0	Frontal Cortex
...	8	yes	PLP1	P60201	Drummond 2017	AD	Present	0	1	0	Hippocampus
-->	8	yes	PURA
...	8	yes	PURA	Q00577	Johnson 2020	AD / C	Down	0	0	0	Frontal Cortex
...	8	yes	PURA	Q00577	Johnson 2022	AD / C	Down	0	0	0	Frontal Cortex
...	8	yes	PURA	Q00577	Drummond 2022	AD	Present	0	1	0	Hippocampus
...	8	yes	PURA	Q00577	Johnson 2018	AD / C	Down	0	0	0	Frontal Cortex
...	8	yes	PURA	Q00577	Johnson 2018	PCL / C	Down	0	0	0	Frontal Cortex
...	8	yes	PURA	Q00577	Drummond 2017	AD	Present	0	1	0	Hippocampus
...	8	yes	PURA	Q00577	Mendonca 2019	AD / C	Down	0	0	0	Entorhinal Cortex
-->	8	yes	RPS2
...	8	yes	RPS2	P15880	Wingo 2020	AD / C	Down	0	0	0	Frontal Cortex
...	8	yes	RPS2	P15880	Ojo 2021b	AD / C	Down	0	0	0	Frontal Cortex
...	8	yes	RPS2	P15880	Johnson 2022	AD / C	Down	0	0	0	Frontal Cortex
...	8	yes	RPS2	P15880	Drummond 2022	AD	Present	0	1	0	Hippocampus
...	8	yes	RPS2	P15880	Seyfried 2017	AD / C	Down	0	0	0	Precuneus
-->	8	yes	S100B
...	8	yes	S100B	P04271	Johnson 2020	AD / C	Up	0	0	0	Frontal Cortex
...	8	yes	S100B	P04271	McKetney 2019	AD / C	Up	0	0	0	Entorhinal Cortex
...	8	yes	S100B	P04271	Johnson 2022	AD / C	Up	0	0	0	Frontal Cortex
...	8	yes	S100B	P04271	Drummond 2022	AD	Present	0	1	0	Hippocampus
...	8	yes	S100B	P04271	Johnson 2018	AD / C	Up	0	0	0	Frontal Cortex
...	8	yes	S100B	P04271	Mendonca 2019	AD / C	Up	0	0	0	Parahippocampal Cortex
...	8	yes	S100B	P04271	Xu 2019	AD / C	Up	0	0	0	Hippocampus
-->	8	yes	SLC25A3
...	8	yes	SLC25A3	Q00325	Johnson 2020	AD / C	Down	0	0	0	Frontal Cortex
...	8	yes	SLC25A3	Q00325	Wingo 2020	AD / C	Down	0	0	0	Frontal Cortex
...	8	yes	SLC25A3	Q00325	Sweet 2016	AD / C	Down	0	0	0	Entorhinal Cortex
...	8	yes	SLC25A3	Q00325	Johnson 2022	AD / C	Down	0	0	0	Frontal Cortex
...	8	yes	SLC25A3	Q00325	Drummond 2022	AD	Present	0	1	0	Hippocampus
...	8	yes	SLC25A3	Q00325	Zhang 2018	AD / C	Down	0	0	0	Frontal Cortex
...	8	yes	SLC25A3	Q00325	Drummond 2017	AD	Present	0	1	0	Hippocampus
-->	8	yes	SNAP91
...	8	yes	SNAP91	O60641	Johnson 2022	AD / C	Down	0	0	0	Frontal Cortex
...	8	yes	SNAP91	O60641	Drummond 2022	AD	Present	0	1	0	Hippocampus
...	8	yes	SNAP91	O60641	Hondius 2016	AD / C	Down	0	0	0	Hippocampus
...	8	yes	SNAP91	O60641	Johnson 2018	AD / C	Down	0	0	0	Frontal Cortex
-->	8	yes	SYN1
...	8	yes	SYN1	P17600	Drummond 2020	AD	Present	1	0	0	Hippocampus
...	8	yes	SYN1	P17600	Stepler 2020	AD / C	Down	0	0	0	Hippocampus
...	8	yes	SYN1	P17600	Sweet 2016	AD / C	Down	0	0	0	Entorhinal Cortex
...	8	yes	SYN1	P17600	Drummond 2022	AD	Present	0	1	0	Hippocampus
...	8	yes	SYN1	P17600	Astillero-Lopez 2022	AD / C	Down	0	0	0	Entorhinal Cortex
...	8	yes	SYN1	P17600	Johnson 2018	PCL / C	Down	0	0	0	Frontal Cortex
...	8	yes	SYN1	P17600	Seyfried 2017	PCL / C	Down	0	0	0	Frontal Cortex
...	8	yes	SYN1	P17600	Drummond 2017	AD	Present	0	1	0	Hippocampus
-->	8	yes	VAMP2
...	8	yes	VAMP2	P63027	Stepler 2020	AD / C	Down	0	0	0	Hippocampus
...	8	yes	VAMP2	P63027	Sweet 2016	AD / C	Down	0	0	0	Entorhinal Cortex
...	8	yes	VAMP2	P63027	Drummond 2022	AD	Present	0	1	0	Hippocampus
...	8	yes	VAMP2	P63027	Mendonca 2019	AD / C	Down	0	0	0	Entorhinal Cortex
...	8	yes	VAMP2	P63027	Mendonca 2019	AD / C	Down	0	0	0	Parahippocampal Cortex
-->	7	yes	AARS1
...	7	yes	AARS1	P49588	Xu 2019	AD / C	Down	0	0	0	Cingulate Gyrus
...	7	yes	AARS1	P49588	Muraoka 2020	AD / C	Up	0	0	0	Frontal Cortex
...	7	yes	AARS1	P49588	Drummond 2022	AD	Present	0	1	0	Hippocampus
...	7	yes	AARS1	P49588	Astillero-Lopez 2022	AD / C	Down	0	0	0	Entorhinal Cortex
...	7	yes	AARS1	P49588	Johnson 2018	PCL / C	Up	0	0	0	Frontal Cortex
...	7	yes	AARS1	P49588	Drummond 2017	AD	Present	0	1	0	Hippocampus
...	7	yes	AARS1	P49588	Xu 2019	AD / C	Down	0	0	0	Entorhinal Cortex
-->	7	yes	ACLY
...	7	yes	ACLY	P53396	Johnson 2020	AD / C	Up	0	0	0	Frontal Cortex
...	7	yes	ACLY	P53396	Zellner 2022	AD / C	Up	0	0	0	Parietal Cortex
...	7	yes	ACLY	P53396	Zellner 2022	AD	Up	0	0	1	Parietal Cortex
...	7	yes	ACLY	P53396	Drummond 2022	AD	Present	0	1	0	Hippocampus
...	7	yes	ACLY	P53396	Astillero-Lopez 2022	AD / C	Down	0	0	0	Entorhinal Cortex
...	7	yes	ACLY	P53396	Drummond 2017	AD	Present	0	1	0	Hippocampus
...	7	yes	ACLY	P53396	Xu 2019	AD / C	Down	0	0	0	Hippocampus
-->	7	yes	ADD2
...	7	yes	ADD2	P35612	Johnson 2020	AD / C	Down	0	0	0	Frontal Cortex
...	7	yes	ADD2	P35612	Sweet 2016	AD / C	Down	0	0	0	Entorhinal Cortex
...	7	yes	ADD2	P35612	Drummond 2022	AD	Present	0	1	0	Hippocampus
...	7	yes	ADD2	P35612	Seyfried 2017	AD / C	Down	0	0	0	Frontal Cortex
...	7	yes	ADD2	P35612	Drummond 2017	AD	Present	0	1	0	Hippocampus
-->	7	yes	AP2S1
...	7	yes	AP2S1	P53680	Xu 2019	AD / C	Down	0	0	0	Cingulate Gyrus
...	7	yes	AP2S1	P53680	Drummond 2022	AD	Present	0	1	0	Hippocampus
...	7	yes	AP2S1	P53680	Mendonca 2019	AD / C	Down	0	0	0	Entorhinal Cortex
-->	7	yes	ATP1A1
...	7	yes	ATP1A1	P05023	Drummond 2020	AD	Present	1	0	0	Hippocampus
...	7	yes	ATP1A1	P05023	Wingo 2020	AD / C	Down	0	0	0	Frontal Cortex
...	7	yes	ATP1A1	P05023	Sweet 2016	AD / C	Down	0	0	0	Entorhinal Cortex
...	7	yes	ATP1A1	P05023	Johnson 2022	AD / C	Down	0	0	0	Frontal Cortex
...	7	yes	ATP1A1	P05023	Drummond 2022	AD	Present	0	1	0	Hippocampus
...	7	yes	ATP1A1	P05023	Zhang 2018	AD / C	Down	0	0	0	Frontal Cortex
...	7	yes	ATP1A1	P05023	Drummond 2017	AD	Present	0	1	0	Hippocampus
-->	7	yes	CACNA2D1
...	7	yes	CACNA2D1	P54289	Johnson 2020	AD / C	Down	0	0	0	Frontal Cortex
...	7	yes	CACNA2D1	P54289	Johnson 2022	AD / C	Down	0	0	0	Frontal Cortex
...	7	yes	CACNA2D1	P54289	Drummond 2022	AD	Present	0	1	0	Hippocampus
...	7	yes	CACNA2D1	P54289	Hondius 2016	AD / C	Down	0	0	0	Hippocampus
...	7	yes	CACNA2D1	P54289	Seyfried 2017	AD / C	Down	0	0	0	Frontal Cortex
...	7	yes	CACNA2D1	P54289	Drummond 2017	AD	Present	0	1	0	Hippocampus
-->	7	yes	CALR
...	7	yes	CALR	P27797	Xu 2019	AD / C	Down	0	0	0	Cingulate Gyrus
...	7	yes	CALR	P27797	Johnson 2020	AD / C	Up	0	0	0	Frontal Cortex
...	7	yes	CALR	P27797	Drummond 2022	AD	Present	0	1	0	Hippocampus
...	7	yes	CALR	P27797	Astillero-Lopez 2022	AD / C	Down	0	0	0	Entorhinal Cortex
...	7	yes	CALR	P27797	Drummond 2017	AD	Present	0	1	0	Hippocampus
...	7	yes	CALR	P27797	Xu 2019	AD / C	Down	0	0	0	Hippocampus
...	7	yes	CALR	P27797	Xu 2019	AD / C	Down	0	0	0	Entorhinal Cortex
-->	7	yes	ENO2
...	7	yes	ENO2	P09104	Johnson 2020	AD / C	Up	0	0	0	Frontal Cortex
...	7	yes	ENO2	P09104	Sweet 2016	AD / C	Down	0	0	0	Entorhinal Cortex
...	7	yes	ENO2	P09104	Hondius 2021	AD / C	Up	1	0	0	Hippocampus
...	7	yes	ENO2	P09104	Johnson 2022	AD / C	Up	0	0	0	Frontal Cortex
...	7	yes	ENO2	P09104	Drummond 2022	AD	Present	0	1	0	Hippocampus
...	7	yes	ENO2	P09104	Drummond 2017	AD	Present	0	1	0	Hippocampus
...	7	yes	ENO2	Q6FHV6	Drummond 2020	AD	Present	1	0	0	Hippocampus
-->	7	yes	FTH1
...	7	yes	FTH1	P02794	Muraoka 2020	AD / C	Up	0	0	0	Frontal Cortex
...	7	yes	FTH1	P02794	Musunuri 2014	AD / C	Up	0	0	0	Temporal Cortex
...	7	yes	FTH1	P02794	Andreev 2012	AD / C	Up	0	0	0	Temporal Cortex
...	7	yes	FTH1	P02794	Drummond 2022	AD	Present	0	1	0	Hippocampus
...	7	yes	FTH1	P02794	Drummond 2017	AD	Present	0	1	0	Hippocampus
...	7	yes	FTH1	P02794	Mendonca 2019	AD / C	Up	0	0	0	Temporal Cortex
-->	7	yes	GOT2
...	7	yes	GOT2	P00505	Donovan 2012	AD / C	Down	0	0	0	Frontal Cortex
...	7	yes	GOT2	P00505	Drummond 2022	AD	Present	0	1	0	Hippocampus
...	7	yes	GOT2	P00505	Hondius 2016	AD / C	Down	0	0	0	Hippocampus
...	7	yes	GOT2	P00505	Seyfried 2017	AD / C	Up	0	0	0	Frontal Cortex
...	7	yes	GOT2	P00505	Seyfried 2017	AD / C	Up	0	0	0	Precuneus
...	7	yes	GOT2	P00505	Drummond 2017	AD	Present	0	1	0	Hippocampus
-->	7	yes	GPM6A
...	7	yes	GPM6A	P51674	Muraoka 2020	AD / C	Up	0	0	0	Frontal Cortex
...	7	yes	GPM6A	P51674	Johnson 2022	AD / C	Down	0	0	0	Frontal Cortex
...	7	yes	GPM6A	P51674	Johnson 2022	PCL / C	Down	0	0	0	Frontal Cortex
...	7	yes	GPM6A	P51674	Drummond 2022	AD	Present	0	1	0	Hippocampus
...	7	yes	GPM6A	P51674	Drummond 2017	AD	Present	0	1	0	Hippocampus
...	7	yes	GPM6A	P51674	Mendonca 2019	AD / C	Down	0	0	0	Entorhinal Cortex
-->	7	yes	GSTM3
...	7	yes	GSTM3	P21266	Stepler 2020	AD / C	Up	0	0	0	Hippocampus
...	7	yes	GSTM3	P21266	Ping 2020	AD / C	Up	0	0	0	Frontal Cortex
...	7	yes	GSTM3	P21266	Zellner 2022	AD / C	Up	0	0	0	Parietal Cortex
...	7	yes	GSTM3	P21266	Zellner 2022	AD	Up	0	0	1	Parietal Cortex
...	7	yes	GSTM3	P21266	Drummond 2022	AD	Present	0	1	0	Hippocampus
...	7	yes	GSTM3	P21266	Hondius 2016	AD / C	Up	0	0	0	Hippocampus
...	7	yes	GSTM3	P21266	Drummond 2017	AD	Present	0	1	0	Hippocampus
-->	7	yes	HBA1; HBA2
...	7	yes	HBA1; HBA2	P69905	Stepler 2020	AD / C	Down	0	0	0	Hippocampus
...	7	yes	HBA1; HBA2	P69905	Johnson 2022	AD / C	Up	0	0	0	Frontal Cortex
...	7	yes	HBA1; HBA2	P69905	Drummond 2022	AD	Present	0	1	0	Hippocampus
...	7	yes	HBA1; HBA2	P69905	Astillero-Lopez 2022	AD / C	Up	0	0	0	Entorhinal Cortex
...	7	yes	HBA1; HBA2	P69905	Zhang 2018	AD / C	Up	0	0	0	Frontal Cortex
...	7	yes	HBA1; HBA2	P69905	Drummond 2017	AD	Present	0	1	0	Hippocampus
...	7	yes	HBA1; HBA2	P69905	Mendonca 2019	AD / C	Up	0	0	0	Frontal Cortex
-->	7	yes	HK1
...	7	yes	HK1	P19367	Johnson 2020	AD / C	Down	0	0	0	Frontal Cortex
...	7	yes	HK1	P19367	Sweet 2016	AD / C	Down	0	0	0	Entorhinal Cortex
...	7	yes	HK1	P19367	Johnson 2022	AD / C	Down	0	0	0	Frontal Cortex
...	7	yes	HK1	P19367	Drummond 2022	AD	Present	0	1	0	Hippocampus
...	7	yes	HK1	P19367	Hondius 2016	AD / C	Down	0	0	0	Hippocampus
...	7	yes	HK1	P19367	Drummond 2017	AD	Present	0	1	0	Hippocampus
-->	7	yes	HNRNPH1
...	7	yes	HNRNPH1	P31943	Johnson 2020	AD / C	Up	0	0	0	Frontal Cortex
...	7	yes	HNRNPH1	P31943	Johnson 2022	AD / C	Up	0	0	0	Frontal Cortex
...	7	yes	HNRNPH1	P31943	Drummond 2022	AD	Present	0	1	0	Hippocampus
...	7	yes	HNRNPH1	P31943	Seyfried 2017	AD / C	Up	0	0	0	Frontal Cortex
-->	7	yes	HNRNPU
...	7	yes	HNRNPU	Q00839	Johnson 2020	AD / C	Up	0	0	0	Frontal Cortex
...	7	yes	HNRNPU	Q00839	Ojo 2021b	AD / C	Up	0	0	0	Frontal Cortex
...	7	yes	HNRNPU	Q00839	Johnson 2022	AD / C	Up	0	0	0	Frontal Cortex
...	7	yes	HNRNPU	Q00839	Drummond 2022	AD	Present	0	1	0	Hippocampus
...	7	yes	HNRNPU	Q00839	Drummond 2017	AD	Present	0	1	0	Hippocampus
-->	7	yes	HPRT1
...	7	yes	HPRT1	P00492	Johnson 2020	AD / C	Down	0	0	0	Frontal Cortex
...	7	yes	HPRT1	P00492	Johnson 2020	PCL / C	Down	0	0	0	Frontal Cortex
...	7	yes	HPRT1	P00492	Drummond 2022	AD	Present	0	1	0	Hippocampus
...	7	yes	HPRT1	P00492	Astillero-Lopez 2022	AD / C	Down	0	0	0	Entorhinal Cortex
...	7	yes	HPRT1	P00492	Johnson 2018	AD / C	Down	0	0	0	Frontal Cortex
...	7	yes	HPRT1	P00492	Seyfried 2017	AD / C	Down	0	0	0	Frontal Cortex
...	7	yes	HPRT1	P00492	Drummond 2017	AD	Present	0	1	0	Hippocampus
-->	7	yes	HSPA8
...	7	yes	HSPA8	P11142	Drummond 2022	AD	Present	0	1	0	Hippocampus
...	7	yes	HSPA8	P11142	Astillero-Lopez 2022	AD / C	Down	0	0	0	Entorhinal Cortex
...	7	yes	HSPA8	P11142	Drummond 2017	AD	Present	0	1	0	Hippocampus
-->	7	yes	LAMP2
...	7	yes	LAMP2	P13473	Xu 2019	AD / C	Up	0	0	0	Cingulate Gyrus
...	7	yes	LAMP2	P13473	Xu 2019	AD / C	Up	0	0	0	Cerebellum
...	7	yes	LAMP2	P13473	Higginbotham 2020	AD / C	Up	0	0	0	Frontal Cortex
...	7	yes	LAMP2	P13473	Wingo 2020	AD / C	Up	0	0	0	Frontal Cortex
...	7	yes	LAMP2	P13473	Johnson 2018	AD / C	Up	0	0	0	Frontal Cortex
...	7	yes	LAMP2	P13473	Mendonca 2019	AD / C	Up	0	0	0	Temporal Cortex
...	7	yes	LAMP2	P13473	Xu 2019	AD / C	Up	0	0	0	Hippocampus
-->	7	yes	LETM1
...	7	yes	LETM1	O95202	Johnson 2020	AD / C	Down	0	0	0	Frontal Cortex
...	7	yes	LETM1	O95202	Ojo 2021b	AD / C	Down	0	0	0	Frontal Cortex
...	7	yes	LETM1	O95202	Johnson 2022	AD / C	Down	0	0	0	Frontal Cortex
...	7	yes	LETM1	O95202	Drummond 2022	AD	Present	0	1	0	Hippocampus
...	7	yes	LETM1	O95202	Hondius 2016	AD / C	Down	0	0	0	Hippocampus
...	7	yes	LETM1	O95202	Seyfried 2017	AD / C	Down	0	0	0	Precuneus
...	7	yes	LETM1	O95202	Drummond 2017	AD	Present	0	1	0	Hippocampus
-->	7	yes	LY6H
...	7	yes	LY6H	O94772	Stepler 2020	AD / C	Down	0	0	0	Hippocampus
...	7	yes	LY6H	O94772	Johnson 2022	AD / C	Down	0	0	0	Frontal Cortex
...	7	yes	LY6H	O94772	Johnson 2022	PCL / C	Down	0	0	0	Frontal Cortex
...	7	yes	LY6H	O94772	Drummond 2022	AD	Up	0	1	0	Hippocampus
...	7	yes	LY6H	O94772	Hales 2016	MCI / C	Up	0	0	0	Frontal Cortex
...	7	yes	LY6H	O94772	Drummond 2017	AD	Present	0	1	0	Hippocampus
...	7	yes	LY6H	O94772	Mendonca 2019	AD / C	Down	0	0	0	Parahippocampal Cortex
-->	7	yes	MBP
...	7	yes	MBP	P02686	Ojo 2021b	AD / C	Up	0	0	0	Frontal Cortex
...	7	yes	MBP	P02686	Drummond 2022	AD	Down	0	1	0	Hippocampus
...	7	yes	MBP	P02686	Hales 2016	MCI / C	Down	0	0	0	Frontal Cortex
...	7	yes	MBP	P02686	Hales 2016	PCL / C	Down	0	0	0	Frontal Cortex
...	7	yes	MBP	P02686	Drummond 2017	AD	Present	0	1	0	Hippocampus
-->	7	yes	MDH1
...	7	yes	MDH1	P40925	Johnson 2020	AD / C	Up	0	0	0	Frontal Cortex
...	7	yes	MDH1	P40925	Pearson 2020	AD / C	Up	0	0	0	Ventricle Wall
...	7	yes	MDH1	P40925	Sweet 2016	AD / C	Down	0	0	0	Entorhinal Cortex
...	7	yes	MDH1	P40925	Drummond 2022	AD	Present	0	1	0	Hippocampus
...	7	yes	MDH1	P40925	Seyfried 2017	AD / C	Up	0	0	0	Precuneus
...	7	yes	MDH1	P40925	Drummond 2017	AD	Present	0	1	0	Hippocampus
-->	7	yes	MDH2
...	7	yes	MDH2	P40926	Johnson 2020	AD / C	Down	0	0	0	Frontal Cortex
...	7	yes	MDH2	P40926	Sweet 2016	AD / C	Down	0	0	0	Entorhinal Cortex
...	7	yes	MDH2	P40926	Ho Kim 2015	AD / C	Up	0	0	0	Hippocampus
...	7	yes	MDH2	P40926	Johnson 2022	AD / C	Down	0	0	0	Frontal Cortex
...	7	yes	MDH2	P40926	Drummond 2022	AD	Present	0	1	0	Hippocampus
...	7	yes	MDH2	P40926	Drummond 2017	AD	Present	0	1	0	Hippocampus
-->	7	yes	NAP1L1
...	7	yes	NAP1L1	P55209	Andreev 2012	AD / C	Up	0	0	0	Temporal Cortex
...	7	yes	NAP1L1	P55209	Zellner 2022	AD / C	Up	0	0	0	Parietal Cortex
...	7	yes	NAP1L1	P55209	Zellner 2022	AD	Up	0	0	1	Parietal Cortex
...	7	yes	NAP1L1	P55209	Drummond 2022	AD	Present	0	1	0	Hippocampus
...	7	yes	NAP1L1	P55209	Xu 2019	AD / C	Down	0	0	0	Hippocampus
...	7	yes	NAP1L1	P55209	Xu 2019	AD / C	Down	0	0	0	Entorhinal Cortex
-->	7	yes	NCAM1
...	7	yes	NCAM1	P13591	Johnson 2022	AD / C	Down	0	0	0	Frontal Cortex
...	7	yes	NCAM1	P13591	Drummond 2022	AD	Present	0	1	0	Hippocampus
...	7	yes	NCAM1	P13591	Seyfried 2017	AD / C	Up	0	0	0	Frontal Cortex
...	7	yes	NCAM1	P13591	Zhang 2018	AD / C	Down	0	0	0	Frontal Cortex
...	7	yes	NCAM1	P13591	Drummond 2017	AD	Present	0	1	0	Hippocampus
-->	7	yes	NDUFS2
...	7	yes	NDUFS2	O75306	Johnson 2020	AD / C	Down	0	0	0	Frontal Cortex
...	7	yes	NDUFS2	O75306	Wingo 2020	AD / C	Down	0	0	0	Frontal Cortex
...	7	yes	NDUFS2	O75306	Johnson 2022	AD / C	Down	0	0	0	Frontal Cortex
...	7	yes	NDUFS2	O75306	Drummond 2022	AD	Present	0	1	0	Hippocampus
...	7	yes	NDUFS2	O75306	Hondius 2016	AD / C	Down	0	0	0	Hippocampus
...	7	yes	NDUFS2	O75306	Seyfried 2017	AD / C	Down	0	0	0	Frontal Cortex
...	7	yes	NDUFS2	O75306	Drummond 2017	AD	Present	0	1	0	Hippocampus
-->	7	yes	NSF
...	7	yes	NSF	P46459	Sweet 2016	AD / C	Down	0	0	0	Entorhinal Cortex
...	7	yes	NSF	P46459	Ho Kim 2015	AD / C	Down	0	0	0	Hippocampus
...	7	yes	NSF	P46459	Drummond 2022	AD	Present	0	1	0	Hippocampus
...	7	yes	NSF	P46459	Hondius 2016	AD / C	Down	0	0	0	Hippocampus
...	7	yes	NSF	P46459	Johnson 2018	PCL / C	Down	0	0	0	Frontal Cortex
-->	7	yes	PARK7
...	7	yes	PARK7	V9HWC2	Drummond 2020	AD	Present	1	0	0	Hippocampus
-->	7	yes	PGK1
...	7	yes	PGK1	P00558	Xu 2019	AD / C	Up	0	0	0	Cerebellum
...	7	yes	PGK1	P00558	Johnson 2020	AD / C	Up	0	0	0	Frontal Cortex
...	7	yes	PGK1	P00558	Ho Kim 2015	AD / C	Up	0	0	0	Hippocampus
...	7	yes	PGK1	P00558	Zellner 2022	AD / C	Up	0	0	0	Parietal Cortex
...	7	yes	PGK1	P00558	Drummond 2022	AD	Present	0	1	0	Hippocampus
...	7	yes	PGK1	P00558	Drummond 2017	AD	Present	0	1	0	Hippocampus
-->	7	yes	PRNP
...	7	yes	PRNP	P04156	Johnson 2020	AD / C	Up	0	0	0	Frontal Cortex
...	7	yes	PRNP	P04156	Li 2021	AD / C	Down	0	0	0	Occipital Cortex
...	7	yes	PRNP	P04156	Drummond 2022	AD	Present	0	1	0	Hippocampus
...	7	yes	PRNP	P04156	Hondius 2016	AD / C	Down	0	0	0	Hippocampus
...	7	yes	PRNP	P04156	Zhang 2018	AD / C	Down	0	0	0	Frontal Cortex
-->	7	yes	PSAP
...	7	yes	PSAP	P07602	Drummond 2022	AD	Up	0	1	0	Hippocampus
...	7	yes	PSAP	P07602	Astillero-Lopez 2022	AD / C	Up	0	0	0	Entorhinal Cortex
...	7	yes	PSAP	P07602	Seyfried 2017	AD / C	Up	0	0	0	Frontal Cortex
...	7	yes	PSAP	P07602	Xu 2019	AD / C	Up	0	0	0	Hippocampus
-->	7	yes	PSMA6
...	7	yes	PSMA6	P60900	Johnson 2020	AD / C	Up	0	0	0	Frontal Cortex
...	7	yes	PSMA6	P60900	Johnson 2022	AD / C	Up	0	0	0	Frontal Cortex
...	7	yes	PSMA6	P60900	Drummond 2022	AD	Present	0	1	0	Hippocampus
...	7	yes	PSMA6	P60900	Xu 2019	AD / C	Up	0	0	0	Entorhinal Cortex
-->	7	yes	RAN
...	7	yes	RAN	P62826	Johnson 2022	AD / C	Down	0	0	0	Frontal Cortex
...	7	yes	RAN	P62826	Johnson 2022	PCL / C	Down	0	0	0	Frontal Cortex
...	7	yes	RAN	P62826	Drummond 2022	AD	Present	0	1	0	Hippocampus
...	7	yes	RAN	P62826	Astillero-Lopez 2022	AD / C	Down	0	0	0	Entorhinal Cortex
-->	7	yes	SDHA
...	7	yes	SDHA	P31040	Muraoka 2020	AD / C	Up	0	0	0	Frontal Cortex
...	7	yes	SDHA	P31040	Johnson 2020	AD / C	Down	0	0	0	Frontal Cortex
...	7	yes	SDHA	P31040	Wingo 2020	AD / C	Down	0	0	0	Frontal Cortex
...	7	yes	SDHA	P31040	Johnson 2022	AD / C	Down	0	0	0	Frontal Cortex
...	7	yes	SDHA	P31040	Drummond 2022	AD	Present	0	1	0	Hippocampus
...	7	yes	SDHA	P31040	Zhang 2018	AD / C	Down	0	0	0	Frontal Cortex
...	7	yes	SDHA	P31040	Drummond 2017	AD	Present	0	1	0	Hippocampus
-->	7	yes	SLC1A2
...	7	yes	SLC1A2	P43004	Johnson 2020	AD / C	Down	0	0	0	Frontal Cortex
...	7	yes	SLC1A2	P43004	Johnson 2022	AD / C	Down	0	0	0	Frontal Cortex
...	7	yes	SLC1A2	P43004	Johnson 2022	PCL / C	Down	0	0	0	Frontal Cortex
...	7	yes	SLC1A2	P43004	Drummond 2022	AD	Present	0	1	0	Hippocampus
...	7	yes	SLC1A2	P43004	Drummond 2017	AD	Present	0	1	0	Hippocampus
...	7	yes	SLC1A2	P43004	Mendonca 2019	AD / C	Down	0	0	0	Frontal Cortex
-->	7	yes	SLC1A3
...	7	yes	SLC1A3	P43003	Sweet 2016	AD / C	Down	0	0	0	Entorhinal Cortex
...	7	yes	SLC1A3	P43003	Drummond 2022	AD	Present	0	1	0	Hippocampus
...	7	yes	SLC1A3	P43003	Hondius 2016	AD / C	Up	0	0	0	Hippocampus
...	7	yes	SLC1A3	P43003	Hales 2016	PCL / C	Up	0	0	0	Frontal Cortex
...	7	yes	SLC1A3	P43003	Xu 2019	AD / C	Up	0	0	0	Hippocampus
...	7	yes	SLC1A3	P43003	Xu 2019	AD / C	Up	0	0	0	Entorhinal Cortex
-->	7	yes	SLC25A4
...	7	yes	SLC25A4	P12235	Johnson 2020	AD / C	Down	0	0	0	Frontal Cortex
...	7	yes	SLC25A4	P12235	McKetney 2019	AD / C	Down	0	0	0	Entorhinal Cortex
...	7	yes	SLC25A4	P12235	Wingo 2020	AD / C	Down	0	0	0	Frontal Cortex
...	7	yes	SLC25A4	P12235	Zellner 2022	AD / C	Up	0	0	0	Parietal Cortex
...	7	yes	SLC25A4	P12235	Johnson 2022	AD / C	Down	0	0	0	Frontal Cortex
...	7	yes	SLC25A4	P12235	Drummond 2022	AD	Present	0	1	0	Hippocampus
...	7	yes	SLC25A4	P12235	Drummond 2017	AD	Present	0	1	0	Hippocampus
-->	7	yes	SNCA
...	7	yes	SNCA	P37840	Johnson 2020	AD / C	Down	0	0	0	Frontal Cortex
...	7	yes	SNCA	P37840	Drummond 2022	AD	Present	0	1	0	Hippocampus
...	7	yes	SNCA	P37840	Seyfried 2017	AD / C	Down	0	0	0	Frontal Cortex
...	7	yes	SNCA	P37840	Seyfried 2017	PCL / C	Down	0	0	0	Frontal Cortex
...	7	yes	SNCA	P37840	Seyfried 2017	AD / C	Down	0	0	0	Precuneus
-->	7	yes	SNCG
...	7	yes	SNCG	O76070	Xu 2019	AD / C	Up	0	0	0	Cerebellum
...	7	yes	SNCG	O76070	Johnson 2020	AD / C	Down	0	0	0	Frontal Cortex
...	7	yes	SNCG	O76070	Li 2021	AD / C	Up	0	0	0	Occipital Cortex
...	7	yes	SNCG	O76070	Johnson 2022	AD / C	Down	0	0	0	Frontal Cortex
...	7	yes	SNCG	O76070	Drummond 2022	AD	Present	0	1	0	Hippocampus
...	7	yes	SNCG	O76070	Drummond 2017	AD	Present	0	1	0	Hippocampus
...	7	yes	SNCG	Q6FHG5	Drummond 2020	AD	Present	1	0	0	Hippocampus
-->	7	yes	SNRPD3
...	7	yes	SNRPD3	P62318	Johnson 2020	AD / C	Up	0	0	0	Frontal Cortex
...	7	yes	SNRPD3	P62318	Ojo 2021b	AD / C	Down	0	0	0	Frontal Cortex
...	7	yes	SNRPD3	P62318	Johnson 2022	AD / C	Up	0	0	0	Frontal Cortex
...	7	yes	SNRPD3	P62318	Drummond 2022	AD	Present	0	1	0	Hippocampus
...	7	yes	SNRPD3	P62318	Johnson 2018	AD / C	Up	0	0	0	Frontal Cortex
...	7	yes	SNRPD3	P62318	Seyfried 2017	PCL / C	Down	0	0	0	Precuneus
...	7	yes	SNRPD3	P62318	Xu 2019	AD / C	Up	0	0	0	Hippocampus
-->	7	yes	SOD2
...	7	yes	SOD2	P04179	Xu 2019	AD / C	Up	0	0	0	Cingulate Gyrus
...	7	yes	SOD2	P04179	Johnson 2020	AD / C	Up	0	0	0	Frontal Cortex
...	7	yes	SOD2	P04179	Pearson 2020	AD / C	Up	0	0	0	Ventricle Wall
...	7	yes	SOD2	P04179	Drummond 2022	AD	Present	0	1	0	Hippocampus
...	7	yes	SOD2	P04179	Xu 2019	AD / C	Up	0	0	0	Hippocampus
...	7	yes	SOD2	P04179	Xu 2019	AD / C	Up	0	0	0	Entorhinal Cortex
-->	7	yes	TUBB4A
...	7	yes	TUBB4A	P04350	Drummond 2020	AD	Present	1	0	0	Hippocampus
...	7	yes	TUBB4A	P04350	Wingo 2020	AD / C	Up	0	0	0	Frontal Cortex
...	7	yes	TUBB4A	P04350	Zellner 2022	AD / C	Up	0	0	0	Parietal Cortex
...	7	yes	TUBB4A	P04350	Zellner 2022	AD	Up	0	0	1	Parietal Cortex
...	7	yes	TUBB4A	P04350	Drummond 2022	AD	Present	0	1	0	Hippocampus
...	7	yes	TUBB4A	P04350	Hondius 2016	AD / C	Down	0	0	0	Hippocampus
...	7	yes	TUBB4A	P04350	Drummond 2017	AD	Present	0	1	0	Hippocampus
-->	7	yes	TUFM
...	7	yes	TUFM	P49411	Xu 2019	AD / C	Down	0	0	0	Cerebellum
...	7	yes	TUFM	P49411	Johnson 2020	AD / C	Down	0	0	0	Frontal Cortex
...	7	yes	TUFM	P49411	Drummond 2020	AD	Present	1	0	0	Hippocampus
...	7	yes	TUFM	P49411	Wingo 2020	AD / C	Down	0	0	0	Frontal Cortex
...	7	yes	TUFM	P49411	Johnson 2022	AD / C	Down	0	0	0	Frontal Cortex
...	7	yes	TUFM	P49411	Drummond 2022	AD	Present	0	1	0	Hippocampus
...	7	yes	TUFM	P49411	Drummond 2017	AD	Present	0	1	0	Hippocampus
-->	7	yes	UQCRC1
...	7	yes	UQCRC1	P31930	Johnson 2020	AD / C	Down	0	0	0	Frontal Cortex
...	7	yes	UQCRC1	P31930	Drummond 2020	AD	Present	1	0	0	Hippocampus
...	7	yes	UQCRC1	P31930	Wingo 2020	AD / C	Down	0	0	0	Frontal Cortex
...	7	yes	UQCRC1	P31930	Johnson 2022	AD / C	Down	0	0	0	Frontal Cortex
...	7	yes	UQCRC1	P31930	Drummond 2022	AD	Present	0	1	0	Hippocampus
...	7	yes	UQCRC1	P31930	Zhang 2018	AD / C	Down	0	0	0	Frontal Cortex
...	7	yes	UQCRC1	P31930	Drummond 2017	AD	Present	0	1	0	Hippocampus
-->	6	yes	ADD1
...	6	yes	ADD1	P35611	Sweet 2016	AD / C	Down	0	0	0	Entorhinal Cortex
...	6	yes	ADD1	P35611	Drummond 2022	AD	Present	0	1	0	Hippocampus
...	6	yes	ADD1	P35611	Hondius 2016	AD / C	Up	0	0	0	Hippocampus
...	6	yes	ADD1	P35611	Seyfried 2017	PCL / C	Down	0	0	0	Frontal Cortex
-->	6	yes	AHSA1
...	6	yes	AHSA1	O95433	Zellner 2022	AD / C	Up	0	0	0	Parietal Cortex
...	6	yes	AHSA1	O95433	Drummond 2022	AD	Present	0	1	0	Hippocampus
...	6	yes	AHSA1	O95433	Astillero-Lopez 2022	AD / C	Down	0	0	0	Entorhinal Cortex
...	6	yes	AHSA1	O95433	Zhang 2018	AD / C	Up	0	0	0	Frontal Cortex
...	6	yes	AHSA1	O95433	Xu 2019	AD / C	Down	0	0	0	Entorhinal Cortex
-->	6	yes	ALDH2
...	6	yes	ALDH2	P05091	Wingo 2020	AD / C	Down	0	0	0	Frontal Cortex
...	6	yes	ALDH2	P05091	Drummond 2022	AD	Present	0	1	0	Hippocampus
...	6	yes	ALDH2	P05091	Hondius 2016	AD / C	Up	0	0	0	Hippocampus
...	6	yes	ALDH2	P05091	Drummond 2017	AD	Present	0	1	0	Hippocampus
...	6	yes	ALDH2	P05091	Xu 2019	AD / C	Up	0	0	0	Entorhinal Cortex
-->	6	yes	ALDH4A1
...	6	yes	ALDH4A1	P30038	Drummond 2022	AD	Present	0	1	0	Hippocampus
...	6	yes	ALDH4A1	P30038	Hondius 2016	AD / C	Up	0	0	0	Hippocampus
...	6	yes	ALDH4A1	P30038	Johnson 2018	PCL / C	Up	0	0	0	Frontal Cortex
...	6	yes	ALDH4A1	P30038	Seyfried 2017	PCL / C	Up	0	0	0	Precuneus
...	6	yes	ALDH4A1	P30038	Drummond 2017	AD	Present	0	1	0	Hippocampus
-->	6	yes	AMPH
...	6	yes	AMPH	P49418	Johnson 2020	PCL / C	Down	0	0	0	Frontal Cortex
...	6	yes	AMPH	P49418	Drummond 2020	AD	Present	1	0	0	Hippocampus
...	6	yes	AMPH	P49418	Donovan 2012	AD / C	Up	0	0	0	Frontal Cortex
...	6	yes	AMPH	P49418	Drummond 2022	AD	Present	0	1	0	Hippocampus
...	6	yes	AMPH	P49418	Hondius 2016	AD / C	Down	0	0	0	Hippocampus
...	6	yes	AMPH	P49418	Drummond 2017	AD	Present	0	1	0	Hippocampus
-->	6	yes	AQP1
...	6	yes	AQP1	P29972	Xu 2019	AD / C	Up	0	0	0	Cerebellum
...	6	yes	AQP1	P29972	Xiong 2019	AD / C	Up	0	1	0	Hippocampus
...	6	yes	AQP1	P29972	Ping 2020	AD / C	Up	0	0	0	Frontal Cortex
...	6	yes	AQP1	P29972	Drummond 2022	AD	Present	0	1	0	Hippocampus
...	6	yes	AQP1	P29972	Mendonca 2019	AD / C	Up	0	0	0	Parahippocampal Cortex
...	6	yes	AQP1	P29972	Xu 2019	AD / C	Up	0	0	0	Hippocampus
-->	6	yes	ATP5PD
...	6	yes	ATP5PD	O75947	Johnson 2020	AD / C	Down	0	0	0	Frontal Cortex
...	6	yes	ATP5PD	O75947	Johnson 2022	AD / C	Down	0	0	0	Frontal Cortex
...	6	yes	ATP5PD	O75947	Drummond 2022	AD	Present	0	1	0	Hippocampus
...	6	yes	ATP5PD	O75947	Astillero-Lopez 2022	AD / C	Up	0	0	0	Entorhinal Cortex
...	6	yes	ATP5PD	O75947	Drummond 2017	AD	Present	0	1	0	Hippocampus
...	6	yes	ATP5PD	O75947	Xu 2019	AD / C	Up	0	0	0	Hippocampus
-->	6	yes	ATP6V0D1
...	6	yes	ATP6V0D1	P61421	Xu 2019	AD / C	Down	0	0	0	Cingulate Gyrus
...	6	yes	ATP6V0D1	P61421	Johnson 2020	AD / C	Down	0	0	0	Frontal Cortex
...	6	yes	ATP6V0D1	P61421	Drummond 2022	AD	Present	0	1	0	Hippocampus
-->	6	yes	ATP6V1A
...	6	yes	ATP6V1A	P38606	Johnson 2020	AD / C	Down	0	0	0	Frontal Cortex
...	6	yes	ATP6V1A	P38606	Drummond 2020	AD	Present	1	0	0	Hippocampus
...	6	yes	ATP6V1A	P38606	Johnson 2022	AD / C	Down	0	0	0	Frontal Cortex
...	6	yes	ATP6V1A	P38606	Drummond 2022	AD	Present	0	1	0	Hippocampus
...	6	yes	ATP6V1A	P38606	Johnson 2018	AD / C	Down	0	0	0	Frontal Cortex
...	6	yes	ATP6V1A	P38606	Drummond 2017	AD	Present	0	1	0	Hippocampus
-->	6	yes	BSG
...	6	yes	BSG	P35613	Zellner 2022	AD	Down	0	0	1	Parietal Cortex
...	6	yes	BSG	P35613	Johnson 2022	AD / C	Down	0	0	0	Frontal Cortex
...	6	yes	BSG	P35613	Johnson 2022	PCL / C	Down	0	0	0	Frontal Cortex
...	6	yes	BSG	P35613	Drummond 2022	AD	Present	0	1	0	Hippocampus
...	6	yes	BSG	P35613	Hondius 2016	AD / C	Down	0	0	0	Hippocampus
-->	6	yes	CAT
...	6	yes	CAT	P04040	Johnson 2020	AD / C	Up	0	0	0	Frontal Cortex
...	6	yes	CAT	P04040	Drummond 2020	AD	Present	1	0	0	Hippocampus
...	6	yes	CAT	P04040	Drummond 2022	AD	Present	0	1	0	Hippocampus
...	6	yes	CAT	P04040	Drummond 2017	AD	Present	0	1	0	Hippocampus
...	6	yes	CAT	P04040	Mendonca 2019	AD / C	Up	0	0	0	Frontal Cortex
...	6	yes	CAT	P04040	Xu 2019	AD / C	Up	0	0	0	Entorhinal Cortex
-->	6	yes	CCT4
...	6	yes	CCT4	P50991	Donovan 2012	AD / C	Up	0	0	0	Frontal Cortex
...	6	yes	CCT4	P50991	Drummond 2022	AD	Present	0	1	0	Hippocampus
...	6	yes	CCT4	P50991	Seyfried 2017	AD / C	Down	0	0	0	Frontal Cortex
...	6	yes	CCT4	P50991	Seyfried 2017	PCL / C	Down	0	0	0	Frontal Cortex
...	6	yes	CCT4	P50991	Drummond 2017	AD	Present	0	1	0	Hippocampus
-->	6	yes	CD200
...	6	yes	CD200	P41217	Xu 2019	AD / C	Up	0	0	0	Cerebellum
...	6	yes	CD200	P41217	Muraoka 2020	AD / C	Down	0	0	0	Frontal Cortex
...	6	yes	CD200	P41217	Johnson 2020	AD / C	Down	0	0	0	Frontal Cortex
...	6	yes	CD200	P41217	Drummond 2022	AD	Present	0	1	0	Hippocampus
...	6	yes	CD200	P41217	Mendonca 2019	AD / C	Down	0	0	0	Entorhinal Cortex
-->	6	yes	CRYAB
...	6	yes	CRYAB	P02511	Pearson 2020	AD / C	Down	0	0	0	Ventricle Wall
...	6	yes	CRYAB	P02511	Wingo 2020	AD / C	Up	0	0	0	Frontal Cortex
...	6	yes	CRYAB	P02511	Drummond 2022	AD	Present	0	1	0	Hippocampus
...	6	yes	CRYAB	P02511	Hales 2016	PCL / C	Down	0	0	0	Frontal Cortex
...	6	yes	CRYAB	P02511	Johnson 2018	PCL / C	Up	0	0	0	Frontal Cortex
...	6	yes	CRYAB	P02511	Drummond 2017	AD	Present	0	1	0	Hippocampus
-->	6	yes	CS
...	6	yes	CS	O75390	Wingo 2020	AD / C	Down	0	0	0	Frontal Cortex
...	6	yes	CS	O75390	Sweet 2016	AD / C	Down	0	0	0	Entorhinal Cortex
...	6	yes	CS	O75390	Johnson 2022	AD / C	Down	0	0	0	Frontal Cortex
...	6	yes	CS	O75390	Drummond 2022	AD	Present	0	1	0	Hippocampus
-->	6	yes	DLST
...	6	yes	DLST	P36957	McKetney 2019	AD / C	Down	0	0	0	Entorhinal Cortex
...	6	yes	DLST	P36957	Johnson 2022	AD / C	Down	0	0	0	Frontal Cortex
...	6	yes	DLST	P36957	Drummond 2022	AD	Present	0	1	0	Hippocampus
...	6	yes	DLST	P36957	Drummond 2017	AD	Present	0	1	0	Hippocampus
...	6	yes	DLST	P36957	Mendonca 2019	MCI / C	Down	0	0	0	Frontal Cortex
-->	6	yes	EEF2
...	6	yes	EEF2	P13639	Johnson 2020	AD / C	Up	0	0	0	Frontal Cortex
...	6	yes	EEF2	P13639	Drummond 2020	AD	Present	1	0	0	Hippocampus
...	6	yes	EEF2	P13639	Drummond 2022	AD	Present	0	1	0	Hippocampus
...	6	yes	EEF2	P13639	Astillero-Lopez 2022	AD / C	Down	0	0	0	Entorhinal Cortex
...	6	yes	EEF2	P13639	Zhang 2018	AD / C	Down	0	0	0	Frontal Cortex
...	6	yes	EEF2	P13639	Drummond 2017	AD	Present	0	1	0	Hippocampus
-->	6	yes	FH
...	6	yes	FH	P07954	Drummond 2020	AD	Present	1	0	0	Hippocampus
...	6	yes	FH	P07954	Pearson 2020	AD / C	Up	0	0	0	Ventricle Wall
...	6	yes	FH	P07954	Drummond 2022	AD	Present	0	1	0	Hippocampus
...	6	yes	FH	P07954	Astillero-Lopez 2022	AD / C	Down	0	0	0	Entorhinal Cortex
...	6	yes	FH	P07954	Hales 2016	AD / C	Up	0	0	0	Frontal Cortex
...	6	yes	FH	P07954	Drummond 2017	AD	Present	0	1	0	Hippocampus
-->	6	yes	GLUL
...	6	yes	GLUL	P15104	Sweet 2016	AD / C	Down	0	0	0	Entorhinal Cortex
...	6	yes	GLUL	P15104	Drummond 2022	AD	Present	0	1	0	Hippocampus
...	6	yes	GLUL	P15104	Astillero-Lopez 2022	AD / C	Down	0	0	0	Entorhinal Cortex
...	6	yes	GLUL	P15104	Zhang 2018	AD / C	Down	0	0	0	Frontal Cortex
...	6	yes	GLUL	P15104	Drummond 2017	AD	Present	0	1	0	Hippocampus
-->	6	yes	GNAO1
...	6	yes	GNAO1	P09471	Johnson 2020	AD / C	Down	0	0	0	Frontal Cortex
...	6	yes	GNAO1	P09471	Drummond 2020	AD	Present	1	0	0	Hippocampus
...	6	yes	GNAO1	P09471	Drummond 2022	AD	Present	0	1	0	Hippocampus
...	6	yes	GNAO1	P09471	Hondius 2016	AD / C	Down	0	0	0	Hippocampus
...	6	yes	GNAO1	P09471	Drummond 2017	AD	Present	0	1	0	Hippocampus
-->	6	yes	GNG2
...	6	yes	GNG2	P59768	Johnson 2022	AD / C	Down	0	0	0	Frontal Cortex
...	6	yes	GNG2	P59768	Johnson 2022	PCL / C	Down	0	0	0	Frontal Cortex
...	6	yes	GNG2	P59768	Drummond 2022	AD	Present	0	1	0	Hippocampus
...	6	yes	GNG2	P59768	Seyfried 2017	PCL / C	Down	0	0	0	Frontal Cortex
...	6	yes	GNG2	P59768	Drummond 2017	AD	Present	0	1	0	Hippocampus
-->	6	yes	GPD2
...	6	yes	GPD2	P43304	Johnson 2022	AD / C	Down	0	0	0	Frontal Cortex
...	6	yes	GPD2	P43304	Drummond 2022	AD	Present	0	1	0	Hippocampus
...	6	yes	GPD2	P43304	Hondius 2016	AD / C	Down	0	0	0	Hippocampus
...	6	yes	GPD2	P43304	Drummond 2017	AD	Present	0	1	0	Hippocampus
-->	6	yes	GPR37L1
...	6	yes	GPR37L1	O60883	Muraoka 2020	AD / C	Up	0	0	0	Frontal Cortex
...	6	yes	GPR37L1	O60883	Johnson 2020	AD / C	Down	0	0	0	Frontal Cortex
...	6	yes	GPR37L1	O60883	Johnson 2022	AD / C	Down	0	0	0	Frontal Cortex
...	6	yes	GPR37L1	O60883	Drummond 2022	AD	Present	0	1	0	Hippocampus
...	6	yes	GPR37L1	O60883	Drummond 2017	AD	Present	0	1	0	Hippocampus
...	6	yes	GPR37L1	O60883	Xu 2019	AD / C	Up	0	0	0	Entorhinal Cortex
-->	6	yes	H1-4
...	6	yes	H1-4	P10412	Xu 2019	AD / C	Up	0	0	0	Cingulate Gyrus
...	6	yes	H1-4	P10412	Xu 2019	AD / C	Up	0	0	0	Motor Cortex
...	6	yes	H1-4	P10412	Johnson 2020	AD / C	Up	0	0	0	Frontal Cortex
...	6	yes	H1-4	P10412	Manavalan 2013	AD / C	Up	0	0	0	Hippocampus
...	6	yes	H1-4	P10412	Drummond 2022	AD	Present	0	1	0	Hippocampus
...	6	yes	H1-4	P10412	Drummond 2017	AD	Present	0	1	0	Hippocampus
...	6	yes	H1-4	P10412	Xu 2019	AD / C	Up	0	0	0	Hippocampus
-->	6	yes	H2AX
...	6	yes	H2AX	P16104	Xu 2019	AD / C	Up	0	0	0	Motor Cortex
...	6	yes	H2AX	P16104	Johnson 2020	AD / C	Up	0	0	0	Frontal Cortex
...	6	yes	H2AX	P16104	Johnson 2020	PCL / C	Up	0	0	0	Frontal Cortex
...	6	yes	H2AX	P16104	Stepler 2020	AD / C	Up	0	0	0	Hippocampus
...	6	yes	H2AX	P16104	Wingo 2020	AD / C	Up	0	0	0	Frontal Cortex
...	6	yes	H2AX	P16104	Astillero-Lopez 2022	AD / C	Up	0	0	0	Entorhinal Cortex
...	6	yes	H2AX	P16104	Xu 2019	AD / C	Up	0	0	0	Hippocampus
-->	6	yes	HADHA
...	6	yes	HADHA	P40939	Drummond 2022	AD	Present	0	1	0	Hippocampus
...	6	yes	HADHA	P40939	Hondius 2016	AD / C	Up	0	0	0	Hippocampus
...	6	yes	HADHA	P40939	Johnson 2018	AD / C	Up	0	0	0	Frontal Cortex
...	6	yes	HADHA	P40939	Johnson 2018	PCL / C	Up	0	0	0	Frontal Cortex
...	6	yes	HADHA	P40939	Zhang 2018	AD / C	Up	0	0	0	Frontal Cortex
...	6	yes	HADHA	P40939	Drummond 2017	AD	Present	0	1	0	Hippocampus
[truncated: 871 more rows]

## Sheet: DS overlap with Frontal cortex 
TL;DR	Score	In Query?	Gene	Protein	ShortRef	Condition	Direction	NFT	Plaque	CAA	Locations
		yes						0	0		Frontal Cortex
...	31	yes	GFAP	P14136	Johnson 2020	PCL / C	Up	0	0	0	Frontal Cortex
...	31	yes	GFAP	P14136	Wang 2020	AD / C	Up	0	0	0	Frontal Cortex
...	31	yes	GFAP	P14136	Ping 2020	AD / C	Up	0	0	0	Frontal Cortex
...	31	yes	GFAP	P14136	Dai 2018	AD / C	Up	0	0	0	Frontal Cortex
...	31	yes	GFAP	P14136	Wingo 2020	AD / C	Up	0	0	0	Frontal Cortex
...	31	yes	GFAP	P14136	Mendonca 2019	MCI / C	Up	0	0	0	Frontal Cortex
...	31	yes	GFAP	P14136	Mendonca 2019	AD / C	Up	0	0	0	Frontal Cortex
...	28	yes	APP	P05067	Higginbotham 2020	AD / C	Up	0	0	0	Frontal Cortex
...	28	yes	APP	P05067	Wang 2020	AD / C	Up	0	0	0	Frontal Cortex
...	28	yes	APP	P05067	Bai 2020	AD / C	Up	0	0	0	Frontal Cortex
...	28	yes	APP	P05067	Hales 2016	AD / C	Up	0	0	0	Frontal Cortex
...	28	yes	APP	P05067	Hales 2016	MCI / C	Up	0	0	0	Frontal Cortex
...	28	yes	APP	P05067	Hales 2016	PCL / C	Up	0	0	0	Frontal Cortex
...	28	yes	APP	P05067	Johnson 2018	AD / C	Up	0	0	0	Frontal Cortex
...	28	yes	APP	P05067	Johnson 2018	PCL / C	Up	0	0	0	Frontal Cortex
...	28	yes	APP	P05067	Seyfried 2017	AD / C	Up	0	0	0	Frontal Cortex
...	28	yes	APP	P05067	Seyfried 2017	PCL / C	Up	0	0	0	Frontal Cortex
...	26	yes	HSPB1	P04792	Muraoka 2020	AD / C	Up	0	0	0	Frontal Cortex
...	26	yes	HSPB1	P04792	Johnson 2020	AD / C	Up	0	0	0	Frontal Cortex
...	26	yes	HSPB1	P04792	Higginbotham 2020	AD / C	Up	0	0	0	Frontal Cortex
...	26	yes	HSPB1	P04792	Ping 2020	AD / C	Up	0	0	0	Frontal Cortex
...	26	yes	HSPB1	P04792	Dai 2018	AD / C	Up	0	0	0	Frontal Cortex
...	26	yes	HSPB1	P04792	Wingo 2020	AD / C	Up	0	0	0	Frontal Cortex
...	26	yes	HSPB1	P04792	Johnson 2022	AD / C	Up	0	0	0	Frontal Cortex
...	26	yes	HSPB1	P04792	Johnson 2022	PCL / C	Up	0	0	0	Frontal Cortex
...	26	yes	HSPB1	P04792	Johnson 2018	AD / C	Up	0	0	0	Frontal Cortex
...	26	yes	HSPB1	P04792	Seyfried 2017	AD / C	Up	0	0	0	Frontal Cortex
...	26	yes	HSPB1	P04792	Zhang 2018	AD / C	Up	0	0	0	Frontal Cortex
...	25	yes	CD44	P16070	Johnson 2020	AD / C	Up	0	0	0	Frontal Cortex
...	25	yes	CD44	P16070	Johnson 2020	PCL / C	Up	0	0	0	Frontal Cortex
...	25	yes	CD44	P16070	Higginbotham 2020	AD / C	Up	0	0	0	Frontal Cortex
...	25	yes	CD44	P16070	Wang 2020	AD / C	Up	0	0	0	Frontal Cortex
...	25	yes	CD44	P16070	Ping 2020	AD / C	Up	0	0	0	Frontal Cortex
...	25	yes	CD44	P16070	Wingo 2020	AD / C	Up	0	0	0	Frontal Cortex
...	25	yes	CD44	P16070	Johnson 2022	AD / C	Up	0	0	0	Frontal Cortex
...	25	yes	CD44	P16070	Johnson 2022	PCL / C	Up	0	0	0	Frontal Cortex
...	25	yes	CD44	P16070	Johnson 2018	AD / C	Up	0	0	0	Frontal Cortex
...	25	yes	CD44	P16070	Mendonca 2019	AD / C	Up	0	0	0	Frontal Cortex
...	19	yes	APOE	P02649	Johnson 2020	AD / C	Up	0	0	0	Frontal Cortex
...	19	yes	APOE	P02649	Johnson 2020	PCL / C	Up	0	0	0	Frontal Cortex
...	19	yes	APOE	P02649	Higginbotham 2020	AD / C	Up	0	0	0	Frontal Cortex
...	19	yes	APOE	P02649	Wang 2020	AD / C	Up	0	0	0	Frontal Cortex
...	19	yes	APOE	P02649	Dai 2018	AD / C	Up	0	0	0	Frontal Cortex
...	19	yes	APOE	P02649	Ojo 2021b	AD / C	Up	0	0	0	Frontal Cortex
...	19	yes	APOE	P02649	Johnson 2022	AD / C	Up	0	0	0	Frontal Cortex
...	19	yes	APOE	P02649	Johnson 2022	PCL / C	Up	0	0	0	Frontal Cortex
...	19	yes	APOE	P02649	Hales 2016	AD / C	Up	0	0	0	Frontal Cortex
...	19	yes	APOE	P02649	Johnson 2018	AD / C	Up	0	0	0	Frontal Cortex
...	19	yes	APOE	P02649	Seyfried 2017	AD / C	Up	0	0	0	Frontal Cortex
...	19	yes	APOE	P02649	Zhang 2018	AD / C	Up	0	0	0	Frontal Cortex
...	19	yes	CORO1A	P31146	Johnson 2020	AD / C	Down	0	0	0	Frontal Cortex
...	19	yes	CORO1A	P31146	Wingo 2020	AD / C	Down	0	0	0	Frontal Cortex
...	19	yes	CORO1A	P31146	Johnson 2022	AD / C	Down	0	0	0	Frontal Cortex
...	19	yes	CORO1A	P31146	Johnson 2018	AD / C	Down	0	0	0	Frontal Cortex
...	19	yes	CORO1A	P31146	Seyfried 2017	AD / C	Down	0	0	0	Frontal Cortex
...	18	yes	ANXA1	P04083	Muraoka 2020	AD / C	Up	0	0	0	Frontal Cortex
...	18	yes	ANXA1	P04083	Johnson 2020	AD / C	Up	0	0	0	Frontal Cortex
...	18	yes	ANXA1	P04083	Higginbotham 2020	AD / C	Up	0	0	0	Frontal Cortex
...	18	yes	ANXA1	P04083	Wang 2020	AD / C	Up	0	0	0	Frontal Cortex
...	18	yes	ANXA1	P04083	Johnson 2022	AD / C	Up	0	0	0	Frontal Cortex
...	18	yes	ANXA1	P04083	Zhang 2018	AD / C	Up	0	0	0	Frontal Cortex
...	17	yes	VCAN	P13611	Johnson 2020	AD / C	Up	0	0	0	Frontal Cortex
...	17	yes	VCAN	P13611	Ping 2020	AD / C	Up	0	0	0	Frontal Cortex
...	17	yes	VCAN	P13611	Wingo 2020	AD / C	Up	0	0	0	Frontal Cortex
...	17	yes	VCAN	P13611	Johnson 2022	AD / C	Up	0	0	0	Frontal Cortex
...	17	yes	VCAN	P13611	Hales 2016	MCI / C	Down	0	0	0	Frontal Cortex
...	17	yes	VCAN	P13611	Hales 2016	PCL / C	Down	0	0	0	Frontal Cortex
...	17	yes	VCAN	P13611	Mendonca 2019	AD / C	Up	0	0	0	Frontal Cortex
...	16	yes	ANXA5	P08758	Muraoka 2020	AD / C	Up	0	0	0	Frontal Cortex
...	16	yes	ANXA5	P08758	Johnson 2020	AD / C	Up	0	0	0	Frontal Cortex
...	16	yes	ANXA5	P08758	Johnson 2022	AD / C	Up	0	0	0	Frontal Cortex
...	16	yes	ANXA5	P08758	Johnson 2018	AD / C	Up	0	0	0	Frontal Cortex
...	16	yes	ANXA5	P08758	Seyfried 2017	AD / C	Up	0	0	0	Frontal Cortex
...	16	yes	ANXA5	P08758	Zhang 2018	AD / C	Up	0	0	0	Frontal Cortex
...	16	yes	GJA1	P17302	Muraoka 2020	AD / C	Up	0	0	0	Frontal Cortex
...	16	yes	GJA1	P17302	Johnson 2020	AD / C	Up	0	0	0	Frontal Cortex
...	16	yes	GJA1	P17302	Higginbotham 2020	AD / C	Up	0	0	0	Frontal Cortex
...	16	yes	GJA1	P17302	Ping 2020	AD / C	Up	0	0	0	Frontal Cortex
...	16	yes	GJA1	P17302	Dai 2018	AD / C	Up	0	0	0	Frontal Cortex
...	16	yes	GJA1	P17302	Johnson 2022	AD / C	Up	0	0	0	Frontal Cortex
...	16	yes	GJA1	P17302	Johnson 2018	AD / C	Up	0	0	0	Frontal Cortex
...	16	yes	GJA1	P17302	Seyfried 2017	AD / C	Up	0	0	0	Frontal Cortex
...	16	yes	MAPT	P10636	Johnson 2020	AD / C	Up	0	0	0	Frontal Cortex
...	16	yes	MAPT	P10636	Higginbotham 2020	AD / C	Up	0	0	0	Frontal Cortex
...	16	yes	MAPT	P10636	Ping 2020	AD / C	Up	0	0	0	Frontal Cortex
...	16	yes	MAPT	P10636	Donovan 2012	AD / C	Up	0	0	0	Frontal Cortex
...	16	yes	MAPT	P10636	Johnson 2022	AD / C	Up	0	0	0	Frontal Cortex
...	16	yes	MAPT	P10636	Hales 2016	AD / C	Up	0	0	0	Frontal Cortex
...	16	yes	MAPT	P10636	Johnson 2018	AD / C	Up	0	0	0	Frontal Cortex
...	16	yes	PRDX6	P30041	Muraoka 2020	AD / C	Up	0	0	0	Frontal Cortex
...	16	yes	PRDX6	P30041	Johnson 2020	AD / C	Up	0	0	0	Frontal Cortex
...	16	yes	PRDX6	P30041	Johnson 2022	AD / C	Up	0	0	0	Frontal Cortex
...	16	yes	PRDX6	P30041	Johnson 2018	AD / C	Up	0	0	0	Frontal Cortex
...	16	yes	STXBP1	P61764	Johnson 2020	AD / C	Down	0	0	0	Frontal Cortex
...	16	yes	STXBP1	P61764	Johnson 2022	AD / C	Down	0	0	0	Frontal Cortex
...	16	yes	STXBP1	P61764	Johnson 2022	PCL / C	Down	0	0	0	Frontal Cortex
...	16	yes	STXBP1	P61764	Johnson 2018	AD / C	Down	0	0	0	Frontal Cortex
...	16	yes	STXBP1	P61764	Seyfried 2017	AD / C	Down	0	0	0	Frontal Cortex
...	15	yes	CAP2	P40123	Johnson 2020	AD / C	Down	0	0	0	Frontal Cortex
...	15	yes	CAP2	P40123	Wingo 2020	AD / C	Down	0	0	0	Frontal Cortex
...	15	yes	CAP2	P40123	Johnson 2018	AD / C	Down	0	0	0	Frontal Cortex
...	15	yes	CAP2	P40123	Seyfried 2017	AD / C	Down	0	0	0	Frontal Cortex
...	15	yes	CAP2	P40123	Zhang 2018	AD / C	Down	0	0	0	Frontal Cortex
...	15	yes	IDH2	P48735	Johnson 2020	AD / C	Down	0	0	0	Frontal Cortex
...	15	yes	IDH2	P48735	Wingo 2020	AD / C	Down	0	0	0	Frontal Cortex
...	15	yes	IDH2	P48735	Johnson 2022	AD / C	Down	0	0	0	Frontal Cortex
...	15	yes	IDH2	P48735	Hales 2016	AD / C	Up	0	0	0	Frontal Cortex
...	15	yes	IDH2	P48735	Hales 2016	PCL / C	Up	0	0	0	Frontal Cortex
...	15	yes	IDH2	P48735	Johnson 2018	AD / C	Down	0	0	0	Frontal Cortex
...	15	yes	IDH2	P48735	Seyfried 2017	AD / C	Down	0	0	0	Frontal Cortex
...	15	yes	SNAP25	P60880	Johnson 2020	AD / C	Down	0	0	0	Frontal Cortex
...	15	yes	SNAP25	P60880	Dai 2018	AD / C	Down	0	0	0	Frontal Cortex
...	15	yes	SNAP25	P60880	Wingo 2020	AD / C	Down	0	0	0	Frontal Cortex
...	15	yes	SNAP25	P60880	Johnson 2022	AD / C	Down	0	0	0	Frontal Cortex
...	15	yes	SNAP25	P60880	Johnson 2022	PCL / C	Down	0	0	0	Frontal Cortex
...	15	yes	SNAP25	P60880	Johnson 2018	AD / C	Down	0	0	0	Frontal Cortex
...	15	yes	SNAP25	P60880	Seyfried 2017	AD / C	Down	0	0	0	Frontal Cortex
...	15	yes	SNAP25	P60880	Zhang 2018	AD / C	Down	0	0	0	Frontal Cortex
...	15	yes	UCHL1	P09936	Donovan 2012	AD / C	Up	0	0	0	Frontal Cortex
...	15	yes	UCHL1	P09936	Ojo 2021b	AD / C	Up	0	0	0	Frontal Cortex
...	15	yes	UCHL1	P09936	Zhang 2018	AD / C	Down	0	0	0	Frontal Cortex
...	14	yes	AK1	P00568	Johnson 2020	AD / C	Up	0	0	0	Frontal Cortex
...	14	yes	AK1	P00568	Wingo 2020	AD / C	Up	0	0	0	Frontal Cortex
...	14	yes	AK1	P00568	Johnson 2022	AD / C	Up	0	0	0	Frontal Cortex
...	14	yes	AQP4	P55087	Muraoka 2020	AD / C	Up	0	0	0	Frontal Cortex
...	14	yes	AQP4	P55087	Johnson 2022	AD / C	Up	0	0	0	Frontal Cortex
...	14	yes	MAP2	P11137	Muraoka 2020	AD / C	Down	0	0	0	Frontal Cortex
...	14	yes	MAP2	P11137	Johnson 2020	AD / C	Down	0	0	0	Frontal Cortex
...	14	yes	MAP2	P11137	Wang 2020	AD / C	Down	0	0	0	Frontal Cortex
...	14	yes	MAP2	P11137	Wingo 2020	AD / C	Down	0	0	0	Frontal Cortex
...	14	yes	PPP2R1A	P30153	Johnson 2020	AD / C	Down	0	0	0	Frontal Cortex
...	14	yes	PPP2R1A	P30153	Wingo 2020	AD / C	Down	0	0	0	Frontal Cortex
...	14	yes	PPP2R1A	P30153	Johnson 2022	AD / C	Down	0	0	0	Frontal Cortex
...	14	yes	PPP2R1A	P30153	Seyfried 2017	AD / C	Down	0	0	0	Frontal Cortex
...	14	yes	RAB3A	P20336	Johnson 2020	AD / C	Down	0	0	0	Frontal Cortex
...	14	yes	RAB3A	P20336	Johnson 2020	PCL / C	Down	0	0	0	Frontal Cortex
...	14	yes	RAB3A	P20336	Johnson 2022	AD / C	Down	0	0	0	Frontal Cortex
...	14	yes	RAB3A	P20336	Seyfried 2017	AD / C	Down	0	0	0	Frontal Cortex
...	14	yes	RAB3A	P20336	Seyfried 2017	PCL / C	Down	0	0	0	Frontal Cortex
...	13	yes	ARHGDIA	P52565	Johnson 2020	AD / C	Down	0	0	0	Frontal Cortex
...	13	yes	ARHGDIA	P52565	Johnson 2022	AD / C	Down	0	0	0	Frontal Cortex
...	13	yes	ARHGDIA	P52565	Johnson 2018	AD / C	Down	0	0	0	Frontal Cortex
...	13	yes	CSRP1	P21291	Johnson 2020	AD / C	Up	0	0	0	Frontal Cortex
...	13	yes	CSRP1	P21291	Wingo 2020	AD / C	Up	0	0	0	Frontal Cortex
...	13	yes	DNAJC6	O75061	Muraoka 2020	AD / C	Down	0	0	0	Frontal Cortex
...	13	yes	DNAJC6	O75061	Johnson 2020	AD / C	Down	0	0	0	Frontal Cortex
...	13	yes	DNAJC6	O75061	Wingo 2020	AD / C	Down	0	0	0	Frontal Cortex
...	13	yes	DNAJC6	O75061	Johnson 2022	AD / C	Down	0	0	0	Frontal Cortex
...	13	yes	DNAJC6	O75061	Johnson 2018	AD / C	Down	0	0	0	Frontal Cortex
...	13	yes	DNAJC6	O75061	Seyfried 2017	AD / C	Down	0	0	0	Frontal Cortex
...	13	yes	GLS	O94925	Johnson 2020	AD / C	Down	0	0	0	Frontal Cortex
...	13	yes	GLS	O94925	Wingo 2020	AD / C	Down	0	0	0	Frontal Cortex
...	13	yes	GLS	O94925	Johnson 2022	AD / C	Down	0	0	0	Frontal Cortex
...	13	yes	GLS	O94925	Zhang 2018	AD / C	Down	0	0	0	Frontal Cortex
...	13	yes	LRPPRC	P42704	Johnson 2020	AD / C	Down	0	0	0	Frontal Cortex
...	13	yes	LRPPRC	P42704	Wingo 2020	AD / C	Down	0	0	0	Frontal Cortex
...	13	yes	LRPPRC	P42704	Johnson 2022	AD / C	Down	0	0	0	Frontal Cortex
...	13	yes	LRPPRC	P42704	Seyfried 2017	AD / C	Down	0	0	0	Frontal Cortex
...	13	yes	PGD	P52209	Johnson 2020	AD / C	Up	0	0	0	Frontal Cortex
...	13	yes	PGD	P52209	Wingo 2020	AD / C	Up	0	0	0	Frontal Cortex
...	13	yes	PGD	P52209	Johnson 2022	AD / C	Up	0	0	0	Frontal Cortex
...	13	yes	PGD	P52209	Johnson 2022	PCL / C	Up	0	0	0	Frontal Cortex
...	13	yes	PGD	P52209	Johnson 2018	AD / C	Up	0	0	0	Frontal Cortex
...	13	yes	PPIA	P62937	Johnson 2020	AD / C	Up	0	0	0	Frontal Cortex
...	13	yes	PPIA	P62937	Johnson 2018	AD / C	Up	0	0	0	Frontal Cortex
...	13	yes	RAP1GDS1	P52306	Johnson 2022	AD / C	Down	0	0	0	Frontal Cortex
...	13	yes	RAP1GDS1	P52306	Zhang 2018	AD / C	Down	0	0	0	Frontal Cortex
...	13	yes	SUCLG1	P53597	Johnson 2020	AD / C	Down	0	0	0	Frontal Cortex
...	13	yes	SUCLG1	P53597	Wingo 2020	AD / C	Down	0	0	0	Frontal Cortex
...	13	yes	SUCLG1	P53597	Johnson 2022	AD / C	Down	0	0	0	Frontal Cortex
...	13	yes	SUCLG1	P53597	Zhang 2018	AD / C	Down	0	0	0	Frontal Cortex
...	13	yes	UBA1	P22314	Johnson 2020	AD / C	Up	0	0	0	Frontal Cortex
...	13	yes	UBA1	P22314	Wingo 2020	AD / C	Up	0	0	0	Frontal Cortex
...	13	yes	UBA1	P22314	Johnson 2022	AD / C	Up	0	0	0	Frontal Cortex
...	12	yes	AP2A2	O94973	Johnson 2020	AD / C	Down	0	0	0	Frontal Cortex
...	12	yes	AP2A2	O94973	Johnson 2022	AD / C	Down	0	0	0	Frontal Cortex
...	12	yes	AP2A2	O94973	Johnson 2022	PCL / C	Down	0	0	0	Frontal Cortex
...	12	yes	AP2A2	O94973	Johnson 2018	AD / C	Down	0	0	0	Frontal Cortex
...	12	yes	AP2A2	O94973	Seyfried 2017	AD / C	Down	0	0	0	Frontal Cortex
...	12	yes	AP2A2	O94973	Zhang 2018	AD / C	Down	0	0	0	Frontal Cortex
...	12	yes	DLAT	P10515	Johnson 2020	AD / C	Down	0	0	0	Frontal Cortex
...	12	yes	DLAT	P10515	Donovan 2012	AD / C	Down	0	0	0	Frontal Cortex
...	12	yes	DLAT	P10515	Wingo 2020	AD / C	Down	0	0	0	Frontal Cortex
...	12	yes	EPB41L3	Q9Y2J2	Johnson 2020	AD / C	Down	0	0	0	Frontal Cortex
...	12	yes	EPB41L3	Q9Y2J2	Johnson 2022	AD / C	Down	0	0	0	Frontal Cortex
...	12	yes	EPB41L3	Q9Y2J2	Zhang 2018	AD / C	Down	0	0	0	Frontal Cortex
...	12	yes	GAP43	P17677	Johnson 2020	AD / C	Down	0	0	0	Frontal Cortex
...	12	yes	GAP43	P17677	Johnson 2022	AD / C	Down	0	0	0	Frontal Cortex
...	12	yes	GAP43	P17677	Johnson 2018	AD / C	Down	0	0	0	Frontal Cortex
...	12	yes	NDUFA10	O95299	Johnson 2020	AD / C	Down	0	0	0	Frontal Cortex
...	12	yes	NDUFA10	O95299	Wingo 2020	AD / C	Down	0	0	0	Frontal Cortex
...	12	yes	NDUFA10	O95299	Johnson 2022	AD / C	Down	0	0	0	Frontal Cortex
...	12	yes	OXCT1	P55809	Johnson 2022	AD / C	Down	0	0	0	Frontal Cortex
...	12	yes	OXCT1	P55809	Seyfried 2017	AD / C	Down	0	0	0	Frontal Cortex
...	12	yes	PAFAH1B3	Q15102	Johnson 2020	AD / C	Up	0	0	0	Frontal Cortex
...	12	yes	PAFAH1B3	Q15102	Wingo 2020	AD / C	Up	0	0	0	Frontal Cortex
...	12	yes	PAFAH1B3	Q15102	Johnson 2022	AD / C	Up	0	0	0	Frontal Cortex
...	12	yes	PAFAH1B3	Q15102	Johnson 2022	PCL / C	Up	0	0	0	Frontal Cortex
...	12	yes	PAFAH1B3	Q15102	Seyfried 2017	AD / C	Up	0	0	0	Frontal Cortex
...	12	yes	PAFAH1B3	Q15102	Zhang 2018	AD / C	Up	0	0	0	Frontal Cortex
...	12	yes	PREP	P48147	Johnson 2020	AD / C	Down	0	0	0	Frontal Cortex
...	12	yes	PREP	P48147	Johnson 2022	AD / C	Down	0	0	0	Frontal Cortex
...	12	yes	SYT1	P21579	Johnson 2022	AD / C	Down	0	0	0	Frontal Cortex
...	12	yes	SYT1	P21579	Hales 2016	MCI / C	Up	0	0	0	Frontal Cortex
...	12	yes	SYT1	P21579	Johnson 2018	AD / C	Down	0	0	0	Frontal Cortex
...	12	yes	THY1	P04216	Johnson 2020	AD / C	Down	0	0	0	Frontal Cortex
...	12	yes	THY1	P04216	Zhang 2018	AD / C	Down	0	0	0	Frontal Cortex
...	12	yes	WDR1	O75083	Wingo 2020	AD / C	Up	0	0	0	Frontal Cortex
...	12	yes	WDR1	O75083	Johnson 2022	AD / C	Up	0	0	0	Frontal Cortex
...	12	yes	YWHAZ	P63104	Johnson 2018	AD / C	Down	0	0	0	Frontal Cortex
...	12	yes	YWHAZ	P63104	Seyfried 2017	AD / C	Down	0	0	0	Frontal Cortex
...	12	yes	YWHAZ	P63104	Seyfried 2017	PCL / C	Down	0	0	0	Frontal Cortex
...	11	yes	AP2B1	P63010	Johnson 2020	AD / C	Down	0	0	0	Frontal Cortex
...	11	yes	AP2B1	P63010	Wingo 2020	AD / C	Down	0	0	0	Frontal Cortex
...	11	yes	AP2B1	P63010	Johnson 2022	AD / C	Down	0	0	0	Frontal Cortex
...	11	yes	AP2B1	P63010	Seyfried 2017	AD / C	Down	0	0	0	Frontal Cortex
...	11	yes	AP2B1	P63010	Seyfried 2017	PCL / C	Down	0	0	0	Frontal Cortex
...	11	yes	ATP1B2	P14415	Wingo 2020	AD / C	Down	0	0	0	Frontal Cortex
...	11	yes	ATP1B2	P14415	Ojo 2021a	AD / C	Down	0	0	0	Frontal Cortex
...	11	yes	ATP1B2	P14415	Johnson 2022	AD / C	Down	0	0	0	Frontal Cortex
...	11	yes	ATP1B2	P14415	Johnson 2022	PCL / C	Down	0	0	0	Frontal Cortex
...	11	yes	ATP1B2	P14415	Hales 2016	AD / C	Up	0	0	0	Frontal Cortex
...	11	yes	ATP1B2	P14415	Hales 2016	MCI / C	Up	0	0	0	Frontal Cortex
...	11	yes	ATP1B2	P14415	Zhang 2018	AD / C	Down	0	0	0	Frontal Cortex
...	11	yes	CD47	Q08722	Johnson 2020	AD / C	Down	0	0	0	Frontal Cortex
...	11	yes	CD47	Q08722	Ojo 2021a	AD / C	Down	0	0	0	Frontal Cortex
...	11	yes	CD47	Q08722	Johnson 2022	AD / C	Down	0	0	0	Frontal Cortex
...	11	yes	CD47	Q08722	Johnson 2022	PCL / C	Down	0	0	0	Frontal Cortex
...	11	yes	CD47	Q08722	Johnson 2018	AD / C	Down	0	0	0	Frontal Cortex
...	11	yes	CD47	Q08722	Johnson 2018	PCL / C	Down	0	0	0	Frontal Cortex
...	11	yes	CD47	Q08722	Seyfried 2017	AD / C	Down	0	0	0	Frontal Cortex
...	11	yes	CD47	Q08722	Seyfried 2017	PCL / C	Down	0	0	0	Frontal Cortex
...	11	yes	CLTC	Q00610	Johnson 2020	AD / C	Down	0	0	0	Frontal Cortex
...	11	yes	CLTC	Q00610	Seyfried 2017	AD / C	Down	0	0	0	Frontal Cortex
...	11	yes	FASN	P49327	Johnson 2020	AD / C	Up	0	0	0	Frontal Cortex
...	11	yes	FASN	P49327	Johnson 2022	AD / C	Up	0	0	0	Frontal Cortex
...	11	yes	FASN	P49327	Johnson 2018	AD / C	Up	0	0	0	Frontal Cortex
...	11	yes	FGG	P02679	Mendonca 2019	AD / C	Up	0	0	0	Frontal Cortex
...	11	yes	GAPDH	P04406	Johnson 2020	AD / C	Up	0	0	0	Frontal Cortex
...	11	yes	GAPDH	P04406	Wingo 2020	AD / C	Up	0	0	0	Frontal Cortex
...	11	yes	GAPDH	P04406	Johnson 2022	AD / C	Up	0	0	0	Frontal Cortex
...	11	yes	GAPDH	P04406	Johnson 2018	AD / C	Up	0	0	0	Frontal Cortex
...	11	yes	GAPDH	P04406	Johnson 2018	PCL / C	Up	0	0	0	Frontal Cortex
...	11	yes	GAPDH	P04406	Seyfried 2017	PCL / C	Up	0	0	0	Frontal Cortex
...	11	yes	GNAZ	P19086	Johnson 2020	AD / C	Down	0	0	0	Frontal Cortex
...	11	yes	GNAZ	P19086	Johnson 2022	AD / C	Down	0	0	0	Frontal Cortex
...	11	yes	GNAZ	P19086	Johnson 2018	AD / C	Down	0	0	0	Frontal Cortex
...	11	yes	GNAZ	P19086	Seyfried 2017	AD / C	Down	0	0	0	Frontal Cortex
...	11	yes	GNAZ	P19086	Seyfried 2017	PCL / C	Down	0	0	0	Frontal Cortex
...	11	yes	HP	P00738	Hales 2016	AD / C	Down	0	0	0	Frontal Cortex
...	11	yes	HP	P00738	Mendonca 2019	MCI / C	Up	0	0	0	Frontal Cortex
...	11	yes	HP	P00738	Mendonca 2019	AD / C	Up	0	0	0	Frontal Cortex
...	11	yes	IDH3G	P51553	Johnson 2020	AD / C	Down	0	0	0	Frontal Cortex
...	11	yes	IDH3G	P51553	Wingo 2020	AD / C	Down	0	0	0	Frontal Cortex
...	11	yes	IDH3G	P51553	Hales 2016	AD / C	Up	0	0	0	Frontal Cortex
...	11	yes	IDH3G	P51553	Hales 2016	PCL / C	Up	0	0	0	Frontal Cortex
...	11	yes	ITGB1	P05556	Muraoka 2020	AD / C	Up	0	0	0	Frontal Cortex
...	11	yes	ITGB1	P05556	Johnson 2020	AD / C	Up	0	0	0	Frontal Cortex
...	11	yes	ITGB1	P05556	Johnson 2020	PCL / C	Up	0	0	0	Frontal Cortex
...	11	yes	ITGB1	P05556	Wingo 2020	AD / C	Up	0	0	0	Frontal Cortex
...	11	yes	ITGB1	P05556	Johnson 2018	AD / C	Up	0	0	0	Frontal Cortex
...	11	yes	ITGB1	P05556	Zhang 2018	AD / C	Up	0	0	0	Frontal Cortex
...	11	yes	MAP2K4	P45985	Johnson 2020	AD / C	Down	0	0	0	Frontal Cortex
...	11	yes	MAP2K4	P45985	Wingo 2020	AD / C	Down	0	0	0	Frontal Cortex
...	11	yes	MAP2K4	P45985	Johnson 2022	AD / C	Down	0	0	0	Frontal Cortex
...	11	yes	MAP2K4	P45985	Johnson 2018	AD / C	Down	0	0	0	Frontal Cortex
...	11	yes	MAP2K4	P45985	Seyfried 2017	AD / C	Down	0	0	0	Frontal Cortex
...	11	yes	MAP2K4	P45985	Seyfried 2017	PCL / C	Down	0	0	0	Frontal Cortex
...	11	yes	MAPK1	P28482	Johnson 2020	AD / C	Up	0	0	0	Frontal Cortex
...	11	yes	MAPK1	P28482	Wingo 2020	AD / C	Up	0	0	0	Frontal Cortex
...	11	yes	MAPK1	P28482	Johnson 2022	AD / C	Up	0	0	0	Frontal Cortex
...	11	yes	MAPK1	P28482	Zhang 2018	AD / C	Up	0	0	0	Frontal Cortex
...	11	yes	NDUFV1	P49821	Johnson 2020	AD / C	Down	0	0	0	Frontal Cortex
...	11	yes	NDUFV1	P49821	Wingo 2020	AD / C	Down	0	0	0	Frontal Cortex
...	11	yes	NDUFV1	P49821	Hales 2016	MCI / C	Up	0	0	0	Frontal Cortex
...	11	yes	NDUFV1	P49821	Johnson 2018	AD / C	Down	0	0	0	Frontal Cortex
...	11	yes	NDUFV1	P49821	Seyfried 2017	AD / C	Down	0	0	0	Frontal Cortex
...	11	yes	PALM	O75781	Johnson 2020	AD / C	Down	0	0	0	Frontal Cortex
...	11	yes	PALM	O75781	Johnson 2020	PCL / C	Down	0	0	0	Frontal Cortex
...	11	yes	PALM	O75781	Wingo 2020	AD / C	Down	0	0	0	Frontal Cortex
...	11	yes	PALM	O75781	Johnson 2022	AD / C	Down	0	0	0	Frontal Cortex
...	11	yes	PALM	O75781	Johnson 2022	PCL / C	Down	0	0	0	Frontal Cortex
...	11	yes	PALM	O75781	Johnson 2018	AD / C	Down	0	0	0	Frontal Cortex
...	11	yes	PFN2	P35080	Johnson 2020	AD / C	Up	0	0	0	Frontal Cortex
...	11	yes	PFN2	P35080	Johnson 2018	PCL / C	Down	0	0	0	Frontal Cortex
...	11	yes	PKM	P14618	Johnson 2020	AD / C	Up	0	0	0	Frontal Cortex
...	11	yes	PKM	P14618	Seyfried 2017	AD / C	Up	0	0	0	Frontal Cortex
...	11	yes	PKM	P14618	Seyfried 2017	PCL / C	Up	0	0	0	Frontal Cortex
...	11	yes	PRKCG	P05129	Johnson 2020	AD / C	Down	0	0	0	Frontal Cortex
...	11	yes	PRKCG	P05129	Johnson 2022	AD / C	Down	0	0	0	Frontal Cortex
...	11	yes	PRKCG	P05129	Seyfried 2017	AD / C	Down	0	0	0	Frontal Cortex
...	11	yes	PRKCG	P05129	Zhang 2018	AD / C	Down	0	0	0	Frontal Cortex
...	11	yes	QDPR	P09417	Johnson 2020	AD / C	Up	0	0	0	Frontal Cortex
...	11	yes	QDPR	P09417	Wingo 2020	AD / C	Up	0	0	0	Frontal Cortex
...	11	yes	QDPR	P09417	Johnson 2022	AD / C	Up	0	0	0	Frontal Cortex
...	11	yes	QDPR	P09417	Johnson 2018	AD / C	Up	0	0	0	Frontal Cortex
...	11	yes	RALA	P11233	Johnson 2020	AD / C	Down	0	0	0	Frontal Cortex
...	11	yes	RALA	P11233	Johnson 2020	PCL / C	Down	0	0	0	Frontal Cortex
...	11	yes	RALA	P11233	Ojo 2021a	AD / C	Down	0	0	0	Frontal Cortex
...	11	yes	RALA	P11233	Johnson 2022	AD / C	Down	0	0	0	Frontal Cortex
...	11	yes	RALA	P11233	Johnson 2022	PCL / C	Down	0	0	0	Frontal Cortex
...	11	yes	RALA	P11233	Johnson 2018	PCL / C	Down	0	0	0	Frontal Cortex
...	11	yes	SIRPA	P78324	Johnson 2020	AD / C	Down	0	0	0	Frontal Cortex
...	11	yes	SIRPA	P78324	Johnson 2020	PCL / C	Down	0	0	0	Frontal Cortex
...	11	yes	SIRPA	P78324	Johnson 2022	AD / C	Down	0	0	0	Frontal Cortex
...	11	yes	SIRPA	P78324	Johnson 2022	PCL / C	Down	0	0	0	Frontal Cortex
...	11	yes	SIRPA	P78324	Johnson 2018	AD / C	Down	0	0	0	Frontal Cortex
...	11	yes	SIRPA	P78324	Seyfried 2017	AD / C	Down	0	0	0	Frontal Cortex
...	11	yes	SIRPA	P78324	Zhang 2018	AD / C	Down	0	0	0	Frontal Cortex
...	11	yes	TKT	P29401	Johnson 2020	AD / C	Up	0	0	0	Frontal Cortex
...	11	yes	TKT	P29401	Wingo 2020	AD / C	Up	0	0	0	Frontal Cortex
...	11	yes	TKT	P29401	Johnson 2018	AD / C	Up	0	0	0	Frontal Cortex
...	11	yes	TKT	P29401	Seyfried 2017	AD / C	Up	0	0	0	Frontal Cortex
...	10	yes	ATP2B1	P20020	Johnson 2022	AD / C	Down	0	0	0	Frontal Cortex
...	10	yes	ATP2B1	P20020	Johnson 2018	AD / C	Down	0	0	0	Frontal Cortex
...	10	yes	ATP2B1	P20020	Seyfried 2017	AD / C	Down	0	0	0	Frontal Cortex
...	10	yes	BLVRB	P30043	Johnson 2020	AD / C	Up	0	0	0	Frontal Cortex
...	10	yes	BLVRB	P30043	Johnson 2022	AD / C	Up	0	0	0	Frontal Cortex
...	10	yes	BLVRB	P30043	Hales 2016	PCL / C	Up	0	0	0	Frontal Cortex
...	10	yes	CBR1	P16152	Wingo 2020	AD / C	Up	0	0	0	Frontal Cortex
...	10	yes	CBR1	P16152	Johnson 2022	AD / C	Up	0	0	0	Frontal Cortex
...	10	yes	CRIP2	P52943	Johnson 2020	AD / C	Down	0	0	0	Frontal Cortex
...	10	yes	CRIP2	P52943	Johnson 2022	AD / C	Down	0	0	0	Frontal Cortex
...	10	yes	CRIP2	P52943	Johnson 2022	PCL / C	Down	0	0	0	Frontal Cortex
...	10	yes	CRIP2	P52943	Johnson 2018	AD / C	Down	0	0	0	Frontal Cortex
...	10	yes	CRIP2	P52943	Seyfried 2017	AD / C	Down	0	0	0	Frontal Cortex
...	10	yes	FGB	P02675	Mendonca 2019	AD / C	Up	0	0	0	Frontal Cortex
...	10	yes	FTL	P02792	Muraoka 2020	AD / C	Up	0	0	0	Frontal Cortex
...	10	yes	FTL	P02792	Johnson 2020	AD / C	Up	0	0	0	Frontal Cortex
...	10	yes	HSP90AB1	P08238	Muraoka 2020	AD / C	Up	0	0	0	Frontal Cortex
...	10	yes	HSP90AB1	P08238	Johnson 2020	AD / C	Up	0	0	0	Frontal Cortex
...	10	yes	OPA1	O60313	Johnson 2020	AD / C	Down	0	0	0	Frontal Cortex
...	10	yes	OPA1	O60313	Wingo 2020	AD / C	Down	0	0	0	Frontal Cortex
...	10	yes	OPA1	O60313	Johnson 2022	AD / C	Down	0	0	0	Frontal Cortex
...	10	yes	OPA1	O60313	Zhang 2018	AD / C	Down	0	0	0	Frontal Cortex
...	10	yes	PDHA1	P08559	Johnson 2020	AD / C	Down	0	0	0	Frontal Cortex
...	10	yes	PDHA1	P08559	Wingo 2020	AD / C	Down	0	0	0	Frontal Cortex
...	10	yes	PDHA1	P08559	Johnson 2022	AD / C	Down	0	0	0	Frontal Cortex
...	10	yes	PDHA1	P08559	Johnson 2018	AD / C	Down	0	0	0	Frontal Cortex
...	10	yes	PDHB	P11177	Johnson 2020	AD / C	Down	0	0	0	Frontal Cortex
...	10	yes	PDHB	P11177	Wingo 2020	AD / C	Down	0	0	0	Frontal Cortex
...	10	yes	PDHB	P11177	Johnson 2022	AD / C	Down	0	0	0	Frontal Cortex
...	10	yes	PDHB	P11177	Johnson 2018	AD / C	Down	0	0	0	Frontal Cortex
...	10	yes	PDIA3	P30101	Johnson 2020	AD / C	Up	0	0	0	Frontal Cortex
...	10	yes	PDIA3	P30101	Zhang 2018	AD / C	Up	0	0	0	Frontal Cortex
...	10	yes	PGAM1	P18669	Johnson 2022	AD / C	Down	0	0	0	Frontal Cortex
...	10	yes	RAC1	P63000	Johnson 2020	AD / C	Down	0	0	0	Frontal Cortex
...	10	yes	RAC1	P63000	Johnson 2022	AD / C	Down	0	0	0	Frontal Cortex
...	10	yes	RAC1	P63000	Johnson 2022	PCL / C	Down	0	0	0	Frontal Cortex
...	10	yes	RAC1	P63000	Zhang 2018	AD / C	Down	0	0	0	Frontal Cortex
...	10	yes	RNH1	P13489	Johnson 2020	AD / C	Up	0	0	0	Frontal Cortex
...	10	yes	RNH1	P13489	Johnson 2022	AD / C	Up	0	0	0	Frontal Cortex
...	10	yes	RNH1	P13489	Johnson 2018	AD / C	Up	0	0	0	Frontal Cortex
...	10	yes	RNH1	P13489	Johnson 2018	PCL / C	Up	0	0	0	Frontal Cortex
...	9	yes	ABAT	P80404	Johnson 2022	AD / C	Down	0	0	0	Frontal Cortex
...	9	yes	ABAT	P80404	Hales 2016	AD / C	Up	0	0	0	Frontal Cortex
...	9	yes	ABAT	P80404	Hales 2016	MCI / C	Up	0	0	0	Frontal Cortex
...	9	yes	ABAT	P80404	Zhang 2018	AD / C	Up	0	0	0	Frontal Cortex
...	9	yes	ATP1B1	P05026	Johnson 2020	AD / C	Down	0	0	0	Frontal Cortex
...	9	yes	ATP1B1	P05026	Johnson 2022	AD / C	Down	0	0	0	Frontal Cortex
...	9	yes	ATP1B1	P05026	Zhang 2018	AD / C	Down	0	0	0	Frontal Cortex
...	9	yes	ATP5PF	P18859	Johnson 2020	AD / C	Down	0	0	0	Frontal Cortex
...	9	yes	ATP5PF	P18859	Johnson 2022	AD / C	Down	0	0	0	Frontal Cortex
...	9	yes	BASP1	P80723	Johnson 2020	AD / C	Down	0	0	0	Frontal Cortex
...	9	yes	BASP1	P80723	Ojo 2021a	AD / C	Down	0	0	0	Frontal Cortex
...	9	yes	BASP1	P80723	Johnson 2022	AD / C	Down	0	0	0	Frontal Cortex
...	9	yes	COX5A	P20674	Johnson 2020	AD / C	Down	0	0	0	Frontal Cortex
...	9	yes	COX5A	P20674	Wingo 2020	AD / C	Down	0	0	0	Frontal Cortex
...	9	yes	COX5A	P20674	Johnson 2022	AD / C	Down	0	0	0	Frontal Cortex
...	9	yes	COX5A	P20674	Zhang 2018	AD / C	Down	0	0	0	Frontal Cortex
...	9	yes	COX5B	P10606	Johnson 2020	AD / C	Down	0	0	0	Frontal Cortex
...	9	yes	COX5B	P10606	Wingo 2020	AD / C	Down	0	0	0	Frontal Cortex
...	9	yes	COX5B	P10606	Johnson 2022	AD / C	Down	0	0	0	Frontal Cortex
...	9	yes	DUSP3	P51452	Johnson 2020	AD / C	Down	0	0	0	Frontal Cortex
...	9	yes	GPI	P06744	Johnson 2020	AD / C	Up	0	0	0	Frontal Cortex
...	9	yes	GPI	P06744	Wingo 2020	AD / C	Up	0	0	0	Frontal Cortex
...	9	yes	GSN	P06396	Johnson 2020	AD / C	Up	0	0	0	Frontal Cortex
...	9	yes	GSN	P06396	Wingo 2020	AD / C	Up	0	0	0	Frontal Cortex
...	9	yes	GSN	P06396	Johnson 2022	AD / C	Up	0	0	0	Frontal Cortex
...	9	yes	H4C1; H4C2; H4C3; H4C4; H4C5; H4C6; H4C8; H4C9; H4C11; H4C12; H4C13; H4C14; H4C15; H4-16	P62805	Johnson 2020	AD / C	Up	0	0	0	Frontal Cortex
...	9	yes	H4C1; H4C2; H4C3; H4C4; H4C5; H4C6; H4C8; H4C9; H4C11; H4C12; H4C13; H4C14; H4C15; H4-16	P62805	Johnson 2018	AD / C	Up	0	0	0	Frontal Cortex
...	9	yes	H4C1; H4C2; H4C3; H4C4; H4C5; H4C6; H4C8; H4C9; H4C11; H4C12; H4C13; H4C14; H4C15; H4-16	P62805	Seyfried 2017	AD / C	Up	0	0	0	Frontal Cortex
...	9	yes	HSPD1	P10809	Johnson 2020	AD / C	Down	0	0	0	Frontal Cortex
...	9	yes	HSPD1	P10809	Wingo 2020	AD / C	Down	0	0	0	Frontal Cortex
...	9	yes	HSPD1	P10809	Johnson 2022	AD / C	Down	0	0	0	Frontal Cortex
...	9	yes	IDH3A	P50213	Wingo 2020	AD / C	Down	0	0	0	Frontal Cortex
...	9	yes	KRAS	P01116	Johnson 2020	AD / C	Down	0	0	0	Frontal Cortex
...	9	yes	KRAS	P01116	Johnson 2022	AD / C	Down	0	0	0	Frontal Cortex
...	9	yes	KRAS	P01116	Johnson 2022	PCL / C	Down	0	0	0	Frontal Cortex
...	9	yes	KRAS	P01116	Johnson 2018	AD / C	Down	0	0	0	Frontal Cortex
...	9	yes	KRAS	P01116	Seyfried 2017	AD / C	Down	0	0	0	Frontal Cortex
...	9	yes	NPEPPS	P55786	Johnson 2020	AD / C	Up	0	0	0	Frontal Cortex
...	9	yes	NPEPPS	P55786	Wingo 2020	AD / C	Up	0	0	0	Frontal Cortex
...	9	yes	PHB	P35232	Muraoka 2020	AD / C	Up	0	0	0	Frontal Cortex
...	9	yes	PHB	P35232	Johnson 2020	AD / C	Down	0	0	0	Frontal Cortex
...	9	yes	PHB	P35232	Johnson 2022	AD / C	Down	0	0	0	Frontal Cortex
...	9	yes	PHB	P35232	Hales 2016	AD / C	Down	0	0	0	Frontal Cortex
...	9	yes	PHB	P35232	Hales 2016	PCL / C	Down	0	0	0	Frontal Cortex
...	9	yes	PRDX5	P30044	Ojo 2021b	AD / C	Up	0	0	0	Frontal Cortex
...	9	yes	PRDX5	P30044	Johnson 2022	AD / C	Up	0	0	0	Frontal Cortex
...	9	yes	PRDX5	P30044	Johnson 2022	PCL / C	Up	0	0	0	Frontal Cortex
...	9	yes	PRDX5	P30044	Seyfried 2017	AD / C	Up	0	0	0	Frontal Cortex
...	9	yes	PYGB	P11216	Johnson 2020	AD / C	Up	0	0	0	Frontal Cortex
...	9	yes	PYGB	P11216	Johnson 2018	AD / C	Up	0	0	0	Frontal Cortex
...	9	yes	PYGB	P11216	Seyfried 2017	AD / C	Up	0	0	0	Frontal Cortex
...	9	yes	PYGB	P11216	Zhang 2018	AD / C	Up	0	0	0	Frontal Cortex
...	9	yes	RTN3	O95197	Johnson 2020	AD / C	Down	0	0	0	Frontal Cortex
...	9	yes	RTN3	O95197	Johnson 2022	AD / C	Down	0	0	0	Frontal Cortex
...	9	yes	RTN3	O95197	Johnson 2022	PCL / C	Down	0	0	0	Frontal Cortex
...	9	yes	RTN3	O95197	Johnson 2018	AD / C	Down	0	0	0	Frontal Cortex
...	9	yes	RTN3	O95197	Seyfried 2017	AD / C	Down	0	0	0	Frontal Cortex
...	9	yes	RTN3	O95197	Zhang 2018	AD / C	Down	0	0	0	Frontal Cortex
...	9	yes	SOD1	P00441	Johnson 2018	AD / C	Up	0	0	0	Frontal Cortex
...	9	yes	SOD1	P00441	Johnson 2018	PCL / C	Up	0	0	0	Frontal Cortex
...	9	yes	STX1B	P61266	Johnson 2020	AD / C	Down	0	0	0	Frontal Cortex
...	9	yes	STX1B	P61266	Johnson 2022	AD / C	Down	0	0	0	Frontal Cortex
...	9	yes	STX1B	P61266	Johnson 2022	PCL / C	Down	0	0	0	Frontal Cortex
...	9	yes	TPI1	P60174	Ojo 2021b	AD / C	Up	0	0	0	Frontal Cortex
...	9	yes	TPI1	P60174	Johnson 2018	AD / C	Up	0	0	0	Frontal Cortex
...	9	yes	TPI1	P60174	Seyfried 2017	PCL / C	Down	0	0	0	Frontal Cortex
...	9	yes	TPPP	O94811	Johnson 2020	AD / C	Down	0	0	0	Frontal Cortex
...	9	yes	TPPP	O94811	Johnson 2020	PCL / C	Down	0	0	0	Frontal Cortex
...	9	yes	UQCRB	P14927	Johnson 2020	AD / C	Down	0	0	0	Frontal Cortex
...	9	yes	UQCRB	P14927	Wingo 2020	AD / C	Down	0	0	0	Frontal Cortex
...	9	yes	UQCRB	P14927	Hales 2016	PCL / C	Down	0	0	0	Frontal Cortex
...	9	yes	VSNL1	P62760	Muraoka 2020	AD / C	Up	0	0	0	Frontal Cortex
...	9	yes	VSNL1	P62760	Johnson 2018	AD / C	Down	0	0	0	Frontal Cortex
...	9	yes	VSNL1	P62760	Seyfried 2017	AD / C	Down	0	0	0	Frontal Cortex
...	8	yes	A2M	P01023	Zhang 2018	AD / C	Up	0	0	0	Frontal Cortex
...	8	yes	A2M	P01023	Mendonca 2019	AD / C	Up	0	0	0	Frontal Cortex
...	8	yes	AKR1A1	P14550	Johnson 2020	AD / C	Up	0	0	0	Frontal Cortex
...	8	yes	ANK2	Q01484	Johnson 2020	PCL / C	Down	0	0	0	Frontal Cortex
...	8	yes	ATP5PO	P48047	Johnson 2020	AD / C	Down	0	0	0	Frontal Cortex
...	8	yes	ATP5PO	P48047	Wingo 2020	AD / C	Down	0	0	0	Frontal Cortex
...	8	yes	ATP5PO	P48047	Johnson 2022	AD / C	Down	0	0	0	Frontal Cortex
...	8	yes	ATP5PO	P48047	Zhang 2018	AD / C	Down	0	0	0	Frontal Cortex
...	8	yes	ATP6V1B2	P21281	Johnson 2020	AD / C	Down	0	0	0	Frontal Cortex
...	8	yes	ATP6V1B2	P21281	Johnson 2022	AD / C	Down	0	0	0	Frontal Cortex
...	8	yes	ATP6V1E1	P36543	Muraoka 2020	AD / C	Down	0	0	0	Frontal Cortex
...	8	yes	ATP6V1E1	P36543	Johnson 2018	AD / C	Down	0	0	0	Frontal Cortex
...	8	yes	ATP6V1E1	P36543	Seyfried 2017	AD / C	Down	0	0	0	Frontal Cortex
...	8	yes	CDC42	P60953	Johnson 2020	AD / C	Down	0	0	0	Frontal Cortex
...	8	yes	CDC42	P60953	Johnson 2022	AD / C	Down	0	0	0	Frontal Cortex
...	8	yes	CDC42	P60953	Johnson 2022	PCL / C	Down	0	0	0	Frontal Cortex
...	8	yes	CDC42	P60953	Johnson 2018	AD / C	Down	0	0	0	Frontal Cortex
...	8	yes	CDC42	P60953	Seyfried 2017	AD / C	Down	0	0	0	Frontal Cortex
...	8	yes	CLTB	P09497	Johnson 2018	AD / C	Up	0	0	0	Frontal Cortex
...	8	yes	CRKL	P46109	Johnson 2022	AD / C	Up	0	0	0	Frontal Cortex
...	8	yes	CRKL	P46109	Zhang 2018	AD / C	Up	0	0	0	Frontal Cortex
...	8	yes	CYC1	P08574	Johnson 2020	AD / C	Down	0	0	0	Frontal Cortex
...	8	yes	CYC1	P08574	Wingo 2020	AD / C	Down	0	0	0	Frontal Cortex
...	8	yes	CYC1	P08574	Johnson 2022	AD / C	Down	0	0	0	Frontal Cortex
...	8	yes	CYC1	P08574	Zhang 2018	AD / C	Down	0	0	0	Frontal Cortex
...	8	yes	DIRAS1	O95057	Wingo 2020	AD / C	Down	0	0	0	Frontal Cortex
...	8	yes	DIRAS1	O95057	Johnson 2022	AD / C	Down	0	0	0	Frontal Cortex
...	8	yes	DIRAS1	O95057	Johnson 2022	PCL / C	Down	0	0	0	Frontal Cortex
...	8	yes	DIRAS1	O95057	Seyfried 2017	AD / C	Down	0	0	0	Frontal Cortex
...	8	yes	DLD	P09622	Johnson 2020	AD / C	Down	0	0	0	Frontal Cortex
...	8	yes	DLD	P09622	Wingo 2020	AD / C	Down	0	0	0	Frontal Cortex
...	8	yes	DLD	P09622	Johnson 2022	AD / C	Down	0	0	0	Frontal Cortex
...	8	yes	DLD	P09622	Seyfried 2017	AD / C	Down	0	0	0	Frontal Cortex
...	8	yes	DSTN	P60981	Johnson 2022	AD / C	Down	0	0	0	Frontal Cortex
...	8	yes	ERLIN2	O94905	Johnson 2020	AD / C	Up	0	0	0	Frontal Cortex
...	8	yes	ERLIN2	O94905	Wingo 2020	AD / C	Up	0	0	0	Frontal Cortex
...	8	yes	ERLIN2	O94905	Johnson 2022	AD / C	Up	0	0	0	Frontal Cortex
...	8	yes	ERLIN2	O94905	Johnson 2018	AD / C	Up	0	0	0	Frontal Cortex
...	8	yes	GNB2	P62879	Seyfried 2017	PCL / C	Down	0	0	0	Frontal Cortex
...	8	yes	HMOX2	P30519	Johnson 2020	AD / C	Down	0	0	0	Frontal Cortex
...	8	yes	HMOX2	P30519	Wingo 2020	AD / C	Down	0	0	0	Frontal Cortex
...	8	yes	HSPE1	P61604	Hales 2016	AD / C	Down	0	0	0	Frontal Cortex
...	8	yes	HSPE1	P61604	Seyfried 2017	AD / C	Down	0	0	0	Frontal Cortex
...	8	yes	HSPE1	P61604	Seyfried 2017	PCL / C	Down	0	0	0	Frontal Cortex
...	8	yes	LDHB	P07195	Johnson 2020	AD / C	Up	0	0	0	Frontal Cortex
...	8	yes	LDHB	P07195	Wingo 2020	AD / C	Up	0	0	0	Frontal Cortex
...	8	yes	LDHB	P07195	Johnson 2022	AD / C	Up	0	0	0	Frontal Cortex
...	8	yes	LDHB	P07195	Johnson 2018	AD / C	Up	0	0	0	Frontal Cortex
...	8	yes	MTHFD1	P11586	Johnson 2020	AD / C	Up	0	0	0	Frontal Cortex
...	8	yes	MTHFD1	P11586	Wingo 2020	AD / C	Up	0	0	0	Frontal Cortex
...	8	yes	MTHFD1	P11586	Johnson 2022	AD / C	Up	0	0	0	Frontal Cortex
...	8	yes	MTHFD1	P11586	Zhang 2018	AD / C	Up	0	0	0	Frontal Cortex
...	8	yes	NDUFS1	P28331	Johnson 2020	AD / C	Down	0	0	0	Frontal Cortex
...	8	yes	NDUFS1	P28331	Wingo 2020	AD / C	Down	0	0	0	Frontal Cortex
...	8	yes	NDUFS1	P28331	Johnson 2022	AD / C	Down	0	0	0	Frontal Cortex
...	8	yes	NDUFS3	O75489	Johnson 2020	AD / C	Down	0	0	0	Frontal Cortex
...	8	yes	NDUFS3	O75489	Johnson 2022	AD / C	Down	0	0	0	Frontal Cortex
...	8	yes	NDUFS3	O75489	Johnson 2018	AD / C	Down	0	0	0	Frontal Cortex
...	8	yes	PEBP1	P30086	Johnson 2022	AD / C	Up	0	0	0	Frontal Cortex
...	8	yes	PEBP1	P30086	Johnson 2022	PCL / C	Up	0	0	0	Frontal Cortex
...	8	yes	PEBP1	P30086	Zhang 2018	AD / C	Up	0	0	0	Frontal Cortex
...	8	yes	PFN1	P07737	Johnson 2020	AD / C	Up	0	0	0	Frontal Cortex
...	8	yes	PFN1	P07737	Zhang 2018	AD / C	Up	0	0	0	Frontal Cortex
...	8	yes	PLP1	P60201	Ojo 2021b	AD / C	Up	0	0	0	Frontal Cortex
...	8	yes	PLP1	P60201	Johnson 2018	PCL / C	Up	0	0	0	Frontal Cortex
...	8	yes	PLP1	P60201	Zhang 2018	AD / C	Down	0	0	0	Frontal Cortex
...	8	yes	PURA	Q00577	Johnson 2020	AD / C	Down	0	0	0	Frontal Cortex
...	8	yes	PURA	Q00577	Johnson 2022	AD / C	Down	0	0	0	Frontal Cortex
...	8	yes	PURA	Q00577	Johnson 2018	AD / C	Down	0	0	0	Frontal Cortex
...	8	yes	PURA	Q00577	Johnson 2018	PCL / C	Down	0	0	0	Frontal Cortex
...	8	yes	RPS2	P15880	Wingo 2020	AD / C	Down	0	0	0	Frontal Cortex
...	8	yes	RPS2	P15880	Ojo 2021b	AD / C	Down	0	0	0	Frontal Cortex
...	8	yes	RPS2	P15880	Johnson 2022	AD / C	Down	0	0	0	Frontal Cortex
...	8	yes	S100B	P04271	Johnson 2020	AD / C	Up	0	0	0	Frontal Cortex
...	8	yes	S100B	P04271	Johnson 2022	AD / C	Up	0	0	0	Frontal Cortex
...	8	yes	S100B	P04271	Johnson 2018	AD / C	Up	0	0	0	Frontal Cortex
...	8	yes	SLC25A3	Q00325	Johnson 2020	AD / C	Down	0	0	0	Frontal Cortex
...	8	yes	SLC25A3	Q00325	Wingo 2020	AD / C	Down	0	0	0	Frontal Cortex
...	8	yes	SLC25A3	Q00325	Johnson 2022	AD / C	Down	0	0	0	Frontal Cortex
...	8	yes	SLC25A3	Q00325	Zhang 2018	AD / C	Down	0	0	0	Frontal Cortex
...	8	yes	SNAP91	O60641	Johnson 2022	AD / C	Down	0	0	0	Frontal Cortex
...	8	yes	SNAP91	O60641	Johnson 2018	AD / C	Down	0	0	0	Frontal Cortex
...	8	yes	SYN1	P17600	Johnson 2018	PCL / C	Down	0	0	0	Frontal Cortex
...	8	yes	SYN1	P17600	Seyfried 2017	PCL / C	Down	0	0	0	Frontal Cortex
...	7	yes	AARS1	P49588	Muraoka 2020	AD / C	Up	0	0	0	Frontal Cortex
...	7	yes	AARS1	P49588	Johnson 2018	PCL / C	Up	0	0	0	Frontal Cortex
...	7	yes	ACLY	P53396	Johnson 2020	AD / C	Up	0	0	0	Frontal Cortex
...	7	yes	ADD2	P35612	Johnson 2020	AD / C	Down	0	0	0	Frontal Cortex
...	7	yes	ADD2	P35612	Seyfried 2017	AD / C	Down	0	0	0	Frontal Cortex
...	7	yes	ATP1A1	P05023	Wingo 2020	AD / C	Down	0	0	0	Frontal Cortex
...	7	yes	ATP1A1	P05023	Johnson 2022	AD / C	Down	0	0	0	Frontal Cortex
...	7	yes	ATP1A1	P05023	Zhang 2018	AD / C	Down	0	0	0	Frontal Cortex
...	7	yes	CACNA2D1	P54289	Johnson 2020	AD / C	Down	0	0	0	Frontal Cortex
...	7	yes	CACNA2D1	P54289	Johnson 2022	AD / C	Down	0	0	0	Frontal Cortex
...	7	yes	CACNA2D1	P54289	Seyfried 2017	AD / C	Down	0	0	0	Frontal Cortex
...	7	yes	CALR	P27797	Johnson 2020	AD / C	Up	0	0	0	Frontal Cortex
...	7	yes	ENO2	P09104	Johnson 2020	AD / C	Up	0	0	0	Frontal Cortex
...	7	yes	ENO2	P09104	Johnson 2022	AD / C	Up	0	0	0	Frontal Cortex
...	7	yes	FTH1	P02794	Muraoka 2020	AD / C	Up	0	0	0	Frontal Cortex
...	7	yes	GOT2	P00505	Donovan 2012	AD / C	Down	0	0	0	Frontal Cortex
...	7	yes	GOT2	P00505	Seyfried 2017	AD / C	Up	0	0	0	Frontal Cortex
...	7	yes	GPM6A	P51674	Muraoka 2020	AD / C	Up	0	0	0	Frontal Cortex
...	7	yes	GPM6A	P51674	Johnson 2022	AD / C	Down	0	0	0	Frontal Cortex
...	7	yes	GPM6A	P51674	Johnson 2022	PCL / C	Down	0	0	0	Frontal Cortex
...	7	yes	GSTM3	P21266	Ping 2020	AD / C	Up	0	0	0	Frontal Cortex
...	7	yes	HBA1; HBA2	P69905	Johnson 2022	AD / C	Up	0	0	0	Frontal Cortex
...	7	yes	HBA1; HBA2	P69905	Zhang 2018	AD / C	Up	0	0	0	Frontal Cortex
...	7	yes	HBA1; HBA2	P69905	Mendonca 2019	AD / C	Up	0	0	0	Frontal Cortex
...	7	yes	HK1	P19367	Johnson 2020	AD / C	Down	0	0	0	Frontal Cortex
...	7	yes	HK1	P19367	Johnson 2022	AD / C	Down	0	0	0	Frontal Cortex
...	7	yes	HNRNPH1	P31943	Johnson 2020	AD / C	Up	0	0	0	Frontal Cortex
...	7	yes	HNRNPH1	P31943	Johnson 2022	AD / C	Up	0	0	0	Frontal Cortex
...	7	yes	HNRNPH1	P31943	Seyfried 2017	AD / C	Up	0	0	0	Frontal Cortex
...	7	yes	HNRNPU	Q00839	Johnson 2020	AD / C	Up	0	0	0	Frontal Cortex
...	7	yes	HNRNPU	Q00839	Ojo 2021b	AD / C	Up	0	0	0	Frontal Cortex
...	7	yes	HNRNPU	Q00839	Johnson 2022	AD / C	Up	0	0	0	Frontal Cortex
...	7	yes	HPRT1	P00492	Johnson 2020	AD / C	Down	0	0	0	Frontal Cortex
...	7	yes	HPRT1	P00492	Johnson 2020	PCL / C	Down	0	0	0	Frontal Cortex
...	7	yes	HPRT1	P00492	Johnson 2018	AD / C	Down	0	0	0	Frontal Cortex
...	7	yes	HPRT1	P00492	Seyfried 2017	AD / C	Down	0	0	0	Frontal Cortex
...	7	yes	LAMP2	P13473	Higginbotham 2020	AD / C	Up	0	0	0	Frontal Cortex
...	7	yes	LAMP2	P13473	Wingo 2020	AD / C	Up	0	0	0	Frontal Cortex
...	7	yes	LAMP2	P13473	Johnson 2018	AD / C	Up	0	0	0	Frontal Cortex
...	7	yes	LETM1	O95202	Johnson 2020	AD / C	Down	0	0	0	Frontal Cortex
...	7	yes	LETM1	O95202	Ojo 2021b	AD / C	Down	0	0	0	Frontal Cortex
...	7	yes	LETM1	O95202	Johnson 2022	AD / C	Down	0	0	0	Frontal Cortex
...	7	yes	LY6H	O94772	Johnson 2022	AD / C	Down	0	0	0	Frontal Cortex
...	7	yes	LY6H	O94772	Johnson 2022	PCL / C	Down	0	0	0	Frontal Cortex
...	7	yes	LY6H	O94772	Hales 2016	MCI / C	Up	0	0	0	Frontal Cortex
...	7	yes	MBP	P02686	Ojo 2021b	AD / C	Up	0	0	0	Frontal Cortex
...	7	yes	MBP	P02686	Hales 2016	MCI / C	Down	0	0	0	Frontal Cortex
...	7	yes	MBP	P02686	Hales 2016	PCL / C	Down	0	0	0	Frontal Cortex
...	7	yes	MDH1	P40925	Johnson 2020	AD / C	Up	0	0	0	Frontal Cortex
...	7	yes	MDH2	P40926	Johnson 2020	AD / C	Down	0	0	0	Frontal Cortex
...	7	yes	MDH2	P40926	Johnson 2022	AD / C	Down	0	0	0	Frontal Cortex
...	7	yes	NCAM1	P13591	Johnson 2022	AD / C	Down	0	0	0	Frontal Cortex
...	7	yes	NCAM1	P13591	Seyfried 2017	AD / C	Up	0	0	0	Frontal Cortex
...	7	yes	NCAM1	P13591	Zhang 2018	AD / C	Down	0	0	0	Frontal Cortex
...	7	yes	NDUFS2	O75306	Johnson 2020	AD / C	Down	0	0	0	Frontal Cortex
...	7	yes	NDUFS2	O75306	Wingo 2020	AD / C	Down	0	0	0	Frontal Cortex
...	7	yes	NDUFS2	O75306	Johnson 2022	AD / C	Down	0	0	0	Frontal Cortex
...	7	yes	NDUFS2	O75306	Seyfried 2017	AD / C	Down	0	0	0	Frontal Cortex
...	7	yes	NSF	P46459	Johnson 2018	PCL / C	Down	0	0	0	Frontal Cortex
...	7	yes	PGK1	P00558	Johnson 2020	AD / C	Up	0	0	0	Frontal Cortex
...	7	yes	PRNP	P04156	Johnson 2020	AD / C	Up	0	0	0	Frontal Cortex
...	7	yes	PRNP	P04156	Zhang 2018	AD / C	Down	0	0	0	Frontal Cortex
...	7	yes	PSAP	P07602	Seyfried 2017	AD / C	Up	0	0	0	Frontal Cortex
...	7	yes	PSMA6	P60900	Johnson 2020	AD / C	Up	0	0	0	Frontal Cortex
...	7	yes	PSMA6	P60900	Johnson 2022	AD / C	Up	0	0	0	Frontal Cortex
...	7	yes	RAN	P62826	Johnson 2022	AD / C	Down	0	0	0	Frontal Cortex
...	7	yes	RAN	P62826	Johnson 2022	PCL / C	Down	0	0	0	Frontal Cortex
...	7	yes	SDHA	P31040	Muraoka 2020	AD / C	Up	0	0	0	Frontal Cortex
...	7	yes	SDHA	P31040	Johnson 2020	AD / C	Down	0	0	0	Frontal Cortex
...	7	yes	SDHA	P31040	Wingo 2020	AD / C	Down	0	0	0	Frontal Cortex
...	7	yes	SDHA	P31040	Johnson 2022	AD / C	Down	0	0	0	Frontal Cortex
...	7	yes	SDHA	P31040	Zhang 2018	AD / C	Down	0	0	0	Frontal Cortex
...	7	yes	SLC1A2	P43004	Johnson 2020	AD / C	Down	0	0	0	Frontal Cortex
...	7	yes	SLC1A2	P43004	Johnson 2022	AD / C	Down	0	0	0	Frontal Cortex
...	7	yes	SLC1A2	P43004	Johnson 2022	PCL / C	Down	0	0	0	Frontal Cortex
...	7	yes	SLC1A2	P43004	Mendonca 2019	AD / C	Down	0	0	0	Frontal Cortex
...	7	yes	SLC1A3	P43003	Hales 2016	PCL / C	Up	0	0	0	Frontal Cortex
...	7	yes	SLC25A4	P12235	Johnson 2020	AD / C	Down	0	0	0	Frontal Cortex
...	7	yes	SLC25A4	P12235	Wingo 2020	AD / C	Down	0	0	0	Frontal Cortex
...	7	yes	SLC25A4	P12235	Johnson 2022	AD / C	Down	0	0	0	Frontal Cortex
...	7	yes	SNCA	P37840	Johnson 2020	AD / C	Down	0	0	0	Frontal Cortex
...	7	yes	SNCA	P37840	Seyfried 2017	AD / C	Down	0	0	0	Frontal Cortex
...	7	yes	SNCA	P37840	Seyfried 2017	PCL / C	Down	0	0	0	Frontal Cortex
...	7	yes	SNCG	O76070	Johnson 2020	AD / C	Down	0	0	0	Frontal Cortex
...	7	yes	SNCG	O76070	Johnson 2022	AD / C	Down	0	0	0	Frontal Cortex
...	7	yes	SNRPD3	P62318	Johnson 2020	AD / C	Up	0	0	0	Frontal Cortex
...	7	yes	SNRPD3	P62318	Ojo 2021b	AD / C	Down	0	0	0	Frontal Cortex
...	7	yes	SNRPD3	P62318	Johnson 2022	AD / C	Up	0	0	0	Frontal Cortex
...	7	yes	SNRPD3	P62318	Johnson 2018	AD / C	Up	0	0	0	Frontal Cortex
...	7	yes	SOD2	P04179	Johnson 2020	AD / C	Up	0	0	0	Frontal Cortex
...	7	yes	TUBB4A	P04350	Wingo 2020	AD / C	Up	0	0	0	Frontal Cortex
...	7	yes	TUFM	P49411	Johnson 2020	AD / C	Down	0	0	0	Frontal Cortex
...	7	yes	TUFM	P49411	Wingo 2020	AD / C	Down	0	0	0	Frontal Cortex
...	7	yes	TUFM	P49411	Johnson 2022	AD / C	Down	0	0	0	Frontal Cortex
...	7	yes	UQCRC1	P31930	Johnson 2020	AD / C	Down	0	0	0	Frontal Cortex
...	7	yes	UQCRC1	P31930	Wingo 2020	AD / C	Down	0	0	0	Frontal Cortex
...	7	yes	UQCRC1	P31930	Johnson 2022	AD / C	Down	0	0	0	Frontal Cortex
...	7	yes	UQCRC1	P31930	Zhang 2018	AD / C	Down	0	0	0	Frontal Cortex
...	6	yes	ADD1	P35611	Seyfried 2017	PCL / C	Down	0	0	0	Frontal Cortex
...	6	yes	AHSA1	O95433	Zhang 2018	AD / C	Up	0	0	0	Frontal Cortex
...	6	yes	ALDH2	P05091	Wingo 2020	AD / C	Down	0	0	0	Frontal Cortex
...	6	yes	ALDH4A1	P30038	Johnson 2018	PCL / C	Up	0	0	0	Frontal Cortex
...	6	yes	AMPH	P49418	Johnson 2020	PCL / C	Down	0	0	0	Frontal Cortex
...	6	yes	AMPH	P49418	Donovan 2012	AD / C	Up	0	0	0	Frontal Cortex
...	6	yes	AQP1	P29972	Ping 2020	AD / C	Up	0	0	0	Frontal Cortex
...	6	yes	ATP5PD	O75947	Johnson 2020	AD / C	Down	0	0	0	Frontal Cortex
...	6	yes	ATP5PD	O75947	Johnson 2022	AD / C	Down	0	0	0	Frontal Cortex
...	6	yes	ATP6V0D1	P61421	Johnson 2020	AD / C	Down	0	0	0	Frontal Cortex
...	6	yes	ATP6V1A	P38606	Johnson 2020	AD / C	Down	0	0	0	Frontal Cortex
...	6	yes	ATP6V1A	P38606	Johnson 2022	AD / C	Down	0	0	0	Frontal Cortex
...	6	yes	ATP6V1A	P38606	Johnson 2018	AD / C	Down	0	0	0	Frontal Cortex
...	6	yes	BSG	P35613	Johnson 2022	AD / C	Down	0	0	0	Frontal Cortex
...	6	yes	BSG	P35613	Johnson 2022	PCL / C	Down	0	0	0	Frontal Cortex
...	6	yes	CAT	P04040	Johnson 2020	AD / C	Up	0	0	0	Frontal Cortex
...	6	yes	CAT	P04040	Mendonca 2019	AD / C	Up	0	0	0	Frontal Cortex
...	6	yes	CCT4	P50991	Donovan 2012	AD / C	Up	0	0	0	Frontal Cortex
...	6	yes	CCT4	P50991	Seyfried 2017	AD / C	Down	0	0	0	Frontal Cortex
...	6	yes	CCT4	P50991	Seyfried 2017	PCL / C	Down	0	0	0	Frontal Cortex
...	6	yes	CD200	P41217	Muraoka 2020	AD / C	Down	0	0	0	Frontal Cortex
...	6	yes	CD200	P41217	Johnson 2020	AD / C	Down	0	0	0	Frontal Cortex
...	6	yes	CRYAB	P02511	Wingo 2020	AD / C	Up	0	0	0	Frontal Cortex
...	6	yes	CRYAB	P02511	Hales 2016	PCL / C	Down	0	0	0	Frontal Cortex
...	6	yes	CRYAB	P02511	Johnson 2018	PCL / C	Up	0	0	0	Frontal Cortex
...	6	yes	CS	O75390	Wingo 2020	AD / C	Down	0	0	0	Frontal Cortex
...	6	yes	CS	O75390	Johnson 2022	AD / C	Down	0	0	0	Frontal Cortex
...	6	yes	DLST	P36957	Johnson 2022	AD / C	Down	0	0	0	Frontal Cortex
...	6	yes	DLST	P36957	Mendonca 2019	MCI / C	Down	0	0	0	Frontal Cortex
...	6	yes	EEF2	P13639	Johnson 2020	AD / C	Up	0	0	0	Frontal Cortex
...	6	yes	EEF2	P13639	Zhang 2018	AD / C	Down	0	0	0	Frontal Cortex
...	6	yes	FH	P07954	Hales 2016	AD / C	Up	0	0	0	Frontal Cortex
...	6	yes	GLUL	P15104	Zhang 2018	AD / C	Down	0	0	0	Frontal Cortex
...	6	yes	GNAO1	P09471	Johnson 2020	AD / C	Down	0	0	0	Frontal Cortex
...	6	yes	GNG2	P59768	Johnson 2022	AD / C	Down	0	0	0	Frontal Cortex
...	6	yes	GNG2	P59768	Johnson 2022	PCL / C	Down	0	0	0	Frontal Cortex
...	6	yes	GNG2	P59768	Seyfried 2017	PCL / C	Down	0	0	0	Frontal Cortex
...	6	yes	GPD2	P43304	Johnson 2022	AD / C	Down	0	0	0	Frontal Cortex
...	6	yes	GPR37L1	O60883	Muraoka 2020	AD / C	Up	0	0	0	Frontal Cortex
...	6	yes	GPR37L1	O60883	Johnson 2020	AD / C	Down	0	0	0	Frontal Cortex
...	6	yes	GPR37L1	O60883	Johnson 2022	AD / C	Down	0	0	0	Frontal Cortex
...	6	yes	H1-4	P10412	Johnson 2020	AD / C	Up	0	0	0	Frontal Cortex
...	6	yes	H2AX	P16104	Johnson 2020	AD / C	Up	0	0	0	Frontal Cortex
...	6	yes	H2AX	P16104	Johnson 2020	PCL / C	Up	0	0	0	Frontal Cortex
...	6	yes	H2AX	P16104	Wingo 2020	AD / C	Up	0	0	0	Frontal Cortex
...	6	yes	HADHA	P40939	Johnson 2018	AD / C	Up	0	0	0	Frontal Cortex
...	6	yes	HADHA	P40939	Johnson 2018	PCL / C	Up	0	0	0	Frontal Cortex
...	6	yes	HADHA	P40939	Zhang 2018	AD / C	Up	0	0	0	Frontal Cortex
...	6	yes	HNRNPA2B1	P22626	Johnson 2020	AD / C	Up	0	0	0	Frontal Cortex
...	6	yes	HNRNPA2B1	P22626	Ojo 2021b	AD / C	Up	0	0	0	Frontal Cortex
...	6	yes	HNRNPA2B1	P22626	Johnson 2022	AD / C	Up	0	0	0	Frontal Cortex
...	6	yes	HNRNPH3	P31942	Johnson 2020	AD / C	Up	0	0	0	Frontal Cortex
...	6	yes	HNRNPH3	P31942	Johnson 2022	AD / C	Up	0	0	0	Frontal Cortex
...	6	yes	HNRNPK	P61978	Johnson 2020	AD / C	Up	0	0	0	Frontal Cortex
...	6	yes	HNRNPK	P61978	Johnson 2018	AD / C	Up	0	0	0	Frontal Cortex
...	6	yes	HNRNPK	P61978	Zhang 2018	AD / C	Up	0	0	0	Frontal Cortex
...	6	yes	HSPA9	P38646	Muraoka 2020	AD / C	Up	0	0	0	Frontal Cortex
...	6	yes	HSPA9	P38646	Wingo 2020	AD / C	Down	0	0	0	Frontal Cortex
...	6	yes	LAMP1	P11279	Johnson 2022	AD / C	Up	0	0	0	Frontal Cortex
...	6	yes	LAMP1	P11279	Johnson 2018	AD / C	Up	0	0	0	Frontal Cortex
...	6	yes	LAMP1	P11279	Seyfried 2017	AD / C	Up	0	0	0	Frontal Cortex
...	6	yes	LAMP1	P11279	Seyfried 2017	PCL / C	Up	0	0	0	Frontal Cortex
...	6	yes	NDUFA8	P51970	Johnson 2020	AD / C	Down	0	0	0	Frontal Cortex
...	6	yes	NDUFA8	P51970	Wingo 2020	AD / C	Down	0	0	0	Frontal Cortex
...	6	yes	NDUFA8	P51970	Ojo 2021a	AD / C	Down	0	0	0	Frontal Cortex
...	6	yes	NDUFA8	P51970	Johnson 2022	AD / C	Down	0	0	0	Frontal Cortex
...	6	yes	NDUFB4	O95168	Johnson 2020	AD / C	Down	0	0	0	Frontal Cortex
...	6	yes	NDUFB4	O95168	Ojo 2021b	AD / C	Down	0	0	0	Frontal Cortex
...	6	yes	NDUFB4	O95168	Johnson 2022	AD / C	Down	0	0	0	Frontal Cortex
...	6	yes	NDUFB8	O95169	Johnson 2020	AD / C	Down	0	0	0	Frontal Cortex
...	6	yes	NDUFB8	O95169	Wingo 2020	AD / C	Down	0	0	0	Frontal Cortex
...	6	yes	NDUFB8	O95169	Johnson 2022	AD / C	Down	0	0	0	Frontal Cortex
...	6	yes	NDUFB8	O95169	Hales 2016	MCI / C	Up	0	0	0	Frontal Cortex
...	6	yes	NDUFV2	P19404	Johnson 2020	AD / C	Down	0	0	0	Frontal Cortex
...	6	yes	NDUFV2	P19404	Seyfried 2017	AD / C	Down	0	0	0	Frontal Cortex
...	6	yes	P4HB	P07237	Johnson 2022	AD / C	Down	0	0	0	Frontal Cortex
...	6	yes	P4HB	P07237	Seyfried 2017	PCL / C	Down	0	0	0	Frontal Cortex
...	6	yes	PGM1	P36871	Johnson 2020	AD / C	Up	0	0	0	Frontal Cortex
...	6	yes	PGM1	P36871	Johnson 2022	AD / C	Up	0	0	0	Frontal Cortex
...	6	yes	PRKACB	P22694	Johnson 2018	AD / C	Down	0	0	0	Frontal Cortex
...	6	yes	PRKACB	P22694	Zhang 2018	AD / C	Down	0	0	0	Frontal Cortex
...	6	yes	PSMA5	P28066	Johnson 2020	AD / C	Up	0	0	0	Frontal Cortex
...	6	yes	PSMA5	P28066	Johnson 2018	PCL / C	Down	0	0	0	Frontal Cortex
...	6	yes	PSMA5	P28066	Seyfried 2017	AD / C	Up	0	0	0	Frontal Cortex
...	6	yes	PTGDS	P41222	Johnson 2020	AD / C	Up	0	0	0	Frontal Cortex
...	6	yes	PTGDS	P41222	Johnson 2022	AD / C	Up	0	0	0	Frontal Cortex
...	6	yes	RAB10	P61026	Johnson 2018	AD / C	Down	0	0	0	Frontal Cortex
...	6	yes	RAB10	P61026	Mendonca 2019	MCI / C	Down	0	0	0	Frontal Cortex
...	6	yes	RAB35	Q15286	Johnson 2020	AD / C	Down	0	0	0	Frontal Cortex
...	6	yes	RAB35	Q15286	Johnson 2022	AD / C	Down	0	0	0	Frontal Cortex
...	6	yes	RAB35	Q15286	Johnson 2022	PCL / C	Down	0	0	0	Frontal Cortex
...	6	yes	RAB35	Q15286	Johnson 2018	AD / C	Down	0	0	0	Frontal Cortex
...	6	yes	RAB6B	Q9NRW1	Johnson 2020	AD / C	Up	0	0	0	Frontal Cortex
...	6	yes	RAB6B	Q9NRW1	Johnson 2022	AD / C	Up	0	0	0	Frontal Cortex
...	6	yes	RAP2A	P10114	Johnson 2022	AD / C	Down	0	0	0	Frontal Cortex
...	6	yes	RHOA	P61586	Johnson 2022	AD / C	Down	0	0	0	Frontal Cortex
...	6	yes	RHOA	P61586	Johnson 2018	PCL / C	Up	0	0	0	Frontal Cortex
...	6	yes	RHOA	P61586	Zhang 2018	AD / C	Down	0	0	0	Frontal Cortex
...	6	yes	RPL23A	P62750	Ojo 2021b	AD / C	Up	0	0	0	Frontal Cortex
...	6	yes	RPL23A	P62750	Mendonca 2019	AD / C	Down	0	0	0	Frontal Cortex
...	6	yes	RPL7	P18124	Johnson 2022	AD / C	Down	0	0	0	Frontal Cortex
...	6	yes	RPLP1	P05386	Hales 2016	AD / C	Down	0	0	0	Frontal Cortex
...	6	yes	RPLP1	P05386	Hales 2016	MCI / C	Down	0	0	0	Frontal Cortex
...	6	yes	RPLP1	P05386	Hales 2016	PCL / C	Down	0	0	0	Frontal Cortex
...	6	yes	RPS6	P62753	Seyfried 2017	AD / C	Up	0	0	0	Frontal Cortex
...	6	yes	RPS6	P62753	Zhang 2018	AD / C	Up	0	0	0	Frontal Cortex
...	6	yes	RPS8	P62241	Johnson 2022	AD / C	Down	0	0	0	Frontal Cortex
...	6	yes	RPS8	P62241	Johnson 2018	AD / C	Up	0	0	0	Frontal Cortex
...	6	yes	SFPQ	P23246	Johnson 2020	AD / C	Up	0	0	0	Frontal Cortex
...	6	yes	SFPQ	P23246	Seyfried 2017	PCL / C	Down	0	0	0	Frontal Cortex
...	6	yes	SLC1A4	P43007	Johnson 2022	AD / C	Down	0	0	0	Frontal Cortex
...	6	yes	SPTBN1	Q01082	Ping 2020	AD / C	Up	0	0	0	Frontal Cortex
...	6	yes	SPTBN1	Q01082	Johnson 2022	AD / C	Down	0	0	0	Frontal Cortex
...	6	yes	SPTBN1	Q01082	Seyfried 2017	AD / C	Down	0	0	0	Frontal Cortex
...	6	yes	SYP	P08247	Johnson 2022	AD / C	Down	0	0	0	Frontal Cortex
...	6	yes	TOMM70	O94826	Johnson 2020	AD / C	Down	0	0	0	Frontal Cortex
...	6	yes	TOMM70	O94826	Johnson 2022	AD / C	Down	0	0	0	Frontal Cortex
...	6	yes	TOMM70	O94826	Seyfried 2017	AD / C	Down	0	0	0	Frontal Cortex
...	6	yes	TPD52	P55327	Seyfried 2017	AD / C	Down	0	0	0	Frontal Cortex
...	6	yes	TPD52	P55327	Seyfried 2017	PCL / C	Down	0	0	0	Frontal Cortex
...	6	yes	UQCRFS1	P47985	Johnson 2020	AD / C	Down	0	0	0	Frontal Cortex
...	6	yes	UQCRFS1	P47985	Johnson 2022	AD / C	Down	0	0	0	Frontal Cortex
...	6	yes	VDAC1	P21796	Johnson 2020	AD / C	Down	0	0	0	Frontal Cortex
...	6	yes	VDAC1	P21796	Johnson 2022	AD / C	Down	0	0	0	Frontal Cortex
...	6	yes	VDAC2	P45880	Johnson 2020	AD / C	Down	0	0	0	Frontal Cortex
...	6	yes	VDAC2	P45880	Johnson 2022	AD / C	Down	0	0	0	Frontal Cortex
...	6	yes	XRCC5	P13010	Ojo 2021b	AD / C	Up	0	0	0	Frontal Cortex
...	6	yes	XRCC5	P13010	Zhang 2018	AD / C	Up	0	0	0	Frontal Cortex
...	5	yes	AGL	P35573	Hales 2016	AD / C	Up	0	0	0	Frontal Cortex
...	5	yes	ALB	P02768	Mendonca 2019	AD / C	Up	0	0	0	Frontal Cortex
...	5	yes	ATP5F1D	P30049	Ojo 2021a	AD / C	Down	0	0	0	Frontal Cortex
...	5	yes	ATP5F1D	P30049	Johnson 2022	AD / C	Down	0	0	0	Frontal Cortex
...	5	yes	ATP6V1C1	P21283	Johnson 2020	AD / C	Down	0	0	0	Frontal Cortex
...	5	yes	ATP6V1C1	P21283	Johnson 2022	AD / C	Down	0	0	0	Frontal Cortex
...	5	yes	ATP6V1C1	P21283	Johnson 2018	AD / C	Down	0	0	0	Frontal Cortex
...	5	yes	ATP6V1G2	O95670	Johnson 2020	AD / C	Down	0	0	0	Frontal Cortex
...	5	yes	ATP6V1G2	O95670	Johnson 2022	AD / C	Down	0	0	0	Frontal Cortex
...	5	yes	CAPZA2	P47755	Johnson 2020	AD / C	Down	0	0	0	Frontal Cortex
...	5	yes	CAPZA2	P47755	Johnson 2022	AD / C	Down	0	0	0	Frontal Cortex
...	5	yes	CAPZA2	P47755	Zhang 2018	AD / C	Up	0	0	0	Frontal Cortex
...	5	yes	CCT8	P50990	Johnson 2020	AD / C	Up	0	0	0	Frontal Cortex
...	5	yes	CCT8	P50990	Hales 2016	AD / C	Down	0	0	0	Frontal Cortex
...	5	yes	COX4I1	P13073	Johnson 2022	AD / C	Down	0	0	0	Frontal Cortex
...	5	yes	COX4I1	P13073	Johnson 2018	PCL / C	Down	0	0	0	Frontal Cortex
...	5	yes	COX6C	P09669	Hales 2016	MCI / C	Up	0	0	0	Frontal Cortex
...	5	yes	COX6C	P09669	Johnson 2018	PCL / C	Down	0	0	0	Frontal Cortex
...	5	yes	COX7A2	P14406	Johnson 2020	AD / C	Down	0	0	0	Frontal Cortex
...	5	yes	COX7A2	P14406	Hales 2016	AD / C	Down	0	0	0	Frontal Cortex
...	5	yes	DDAH1	O94760	Johnson 2020	AD / C	Up	0	0	0	Frontal Cortex
...	5	yes	ECHS1	P30084	Johnson 2020	AD / C	Down	0	0	0	Frontal Cortex
...	5	yes	ECHS1	P30084	Johnson 2022	AD / C	Down	0	0	0	Frontal Cortex
...	5	yes	EEF1A1	P68104	Johnson 2020	AD / C	Up	0	0	0	Frontal Cortex
...	5	yes	EEF1A1	P68104	Johnson 2022	AD / C	Up	0	0	0	Frontal Cortex
...	5	yes	EEF1A1	P68104	Johnson 2018	AD / C	Up	0	0	0	Frontal Cortex
...	5	yes	EIF4A1	P60842	Johnson 2020	AD / C	Up	0	0	0	Frontal Cortex
...	5	yes	EIF4A1	P60842	Zhang 2018	AD / C	Up	0	0	0	Frontal Cortex
...	5	yes	ENDOD1	O94919	Wingo 2020	AD / C	Up	0	0	0	Frontal Cortex
...	5	yes	ENDOD1	O94919	Johnson 2018	AD / C	Up	0	0	0	Frontal Cortex
...	5	yes	EPB41L1	Q9H4G0	Johnson 2018	AD / C	Up	0	0	0	Frontal Cortex
...	5	yes	EPHX1	P07099	Johnson 2020	AD / C	Up	0	0	0	Frontal Cortex
...	5	yes	EPHX1	P07099	Johnson 2018	AD / C	Up	0	0	0	Frontal Cortex
...	5	yes	GARS1	P41250	Johnson 2020	AD / C	Up	0	0	0	Frontal Cortex
...	5	yes	GNA11	P29992	Johnson 2020	AD / C	Up	0	0	0	Frontal Cortex
...	5	yes	GNA11	P29992	Johnson 2022	AD / C	Up	0	0	0	Frontal Cortex
...	5	yes	GNAQ	P50148	Johnson 2020	AD / C	Up	0	0	0	Frontal Cortex
...	5	yes	HADHB	P55084	Hales 2016	AD / C	Up	0	0	0	Frontal Cortex
...	5	yes	HAPLN1	P10915	Hales 2016	PCL / C	Down	0	0	0	Frontal Cortex
...	5	yes	HBB	P68871	Johnson 2022	AD / C	Up	0	0	0	Frontal Cortex
...	5	yes	HBB	P68871	Zhang 2018	AD / C	Up	0	0	0	Frontal Cortex
...	5	yes	KBTBD11	O94819	Muraoka 2020	AD / C	Down	0	0	0	Frontal Cortex
...	5	yes	MAT2A	P31153	Wingo 2020	AD / C	Up	0	0	0	Frontal Cortex
...	5	yes	MAT2A	P31153	Johnson 2022	AD / C	Up	0	0	0	Frontal Cortex
...	5	yes	MAT2A	P31153	Johnson 2018	AD / C	Up	0	0	0	Frontal Cortex
...	5	yes	MT-ND4	P03905	Johnson 2020	AD / C	Down	0	0	0	Frontal Cortex
...	5	yes	MT-ND4	P03905	Johnson 2022	AD / C	Down	0	0	0	Frontal Cortex
...	5	yes	MT-ND4	P03905	Hales 2016	MCI / C	Up	0	0	0	Frontal Cortex
...	5	yes	NEBL	O76041	Mendonca 2019	AD / C	Down	0	0	0	Frontal Cortex
...	5	yes	NFASC	O94856	Johnson 2022	AD / C	Up	0	0	0	Frontal Cortex
...	5	yes	NFASC	O94856	Seyfried 2017	PCL / C	Down	0	0	0	Frontal Cortex
...	5	yes	PC	P11498	Mendonca 2019	AD / C	Up	0	0	0	Frontal Cortex
...	5	yes	PPP1CA	P62136	Wingo 2020	AD / C	Down	0	0	0	Frontal Cortex
...	5	yes	PPP1CA	P62136	Johnson 2022	AD / C	Down	0	0	0	Frontal Cortex
...	5	yes	PPP1CA	P62136	Johnson 2022	PCL / C	Down	0	0	0	Frontal Cortex
...	5	yes	PRKAR2B	P31323	Seyfried 2017	PCL / C	Down	0	0	0	Frontal Cortex
...	5	yes	PSMB1	P20618	Johnson 2020	AD / C	Up	0	0	0	Frontal Cortex
...	5	yes	PSMB1	P20618	Johnson 2020	PCL / C	Up	0	0	0	Frontal Cortex
...	5	yes	PSMB1	P20618	Johnson 2022	AD / C	Up	0	0	0	Frontal Cortex
...	5	yes	PSMB5	P28074	Johnson 2020	AD / C	Up	0	0	0	Frontal Cortex
...	5	yes	PSMB5	P28074	Johnson 2022	AD / C	Up	0	0	0	Frontal Cortex
...	5	yes	RAB14	P61106	Johnson 2022	AD / C	Down	0	0	0	Frontal Cortex
...	5	yes	RAB14	P61106	Johnson 2022	PCL / C	Down	0	0	0	Frontal Cortex
...	5	yes	RAB14	P61106	Seyfried 2017	AD / C	Down	0	0	0	Frontal Cortex
...	5	yes	RAB7A	P51149	Johnson 2022	AD / C	Down	0	0	0	Frontal Cortex
...	5	yes	RAB7A	P51149	Johnson 2018	AD / C	Down	0	0	0	Frontal Cortex
...	5	yes	REEP5	Q00765	Wingo 2020	AD / C	Down	0	0	0	Frontal Cortex
...	5	yes	REEP5	Q00765	Johnson 2022	AD / C	Down	0	0	0	Frontal Cortex
...	5	yes	REEP5	Q00765	Johnson 2022	PCL / C	Down	0	0	0	Frontal Cortex
...	5	yes	REEP5	Q00765	Hales 2016	AD / C	Down	0	0	0	Frontal Cortex
...	5	yes	REEP5	Q00765	Johnson 2018	PCL / C	Down	0	0	0	Frontal Cortex
...	5	yes	RPS9	P46781	Johnson 2022	AD / C	Down	0	0	0	Frontal Cortex
...	5	yes	SLC4A1	P02730	Johnson 2022	AD / C	Up	0	0	0	Frontal Cortex
...	5	yes	SLC4A1	P02730	Zhang 2018	AD / C	Up	0	0	0	Frontal Cortex
...	5	yes	SLC4A1	P02730	Mendonca 2019	AD / C	Up	0	0	0	Frontal Cortex
...	5	yes	ST13	P50502	Johnson 2022	AD / C	Down	0	0	0	Frontal Cortex
...	5	yes	ST13	P50502	Seyfried 2017	AD / C	Down	0	0	0	Frontal Cortex
...	5	yes	TUBA1B	P68363	Johnson 2020	AD / C	Down	0	0	0	Frontal Cortex
...	5	yes	TUBA1B	P68363	Seyfried 2017	AD / C	Down	0	0	0	Frontal Cortex
...	5	yes	UQCRC2	P22695	Johnson 2020	AD / C	Down	0	0	0	Frontal Cortex
...	5	yes	UQCRC2	P22695	Wingo 2020	AD / C	Down	0	0	0	Frontal Cortex
...	5	yes	UQCRC2	P22695	Johnson 2022	AD / C	Down	0	0	0	Frontal Cortex
...	5	yes	VCP	P55072	Johnson 2020	AD / C	Up	0	0	0	Frontal Cortex
...	5	yes	VCP	P55072	Johnson 2022	AD / C	Up	0	0	0	Frontal Cortex
...	4	yes	ACTR1A	P61163	Muraoka 2020	AD / C	Down	0	0	0	Frontal Cortex
...	4	yes	ALDH5A1	P51649	Johnson 2022	AD / C	Down	0	0	0	Frontal Cortex
...	4	yes	ATP5F1B	P06576	Johnson 2020	AD / C	Down	0	0	0	Frontal Cortex
...	4	yes	ATP5F1B	P06576	Johnson 2022	AD / C	Down	0	0	0	Frontal Cortex
...	4	yes	ATP5F1C	P36542	Wingo 2020	AD / C	Down	0	0	0	Frontal Cortex
...	4	yes	ATP5F1C	P36542	Johnson 2022	AD / C	Down	0	0	0	Frontal Cortex
...	4	yes	ATP5MG	O75964	Wingo 2020	AD / C	Down	0	0	0	Frontal Cortex
...	4	yes	ATP5MG	O75964	Johnson 2022	AD / C	Down	0	0	0	Frontal Cortex
...	4	yes	ATP6V0C	P27449	Johnson 2022	AD / C	Down	0	0	0	Frontal Cortex
...	4	yes	CANX	P27824	Johnson 2020	AD / C	Up	0	0	0	Frontal Cortex
...	4	yes	CCT2	P78371	Seyfried 2017	AD / C	Down	0	0	0	Frontal Cortex
...	4	yes	CD81	P60033	Zhang 2018	AD / C	Down	0	0	0	Frontal Cortex
...	4	yes	CDH13	P55290	Johnson 2020	AD / C	Down	0	0	0	Frontal Cortex
...	4	yes	CDH13	P55290	Johnson 2022	AD / C	Down	0	0	0	Frontal Cortex
...	4	yes	CLDN11	O75508	Hales 2016	PCL / C	Down	0	0	0	Frontal Cortex
...	4	yes	CLDN11	O75508	Johnson 2018	PCL / C	Up	0	0	0	Frontal Cortex
...	4	yes	CNTNAP1	P78357	Johnson 2018	PCL / C	Up	0	0	0	Frontal Cortex
...	4	yes	COL1A1	P02452	Ojo 2021a	AD / C	Up	0	0	0	Frontal Cortex
...	4	yes	COL1A1	P02452	Mendonca 2019	AD / C	Up	0	0	0	Frontal Cortex
...	4	yes	CSE1L	P55060	Johnson 2020	PCL / C	Up	0	0	0	Frontal Cortex
...	4	yes	CTNNB1	P35222	Johnson 2022	AD / C	Down	0	0	0	Frontal Cortex
...	4	yes	CTNNB1	P35222	Johnson 2022	PCL / C	Down	0	0	0	Frontal Cortex
...	4	yes	L1CAM	P32004	Hales 2016	MCI / C	Up	0	0	0	Frontal Cortex
...	4	yes	L1CAM	P32004	Seyfried 2017	PCL / C	Down	0	0	0	Frontal Cortex
...	4	yes	MAP1B	P46821	Johnson 2020	AD / C	Down	0	0	0	Frontal Cortex
...	4	yes	PAFAH1B2	P68402	Johnson 2022	AD / C	Up	0	0	0	Frontal Cortex
...	4	yes	PIP4K2B	P78356	Zhang 2018	AD / C	Down	0	0	0	Frontal Cortex
...	4	yes	PSMB2	P49721	Johnson 2020	AD / C	Up	0	0	0	Frontal Cortex
...	4	yes	PSMB3	P49720	Johnson 2022	AD / C	Up	0	0	0	Frontal Cortex
...	4	yes	PSMB6	P28072	Johnson 2022	AD / C	Up	0	0	0	Frontal Cortex
...	4	yes	PSMB6	P28072	Johnson 2022	PCL / C	Up	0	0	0	Frontal Cortex
...	4	yes	PSMC6	P62333	Johnson 2020	AD / C	Up	0	0	0	Frontal Cortex
...	4	yes	RPL9; RPL9P7; RPL9P8; RPL9P9	P32969	Wingo 2020	AD / C	Down	0	0	0	Frontal Cortex
...	4	yes	RPL9; RPL9P7; RPL9P8; RPL9P9	P32969	Johnson 2022	AD / C	Down	0	0	0	Frontal Cortex
...	4	yes	RPL9; RPL9P7; RPL9P8; RPL9P9	P32969	Zhang 2018	AD / C	Up	0	0	0	Frontal Cortex
...	4	yes	RPS7	P62081	Zhang 2018	AD / C	Up	0	0	0	Frontal Cortex
...	4	yes	SLC2A1	P11166	Muraoka 2020	AD / C	Up	0	0	0	Frontal Cortex
...	4	yes	SLC2A1	P11166	Johnson 2022	AD / C	Down	0	0	0	Frontal Cortex
...	4	yes	SLC3A2	P08195	Johnson 2022	AD / C	Down	0	0	0	Frontal Cortex
...	4	yes	SLC3A2	P08195	Johnson 2022	PCL / C	Down	0	0	0	Frontal Cortex
...	4	yes	SNRPD1	P62314	Johnson 2022	AD / C	Up	0	0	0	Frontal Cortex
...	4	yes	SNRPD1	P62314	Hales 2016	AD / C	Up	0	0	0	Frontal Cortex
...	4	yes	YES1	P07947	Wingo 2020	AD / C	Up	0	0	0	Frontal Cortex
...	3	yes	ANXA11	P50995	Seyfried 2017	PCL / C	Down	0	0	0	Frontal Cortex
...	3	yes	ARL6IP5	O75915	Seyfried 2017	PCL / C	Down	0	0	0	Frontal Cortex
...	3	yes	GABRG2	P18507	Wingo 2020	AD / C	Down	0	0	0	Frontal Cortex
...	3	yes	GABRG2	P18507	Johnson 2022	AD / C	Down	0	0	0	Frontal Cortex
...	3	yes	MT-ND5	P03915	Johnson 2022	AD / C	Down	0	0	0	Frontal Cortex
...	3	yes	MT-ND5	P03915	Hales 2016	MCI / C	Up	0	0	0	Frontal Cortex
...	3	yes	PPM1F	P49593	Johnson 2022	PCL / C	Down	0	0	0	Frontal Cortex
...	3	yes	PSMC3	P17980	Zhang 2018	AD / C	Up	0	0	0	Frontal Cortex
...	3	yes	RAB5B	P61020	Johnson 2022	AD / C	Down	0	0	0	Frontal Cortex
...	3	yes	RANBP6	O60518	Wingo 2020	AD / C	Down	0	0	0	Frontal Cortex
...	3	yes	RANBP6	O60518	Johnson 2022	AD / C	Down	0	0	0	Frontal Cortex
...	3	yes	RPL19	P84098	Johnson 2022	AD / C	Down	0	0	0	Frontal Cortex
...	3	yes	RPL19	P84098	Hales 2016	AD / C	Down	0	0	0	Frontal Cortex
...	2	yes	ACSL4	O60488	Johnson 2022	AD / C	Down	0	0	0	Frontal Cortex
...	2	yes	ACSL4	O60488	Johnson 2018	AD / C	Down	0	0	0	Frontal Cortex
...	2	yes	ATP1B3	P54709	Muraoka 2020	AD / C	Up	0	0	0	Frontal Cortex
...	2	yes	ATP5J	Q6IB54	Ojo 2021a	AD / C	Down	0	0	0	Frontal Cortex
...	2	yes	CD59	P13987	Muraoka 2020	AD / C	Up	0	0	0	Frontal Cortex
...	2	yes	CDH2	P19022	Hales 2016	AD / C	Up	0	0	0	Frontal Cortex
...	2	yes	DNAJA2	O60884	Zhang 2018	AD / C	Up	0	0	0	Frontal Cortex
...	2	yes	MT-ND2	P03891	Johnson 2020	PCL / C	Down	0	0	0	Frontal Cortex
...	2	yes	MT-ND2	P03891	Hales 2016	MCI / C	Up	0	0	0	Frontal Cortex
...	2	yes	NME2	P22392	Johnson 2020	AD / C	Up	0	0	0	Frontal Cortex
...	2	yes	SEC31A	O94979	Wingo 2020	AD / C	Down	0	0	0	Frontal Cortex
...	2	yes	SLC6A1	P30531	Dai 2018	AD / C	Up	0	0	0	Frontal Cortex
...	1	yes	CTNNA1	P35221	Johnson 2022	AD / C	Down	0	0	0	Frontal Cortex
...	1	yes	EIF2AK2	P19525	Zhang 2018	AD / C	Up	0	0	0	Frontal Cortex
...	1	yes	KPNA6	O60684	Seyfried 2017	AD / C	Up	0	0	0	Frontal Cortex
...	1	yes	MT-ATP6	P00846	Johnson 2022	AD / C	Down	0	0	0	Frontal Cortex
...	1	yes	RAB15	P59190	Johnson 2022	AD / C	Down	0	0	0	Frontal Cortex

## Sheet: DS overlap with only AD
TL;DR	Score	In Query?	Gene	Protein	ShortRef	Condition	Direction	NFT	Plaque	CAA	Locations
		yes				AD, AD / C		0	0
...	31	yes	GFAP	P14136	Stepler 2020	AD / C	Up	0	0	0	Hippocampus
...	31	yes	GFAP	P14136	Wang 2020	AD / C	Up	0	0	0	Frontal Cortex
...	31	yes	GFAP	P14136	Ping 2020	AD / C	Up	0	0	0	Frontal Cortex
...	31	yes	GFAP	P14136	Musunuri 2014	AD / C	Up	0	0	0	Temporal Cortex
...	31	yes	GFAP	P14136	Dai 2018	AD / C	Up	0	0	0	Frontal Cortex
...	31	yes	GFAP	P14136	Wingo 2020	AD / C	Up	0	0	0	Frontal Cortex
...	31	yes	GFAP	P14136	Ho Kim 2015	AD / C	Up	0	0	0	Hippocampus
...	31	yes	GFAP	P14136	Zellner 2022	AD	Up	0	0	1	Parietal Cortex
...	31	yes	GFAP	P14136	Astillero-Lopez 2022	AD / C	Up	0	0	0	Entorhinal Cortex
...	31	yes	GFAP	P14136	Hondius 2016	AD / C	Up	0	0	0	Hippocampus
...	31	yes	GFAP	P14136	Mendonca 2019	AD / C	Up	0	0	0	Entorhinal Cortex
...	31	yes	GFAP	P14136	Mendonca 2019	AD / C	Up	0	0	0	Parahippocampal Cortex
...	31	yes	GFAP	P14136	Mendonca 2019	AD / C	Up	0	0	0	Frontal Cortex
...	28	yes	APP	P05067	Higginbotham 2020	AD / C	Up	0	0	0	Frontal Cortex
...	28	yes	APP	P05067	Stepler 2020	AD / C	Up	0	0	0	Hippocampus
...	28	yes	APP	P05067	Wang 2020	AD / C	Up	0	0	0	Frontal Cortex
...	28	yes	APP	P05067	Li 2021	AD / C	Up	0	0	0	Occipital Cortex
...	28	yes	APP	P05067	Andreev 2012	AD / C	Up	0	0	0	Temporal Cortex
...	28	yes	APP	P05067	Bai 2020	AD / C	Up	0	0	0	Frontal Cortex
...	28	yes	APP	P05067	Carlyle 2021	AD / C	Up	0	0	0	Parietal Cortex
...	28	yes	APP	P05067	Astillero-Lopez 2022	AD / C	Up	0	0	0	Entorhinal Cortex
...	28	yes	APP	P05067	Hales 2016	AD / C	Up	0	0	0	Frontal Cortex
...	28	yes	APP	P05067	Johnson 2018	AD / C	Up	0	0	0	Frontal Cortex
...	28	yes	APP	P05067	Seyfried 2017	AD / C	Up	0	0	0	Frontal Cortex
...	28	yes	APP	P05067	Seyfried 2017	AD / C	Up	0	0	0	Precuneus
...	28	yes	APP	P05067	Mendonca 2019	AD / C	Up	0	0	0	Parahippocampal Cortex
...	28	yes	APP	P05067	Mendonca 2019	AD / C	Up	0	0	0	Temporal Cortex
...	26	yes	HSPB1	P04792	Xu 2019	AD / C	Up	0	0	0	Cingulate Gyrus
...	26	yes	HSPB1	P04792	Xu 2019	AD / C	Up	0	0	0	Motor Cortex
...	26	yes	HSPB1	P04792	Xu 2019	AD / C	Up	0	0	0	Sensory Cortex
...	26	yes	HSPB1	P04792	Muraoka 2020	AD / C	Up	0	0	0	Frontal Cortex
...	26	yes	HSPB1	P04792	Johnson 2020	AD / C	Up	0	0	0	Frontal Cortex
...	26	yes	HSPB1	P04792	Higginbotham 2020	AD / C	Up	0	0	0	Frontal Cortex
...	26	yes	HSPB1	P04792	Stepler 2020	AD / C	Up	0	0	0	Hippocampus
...	26	yes	HSPB1	P04792	Ping 2020	AD / C	Up	0	0	0	Frontal Cortex
...	26	yes	HSPB1	P04792	Andreev 2012	AD / C	Up	0	0	0	Temporal Cortex
...	26	yes	HSPB1	P04792	Dai 2018	AD / C	Up	0	0	0	Frontal Cortex
...	26	yes	HSPB1	P04792	Wingo 2020	AD / C	Up	0	0	0	Frontal Cortex
...	26	yes	HSPB1	P04792	Carlyle 2021	AD / C	Up	0	0	0	Parietal Cortex
...	26	yes	HSPB1	P04792	Johnson 2022	AD / C	Up	0	0	0	Frontal Cortex
...	26	yes	HSPB1	P04792	Astillero-Lopez 2022	AD / C	Up	0	0	0	Entorhinal Cortex
...	26	yes	HSPB1	P04792	Hondius 2016	AD / C	Up	0	0	0	Hippocampus
...	26	yes	HSPB1	P04792	Johnson 2018	AD / C	Up	0	0	0	Frontal Cortex
...	26	yes	HSPB1	P04792	Seyfried 2017	AD / C	Up	0	0	0	Frontal Cortex
...	26	yes	HSPB1	P04792	Seyfried 2017	AD / C	Up	0	0	0	Precuneus
...	26	yes	HSPB1	P04792	Zhang 2018	AD / C	Up	0	0	0	Frontal Cortex
...	26	yes	HSPB1	P04792	Xu 2019	AD / C	Up	0	0	0	Hippocampus
...	26	yes	HSPB1	P04792	Xu 2019	AD / C	Up	0	0	0	Entorhinal Cortex
...	25	yes	CD44	P16070	Xu 2019	AD / C	Up	0	0	0	Cingulate Gyrus
...	25	yes	CD44	P16070	Xu 2019	AD / C	Up	0	0	0	Cerebellum
...	25	yes	CD44	P16070	Johnson 2020	AD / C	Up	0	0	0	Frontal Cortex
...	25	yes	CD44	P16070	Higginbotham 2020	AD / C	Up	0	0	0	Frontal Cortex
...	25	yes	CD44	P16070	Stepler 2020	AD / C	Up	0	0	0	Hippocampus
...	25	yes	CD44	P16070	Wang 2020	AD / C	Up	0	0	0	Frontal Cortex
...	25	yes	CD44	P16070	Ping 2020	AD / C	Up	0	0	0	Frontal Cortex
...	25	yes	CD44	P16070	McKetney 2019	AD / C	Up	0	0	0	Entorhinal Cortex
...	25	yes	CD44	P16070	Wingo 2020	AD / C	Up	0	0	0	Frontal Cortex
...	25	yes	CD44	P16070	Zellner 2022	AD / C	Up	0	0	0	Parietal Cortex
...	25	yes	CD44	P16070	Zellner 2022	AD	Up	0	0	1	Parietal Cortex
...	25	yes	CD44	P16070	Johnson 2022	AD / C	Up	0	0	0	Frontal Cortex
...	25	yes	CD44	P16070	Astillero-Lopez 2022	AD / C	Up	0	0	0	Entorhinal Cortex
...	25	yes	CD44	P16070	Hondius 2016	AD / C	Up	0	0	0	Hippocampus
...	25	yes	CD44	P16070	Johnson 2018	AD / C	Up	0	0	0	Frontal Cortex
...	25	yes	CD44	P16070	Mendonca 2019	AD / C	Up	0	0	0	Parahippocampal Cortex
...	25	yes	CD44	P16070	Mendonca 2019	AD / C	Up	0	0	0	Frontal Cortex
...	25	yes	CD44	P16070	Xu 2019	AD / C	Up	0	0	0	Hippocampus
...	25	yes	CD44	P16070	Xu 2019	AD / C	Up	0	0	0	Entorhinal Cortex
...	19	yes	APOE	P02649	Xu 2019	AD / C	Up	0	0	0	Cerebellum
...	19	yes	APOE	P02649	Johnson 2020	AD / C	Up	0	0	0	Frontal Cortex
...	19	yes	APOE	P02649	Higginbotham 2020	AD / C	Up	0	0	0	Frontal Cortex
...	19	yes	APOE	P02649	Wang 2020	AD / C	Up	0	0	0	Frontal Cortex
...	19	yes	APOE	P02649	Dai 2018	AD / C	Up	0	0	0	Frontal Cortex
...	19	yes	APOE	P02649	Ojo 2021b	AD / C	Up	0	0	0	Frontal Cortex
...	19	yes	APOE	P02649	Zellner 2022	AD	Up	0	0	1	Parietal Cortex
...	19	yes	APOE	P02649	Johnson 2022	AD / C	Up	0	0	0	Frontal Cortex
...	19	yes	APOE	P02649	Astillero-Lopez 2022	AD / C	Up	0	0	0	Entorhinal Cortex
...	19	yes	APOE	P02649	Hales 2016	AD / C	Up	0	0	0	Frontal Cortex
...	19	yes	APOE	P02649	Johnson 2018	AD / C	Up	0	0	0	Frontal Cortex
...	19	yes	APOE	P02649	Seyfried 2017	AD / C	Up	0	0	0	Frontal Cortex
...	19	yes	APOE	P02649	Zhang 2018	AD / C	Up	0	0	0	Frontal Cortex
...	19	yes	CORO1A	P31146	Xu 2019	AD / C	Down	0	0	0	Cingulate Gyrus
...	19	yes	CORO1A	P31146	Xu 2019	AD / C	Down	0	0	0	Motor Cortex
...	19	yes	CORO1A	P31146	Xu 2019	AD / C	Down	0	0	0	Sensory Cortex
...	19	yes	CORO1A	P31146	Xu 2019	AD / C	Down	0	0	0	Cerebellum
...	19	yes	CORO1A	P31146	Johnson 2020	AD / C	Down	0	0	0	Frontal Cortex
...	19	yes	CORO1A	P31146	Wingo 2020	AD / C	Down	0	0	0	Frontal Cortex
...	19	yes	CORO1A	P31146	Johnson 2022	AD / C	Down	0	0	0	Frontal Cortex
...	19	yes	CORO1A	P31146	Astillero-Lopez 2022	AD / C	Down	0	0	0	Entorhinal Cortex
...	19	yes	CORO1A	P31146	Hondius 2016	AD / C	Down	0	0	0	Hippocampus
...	19	yes	CORO1A	P31146	Johnson 2018	AD / C	Down	0	0	0	Frontal Cortex
...	19	yes	CORO1A	P31146	Seyfried 2017	AD / C	Down	0	0	0	Frontal Cortex
...	19	yes	CORO1A	P31146	Seyfried 2017	AD / C	Down	0	0	0	Precuneus
...	19	yes	CORO1A	P31146	Mendonca 2019	AD / C	Down	0	0	0	Parahippocampal Cortex
...	19	yes	CORO1A	P31146	Mendonca 2019	AD / C	Down	0	0	0	Temporal Cortex
...	19	yes	CORO1A	P31146	Xu 2019	AD / C	Down	0	0	0	Hippocampus
...	19	yes	CORO1A	P31146	Xu 2019	AD / C	Down	0	0	0	Entorhinal Cortex
...	18	yes	ANXA1	P04083	Muraoka 2020	AD / C	Up	0	0	0	Frontal Cortex
...	18	yes	ANXA1	P04083	Johnson 2020	AD / C	Up	0	0	0	Frontal Cortex
...	18	yes	ANXA1	P04083	Higginbotham 2020	AD / C	Up	0	0	0	Frontal Cortex
...	18	yes	ANXA1	P04083	Stepler 2020	AD / C	Up	0	0	0	Hippocampus
...	18	yes	ANXA1	P04083	Wang 2020	AD / C	Up	0	0	0	Frontal Cortex
...	18	yes	ANXA1	P04083	McKetney 2019	AD / C	Up	0	0	0	Entorhinal Cortex
...	18	yes	ANXA1	P04083	Andreev 2012	AD / C	Up	0	0	0	Temporal Cortex
...	18	yes	ANXA1	P04083	Johnson 2022	AD / C	Up	0	0	0	Frontal Cortex
...	18	yes	ANXA1	P04083	Zhang 2018	AD / C	Up	0	0	0	Frontal Cortex
...	18	yes	ANXA1	P04083	Mendonca 2019	AD / C	Up	0	0	0	Entorhinal Cortex
...	18	yes	ANXA1	P04083	Mendonca 2019	AD / C	Up	0	0	0	Parahippocampal Cortex
...	18	yes	ANXA1	P04083	Xu 2019	AD / C	Up	0	0	0	Hippocampus
...	18	yes	ANXA1	P04083	Xu 2019	AD / C	Up	0	0	0	Entorhinal Cortex
...	17	yes	VCAN	P13611	Johnson 2020	AD / C	Up	0	0	0	Frontal Cortex
...	17	yes	VCAN	P13611	Ping 2020	AD / C	Up	0	0	0	Frontal Cortex
...	17	yes	VCAN	P13611	Wingo 2020	AD / C	Up	0	0	0	Frontal Cortex
...	17	yes	VCAN	P13611	Ho Kim 2015	AD / C	Up	0	0	0	Hippocampus
...	17	yes	VCAN	P13611	Ho Kim 2015	AD / C	Down	0	0	0	Hippocampus
...	17	yes	VCAN	P13611	Johnson 2022	AD / C	Up	0	0	0	Frontal Cortex
...	17	yes	VCAN	P13611	Astillero-Lopez 2022	AD / C	Up	0	0	0	Entorhinal Cortex
...	17	yes	VCAN	P13611	Hondius 2016	AD / C	Up	0	0	0	Hippocampus
...	17	yes	VCAN	P13611	Mendonca 2019	AD / C	Up	0	0	0	Parahippocampal Cortex
...	17	yes	VCAN	P13611	Mendonca 2019	AD / C	Up	0	0	0	Frontal Cortex
...	16	yes	ANXA5	P08758	Xu 2019	AD / C	Up	0	0	0	Motor Cortex
...	16	yes	ANXA5	P08758	Xu 2019	AD / C	Up	0	0	0	Sensory Cortex
...	16	yes	ANXA5	P08758	Muraoka 2020	AD / C	Up	0	0	0	Frontal Cortex
...	16	yes	ANXA5	P08758	Johnson 2020	AD / C	Up	0	0	0	Frontal Cortex
...	16	yes	ANXA5	P08758	Stepler 2020	AD / C	Up	0	0	0	Hippocampus
...	16	yes	ANXA5	P08758	Andreev 2012	AD / C	Up	0	0	0	Temporal Cortex
...	16	yes	ANXA5	P08758	Zellner 2022	AD / C	Up	0	0	0	Parietal Cortex
...	16	yes	ANXA5	P08758	Johnson 2022	AD / C	Up	0	0	0	Frontal Cortex
...	16	yes	ANXA5	P08758	Astillero-Lopez 2022	AD / C	Up	0	0	0	Entorhinal Cortex
...	16	yes	ANXA5	P08758	Hondius 2016	AD / C	Up	0	0	0	Hippocampus
...	16	yes	ANXA5	P08758	Johnson 2018	AD / C	Up	0	0	0	Frontal Cortex
...	16	yes	ANXA5	P08758	Seyfried 2017	AD / C	Up	0	0	0	Frontal Cortex
...	16	yes	ANXA5	P08758	Seyfried 2017	AD / C	Up	0	0	0	Precuneus
...	16	yes	ANXA5	P08758	Zhang 2018	AD / C	Up	0	0	0	Frontal Cortex
...	16	yes	ANXA5	P08758	Xu 2019	AD / C	Up	0	0	0	Hippocampus
...	16	yes	GJA1	P17302	Xu 2019	AD / C	Up	0	0	0	Cingulate Gyrus
...	16	yes	GJA1	P17302	Xu 2019	AD / C	Up	0	0	0	Motor Cortex
...	16	yes	GJA1	P17302	Muraoka 2020	AD / C	Up	0	0	0	Frontal Cortex
...	16	yes	GJA1	P17302	Johnson 2020	AD / C	Up	0	0	0	Frontal Cortex
...	16	yes	GJA1	P17302	Higginbotham 2020	AD / C	Up	0	0	0	Frontal Cortex
...	16	yes	GJA1	P17302	Stepler 2020	AD / C	Up	0	0	0	Hippocampus
...	16	yes	GJA1	P17302	Ping 2020	AD / C	Up	0	0	0	Frontal Cortex
...	16	yes	GJA1	P17302	Dai 2018	AD / C	Up	0	0	0	Frontal Cortex
...	16	yes	GJA1	P17302	Johnson 2022	AD / C	Up	0	0	0	Frontal Cortex
...	16	yes	GJA1	P17302	Hondius 2016	AD / C	Up	0	0	0	Hippocampus
...	16	yes	GJA1	P17302	Johnson 2018	AD / C	Up	0	0	0	Frontal Cortex
...	16	yes	GJA1	P17302	Seyfried 2017	AD / C	Up	0	0	0	Frontal Cortex
...	16	yes	GJA1	P17302	Seyfried 2017	AD / C	Up	0	0	0	Precuneus
...	16	yes	GJA1	P17302	Xu 2019	AD / C	Up	0	0	0	Hippocampus
...	16	yes	GJA1	P17302	Xu 2019	AD / C	Up	0	0	0	Entorhinal Cortex
...	16	yes	MAPT	P10636	Xu 2019	AD / C	Up	0	0	0	Cerebellum
...	16	yes	MAPT	P10636	Johnson 2020	AD / C	Up	0	0	0	Frontal Cortex
...	16	yes	MAPT	P10636	Higginbotham 2020	AD / C	Up	0	0	0	Frontal Cortex
...	16	yes	MAPT	P10636	Ping 2020	AD / C	Up	0	0	0	Frontal Cortex
...	16	yes	MAPT	P10636	Li 2021	AD / C	Up	0	0	0	Occipital Cortex
...	16	yes	MAPT	P10636	Donovan 2012	AD / C	Up	0	0	0	Frontal Cortex
...	16	yes	MAPT	P10636	Zellner 2022	AD / C	Up	0	0	0	Parietal Cortex
...	16	yes	MAPT	P10636	Johnson 2022	AD / C	Up	0	0	0	Frontal Cortex
...	16	yes	MAPT	P10636	Hondius 2016	AD / C	Up	0	0	0	Hippocampus
...	16	yes	MAPT	P10636	Hales 2016	AD / C	Up	0	0	0	Frontal Cortex
...	16	yes	MAPT	P10636	Johnson 2018	AD / C	Up	0	0	0	Frontal Cortex
...	16	yes	PRDX6	P30041	Xu 2019	AD / C	Up	0	0	0	Cingulate Gyrus
...	16	yes	PRDX6	P30041	Xu 2019	AD / C	Up	0	0	0	Motor Cortex
...	16	yes	PRDX6	P30041	Xu 2019	AD / C	Up	0	0	0	Cerebellum
...	16	yes	PRDX6	P30041	Muraoka 2020	AD / C	Up	0	0	0	Frontal Cortex
...	16	yes	PRDX6	P30041	Johnson 2020	AD / C	Up	0	0	0	Frontal Cortex
...	16	yes	PRDX6	P30041	Musunuri 2014	AD / C	Up	0	0	0	Temporal Cortex
...	16	yes	PRDX6	P30041	McKetney 2019	AD / C	Up	0	0	0	Entorhinal Cortex
...	16	yes	PRDX6	P30041	Andreev 2012	AD / C	Up	0	0	0	Temporal Cortex
...	16	yes	PRDX6	P30041	Johnson 2022	AD / C	Up	0	0	0	Frontal Cortex
...	16	yes	PRDX6	P30041	Astillero-Lopez 2022	AD / C	Up	0	0	0	Entorhinal Cortex
...	16	yes	PRDX6	P30041	Hondius 2016	AD / C	Up	0	0	0	Hippocampus
...	16	yes	PRDX6	P30041	Johnson 2018	AD / C	Up	0	0	0	Frontal Cortex
...	16	yes	PRDX6	P30041	Xu 2019	AD / C	Up	0	0	0	Hippocampus
...	16	yes	PRDX6	P30041	Xu 2019	AD / C	Up	0	0	0	Entorhinal Cortex
...	16	yes	STXBP1	P61764	Xu 2019	AD / C	Down	0	0	0	Cingulate Gyrus
...	16	yes	STXBP1	P61764	Xu 2019	AD / C	Down	0	0	0	Motor Cortex
...	16	yes	STXBP1	P61764	Xu 2019	AD / C	Down	0	0	0	Cerebellum
...	16	yes	STXBP1	P61764	Johnson 2020	AD / C	Down	0	0	0	Frontal Cortex
...	16	yes	STXBP1	P61764	Sweet 2016	AD / C	Down	0	0	0	Entorhinal Cortex
...	16	yes	STXBP1	P61764	Ho Kim 2015	AD / C	Up	0	0	0	Hippocampus
...	16	yes	STXBP1	P61764	Johnson 2022	AD / C	Down	0	0	0	Frontal Cortex
...	16	yes	STXBP1	P61764	Astillero-Lopez 2022	AD / C	Down	0	0	0	Entorhinal Cortex
...	16	yes	STXBP1	P61764	Johnson 2018	AD / C	Down	0	0	0	Frontal Cortex
...	16	yes	STXBP1	P61764	Seyfried 2017	AD / C	Down	0	0	0	Frontal Cortex
...	16	yes	STXBP1	P61764	Mendonca 2019	AD / C	Down	0	0	0	Entorhinal Cortex
...	16	yes	STXBP1	P61764	Xu 2019	AD / C	Down	0	0	0	Hippocampus
...	16	yes	STXBP1	P61764	Xu 2019	AD / C	Down	0	0	0	Entorhinal Cortex
...	15	yes	CAP2	P40123	Xu 2019	AD / C	Down	0	0	0	Cingulate Gyrus
...	15	yes	CAP2	P40123	Xu 2019	AD / C	Down	0	0	0	Sensory Cortex
...	15	yes	CAP2	P40123	Xu 2019	AD / C	Down	0	0	0	Cerebellum
...	15	yes	CAP2	P40123	Johnson 2020	AD / C	Down	0	0	0	Frontal Cortex
...	15	yes	CAP2	P40123	Andreev 2012	AD / C	Down	0	0	0	Temporal Cortex
...	15	yes	CAP2	P40123	Wingo 2020	AD / C	Down	0	0	0	Frontal Cortex
...	15	yes	CAP2	P40123	Astillero-Lopez 2022	AD / C	Down	0	0	0	Entorhinal Cortex
...	15	yes	CAP2	P40123	Johnson 2018	AD / C	Down	0	0	0	Frontal Cortex
...	15	yes	CAP2	P40123	Seyfried 2017	AD / C	Down	0	0	0	Frontal Cortex
...	15	yes	CAP2	P40123	Zhang 2018	AD / C	Down	0	0	0	Frontal Cortex
...	15	yes	CAP2	P40123	Xu 2019	AD / C	Down	0	0	0	Entorhinal Cortex
...	15	yes	IDH2	P48735	Xu 2019	AD / C	Down	0	0	0	Cingulate Gyrus
...	15	yes	IDH2	P48735	Xu 2019	AD / C	Down	0	0	0	Motor Cortex
...	15	yes	IDH2	P48735	Xu 2019	AD / C	Down	0	0	0	Sensory Cortex
...	15	yes	IDH2	P48735	Johnson 2020	AD / C	Down	0	0	0	Frontal Cortex
...	15	yes	IDH2	P48735	Pearson 2020	AD / C	Up	0	0	0	Ventricle Wall
...	15	yes	IDH2	P48735	Wingo 2020	AD / C	Down	0	0	0	Frontal Cortex
...	15	yes	IDH2	P48735	Johnson 2022	AD / C	Down	0	0	0	Frontal Cortex
...	15	yes	IDH2	P48735	Astillero-Lopez 2022	AD / C	Down	0	0	0	Entorhinal Cortex
...	15	yes	IDH2	P48735	Hales 2016	AD / C	Up	0	0	0	Frontal Cortex
...	15	yes	IDH2	P48735	Johnson 2018	AD / C	Down	0	0	0	Frontal Cortex
...	15	yes	IDH2	P48735	Seyfried 2017	AD / C	Down	0	0	0	Frontal Cortex
...	15	yes	IDH2	P48735	Seyfried 2017	AD / C	Down	0	0	0	Precuneus
...	15	yes	SNAP25	P60880	Xu 2019	AD / C	Down	0	0	0	Cingulate Gyrus
...	15	yes	SNAP25	P60880	Johnson 2020	AD / C	Down	0	0	0	Frontal Cortex
...	15	yes	SNAP25	P60880	Dai 2018	AD / C	Down	0	0	0	Frontal Cortex
...	15	yes	SNAP25	P60880	Wingo 2020	AD / C	Down	0	0	0	Frontal Cortex
...	15	yes	SNAP25	P60880	Zellner 2022	AD / C	Down	0	0	0	Parietal Cortex
...	15	yes	SNAP25	P60880	Zellner 2022	AD	Down	0	0	1	Parietal Cortex
...	15	yes	SNAP25	P60880	Johnson 2022	AD / C	Down	0	0	0	Frontal Cortex
...	15	yes	SNAP25	P60880	Johnson 2018	AD / C	Down	0	0	0	Frontal Cortex
...	15	yes	SNAP25	P60880	Seyfried 2017	AD / C	Down	0	0	0	Frontal Cortex
...	15	yes	SNAP25	P60880	Zhang 2018	AD / C	Down	0	0	0	Frontal Cortex
...	15	yes	SNAP25	P60880	Xu 2019	AD / C	Down	0	0	0	Entorhinal Cortex
...	15	yes	UCHL1	P09936	Xu 2019	AD / C	Down	0	0	0	Cingulate Gyrus
...	15	yes	UCHL1	P09936	Xu 2019	AD / C	Down	0	0	0	Motor Cortex
...	15	yes	UCHL1	P09936	Li 2021	AD / C	Down	0	0	0	Occipital Cortex
...	15	yes	UCHL1	P09936	Donovan 2012	AD / C	Up	0	0	0	Frontal Cortex
...	15	yes	UCHL1	P09936	Sweet 2016	AD / C	Down	0	0	0	Entorhinal Cortex
...	15	yes	UCHL1	P09936	Ho Kim 2015	AD / C	Down	0	0	0	Hippocampus
...	15	yes	UCHL1	P09936	Carlyle 2021	AD / C	Up	0	0	0	Parietal Cortex
...	15	yes	UCHL1	P09936	Ojo 2021b	AD / C	Up	0	0	0	Frontal Cortex
...	15	yes	UCHL1	P09936	Zellner 2022	AD / C	Up	0	0	0	Parietal Cortex
...	15	yes	UCHL1	P09936	Zellner 2022	AD	Up	0	0	1	Parietal Cortex
...	15	yes	UCHL1	P09936	Zhang 2018	AD / C	Down	0	0	0	Frontal Cortex
...	15	yes	UCHL1	P09936	Xu 2019	AD / C	Down	0	0	0	Hippocampus
...	15	yes	UCHL1	P09936	Xu 2019	AD / C	Down	0	0	0	Entorhinal Cortex
...	14	yes	AK1	P00568	Johnson 2020	AD / C	Up	0	0	0	Frontal Cortex
...	14	yes	AK1	P00568	McKetney 2019	AD / C	Up	0	0	0	Entorhinal Cortex
...	14	yes	AK1	P00568	Manavalan 2013	AD / C	Up	0	0	0	Hippocampus
...	14	yes	AK1	P00568	Wingo 2020	AD / C	Up	0	0	0	Frontal Cortex
...	14	yes	AK1	P00568	Carlyle 2021	AD / C	Up	0	0	0	Parietal Cortex
...	14	yes	AK1	P00568	Zellner 2022	AD / C	Up	0	0	0	Parietal Cortex
...	14	yes	AK1	P00568	Zellner 2022	AD	Up	0	0	1	Parietal Cortex
...	14	yes	AK1	P00568	Johnson 2022	AD / C	Up	0	0	0	Frontal Cortex
...	14	yes	AQP4	P55087	Xu 2019	AD / C	Up	0	0	0	Sensory Cortex
...	14	yes	AQP4	P55087	Xu 2019	AD / C	Up	0	0	0	Cerebellum
...	14	yes	AQP4	P55087	Muraoka 2020	AD / C	Up	0	0	0	Frontal Cortex
...	14	yes	AQP4	P55087	McKetney 2019	AD / C	Up	0	0	0	Entorhinal Cortex
...	14	yes	AQP4	P55087	Andreev 2012	AD / C	Up	0	0	0	Temporal Cortex
...	14	yes	AQP4	P55087	Johnson 2022	AD / C	Up	0	0	0	Frontal Cortex
...	14	yes	AQP4	P55087	Astillero-Lopez 2022	AD / C	Up	0	0	0	Entorhinal Cortex
...	14	yes	AQP4	P55087	Hondius 2016	AD / C	Up	0	0	0	Hippocampus
...	14	yes	AQP4	P55087	Xu 2019	AD / C	Up	0	0	0	Hippocampus
...	14	yes	AQP4	P55087	Xu 2019	AD / C	Up	0	0	0	Entorhinal Cortex
...	14	yes	MAP2	P11137	Xu 2019	AD / C	Down	0	0	0	Cingulate Gyrus
...	14	yes	MAP2	P11137	Muraoka 2020	AD / C	Down	0	0	0	Frontal Cortex
...	14	yes	MAP2	P11137	Johnson 2020	AD / C	Down	0	0	0	Frontal Cortex
...	14	yes	MAP2	P11137	Stepler 2020	AD / C	Down	0	0	0	Hippocampus
...	14	yes	MAP2	P11137	Wang 2020	AD / C	Down	0	0	0	Frontal Cortex
...	14	yes	MAP2	P11137	Wingo 2020	AD / C	Down	0	0	0	Frontal Cortex
...	14	yes	MAP2	P11137	Sweet 2016	AD / C	Down	0	0	0	Entorhinal Cortex
...	14	yes	MAP2	P11137	Mendonca 2019	AD / C	Down	0	0	0	Parahippocampal Cortex
...	14	yes	MAP2	P11137	Mendonca 2019	AD / C	Down	0	0	0	Temporal Cortex
...	14	yes	PPP2R1A	P30153	Xu 2019	AD / C	Down	0	0	0	Cingulate Gyrus
...	14	yes	PPP2R1A	P30153	Xu 2019	AD / C	Down	0	0	0	Motor Cortex
...	14	yes	PPP2R1A	P30153	Xu 2019	AD / C	Down	0	0	0	Sensory Cortex
...	14	yes	PPP2R1A	P30153	Johnson 2020	AD / C	Down	0	0	0	Frontal Cortex
...	14	yes	PPP2R1A	P30153	Wingo 2020	AD / C	Down	0	0	0	Frontal Cortex
...	14	yes	PPP2R1A	P30153	Johnson 2022	AD / C	Down	0	0	0	Frontal Cortex
...	14	yes	PPP2R1A	P30153	Hondius 2016	AD / C	Down	0	0	0	Hippocampus
...	14	yes	PPP2R1A	P30153	Seyfried 2017	AD / C	Down	0	0	0	Frontal Cortex
...	14	yes	PPP2R1A	P30153	Seyfried 2017	AD / C	Down	0	0	0	Precuneus
...	14	yes	PPP2R1A	P30153	Xu 2019	AD / C	Down	0	0	0	Hippocampus
...	14	yes	PPP2R1A	P30153	Xu 2019	AD / C	Down	0	0	0	Entorhinal Cortex
...	14	yes	RAB3A	P20336	Xu 2019	AD / C	Up	0	0	0	Cerebellum
...	14	yes	RAB3A	P20336	Johnson 2020	AD / C	Down	0	0	0	Frontal Cortex
...	14	yes	RAB3A	P20336	Stepler 2020	AD / C	Down	0	0	0	Hippocampus
...	14	yes	RAB3A	P20336	Li 2021	AD / C	Up	0	0	0	Occipital Cortex
...	14	yes	RAB3A	P20336	Sweet 2016	AD / C	Down	0	0	0	Entorhinal Cortex
...	14	yes	RAB3A	P20336	Johnson 2022	AD / C	Down	0	0	0	Frontal Cortex
...	14	yes	RAB3A	P20336	Astillero-Lopez 2022	AD / C	Down	0	0	0	Entorhinal Cortex
...	14	yes	RAB3A	P20336	Hondius 2016	AD / C	Down	0	0	0	Hippocampus
...	14	yes	RAB3A	P20336	Seyfried 2017	AD / C	Down	0	0	0	Frontal Cortex
...	13	yes	ARHGDIA	P52565	Johnson 2020	AD / C	Down	0	0	0	Frontal Cortex
...	13	yes	ARHGDIA	P52565	Zellner 2022	AD / C	Up	0	0	0	Parietal Cortex
...	13	yes	ARHGDIA	P52565	Zellner 2022	AD	Up	0	0	1	Parietal Cortex
...	13	yes	ARHGDIA	P52565	Johnson 2022	AD / C	Down	0	0	0	Frontal Cortex
...	13	yes	ARHGDIA	P52565	Astillero-Lopez 2022	AD / C	Down	0	0	0	Entorhinal Cortex
...	13	yes	ARHGDIA	P52565	Hondius 2016	AD / C	Up	0	0	0	Hippocampus
...	13	yes	ARHGDIA	P52565	Johnson 2018	AD / C	Down	0	0	0	Frontal Cortex
...	13	yes	ARHGDIA	P52565	Xu 2019	AD / C	Down	0	0	0	Hippocampus
...	13	yes	ARHGDIA	P52565	Xu 2019	AD / C	Down	0	0	0	Entorhinal Cortex
...	13	yes	CSRP1	P21291	Xu 2019	AD / C	Up	0	0	0	Cingulate Gyrus
...	13	yes	CSRP1	P21291	Xu 2019	AD / C	Up	0	0	0	Motor Cortex
...	13	yes	CSRP1	P21291	Xu 2019	AD / C	Up	0	0	0	Sensory Cortex
...	13	yes	CSRP1	P21291	Johnson 2020	AD / C	Up	0	0	0	Frontal Cortex
...	13	yes	CSRP1	P21291	Stepler 2020	AD / C	Up	0	0	0	Hippocampus
...	13	yes	CSRP1	P21291	Wingo 2020	AD / C	Up	0	0	0	Frontal Cortex
...	13	yes	CSRP1	P21291	Zellner 2022	AD / C	Up	0	0	0	Parietal Cortex
...	13	yes	CSRP1	P21291	Hondius 2016	AD / C	Up	0	0	0	Hippocampus
...	13	yes	CSRP1	P21291	Seyfried 2017	AD / C	Up	0	0	0	Precuneus
...	13	yes	CSRP1	P21291	Xu 2019	AD / C	Up	0	0	0	Hippocampus
...	13	yes	DNAJC6	O75061	Xu 2019	AD / C	Down	0	0	0	Cingulate Gyrus
...	13	yes	DNAJC6	O75061	Xu 2019	AD / C	Down	0	0	0	Motor Cortex
...	13	yes	DNAJC6	O75061	Xu 2019	AD / C	Down	0	0	0	Sensory Cortex
...	13	yes	DNAJC6	O75061	Xu 2019	AD / C	Down	0	0	0	Cerebellum
...	13	yes	DNAJC6	O75061	Muraoka 2020	AD / C	Down	0	0	0	Frontal Cortex
...	13	yes	DNAJC6	O75061	Johnson 2020	AD / C	Down	0	0	0	Frontal Cortex
...	13	yes	DNAJC6	O75061	Wingo 2020	AD / C	Down	0	0	0	Frontal Cortex
...	13	yes	DNAJC6	O75061	Johnson 2022	AD / C	Down	0	0	0	Frontal Cortex
...	13	yes	DNAJC6	O75061	Johnson 2018	AD / C	Down	0	0	0	Frontal Cortex
...	13	yes	DNAJC6	O75061	Seyfried 2017	AD / C	Down	0	0	0	Frontal Cortex
...	13	yes	DNAJC6	O75061	Xu 2019	AD / C	Down	0	0	0	Hippocampus
...	13	yes	DNAJC6	O75061	Xu 2019	AD / C	Down	0	0	0	Entorhinal Cortex
...	13	yes	GLS	O94925	Xu 2019	AD / C	Down	0	0	0	Cingulate Gyrus
...	13	yes	GLS	O94925	Xu 2019	AD / C	Down	0	0	0	Motor Cortex
...	13	yes	GLS	O94925	Xu 2019	AD / C	Down	0	0	0	Sensory Cortex
...	13	yes	GLS	O94925	Xu 2019	AD / C	Down	0	0	0	Cerebellum
...	13	yes	GLS	O94925	Johnson 2020	AD / C	Down	0	0	0	Frontal Cortex
...	13	yes	GLS	O94925	Wingo 2020	AD / C	Down	0	0	0	Frontal Cortex
...	13	yes	GLS	O94925	Johnson 2022	AD / C	Down	0	0	0	Frontal Cortex
...	13	yes	GLS	O94925	Hondius 2016	AD / C	Down	0	0	0	Hippocampus
...	13	yes	GLS	O94925	Zhang 2018	AD / C	Down	0	0	0	Frontal Cortex
...	13	yes	GLS	O94925	Xu 2019	AD / C	Down	0	0	0	Hippocampus
...	13	yes	GLS	O94925	Xu 2019	AD / C	Down	0	0	0	Entorhinal Cortex
...	13	yes	LRPPRC	P42704	Xu 2019	AD / C	Down	0	0	0	Cingulate Gyrus
...	13	yes	LRPPRC	P42704	Xu 2019	AD / C	Down	0	0	0	Motor Cortex
...	13	yes	LRPPRC	P42704	Xu 2019	AD / C	Down	0	0	0	Sensory Cortex
...	13	yes	LRPPRC	P42704	Xu 2019	AD / C	Down	0	0	0	Cerebellum
...	13	yes	LRPPRC	P42704	Johnson 2020	AD / C	Down	0	0	0	Frontal Cortex
...	13	yes	LRPPRC	P42704	Wingo 2020	AD / C	Down	0	0	0	Frontal Cortex
...	13	yes	LRPPRC	P42704	Johnson 2022	AD / C	Down	0	0	0	Frontal Cortex
...	13	yes	LRPPRC	P42704	Seyfried 2017	AD / C	Down	0	0	0	Frontal Cortex
...	13	yes	LRPPRC	P42704	Seyfried 2017	AD / C	Down	0	0	0	Precuneus
...	13	yes	LRPPRC	P42704	Xu 2019	AD / C	Down	0	0	0	Hippocampus
...	13	yes	LRPPRC	P42704	Xu 2019	AD / C	Down	0	0	0	Entorhinal Cortex
...	13	yes	PGD	P52209	Xu 2019	AD / C	Up	0	0	0	Cingulate Gyrus
...	13	yes	PGD	P52209	Johnson 2020	AD / C	Up	0	0	0	Frontal Cortex
...	13	yes	PGD	P52209	Musunuri 2014	AD / C	Up	0	0	0	Temporal Cortex
...	13	yes	PGD	P52209	Wingo 2020	AD / C	Up	0	0	0	Frontal Cortex
...	13	yes	PGD	P52209	Johnson 2022	AD / C	Up	0	0	0	Frontal Cortex
...	13	yes	PGD	P52209	Johnson 2018	AD / C	Up	0	0	0	Frontal Cortex
...	13	yes	PGD	P52209	Seyfried 2017	AD / C	Up	0	0	0	Precuneus
...	13	yes	PGD	P52209	Xu 2019	AD / C	Up	0	0	0	Hippocampus
...	13	yes	PGD	P52209	Xu 2019	AD / C	Up	0	0	0	Entorhinal Cortex
...	13	yes	PPIA	P62937	Johnson 2020	AD / C	Up	0	0	0	Frontal Cortex
...	13	yes	PPIA	P62937	Li 2021	AD / C	Up	0	0	0	Occipital Cortex
...	13	yes	PPIA	P62937	Carlyle 2021	AD / C	Up	0	0	0	Parietal Cortex
...	13	yes	PPIA	P62937	Zellner 2022	AD / C	Up	0	0	0	Parietal Cortex
...	13	yes	PPIA	P62937	Zellner 2022	AD	Up	0	0	1	Parietal Cortex
...	13	yes	PPIA	P62937	Astillero-Lopez 2022	AD / C	Down	0	0	0	Entorhinal Cortex
...	13	yes	PPIA	P62937	Johnson 2018	AD / C	Up	0	0	0	Frontal Cortex
...	13	yes	RAP1GDS1	P52306	Xu 2019	AD / C	Down	0	0	0	Cingulate Gyrus
...	13	yes	RAP1GDS1	P52306	Xu 2019	AD / C	Down	0	0	0	Motor Cortex
...	13	yes	RAP1GDS1	P52306	Xu 2019	AD / C	Down	0	0	0	Sensory Cortex
...	13	yes	RAP1GDS1	P52306	Xu 2019	AD / C	Down	0	0	0	Cerebellum
...	13	yes	RAP1GDS1	P52306	Zellner 2022	AD / C	Up	0	0	0	Parietal Cortex
...	13	yes	RAP1GDS1	P52306	Johnson 2022	AD / C	Down	0	0	0	Frontal Cortex
...	13	yes	RAP1GDS1	P52306	Astillero-Lopez 2022	AD / C	Down	0	0	0	Entorhinal Cortex
...	13	yes	RAP1GDS1	P52306	Zhang 2018	AD / C	Down	0	0	0	Frontal Cortex
...	13	yes	RAP1GDS1	P52306	Xu 2019	AD / C	Down	0	0	0	Hippocampus
...	13	yes	RAP1GDS1	P52306	Xu 2019	AD / C	Down	0	0	0	Entorhinal Cortex
...	13	yes	SUCLG1	P53597	Xu 2019	AD / C	Down	0	0	0	Cingulate Gyrus
...	13	yes	SUCLG1	P53597	Xu 2019	AD / C	Down	0	0	0	Motor Cortex
...	13	yes	SUCLG1	P53597	Xu 2019	AD / C	Down	0	0	0	Sensory Cortex
...	13	yes	SUCLG1	P53597	Xu 2019	AD / C	Down	0	0	0	Cerebellum
...	13	yes	SUCLG1	P53597	Johnson 2020	AD / C	Down	0	0	0	Frontal Cortex
...	13	yes	SUCLG1	P53597	Wingo 2020	AD / C	Down	0	0	0	Frontal Cortex
...	13	yes	SUCLG1	P53597	Sweet 2016	AD / C	Down	0	0	0	Entorhinal Cortex
...	13	yes	SUCLG1	P53597	Johnson 2022	AD / C	Down	0	0	0	Frontal Cortex
...	13	yes	SUCLG1	P53597	Astillero-Lopez 2022	AD / C	Down	0	0	0	Entorhinal Cortex
...	13	yes	SUCLG1	P53597	Zhang 2018	AD / C	Down	0	0	0	Frontal Cortex
...	13	yes	SUCLG1	P53597	Xu 2019	AD / C	Down	0	0	0	Hippocampus
...	13	yes	SUCLG1	P53597	Xu 2019	AD / C	Down	0	0	0	Entorhinal Cortex
...	13	yes	UBA1	P22314	Xu 2019	AD / C	Down	0	0	0	Cingulate Gyrus
...	13	yes	UBA1	P22314	Xu 2019	AD / C	Down	0	0	0	Motor Cortex
...	13	yes	UBA1	P22314	Johnson 2020	AD / C	Up	0	0	0	Frontal Cortex
...	13	yes	UBA1	P22314	Wingo 2020	AD / C	Up	0	0	0	Frontal Cortex
...	13	yes	UBA1	P22314	Sweet 2016	AD / C	Down	0	0	0	Entorhinal Cortex
...	13	yes	UBA1	P22314	Zellner 2022	AD / C	Up	0	0	0	Parietal Cortex
...	13	yes	UBA1	P22314	Zellner 2022	AD	Up	0	0	1	Parietal Cortex
...	13	yes	UBA1	P22314	Johnson 2022	AD / C	Up	0	0	0	Frontal Cortex
...	13	yes	UBA1	P22314	Astillero-Lopez 2022	AD / C	Down	0	0	0	Entorhinal Cortex
...	13	yes	UBA1	P22314	Xu 2019	AD / C	Down	0	0	0	Entorhinal Cortex
...	12	yes	AP2A2	O94973	Johnson 2020	AD / C	Down	0	0	0	Frontal Cortex
...	12	yes	AP2A2	O94973	Li 2021	AD / C	Down	0	0	0	Occipital Cortex
...	12	yes	AP2A2	O94973	Sweet 2016	AD / C	Down	0	0	0	Entorhinal Cortex
...	12	yes	AP2A2	O94973	Johnson 2022	AD / C	Down	0	0	0	Frontal Cortex
...	12	yes	AP2A2	O94973	Astillero-Lopez 2022	AD / C	Down	0	0	0	Entorhinal Cortex
...	12	yes	AP2A2	O94973	Johnson 2018	AD / C	Down	0	0	0	Frontal Cortex
...	12	yes	AP2A2	O94973	Seyfried 2017	AD / C	Down	0	0	0	Frontal Cortex
...	12	yes	AP2A2	O94973	Zhang 2018	AD / C	Down	0	0	0	Frontal Cortex
...	12	yes	DLAT	P10515	Xu 2019	AD / C	Down	0	0	0	Cingulate Gyrus
...	12	yes	DLAT	P10515	Xu 2019	AD / C	Down	0	0	0	Cerebellum
...	12	yes	DLAT	P10515	Johnson 2020	AD / C	Down	0	0	0	Frontal Cortex
...	12	yes	DLAT	P10515	Donovan 2012	AD / C	Down	0	0	0	Frontal Cortex
...	12	yes	DLAT	P10515	Wingo 2020	AD / C	Down	0	0	0	Frontal Cortex
...	12	yes	DLAT	P10515	Hondius 2016	AD / C	Down	0	0	0	Hippocampus
...	12	yes	DLAT	P10515	Xu 2019	AD / C	Down	0	0	0	Hippocampus
...	12	yes	DLAT	P10515	Xu 2019	AD / C	Down	0	0	0	Entorhinal Cortex
...	12	yes	EPB41L3	Q9Y2J2	Xu 2019	AD / C	Down	0	0	0	Cingulate Gyrus
...	12	yes	EPB41L3	Q9Y2J2	Johnson 2020	AD / C	Down	0	0	0	Frontal Cortex
...	12	yes	EPB41L3	Q9Y2J2	Johnson 2022	AD / C	Down	0	0	0	Frontal Cortex
...	12	yes	EPB41L3	Q9Y2J2	Astillero-Lopez 2022	AD / C	Down	0	0	0	Entorhinal Cortex
...	12	yes	EPB41L3	Q9Y2J2	Zhang 2018	AD / C	Down	0	0	0	Frontal Cortex
...	12	yes	EPB41L3	Q9Y2J2	Mendonca 2019	AD / C	Down	0	0	0	Entorhinal Cortex
...	12	yes	EPB41L3	Q9Y2J2	Xu 2019	AD / C	Down	0	0	0	Entorhinal Cortex
...	12	yes	GAP43	P17677	Xu 2019	AD / C	Up	0	0	0	Cerebellum
...	12	yes	GAP43	P17677	Johnson 2020	AD / C	Down	0	0	0	Frontal Cortex
...	12	yes	GAP43	P17677	Stepler 2020	AD / C	Down	0	0	0	Hippocampus
...	12	yes	GAP43	P17677	Musunuri 2014	AD / C	Down	0	0	0	Temporal Cortex
...	12	yes	GAP43	P17677	Manavalan 2013	AD / C	Up	0	0	0	Cerebellum
...	12	yes	GAP43	P17677	Johnson 2022	AD / C	Down	0	0	0	Frontal Cortex
...	12	yes	GAP43	P17677	Johnson 2018	AD / C	Down	0	0	0	Frontal Cortex
...	12	yes	GAP43	P17677	Mendonca 2019	AD / C	Down	0	0	0	Entorhinal Cortex
...	12	yes	GAP43	P17677	Mendonca 2019	AD / C	Down	0	0	0	Parahippocampal Cortex
...	12	yes	NDUFA10	O95299	Xu 2019	AD / C	Down	0	0	0	Cingulate Gyrus
...	12	yes	NDUFA10	O95299	Xu 2019	AD / C	Down	0	0	0	Sensory Cortex
...	12	yes	NDUFA10	O95299	Xu 2019	AD / C	Down	0	0	0	Cerebellum
...	12	yes	NDUFA10	O95299	Johnson 2020	AD / C	Down	0	0	0	Frontal Cortex
...	12	yes	NDUFA10	O95299	Wingo 2020	AD / C	Down	0	0	0	Frontal Cortex
...	12	yes	NDUFA10	O95299	Sweet 2016	AD / C	Down	0	0	0	Entorhinal Cortex
...	12	yes	NDUFA10	O95299	Johnson 2022	AD / C	Down	0	0	0	Frontal Cortex
...	12	yes	NDUFA10	O95299	Xu 2019	AD / C	Down	0	0	0	Hippocampus
...	12	yes	NDUFA10	O95299	Xu 2019	AD / C	Down	0	0	0	Entorhinal Cortex
...	12	yes	OXCT1	P55809	Xu 2019	AD / C	Down	0	0	0	Cingulate Gyrus
...	12	yes	OXCT1	P55809	Xu 2019	AD / C	Down	0	0	0	Motor Cortex
...	12	yes	OXCT1	P55809	Xu 2019	AD / C	Down	0	0	0	Sensory Cortex
...	12	yes	OXCT1	P55809	Xu 2019	AD / C	Down	0	0	0	Cerebellum
...	12	yes	OXCT1	P55809	Johnson 2022	AD / C	Down	0	0	0	Frontal Cortex
...	12	yes	OXCT1	P55809	Astillero-Lopez 2022	AD / C	Down	0	0	0	Entorhinal Cortex
...	12	yes	OXCT1	P55809	Seyfried 2017	AD / C	Down	0	0	0	Frontal Cortex
...	12	yes	OXCT1	P55809	Mendonca 2019	AD / C	Down	0	0	0	Parahippocampal Cortex
...	12	yes	OXCT1	P55809	Xu 2019	AD / C	Down	0	0	0	Hippocampus
...	12	yes	OXCT1	P55809	Xu 2019	AD / C	Down	0	0	0	Entorhinal Cortex
...	12	yes	PAFAH1B3	Q15102	Johnson 2020	AD / C	Up	0	0	0	Frontal Cortex
...	12	yes	PAFAH1B3	Q15102	Wingo 2020	AD / C	Up	0	0	0	Frontal Cortex
...	12	yes	PAFAH1B3	Q15102	Carlyle 2021	AD / C	Up	0	0	0	Parietal Cortex
...	12	yes	PAFAH1B3	Q15102	Zellner 2022	AD / C	Up	0	0	0	Parietal Cortex
...	12	yes	PAFAH1B3	Q15102	Zellner 2022	AD	Up	0	0	1	Parietal Cortex
...	12	yes	PAFAH1B3	Q15102	Johnson 2022	AD / C	Up	0	0	0	Frontal Cortex
...	12	yes	PAFAH1B3	Q15102	Hondius 2016	AD / C	Up	0	0	0	Hippocampus
...	12	yes	PAFAH1B3	Q15102	Seyfried 2017	AD / C	Up	0	0	0	Frontal Cortex
...	12	yes	PAFAH1B3	Q15102	Zhang 2018	AD / C	Up	0	0	0	Frontal Cortex
...	12	yes	PREP	P48147	Xu 2019	AD / C	Down	0	0	0	Cingulate Gyrus
...	12	yes	PREP	P48147	Xu 2019	AD / C	Down	0	0	0	Motor Cortex
...	12	yes	PREP	P48147	Xu 2019	AD / C	Down	0	0	0	Sensory Cortex
...	12	yes	PREP	P48147	Johnson 2020	AD / C	Down	0	0	0	Frontal Cortex
...	12	yes	PREP	P48147	Zellner 2022	AD / C	Up	0	0	0	Parietal Cortex
...	12	yes	PREP	P48147	Zellner 2022	AD	Up	0	0	1	Parietal Cortex
...	12	yes	PREP	P48147	Johnson 2022	AD / C	Down	0	0	0	Frontal Cortex
...	12	yes	PREP	P48147	Astillero-Lopez 2022	AD / C	Down	0	0	0	Entorhinal Cortex
...	12	yes	PREP	P48147	Mendonca 2019	AD / C	Down	0	0	0	Entorhinal Cortex
...	12	yes	PREP	P48147	Xu 2019	AD / C	Down	0	0	0	Hippocampus
...	12	yes	PREP	P48147	Xu 2019	AD / C	Down	0	0	0	Entorhinal Cortex
...	12	yes	SYT1	P21579	Xu 2019	AD / C	Down	0	0	0	Cingulate Gyrus
...	12	yes	SYT1	P21579	Xu 2019	AD / C	Down	0	0	0	Cerebellum
...	12	yes	SYT1	P21579	Johnson 2022	AD / C	Down	0	0	0	Frontal Cortex
...	12	yes	SYT1	P21579	Hondius 2016	AD / C	Down	0	0	0	Hippocampus
...	12	yes	SYT1	P21579	Johnson 2018	AD / C	Down	0	0	0	Frontal Cortex
...	12	yes	SYT1	P21579	Mendonca 2019	AD / C	Down	0	0	0	Parahippocampal Cortex
...	12	yes	THY1	P04216	Xu 2019	AD / C	Up	0	0	0	Cerebellum
...	12	yes	THY1	P04216	Johnson 2020	AD / C	Down	0	0	0	Frontal Cortex
...	12	yes	THY1	P04216	Stepler 2020	AD / C	Down	0	0	0	Hippocampus
...	12	yes	THY1	P04216	Zellner 2022	AD / C	Up	0	0	0	Parietal Cortex
...	12	yes	THY1	P04216	Zhang 2018	AD / C	Down	0	0	0	Frontal Cortex
...	12	yes	THY1	P04216	Mendonca 2019	AD / C	Down	0	0	0	Entorhinal Cortex
...	12	yes	THY1	P04216	Mendonca 2019	AD / C	Down	0	0	0	Parahippocampal Cortex
...	12	yes	WDR1	O75083	Xu 2019	AD / C	Down	0	0	0	Cingulate Gyrus
...	12	yes	WDR1	O75083	Xu 2019	AD / C	Down	0	0	0	Sensory Cortex
...	12	yes	WDR1	O75083	Xu 2019	AD / C	Down	0	0	0	Cerebellum
...	12	yes	WDR1	O75083	Wingo 2020	AD / C	Up	0	0	0	Frontal Cortex
...	12	yes	WDR1	O75083	Zellner 2022	AD / C	Up	0	0	0	Parietal Cortex
...	12	yes	WDR1	O75083	Johnson 2022	AD / C	Up	0	0	0	Frontal Cortex
...	12	yes	WDR1	O75083	Astillero-Lopez 2022	AD / C	Down	0	0	0	Entorhinal Cortex
...	12	yes	WDR1	O75083	Seyfried 2017	AD / C	Up	0	0	0	Precuneus
...	12	yes	WDR1	O75083	Xu 2019	AD / C	Down	0	0	0	Entorhinal Cortex
...	12	yes	YWHAZ	P63104	Xu 2019	AD / C	Down	0	0	0	Cingulate Gyrus
...	12	yes	YWHAZ	P63104	Xu 2019	AD / C	Down	0	0	0	Motor Cortex
...	12	yes	YWHAZ	P63104	Sweet 2016	AD / C	Down	0	0	0	Entorhinal Cortex
...	12	yes	YWHAZ	P63104	Ho Kim 2015	AD / C	Down	0	0	0	Hippocampus
...	12	yes	YWHAZ	P63104	Johnson 2018	AD / C	Down	0	0	0	Frontal Cortex
...	12	yes	YWHAZ	P63104	Seyfried 2017	AD / C	Down	0	0	0	Frontal Cortex
...	12	yes	YWHAZ	P63104	Xu 2019	AD / C	Down	0	0	0	Hippocampus
...	12	yes	YWHAZ	P63104	Xu 2019	AD / C	Down	0	0	0	Entorhinal Cortex
...	11	yes	AP2B1	P63010	Johnson 2020	AD / C	Down	0	0	0	Frontal Cortex
...	11	yes	AP2B1	P63010	Wingo 2020	AD / C	Down	0	0	0	Frontal Cortex
...	11	yes	AP2B1	P63010	Sweet 2016	AD / C	Down	0	0	0	Entorhinal Cortex
...	11	yes	AP2B1	P63010	Johnson 2022	AD / C	Down	0	0	0	Frontal Cortex
...	11	yes	AP2B1	P63010	Astillero-Lopez 2022	AD / C	Down	0	0	0	Entorhinal Cortex
...	11	yes	AP2B1	P63010	Hondius 2016	AD / C	Down	0	0	0	Hippocampus
...	11	yes	AP2B1	P63010	Seyfried 2017	AD / C	Down	0	0	0	Frontal Cortex
...	11	yes	ATP1B2	P14415	Andreev 2012	AD / C	Down	0	0	0	Temporal Cortex
...	11	yes	ATP1B2	P14415	Wingo 2020	AD / C	Down	0	0	0	Frontal Cortex
...	11	yes	ATP1B2	P14415	Ojo 2021a	AD / C	Down	0	0	0	Frontal Cortex
...	11	yes	ATP1B2	P14415	Johnson 2022	AD / C	Down	0	0	0	Frontal Cortex
...	11	yes	ATP1B2	P14415	Hales 2016	AD / C	Up	0	0	0	Frontal Cortex
...	11	yes	ATP1B2	P14415	Seyfried 2017	AD / C	Down	0	0	0	Precuneus
...	11	yes	ATP1B2	P14415	Zhang 2018	AD / C	Down	0	0	0	Frontal Cortex
...	11	yes	CD47	Q08722	Johnson 2020	AD / C	Down	0	0	0	Frontal Cortex
...	11	yes	CD47	Q08722	Ojo 2021a	AD / C	Down	0	0	0	Frontal Cortex
...	11	yes	CD47	Q08722	Johnson 2022	AD / C	Down	0	0	0	Frontal Cortex
...	11	yes	CD47	Q08722	Johnson 2018	AD / C	Down	0	0	0	Frontal Cortex
...	11	yes	CD47	Q08722	Seyfried 2017	AD / C	Down	0	0	0	Frontal Cortex
...	11	yes	CLTC	Q00610	Johnson 2020	AD / C	Down	0	0	0	Frontal Cortex
...	11	yes	CLTC	Q00610	Musunuri 2014	AD / C	Down	0	0	0	Temporal Cortex
...	11	yes	CLTC	Q00610	Li 2021	AD / C	Down	0	0	0	Occipital Cortex
...	11	yes	CLTC	Q00610	Sweet 2016	AD / C	Down	0	0	0	Entorhinal Cortex
...	11	yes	CLTC	Q00610	Astillero-Lopez 2022	AD / C	Down	0	0	0	Entorhinal Cortex
...	11	yes	CLTC	Q00610	Seyfried 2017	AD / C	Down	0	0	0	Frontal Cortex
...	11	yes	CLTC	Q00610	Xu 2019	AD / C	Down	0	0	0	Hippocampus
...	11	yes	FASN	P49327	Xu 2019	AD / C	Down	0	0	0	Cingulate Gyrus
...	11	yes	FASN	P49327	Xu 2019	AD / C	Down	0	0	0	Sensory Cortex
...	11	yes	FASN	P49327	Johnson 2020	AD / C	Up	0	0	0	Frontal Cortex
...	11	yes	FASN	P49327	Zellner 2022	AD / C	Up	0	0	0	Parietal Cortex
...	11	yes	FASN	P49327	Johnson 2022	AD / C	Up	0	0	0	Frontal Cortex
...	11	yes	FASN	P49327	Johnson 2018	AD / C	Up	0	0	0	Frontal Cortex
...	11	yes	FASN	P49327	Xu 2019	AD / C	Down	0	0	0	Hippocampus
...	11	yes	FASN	P49327	Xu 2019	AD / C	Down	0	0	0	Entorhinal Cortex
...	11	yes	FGG	P02679	Xu 2019	AD / C	Up	0	0	0	Cingulate Gyrus
...	11	yes	FGG	P02679	Xu 2019	AD / C	Up	0	0	0	Motor Cortex
...	11	yes	FGG	P02679	Xu 2019	AD / C	Up	0	0	0	Sensory Cortex
...	11	yes	FGG	P02679	Xu 2019	AD / C	Up	0	0	0	Cerebellum
...	11	yes	FGG	P02679	Zellner 2022	AD	Up	0	0	1	Parietal Cortex
...	11	yes	FGG	P02679	Mendonca 2019	AD / C	Up	0	0	0	Frontal Cortex
...	11	yes	FGG	P02679	Xu 2019	AD / C	Up	0	0	0	Hippocampus
...	11	yes	FGG	P02679	Xu 2019	AD / C	Up	0	0	0	Entorhinal Cortex
...	11	yes	GAPDH	P04406	Johnson 2020	AD / C	Up	0	0	0	Frontal Cortex
...	11	yes	GAPDH	P04406	Musunuri 2014	AD / C	Up	0	0	0	Temporal Cortex
...	11	yes	GAPDH	P04406	Wingo 2020	AD / C	Up	0	0	0	Frontal Cortex
...	11	yes	GAPDH	P04406	Johnson 2022	AD / C	Up	0	0	0	Frontal Cortex
...	11	yes	GAPDH	P04406	Johnson 2018	AD / C	Up	0	0	0	Frontal Cortex
...	11	yes	GAPDH	P04406	Seyfried 2017	AD / C	Up	0	0	0	Precuneus
...	11	yes	GNAZ	P19086	Johnson 2020	AD / C	Down	0	0	0	Frontal Cortex
...	11	yes	GNAZ	P19086	Johnson 2022	AD / C	Down	0	0	0	Frontal Cortex
...	11	yes	GNAZ	P19086	Astillero-Lopez 2022	AD / C	Down	0	0	0	Entorhinal Cortex
...	11	yes	GNAZ	P19086	Hondius 2016	AD / C	Down	0	0	0	Hippocampus
...	11	yes	GNAZ	P19086	Johnson 2018	AD / C	Down	0	0	0	Frontal Cortex
...	11	yes	GNAZ	P19086	Seyfried 2017	AD / C	Down	0	0	0	Frontal Cortex
...	11	yes	GNAZ	P19086	Seyfried 2017	AD / C	Down	0	0	0	Precuneus
...	11	yes	GNAZ	P19086	Mendonca 2019	AD / C	Down	0	0	0	Entorhinal Cortex
...	11	yes	HP	P00738	Xu 2019	AD / C	Up	0	0	0	Cingulate Gyrus
...	11	yes	HP	P00738	Xu 2019	AD / C	Up	0	0	0	Motor Cortex
...	11	yes	HP	P00738	Xu 2019	AD / C	Up	0	0	0	Sensory Cortex
...	11	yes	HP	P00738	Xu 2019	AD / C	Up	0	0	0	Cerebellum
...	11	yes	HP	P00738	Astillero-Lopez 2022	AD / C	Up	0	0	0	Entorhinal Cortex
...	11	yes	HP	P00738	Hales 2016	AD / C	Down	0	0	0	Frontal Cortex
...	11	yes	HP	P00738	Mendonca 2019	AD / C	Up	0	0	0	Frontal Cortex
...	11	yes	HP	P00738	Xu 2019	AD / C	Up	0	0	0	Hippocampus
...	11	yes	HP	P00738	Xu 2019	AD / C	Up	0	0	0	Entorhinal Cortex
...	11	yes	IDH3G	P51553	Xu 2019	AD / C	Down	0	0	0	Cingulate Gyrus
...	11	yes	IDH3G	P51553	Xu 2019	AD / C	Down	0	0	0	Motor Cortex
...	11	yes	IDH3G	P51553	Xu 2019	AD / C	Down	0	0	0	Sensory Cortex
...	11	yes	IDH3G	P51553	Johnson 2020	AD / C	Down	0	0	0	Frontal Cortex
...	11	yes	IDH3G	P51553	Wingo 2020	AD / C	Down	0	0	0	Frontal Cortex
...	11	yes	IDH3G	P51553	Astillero-Lopez 2022	AD / C	Down	0	0	0	Entorhinal Cortex
...	11	yes	IDH3G	P51553	Hales 2016	AD / C	Up	0	0	0	Frontal Cortex
...	11	yes	IDH3G	P51553	Xu 2019	AD / C	Down	0	0	0	Hippocampus
...	11	yes	IDH3G	P51553	Xu 2019	AD / C	Down	0	0	0	Entorhinal Cortex
...	11	yes	ITGB1	P05556	Muraoka 2020	AD / C	Up	0	0	0	Frontal Cortex
...	11	yes	ITGB1	P05556	Johnson 2020	AD / C	Up	0	0	0	Frontal Cortex
...	11	yes	ITGB1	P05556	McKetney 2019	AD / C	Up	0	0	0	Entorhinal Cortex
...	11	yes	ITGB1	P05556	Wingo 2020	AD / C	Up	0	0	0	Frontal Cortex
...	11	yes	ITGB1	P05556	Hondius 2016	AD / C	Up	0	0	0	Hippocampus
...	11	yes	ITGB1	P05556	Johnson 2018	AD / C	Up	0	0	0	Frontal Cortex
...	11	yes	ITGB1	P05556	Zhang 2018	AD / C	Up	0	0	0	Frontal Cortex
...	11	yes	ITGB1	P05556	Xu 2019	AD / C	Up	0	0	0	Hippocampus
...	11	yes	MAP2K4	P45985	Xu 2019	AD / C	Down	0	0	0	Cingulate Gyrus
...	11	yes	MAP2K4	P45985	Xu 2019	AD / C	Down	0	0	0	Sensory Cortex
...	11	yes	MAP2K4	P45985	Johnson 2020	AD / C	Down	0	0	0	Frontal Cortex
...	11	yes	MAP2K4	P45985	Wingo 2020	AD / C	Down	0	0	0	Frontal Cortex
...	11	yes	MAP2K4	P45985	Zellner 2022	AD / C	Up	0	0	0	Parietal Cortex
...	11	yes	MAP2K4	P45985	Johnson 2022	AD / C	Down	0	0	0	Frontal Cortex
...	11	yes	MAP2K4	P45985	Johnson 2018	AD / C	Down	0	0	0	Frontal Cortex
...	11	yes	MAP2K4	P45985	Seyfried 2017	AD / C	Down	0	0	0	Frontal Cortex
...	11	yes	MAP2K4	P45985	Xu 2019	AD / C	Down	0	0	0	Entorhinal Cortex
...	11	yes	MAPK1	P28482	Xu 2019	AD / C	Up	0	0	0	Cerebellum
...	11	yes	MAPK1	P28482	Johnson 2020	AD / C	Up	0	0	0	Frontal Cortex
...	11	yes	MAPK1	P28482	Li 2021	AD / C	Up	0	0	0	Occipital Cortex
...	11	yes	MAPK1	P28482	Wingo 2020	AD / C	Up	0	0	0	Frontal Cortex
...	11	yes	MAPK1	P28482	Zellner 2022	AD / C	Up	0	0	0	Parietal Cortex
...	11	yes	MAPK1	P28482	Johnson 2022	AD / C	Up	0	0	0	Frontal Cortex
...	11	yes	MAPK1	P28482	Zhang 2018	AD / C	Up	0	0	0	Frontal Cortex
...	11	yes	MAPK1	P28482	Xu 2019	AD / C	Up	0	0	0	Entorhinal Cortex
...	11	yes	NDUFV1	P49821	Xu 2019	AD / C	Down	0	0	0	Cerebellum
...	11	yes	NDUFV1	P49821	Johnson 2020	AD / C	Down	0	0	0	Frontal Cortex
...	11	yes	NDUFV1	P49821	Wingo 2020	AD / C	Down	0	0	0	Frontal Cortex
...	11	yes	NDUFV1	P49821	Sweet 2016	AD / C	Down	0	0	0	Entorhinal Cortex
...	11	yes	NDUFV1	P49821	Carlyle 2021	AD / C	Down	0	0	0	Parietal Cortex
...	11	yes	NDUFV1	P49821	Johnson 2018	AD / C	Down	0	0	0	Frontal Cortex
...	11	yes	NDUFV1	P49821	Seyfried 2017	AD / C	Down	0	0	0	Frontal Cortex
...	11	yes	PALM	O75781	Johnson 2020	AD / C	Down	0	0	0	Frontal Cortex
...	11	yes	PALM	O75781	Wingo 2020	AD / C	Down	0	0	0	Frontal Cortex
...	11	yes	PALM	O75781	Johnson 2022	AD / C	Down	0	0	0	Frontal Cortex
...	11	yes	PALM	O75781	Johnson 2018	AD / C	Down	0	0	0	Frontal Cortex
...	11	yes	PALM	O75781	Mendonca 2019	AD / C	Down	0	0	0	Temporal Cortex
...	11	yes	PFN2	P35080	Johnson 2020	AD / C	Up	0	0	0	Frontal Cortex
...	11	yes	PFN2	P35080	Andreev 2012	AD / C	Down	0	0	0	Temporal Cortex
...	11	yes	PFN2	P35080	Zellner 2022	AD / C	Up	0	0	0	Parietal Cortex
...	11	yes	PFN2	P35080	Astillero-Lopez 2022	AD / C	Down	0	0	0	Entorhinal Cortex
...	11	yes	PFN2	P35080	Seyfried 2017	AD / C	Up	0	0	0	Precuneus
...	11	yes	PFN2	P35080	Xu 2019	AD / C	Down	0	0	0	Entorhinal Cortex
...	11	yes	PKM	P14618	Xu 2019	AD / C	Up	0	0	0	Cerebellum
...	11	yes	PKM	P14618	Johnson 2020	AD / C	Up	0	0	0	Frontal Cortex
...	11	yes	PKM	P14618	Andreev 2012	AD / C	Up	0	0	0	Temporal Cortex
...	11	yes	PKM	P14618	Ho Kim 2015	AD / C	Up	0	0	0	Hippocampus
...	11	yes	PKM	P14618	Hondius 2016	AD / C	Up	0	0	0	Hippocampus
...	11	yes	PKM	P14618	Seyfried 2017	AD / C	Up	0	0	0	Frontal Cortex
...	11	yes	PRKCG	P05129	Xu 2019	AD / C	Down	0	0	0	Cingulate Gyrus
...	11	yes	PRKCG	P05129	Johnson 2020	AD / C	Down	0	0	0	Frontal Cortex
...	11	yes	PRKCG	P05129	Andreev 2012	AD / C	Down	0	0	0	Temporal Cortex
...	11	yes	PRKCG	P05129	Sweet 2016	AD / C	Down	0	0	0	Entorhinal Cortex
...	11	yes	PRKCG	P05129	Johnson 2022	AD / C	Down	0	0	0	Frontal Cortex
...	11	yes	PRKCG	P05129	Hondius 2016	AD / C	Down	0	0	0	Hippocampus
...	11	yes	PRKCG	P05129	Seyfried 2017	AD / C	Down	0	0	0	Frontal Cortex
...	11	yes	PRKCG	P05129	Zhang 2018	AD / C	Down	0	0	0	Frontal Cortex
...	11	yes	QDPR	P09417	Xu 2019	AD / C	Up	0	0	0	Cingulate Gyrus
...	11	yes	QDPR	P09417	Xu 2019	AD / C	Up	0	0	0	Cerebellum
...	11	yes	QDPR	P09417	Johnson 2020	AD / C	Up	0	0	0	Frontal Cortex
...	11	yes	QDPR	P09417	Musunuri 2014	AD / C	Up	0	0	0	Temporal Cortex
...	11	yes	QDPR	P09417	Manavalan 2013	AD / C	Up	0	0	0	Cerebellum
...	11	yes	QDPR	P09417	Wingo 2020	AD / C	Up	0	0	0	Frontal Cortex
...	11	yes	QDPR	P09417	Johnson 2022	AD / C	Up	0	0	0	Frontal Cortex
...	11	yes	QDPR	P09417	Johnson 2018	AD / C	Up	0	0	0	Frontal Cortex
...	11	yes	RALA	P11233	Johnson 2020	AD / C	Down	0	0	0	Frontal Cortex
...	11	yes	RALA	P11233	Sweet 2016	AD / C	Down	0	0	0	Entorhinal Cortex
...	11	yes	RALA	P11233	Ojo 2021a	AD / C	Down	0	0	0	Frontal Cortex
...	11	yes	RALA	P11233	Johnson 2022	AD / C	Down	0	0	0	Frontal Cortex
...	11	yes	RALA	P11233	Mendonca 2019	AD / C	Down	0	0	0	Entorhinal Cortex
...	11	yes	SIRPA	P78324	Johnson 2020	AD / C	Down	0	0	0	Frontal Cortex
...	11	yes	SIRPA	P78324	Andreev 2012	AD / C	Up	0	0	0	Temporal Cortex
...	11	yes	SIRPA	P78324	Johnson 2022	AD / C	Down	0	0	0	Frontal Cortex
...	11	yes	SIRPA	P78324	Johnson 2018	AD / C	Down	0	0	0	Frontal Cortex
...	11	yes	SIRPA	P78324	Seyfried 2017	AD / C	Down	0	0	0	Frontal Cortex
...	11	yes	SIRPA	P78324	Zhang 2018	AD / C	Down	0	0	0	Frontal Cortex
...	11	yes	SIRPA	P78324	Mendonca 2019	AD / C	Down	0	0	0	Entorhinal Cortex
...	11	yes	TKT	P29401	Johnson 2020	AD / C	Up	0	0	0	Frontal Cortex
...	11	yes	TKT	P29401	Musunuri 2014	AD / C	Up	0	0	0	Temporal Cortex
...	11	yes	TKT	P29401	Wingo 2020	AD / C	Up	0	0	0	Frontal Cortex
...	11	yes	TKT	P29401	Carlyle 2021	AD / C	Up	0	0	0	Parietal Cortex
...	11	yes	TKT	P29401	Zellner 2022	AD / C	Up	0	0	0	Parietal Cortex
...	11	yes	TKT	P29401	Johnson 2018	AD / C	Up	0	0	0	Frontal Cortex
...	11	yes	TKT	P29401	Seyfried 2017	AD / C	Up	0	0	0	Frontal Cortex
...	10	yes	ATP2B1	P20020	Xu 2019	AD / C	Down	0	0	0	Cingulate Gyrus
...	10	yes	ATP2B1	P20020	Musunuri 2014	AD / C	Down	0	0	0	Temporal Cortex
...	10	yes	ATP2B1	P20020	Johnson 2022	AD / C	Down	0	0	0	Frontal Cortex
...	10	yes	ATP2B1	P20020	Astillero-Lopez 2022	AD / C	Down	0	0	0	Entorhinal Cortex
...	10	yes	ATP2B1	P20020	Hondius 2016	AD / C	Down	0	0	0	Hippocampus
...	10	yes	ATP2B1	P20020	Johnson 2018	AD / C	Down	0	0	0	Frontal Cortex
...	10	yes	ATP2B1	P20020	Seyfried 2017	AD / C	Down	0	0	0	Frontal Cortex
...	10	yes	BLVRB	P30043	Johnson 2020	AD / C	Up	0	0	0	Frontal Cortex
...	10	yes	BLVRB	P30043	Zellner 2022	AD / C	Up	0	0	0	Parietal Cortex
...	10	yes	BLVRB	P30043	Zellner 2022	AD	Up	0	0	1	Parietal Cortex
...	10	yes	BLVRB	P30043	Johnson 2022	AD / C	Up	0	0	0	Frontal Cortex
...	10	yes	BLVRB	P30043	Hondius 2016	AD / C	Up	0	0	0	Hippocampus
...	10	yes	BLVRB	P30043	Mendonca 2019	AD / C	Up	0	0	0	Entorhinal Cortex
...	10	yes	CBR1	P16152	Wingo 2020	AD / C	Up	0	0	0	Frontal Cortex
...	10	yes	CBR1	P16152	Zellner 2022	AD / C	Up	0	0	0	Parietal Cortex
...	10	yes	CBR1	P16152	Zellner 2022	AD	Up	0	0	1	Parietal Cortex
...	10	yes	CBR1	P16152	Johnson 2022	AD / C	Up	0	0	0	Frontal Cortex
...	10	yes	CBR1	P16152	Astillero-Lopez 2022	AD / C	Down	0	0	0	Entorhinal Cortex
...	10	yes	CBR1	P16152	Hondius 2016	AD / C	Up	0	0	0	Hippocampus
...	10	yes	CRIP2	P52943	Johnson 2020	AD / C	Down	0	0	0	Frontal Cortex
...	10	yes	CRIP2	P52943	Zellner 2022	AD / C	Up	0	0	0	Parietal Cortex
...	10	yes	CRIP2	P52943	Johnson 2022	AD / C	Down	0	0	0	Frontal Cortex
...	10	yes	CRIP2	P52943	Johnson 2018	AD / C	Down	0	0	0	Frontal Cortex
...	10	yes	CRIP2	P52943	Seyfried 2017	AD / C	Down	0	0	0	Frontal Cortex
...	10	yes	CRIP2	P52943	Seyfried 2017	AD / C	Down	0	0	0	Precuneus
...	10	yes	CRIP2	P52943	Mendonca 2019	AD / C	Down	0	0	0	Temporal Cortex
...	10	yes	FGB	P02675	Xu 2019	AD / C	Up	0	0	0	Cingulate Gyrus
...	10	yes	FGB	P02675	Xu 2019	AD / C	Up	0	0	0	Motor Cortex
...	10	yes	FGB	P02675	Xu 2019	AD / C	Up	0	0	0	Sensory Cortex
...	10	yes	FGB	P02675	Xu 2019	AD / C	Up	0	0	0	Cerebellum
...	10	yes	FGB	P02675	Zellner 2022	AD	Up	0	0	1	Parietal Cortex
...	10	yes	FGB	P02675	Astillero-Lopez 2022	AD / C	Up	0	0	0	Entorhinal Cortex
...	10	yes	FGB	P02675	Mendonca 2019	AD / C	Up	0	0	0	Frontal Cortex
...	10	yes	FGB	P02675	Xu 2019	AD / C	Up	0	0	0	Hippocampus
...	10	yes	FGB	P02675	Xu 2019	AD / C	Up	0	0	0	Entorhinal Cortex
...	10	yes	FTL	P02792	Xu 2019	AD / C	Up	0	0	0	Cingulate Gyrus
...	10	yes	FTL	P02792	Muraoka 2020	AD / C	Up	0	0	0	Frontal Cortex
...	10	yes	FTL	P02792	Johnson 2020	AD / C	Up	0	0	0	Frontal Cortex
...	10	yes	FTL	P02792	Musunuri 2014	AD / C	Up	0	0	0	Temporal Cortex
...	10	yes	FTL	P02792	Astillero-Lopez 2022	AD / C	Up	0	0	0	Entorhinal Cortex
...	10	yes	FTL	P02792	Hondius 2016	AD / C	Up	0	0	0	Hippocampus
...	10	yes	FTL	P02792	Mendonca 2019	AD / C	Up	0	0	0	Temporal Cortex
...	10	yes	HSP90AB1	P08238	Xu 2019	AD / C	Down	0	0	0	Cingulate Gyrus
...	10	yes	HSP90AB1	P08238	Muraoka 2020	AD / C	Up	0	0	0	Frontal Cortex
...	10	yes	HSP90AB1	P08238	Johnson 2020	AD / C	Up	0	0	0	Frontal Cortex
...	10	yes	HSP90AB1	P08238	Zellner 2022	AD / C	Up	0	0	0	Parietal Cortex
...	10	yes	HSP90AB1	P08238	Astillero-Lopez 2022	AD / C	Down	0	0	0	Entorhinal Cortex
...	10	yes	HSP90AB1	P08238	Xu 2019	AD / C	Down	0	0	0	Entorhinal Cortex
...	10	yes	OPA1	O60313	Xu 2019	AD / C	Down	0	0	0	Cingulate Gyrus
...	10	yes	OPA1	O60313	Johnson 2020	AD / C	Down	0	0	0	Frontal Cortex
...	10	yes	OPA1	O60313	Wingo 2020	AD / C	Down	0	0	0	Frontal Cortex
...	10	yes	OPA1	O60313	Johnson 2022	AD / C	Down	0	0	0	Frontal Cortex
...	10	yes	OPA1	O60313	Hondius 2016	AD / C	Down	0	0	0	Hippocampus
...	10	yes	OPA1	O60313	Zhang 2018	AD / C	Down	0	0	0	Frontal Cortex
...	10	yes	OPA1	O60313	Xu 2019	AD / C	Down	0	0	0	Hippocampus
...	10	yes	PDHA1	P08559	Xu 2019	AD / C	Down	0	0	0	Cerebellum
...	10	yes	PDHA1	P08559	Johnson 2020	AD / C	Down	0	0	0	Frontal Cortex
...	10	yes	PDHA1	P08559	Wingo 2020	AD / C	Down	0	0	0	Frontal Cortex
...	10	yes	PDHA1	P08559	Carlyle 2021	AD / C	Down	0	0	0	Parietal Cortex
...	10	yes	PDHA1	P08559	Johnson 2022	AD / C	Down	0	0	0	Frontal Cortex
...	10	yes	PDHA1	P08559	Astillero-Lopez 2022	AD / C	Down	0	0	0	Entorhinal Cortex
...	10	yes	PDHA1	P08559	Johnson 2018	AD / C	Down	0	0	0	Frontal Cortex
...	10	yes	PDHB	P11177	Johnson 2020	AD / C	Down	0	0	0	Frontal Cortex
...	10	yes	PDHB	P11177	Wingo 2020	AD / C	Down	0	0	0	Frontal Cortex
...	10	yes	PDHB	P11177	Johnson 2022	AD / C	Down	0	0	0	Frontal Cortex
...	10	yes	PDHB	P11177	Hondius 2016	AD / C	Down	0	0	0	Hippocampus
...	10	yes	PDHB	P11177	Johnson 2018	AD / C	Down	0	0	0	Frontal Cortex
...	10	yes	PDHB	P11177	Xu 2019	AD / C	Down	0	0	0	Hippocampus
...	10	yes	PDIA3	P30101	Xu 2019	AD / C	Down	0	0	0	Cingulate Gyrus
...	10	yes	PDIA3	P30101	Xu 2019	AD / C	Down	0	0	0	Motor Cortex
...	10	yes	PDIA3	P30101	Xu 2019	AD / C	Down	0	0	0	Cerebellum
...	10	yes	PDIA3	P30101	Johnson 2020	AD / C	Up	0	0	0	Frontal Cortex
...	10	yes	PDIA3	P30101	Astillero-Lopez 2022	AD / C	Down	0	0	0	Entorhinal Cortex
...	10	yes	PDIA3	P30101	Zhang 2018	AD / C	Up	0	0	0	Frontal Cortex
...	10	yes	PDIA3	P30101	Xu 2019	AD / C	Down	0	0	0	Hippocampus
...	10	yes	PDIA3	P30101	Xu 2019	AD / C	Down	0	0	0	Entorhinal Cortex
...	10	yes	PGAM1	P18669	Xu 2019	AD / C	Down	0	0	0	Cingulate Gyrus
...	10	yes	PGAM1	P18669	Xu 2019	AD / C	Down	0	0	0	Motor Cortex
...	10	yes	PGAM1	P18669	Ho Kim 2015	AD / C	Up	0	0	0	Hippocampus
...	10	yes	PGAM1	P18669	Zellner 2022	AD / C	Up	0	0	0	Parietal Cortex
...	10	yes	PGAM1	P18669	Zellner 2022	AD	Up	0	0	1	Parietal Cortex
...	10	yes	PGAM1	P18669	Johnson 2022	AD / C	Down	0	0	0	Frontal Cortex
...	10	yes	PGAM1	P18669	Xu 2019	AD / C	Down	0	0	0	Entorhinal Cortex
...	10	yes	RAC1	P63000	Xu 2019	AD / C	Up	0	0	0	Cingulate Gyrus
...	10	yes	RAC1	P63000	Xu 2019	AD / C	Up	0	0	0	Cerebellum
...	10	yes	RAC1	P63000	Johnson 2020	AD / C	Down	0	0	0	Frontal Cortex
...	10	yes	RAC1	P63000	Sweet 2016	AD / C	Down	0	0	0	Entorhinal Cortex
...	10	yes	RAC1	P63000	Johnson 2022	AD / C	Down	0	0	0	Frontal Cortex
...	10	yes	RAC1	P63000	Zhang 2018	AD / C	Down	0	0	0	Frontal Cortex
...	10	yes	RNH1	P13489	Johnson 2020	AD / C	Up	0	0	0	Frontal Cortex
...	10	yes	RNH1	P13489	Carlyle 2021	AD / C	Up	0	0	0	Parietal Cortex
...	10	yes	RNH1	P13489	Zellner 2022	AD / C	Up	0	0	0	Parietal Cortex
...	10	yes	RNH1	P13489	Zellner 2022	AD	Up	0	0	1	Parietal Cortex
...	10	yes	RNH1	P13489	Johnson 2022	AD / C	Up	0	0	0	Frontal Cortex
...	10	yes	RNH1	P13489	Johnson 2018	AD / C	Up	0	0	0	Frontal Cortex
...	9	yes	ABAT	P80404	Xu 2019	AD / C	Up	0	0	0	Cerebellum
...	9	yes	ABAT	P80404	Haytural 2020	AD / C	Down	0	0	0	Hippocampus
...	9	yes	ABAT	P80404	Johnson 2022	AD / C	Down	0	0	0	Frontal Cortex
...	9	yes	ABAT	P80404	Hales 2016	AD / C	Up	0	0	0	Frontal Cortex
...	9	yes	ABAT	P80404	Zhang 2018	AD / C	Up	0	0	0	Frontal Cortex
...	9	yes	ATP1B1	P05026	Johnson 2020	AD / C	Down	0	0	0	Frontal Cortex
...	9	yes	ATP1B1	P05026	Sweet 2016	AD / C	Down	0	0	0	Entorhinal Cortex
...	9	yes	ATP1B1	P05026	Carlyle 2021	AD / C	Down	0	0	0	Parietal Cortex
...	9	yes	ATP1B1	P05026	Johnson 2022	AD / C	Down	0	0	0	Frontal Cortex
...	9	yes	ATP1B1	P05026	Hondius 2016	AD / C	Down	0	0	0	Hippocampus
...	9	yes	ATP1B1	P05026	Zhang 2018	AD / C	Down	0	0	0	Frontal Cortex
...	9	yes	ATP5PF	P18859	Johnson 2020	AD / C	Down	0	0	0	Frontal Cortex
...	9	yes	ATP5PF	P18859	Sweet 2016	AD / C	Down	0	0	0	Entorhinal Cortex
...	9	yes	ATP5PF	P18859	Zellner 2022	AD	Down	0	0	1	Parietal Cortex
...	9	yes	ATP5PF	P18859	Johnson 2022	AD / C	Down	0	0	0	Frontal Cortex
...	9	yes	ATP5PF	P18859	Astillero-Lopez 2022	AD / C	Up	0	0	0	Entorhinal Cortex
...	9	yes	ATP5PF	P18859	Mendonca 2019	AD / C	Down	0	0	0	Parahippocampal Cortex
...	9	yes	ATP5PF	P18859	Xu 2019	AD / C	Up	0	0	0	Hippocampus
...	9	yes	BASP1	P80723	Johnson 2020	AD / C	Down	0	0	0	Frontal Cortex
...	9	yes	BASP1	P80723	Musunuri 2014	AD / C	Down	0	0	0	Temporal Cortex
...	9	yes	BASP1	P80723	Ojo 2021a	AD / C	Down	0	0	0	Frontal Cortex
...	9	yes	BASP1	P80723	Zellner 2022	AD / C	Down	0	0	0	Parietal Cortex
...	9	yes	BASP1	P80723	Zellner 2022	AD	Down	0	0	1	Parietal Cortex
...	9	yes	BASP1	P80723	Johnson 2022	AD / C	Down	0	0	0	Frontal Cortex
...	9	yes	COX5A	P20674	Johnson 2020	AD / C	Down	0	0	0	Frontal Cortex
...	9	yes	COX5A	P20674	Wingo 2020	AD / C	Down	0	0	0	Frontal Cortex
...	9	yes	COX5A	P20674	Zellner 2022	AD / C	Down	0	0	0	Parietal Cortex
...	9	yes	COX5A	P20674	Zellner 2022	AD	Down	0	0	1	Parietal Cortex
...	9	yes	COX5A	P20674	Johnson 2022	AD / C	Down	0	0	0	Frontal Cortex
...	9	yes	COX5A	P20674	Zhang 2018	AD / C	Down	0	0	0	Frontal Cortex
...	9	yes	COX5B	P10606	Johnson 2020	AD / C	Down	0	0	0	Frontal Cortex
...	9	yes	COX5B	P10606	Wingo 2020	AD / C	Down	0	0	0	Frontal Cortex
...	9	yes	COX5B	P10606	Zellner 2022	AD / C	Down	0	0	0	Parietal Cortex
...	9	yes	COX5B	P10606	Zellner 2022	AD	Down	0	0	1	Parietal Cortex
...	9	yes	COX5B	P10606	Johnson 2022	AD / C	Down	0	0	0	Frontal Cortex
...	9	yes	COX5B	P10606	Mendonca 2019	AD / C	Down	0	0	0	Parahippocampal Cortex
...	9	yes	DUSP3	P51452	Xu 2019	AD / C	Down	0	0	0	Cingulate Gyrus
...	9	yes	DUSP3	P51452	Johnson 2020	AD / C	Down	0	0	0	Frontal Cortex
...	9	yes	DUSP3	P51452	Zellner 2022	AD / C	Up	0	0	0	Parietal Cortex
...	9	yes	DUSP3	P51452	Zellner 2022	AD	Up	0	0	1	Parietal Cortex
...	9	yes	DUSP3	P51452	Astillero-Lopez 2022	AD / C	Down	0	0	0	Entorhinal Cortex
...	9	yes	DUSP3	P51452	Xu 2019	AD / C	Down	0	0	0	Hippocampus
...	9	yes	DUSP3	P51452	Xu 2019	AD / C	Down	0	0	0	Entorhinal Cortex
...	9	yes	GPI	P06744	Johnson 2020	AD / C	Up	0	0	0	Frontal Cortex
...	9	yes	GPI	P06744	Wingo 2020	AD / C	Up	0	0	0	Frontal Cortex
...	9	yes	GPI	P06744	Zellner 2022	AD / C	Up	0	0	0	Parietal Cortex
...	9	yes	GPI	P06744	Zellner 2022	AD	Up	0	0	1	Parietal Cortex
...	9	yes	GPI	P06744	Astillero-Lopez 2022	AD / C	Down	0	0	0	Entorhinal Cortex
...	9	yes	GPI	P06744	Xu 2019	AD / C	Down	0	0	0	Hippocampus
...	9	yes	GSN	P06396	Johnson 2020	AD / C	Up	0	0	0	Frontal Cortex
...	9	yes	GSN	P06396	McKetney 2019	AD / C	Up	0	0	0	Entorhinal Cortex
...	9	yes	GSN	P06396	Andreev 2012	AD / C	Up	0	0	0	Temporal Cortex
...	9	yes	GSN	P06396	Wingo 2020	AD / C	Up	0	0	0	Frontal Cortex
...	9	yes	GSN	P06396	Johnson 2022	AD / C	Up	0	0	0	Frontal Cortex
...	9	yes	GSN	P06396	Hondius 2016	AD / C	Up	0	0	0	Hippocampus
...	9	yes	H4C1; H4C2; H4C3; H4C4; H4C5; H4C6; H4C8; H4C9; H4C11; H4C12; H4C13; H4C14; H4C15; H4-16	P62805	Xu 2019	AD / C	Up	0	0	0	Motor Cortex
...	9	yes	H4C1; H4C2; H4C3; H4C4; H4C5; H4C6; H4C8; H4C9; H4C11; H4C12; H4C13; H4C14; H4C15; H4-16	P62805	Johnson 2020	AD / C	Up	0	0	0	Frontal Cortex
...	9	yes	H4C1; H4C2; H4C3; H4C4; H4C5; H4C6; H4C8; H4C9; H4C11; H4C12; H4C13; H4C14; H4C15; H4-16	P62805	Andreev 2012	AD / C	Up	0	0	0	Temporal Cortex
...	9	yes	H4C1; H4C2; H4C3; H4C4; H4C5; H4C6; H4C8; H4C9; H4C11; H4C12; H4C13; H4C14; H4C15; H4-16	P62805	Astillero-Lopez 2022	AD / C	Up	0	0	0	Entorhinal Cortex
...	9	yes	H4C1; H4C2; H4C3; H4C4; H4C5; H4C6; H4C8; H4C9; H4C11; H4C12; H4C13; H4C14; H4C15; H4-16	P62805	Johnson 2018	AD / C	Up	0	0	0	Frontal Cortex
...	9	yes	H4C1; H4C2; H4C3; H4C4; H4C5; H4C6; H4C8; H4C9; H4C11; H4C12; H4C13; H4C14; H4C15; H4-16	P62805	Seyfried 2017	AD / C	Up	0	0	0	Frontal Cortex
...	9	yes	H4C1; H4C2; H4C3; H4C4; H4C5; H4C6; H4C8; H4C9; H4C11; H4C12; H4C13; H4C14; H4C15; H4-16	P62805	Xu 2019	AD / C	Up	0	0	0	Hippocampus
...	9	yes	H4C1; H4C2; H4C3; H4C4; H4C5; H4C6; H4C8; H4C9; H4C11; H4C12; H4C13; H4C14; H4C15; H4-16	P62805	Xu 2019	AD / C	Up	0	0	0	Entorhinal Cortex
...	9	yes	HSPD1	P10809	Johnson 2020	AD / C	Down	0	0	0	Frontal Cortex
...	9	yes	HSPD1	P10809	Li 2021	AD / C	Down	0	0	0	Occipital Cortex
...	9	yes	HSPD1	P10809	Wingo 2020	AD / C	Down	0	0	0	Frontal Cortex
...	9	yes	HSPD1	P10809	Sweet 2016	AD / C	Down	0	0	0	Entorhinal Cortex
...	9	yes	HSPD1	P10809	Johnson 2022	AD / C	Down	0	0	0	Frontal Cortex
...	9	yes	IDH3A	P50213	Xu 2019	AD / C	Down	0	0	0	Motor Cortex
...	9	yes	IDH3A	P50213	Pearson 2020	AD / C	Up	0	0	0	Ventricle Wall
...	9	yes	IDH3A	P50213	Wingo 2020	AD / C	Down	0	0	0	Frontal Cortex
...	9	yes	IDH3A	P50213	Sweet 2016	AD / C	Down	0	0	0	Entorhinal Cortex
...	9	yes	IDH3A	P50213	Astillero-Lopez 2022	AD / C	Down	0	0	0	Entorhinal Cortex
...	9	yes	IDH3A	P50213	Xu 2019	AD / C	Down	0	0	0	Hippocampus
...	9	yes	KRAS	P01116	Johnson 2020	AD / C	Down	0	0	0	Frontal Cortex
...	9	yes	KRAS	P01116	Johnson 2022	AD / C	Down	0	0	0	Frontal Cortex
...	9	yes	KRAS	P01116	Johnson 2018	AD / C	Down	0	0	0	Frontal Cortex
...	9	yes	KRAS	P01116	Seyfried 2017	AD / C	Down	0	0	0	Frontal Cortex
...	9	yes	KRAS	P01116	Seyfried 2017	AD / C	Down	0	0	0	Precuneus
...	9	yes	KRAS	P01116	Mendonca 2019	AD / C	Up	0	0	0	Temporal Cortex
...	9	yes	NPEPPS	P55786	Johnson 2020	AD / C	Up	0	0	0	Frontal Cortex
...	9	yes	NPEPPS	P55786	Wingo 2020	AD / C	Up	0	0	0	Frontal Cortex
...	9	yes	NPEPPS	P55786	Carlyle 2021	AD / C	Up	0	0	0	Parietal Cortex
...	9	yes	NPEPPS	P55786	Zellner 2022	AD / C	Up	0	0	0	Parietal Cortex
...	9	yes	NPEPPS	P55786	Astillero-Lopez 2022	AD / C	Down	0	0	0	Entorhinal Cortex
...	9	yes	PHB	P35232	Muraoka 2020	AD / C	Up	0	0	0	Frontal Cortex
...	9	yes	PHB	P35232	Johnson 2020	AD / C	Down	0	0	0	Frontal Cortex
...	9	yes	PHB	P35232	Sweet 2016	AD / C	Down	0	0	0	Entorhinal Cortex
...	9	yes	PHB	P35232	Johnson 2022	AD / C	Down	0	0	0	Frontal Cortex
...	9	yes	PHB	P35232	Hales 2016	AD / C	Down	0	0	0	Frontal Cortex
...	9	yes	PRDX5	P30044	Sweet 2016	AD / C	Down	0	0	0	Entorhinal Cortex
...	9	yes	PRDX5	P30044	Ojo 2021b	AD / C	Up	0	0	0	Frontal Cortex
...	9	yes	PRDX5	P30044	Zellner 2022	AD / C	Up	0	0	0	Parietal Cortex
...	9	yes	PRDX5	P30044	Johnson 2022	AD / C	Up	0	0	0	Frontal Cortex
...	9	yes	PRDX5	P30044	Seyfried 2017	AD / C	Up	0	0	0	Frontal Cortex
...	9	yes	PYGB	P11216	Johnson 2020	AD / C	Up	0	0	0	Frontal Cortex
...	9	yes	PYGB	P11216	Andreev 2012	AD / C	Up	0	0	0	Temporal Cortex
...	9	yes	PYGB	P11216	Zellner 2022	AD / C	Up	0	0	0	Parietal Cortex
...	9	yes	PYGB	P11216	Johnson 2018	AD / C	Up	0	0	0	Frontal Cortex
...	9	yes	PYGB	P11216	Seyfried 2017	AD / C	Up	0	0	0	Frontal Cortex
...	9	yes	PYGB	P11216	Zhang 2018	AD / C	Up	0	0	0	Frontal Cortex
...	9	yes	RTN3	O95197	Xu 2019	AD / C	Down	0	0	0	Cingulate Gyrus
...	9	yes	RTN3	O95197	Johnson 2020	AD / C	Down	0	0	0	Frontal Cortex
...	9	yes	RTN3	O95197	Johnson 2022	AD / C	Down	0	0	0	Frontal Cortex
...	9	yes	RTN3	O95197	Johnson 2018	AD / C	Down	0	0	0	Frontal Cortex
...	9	yes	RTN3	O95197	Seyfried 2017	AD / C	Down	0	0	0	Frontal Cortex
...	9	yes	RTN3	O95197	Zhang 2018	AD / C	Down	0	0	0	Frontal Cortex
...	9	yes	SOD1	P00441	Xu 2019	AD / C	Up	0	0	0	Cingulate Gyrus
...	9	yes	SOD1	P00441	Xu 2019	AD / C	Up	0	0	0	Cerebellum
...	9	yes	SOD1	P00441	Johnson 2018	AD / C	Up	0	0	0	Frontal Cortex
...	9	yes	SOD1	P00441	Xu 2019	AD / C	Up	0	0	0	Hippocampus
...	9	yes	STX1B	P61266	Johnson 2020	AD / C	Down	0	0	0	Frontal Cortex
...	9	yes	STX1B	P61266	McKetney 2019	AD / C	Down	0	0	0	Entorhinal Cortex
...	9	yes	STX1B	P61266	Sweet 2016	AD / C	Down	0	0	0	Entorhinal Cortex
...	9	yes	STX1B	P61266	Johnson 2022	AD / C	Down	0	0	0	Frontal Cortex
...	9	yes	STX1B	P61266	Hondius 2016	AD / C	Down	0	0	0	Hippocampus
...	9	yes	TPI1	P60174	Sweet 2016	AD / C	Down	0	0	0	Entorhinal Cortex
...	9	yes	TPI1	P60174	Ojo 2021b	AD / C	Up	0	0	0	Frontal Cortex
...	9	yes	TPI1	P60174	Zellner 2022	AD / C	Up	0	0	0	Parietal Cortex
...	9	yes	TPI1	P60174	Hondius 2016	AD / C	Up	0	0	0	Hippocampus
...	9	yes	TPI1	P60174	Johnson 2018	AD / C	Up	0	0	0	Frontal Cortex
...	9	yes	TPPP	O94811	Johnson 2020	AD / C	Down	0	0	0	Frontal Cortex
...	9	yes	TPPP	O94811	Musunuri 2014	AD / C	Down	0	0	0	Temporal Cortex
...	9	yes	TPPP	O94811	Li 2021	AD / C	Down	0	0	0	Occipital Cortex
...	9	yes	TPPP	O94811	Zellner 2022	AD / C	Up	0	0	0	Parietal Cortex
...	9	yes	TPPP	O94811	Xu 2019	AD / C	Down	0	0	0	Entorhinal Cortex
...	9	yes	UQCRB	P14927	Johnson 2020	AD / C	Down	0	0	0	Frontal Cortex
...	9	yes	UQCRB	P14927	McKetney 2019	AD / C	Down	0	0	0	Entorhinal Cortex
...	9	yes	UQCRB	P14927	Wingo 2020	AD / C	Down	0	0	0	Frontal Cortex
...	9	yes	UQCRB	P14927	Astillero-Lopez 2022	AD / C	Up	0	0	0	Entorhinal Cortex
...	9	yes	UQCRB	P14927	Mendonca 2019	AD / C	Down	0	0	0	Parahippocampal Cortex
...	9	yes	VSNL1	P62760	Xu 2019	AD / C	Down	0	0	0	Cerebellum
...	9	yes	VSNL1	P62760	Muraoka 2020	AD / C	Up	0	0	0	Frontal Cortex
...	9	yes	VSNL1	P62760	Haytural 2020	AD / C	Down	0	0	0	Hippocampus
...	9	yes	VSNL1	P62760	Sweet 2016	AD / C	Down	0	0	0	Entorhinal Cortex
...	9	yes	VSNL1	P62760	Johnson 2018	AD / C	Down	0	0	0	Frontal Cortex
...	9	yes	VSNL1	P62760	Seyfried 2017	AD / C	Down	0	0	0	Frontal Cortex
...	9	yes	VSNL1	P62760	Mendonca 2019	AD / C	Down	0	0	0	Entorhinal Cortex
...	8	yes	A2M	P01023	Xu 2019	AD / C	Up	0	0	0	Cingulate Gyrus
...	8	yes	A2M	P01023	Xu 2019	AD / C	Up	0	0	0	Motor Cortex
...	8	yes	A2M	P01023	Xu 2019	AD / C	Up	0	0	0	Sensory Cortex
...	8	yes	A2M	P01023	Zhang 2018	AD / C	Up	0	0	0	Frontal Cortex
...	8	yes	A2M	P01023	Mendonca 2019	AD / C	Up	0	0	0	Frontal Cortex
...	8	yes	A2M	P01023	Xu 2019	AD / C	Up	0	0	0	Hippocampus
...	8	yes	A2M	P01023	Xu 2019	AD / C	Up	0	0	0	Entorhinal Cortex
...	8	yes	AKR1A1	P14550	Xu 2019	AD / C	Down	0	0	0	Sensory Cortex
...	8	yes	AKR1A1	P14550	Johnson 2020	AD / C	Up	0	0	0	Frontal Cortex
...	8	yes	AKR1A1	P14550	Zellner 2022	AD / C	Up	0	0	0	Parietal Cortex
...	8	yes	AKR1A1	P14550	Zellner 2022	AD	Up	0	0	1	Parietal Cortex
...	8	yes	AKR1A1	P14550	Hondius 2016	AD / C	Up	0	0	0	Hippocampus
...	8	yes	AKR1A1	P14550	Xu 2019	AD / C	Down	0	0	0	Entorhinal Cortex
...	8	yes	ANK2	Q01484	Sweet 2016	AD / C	Down	0	0	0	Entorhinal Cortex
...	8	yes	ATP5PO	P48047	Johnson 2020	AD / C	Down	0	0	0	Frontal Cortex
...	8	yes	ATP5PO	P48047	Wingo 2020	AD / C	Down	0	0	0	Frontal Cortex
...	8	yes	ATP5PO	P48047	Sweet 2016	AD / C	Down	0	0	0	Entorhinal Cortex
...	8	yes	ATP5PO	P48047	Johnson 2022	AD / C	Down	0	0	0	Frontal Cortex
...	8	yes	ATP5PO	P48047	Astillero-Lopez 2022	AD / C	Up	0	0	0	Entorhinal Cortex
...	8	yes	ATP5PO	P48047	Zhang 2018	AD / C	Down	0	0	0	Frontal Cortex
...	8	yes	ATP6V1B2	P21281	Johnson 2020	AD / C	Down	0	0	0	Frontal Cortex
...	8	yes	ATP6V1B2	P21281	Andreev 2012	AD / C	Down	0	0	0	Temporal Cortex
...	8	yes	ATP6V1B2	P21281	Sweet 2016	AD / C	Down	0	0	0	Entorhinal Cortex
...	8	yes	ATP6V1B2	P21281	Johnson 2022	AD / C	Down	0	0	0	Frontal Cortex
...	8	yes	ATP6V1E1	P36543	Muraoka 2020	AD / C	Down	0	0	0	Frontal Cortex
...	8	yes	ATP6V1E1	P36543	Johnson 2018	AD / C	Down	0	0	0	Frontal Cortex
...	8	yes	ATP6V1E1	P36543	Seyfried 2017	AD / C	Down	0	0	0	Frontal Cortex
...	8	yes	CDC42	P60953	Johnson 2020	AD / C	Down	0	0	0	Frontal Cortex
...	8	yes	CDC42	P60953	Johnson 2022	AD / C	Down	0	0	0	Frontal Cortex
...	8	yes	CDC42	P60953	Astillero-Lopez 2022	AD / C	Down	0	0	0	Entorhinal Cortex
...	8	yes	CDC42	P60953	Johnson 2018	AD / C	Down	0	0	0	Frontal Cortex
...	8	yes	CDC42	P60953	Seyfried 2017	AD / C	Down	0	0	0	Frontal Cortex
...	8	yes	CKB	P12277	Xu 2019	AD / C	Down	0	0	0	Cingulate Gyrus
...	8	yes	CKB	P12277	Andreev 2012	AD / C	Up	0	0	0	Temporal Cortex
...	8	yes	CKB	P12277	Sweet 2016	AD / C	Down	0	0	0	Entorhinal Cortex
...	8	yes	CKB	P12277	Ho Kim 2015	AD / C	Down	0	0	0	Hippocampus
...	8	yes	CKB	P12277	Astillero-Lopez 2022	AD / C	Down	0	0	0	Entorhinal Cortex
...	8	yes	CLTB	P09497	Haytural 2020	AD / C	Down	0	0	0	Hippocampus
...	8	yes	CLTB	P09497	Li 2021	AD / C	Down	0	0	0	Occipital Cortex
...	8	yes	CLTB	P09497	Johnson 2018	AD / C	Up	0	0	0	Frontal Cortex
...	8	yes	CLTB	P09497	Mendonca 2019	AD / C	Down	0	0	0	Parahippocampal Cortex
...	8	yes	CLTB	P09497	Xu 2019	AD / C	Down	0	0	0	Hippocampus
...	8	yes	CRKL	P46109	Xu 2019	AD / C	Down	0	0	0	Sensory Cortex
...	8	yes	CRKL	P46109	Andreev 2012	AD / C	Down	0	0	0	Temporal Cortex
...	8	yes	CRKL	P46109	Zellner 2022	AD / C	Up	0	0	0	Parietal Cortex
...	8	yes	CRKL	P46109	Johnson 2022	AD / C	Up	0	0	0	Frontal Cortex
...	8	yes	CRKL	P46109	Astillero-Lopez 2022	AD / C	Down	0	0	0	Entorhinal Cortex
...	8	yes	CRKL	P46109	Zhang 2018	AD / C	Up	0	0	0	Frontal Cortex
...	8	yes	CRKL	P46109	Mendonca 2019	AD / C	Down	0	0	0	Temporal Cortex
...	8	yes	CYC1	P08574	Johnson 2020	AD / C	Down	0	0	0	Frontal Cortex
...	8	yes	CYC1	P08574	Wingo 2020	AD / C	Down	0	0	0	Frontal Cortex
...	8	yes	CYC1	P08574	Johnson 2022	AD / C	Down	0	0	0	Frontal Cortex
...	8	yes	CYC1	P08574	Astillero-Lopez 2022	AD / C	Up	0	0	0	Entorhinal Cortex
...	8	yes	CYC1	P08574	Zhang 2018	AD / C	Down	0	0	0	Frontal Cortex
...	8	yes	CYC1	P08574	Mendonca 2019	AD / C	Down	0	0	0	Entorhinal Cortex
...	8	yes	DIRAS1	O95057	Wingo 2020	AD / C	Down	0	0	0	Frontal Cortex
...	8	yes	DIRAS1	O95057	Johnson 2022	AD / C	Down	0	0	0	Frontal Cortex
...	8	yes	DIRAS1	O95057	Seyfried 2017	AD / C	Down	0	0	0	Frontal Cortex
...	8	yes	DIRAS1	O95057	Mendonca 2019	AD / C	Down	0	0	0	Entorhinal Cortex
...	8	yes	DIRAS1	O95057	Mendonca 2019	AD / C	Up	0	0	0	Temporal Cortex
...	8	yes	DLD	P09622	Johnson 2020	AD / C	Down	0	0	0	Frontal Cortex
...	8	yes	DLD	P09622	Wingo 2020	AD / C	Down	0	0	0	Frontal Cortex
...	8	yes	DLD	P09622	Johnson 2022	AD / C	Down	0	0	0	Frontal Cortex
...	8	yes	DLD	P09622	Astillero-Lopez 2022	AD / C	Down	0	0	0	Entorhinal Cortex
...	8	yes	DLD	P09622	Seyfried 2017	AD / C	Down	0	0	0	Frontal Cortex
...	8	yes	DSTN	P60981	Xu 2019	AD / C	Down	0	0	0	Cingulate Gyrus
...	8	yes	DSTN	P60981	Johnson 2022	AD / C	Down	0	0	0	Frontal Cortex
...	8	yes	DSTN	P60981	Astillero-Lopez 2022	AD / C	Down	0	0	0	Entorhinal Cortex
...	8	yes	DSTN	P60981	Xu 2019	AD / C	Down	0	0	0	Hippocampus
...	8	yes	DSTN	P60981	Xu 2019	AD / C	Down	0	0	0	Entorhinal Cortex
...	8	yes	ERLIN2	O94905	Johnson 2020	AD / C	Up	0	0	0	Frontal Cortex
...	8	yes	ERLIN2	O94905	Wingo 2020	AD / C	Up	0	0	0	Frontal Cortex
...	8	yes	ERLIN2	O94905	Johnson 2022	AD / C	Up	0	0	0	Frontal Cortex
...	8	yes	ERLIN2	O94905	Johnson 2018	AD / C	Up	0	0	0	Frontal Cortex
...	8	yes	ERLIN2	O94905	Mendonca 2019	AD / C	Up	0	0	0	Temporal Cortex
...	8	yes	GNB2	P62879	Li 2021	AD / C	Up	0	0	0	Occipital Cortex
...	8	yes	GNB2	P62879	Zellner 2022	AD / C	Up	0	0	0	Parietal Cortex
...	8	yes	GNB2	P62879	Zellner 2022	AD	Up	0	0	1	Parietal Cortex
...	8	yes	GNB2	P62879	Astillero-Lopez 2022	AD / C	Down	0	0	0	Entorhinal Cortex
...	8	yes	HMOX2	P30519	Xu 2019	AD / C	Down	0	0	0	Cingulate Gyrus
...	8	yes	HMOX2	P30519	Johnson 2020	AD / C	Down	0	0	0	Frontal Cortex
...	8	yes	HMOX2	P30519	Wingo 2020	AD / C	Down	0	0	0	Frontal Cortex
...	8	yes	HMOX2	P30519	Astillero-Lopez 2022	AD / C	Down	0	0	0	Entorhinal Cortex
...	8	yes	HSPE1	P61604	Hales 2016	AD / C	Down	0	0	0	Frontal Cortex
...	8	yes	HSPE1	P61604	Seyfried 2017	AD / C	Down	0	0	0	Frontal Cortex
...	8	yes	HSPE1	P61604	Mendonca 2019	AD / C	Down	0	0	0	Parahippocampal Cortex
...	8	yes	LDHB	P07195	Xu 2019	AD / C	Up	0	0	0	Cingulate Gyrus
...	8	yes	LDHB	P07195	Johnson 2020	AD / C	Up	0	0	0	Frontal Cortex
...	8	yes	LDHB	P07195	Wingo 2020	AD / C	Up	0	0	0	Frontal Cortex
...	8	yes	LDHB	P07195	Johnson 2022	AD / C	Up	0	0	0	Frontal Cortex
...	8	yes	LDHB	P07195	Johnson 2018	AD / C	Up	0	0	0	Frontal Cortex
...	8	yes	MTHFD1	P11586	Johnson 2020	AD / C	Up	0	0	0	Frontal Cortex
...	8	yes	MTHFD1	P11586	Wingo 2020	AD / C	Up	0	0	0	Frontal Cortex
...	8	yes	MTHFD1	P11586	Johnson 2022	AD / C	Up	0	0	0	Frontal Cortex
...	8	yes	MTHFD1	P11586	Zhang 2018	AD / C	Up	0	0	0	Frontal Cortex
...	8	yes	NDUFS1	P28331	Xu 2019	AD / C	Down	0	0	0	Cerebellum
...	8	yes	NDUFS1	P28331	Johnson 2020	AD / C	Down	0	0	0	Frontal Cortex
...	8	yes	NDUFS1	P28331	Wingo 2020	AD / C	Down	0	0	0	Frontal Cortex
...	8	yes	NDUFS1	P28331	Johnson 2022	AD / C	Down	0	0	0	Frontal Cortex
...	8	yes	NDUFS1	P28331	Hondius 2016	AD / C	Down	0	0	0	Hippocampus
...	8	yes	NDUFS3	O75489	Johnson 2020	AD / C	Down	0	0	0	Frontal Cortex
...	8	yes	NDUFS3	O75489	Stepler 2020	AD / C	Down	0	0	0	Hippocampus
...	8	yes	NDUFS3	O75489	Johnson 2022	AD / C	Down	0	0	0	Frontal Cortex
...	8	yes	NDUFS3	O75489	Johnson 2018	AD / C	Down	0	0	0	Frontal Cortex
...	8	yes	NDUFS3	O75489	Mendonca 2019	AD / C	Down	0	0	0	Parahippocampal Cortex
...	8	yes	PEBP1	P30086	Andreev 2012	AD / C	Up	0	0	0	Temporal Cortex
...	8	yes	PEBP1	P30086	Ho Kim 2015	AD / C	Up	0	0	0	Hippocampus
...	8	yes	PEBP1	P30086	Johnson 2022	AD / C	Up	0	0	0	Frontal Cortex
...	8	yes	PEBP1	P30086	Zhang 2018	AD / C	Up	0	0	0	Frontal Cortex
...	8	yes	PFN1	P07737	Johnson 2020	AD / C	Up	0	0	0	Frontal Cortex
...	8	yes	PFN1	P07737	Zellner 2022	AD / C	Up	0	0	0	Parietal Cortex
...	8	yes	PFN1	P07737	Zellner 2022	AD	Up	0	0	1	Parietal Cortex
...	8	yes	PFN1	P07737	Zhang 2018	AD / C	Up	0	0	0	Frontal Cortex
...	8	yes	PLP1	P60201	Xu 2019	AD / C	Up	0	0	0	Cerebellum
...	8	yes	PLP1	P60201	Manavalan 2013	AD / C	Up	0	0	0	Cerebellum
...	8	yes	PLP1	P60201	Ojo 2021b	AD / C	Up	0	0	0	Frontal Cortex
...	8	yes	PLP1	P60201	Zhang 2018	AD / C	Down	0	0	0	Frontal Cortex
...	8	yes	PURA	Q00577	Johnson 2020	AD / C	Down	0	0	0	Frontal Cortex
...	8	yes	PURA	Q00577	Johnson 2022	AD / C	Down	0	0	0	Frontal Cortex
...	8	yes	PURA	Q00577	Johnson 2018	AD / C	Down	0	0	0	Frontal Cortex
...	8	yes	PURA	Q00577	Mendonca 2019	AD / C	Down	0	0	0	Entorhinal Cortex
...	8	yes	RPS2	P15880	Wingo 2020	AD / C	Down	0	0	0	Frontal Cortex
...	8	yes	RPS2	P15880	Ojo 2021b	AD / C	Down	0	0	0	Frontal Cortex
...	8	yes	RPS2	P15880	Johnson 2022	AD / C	Down	0	0	0	Frontal Cortex
...	8	yes	RPS2	P15880	Seyfried 2017	AD / C	Down	0	0	0	Precuneus
...	8	yes	S100B	P04271	Johnson 2020	AD / C	Up	0	0	0	Frontal Cortex
...	8	yes	S100B	P04271	McKetney 2019	AD / C	Up	0	0	0	Entorhinal Cortex
...	8	yes	S100B	P04271	Johnson 2022	AD / C	Up	0	0	0	Frontal Cortex
...	8	yes	S100B	P04271	Johnson 2018	AD / C	Up	0	0	0	Frontal Cortex
...	8	yes	S100B	P04271	Mendonca 2019	AD / C	Up	0	0	0	Parahippocampal Cortex
...	8	yes	S100B	P04271	Xu 2019	AD / C	Up	0	0	0	Hippocampus
...	8	yes	SLC25A3	Q00325	Johnson 2020	AD / C	Down	0	0	0	Frontal Cortex
...	8	yes	SLC25A3	Q00325	Wingo 2020	AD / C	Down	0	0	0	Frontal Cortex
...	8	yes	SLC25A3	Q00325	Sweet 2016	AD / C	Down	0	0	0	Entorhinal Cortex
...	8	yes	SLC25A3	Q00325	Johnson 2022	AD / C	Down	0	0	0	Frontal Cortex
...	8	yes	SLC25A3	Q00325	Zhang 2018	AD / C	Down	0	0	0	Frontal Cortex
...	8	yes	SNAP91	O60641	Johnson 2022	AD / C	Down	0	0	0	Frontal Cortex
...	8	yes	SNAP91	O60641	Hondius 2016	AD / C	Down	0	0	0	Hippocampus
...	8	yes	SNAP91	O60641	Johnson 2018	AD / C	Down	0	0	0	Frontal Cortex
...	8	yes	SYN1	P17600	Stepler 2020	AD / C	Down	0	0	0	Hippocampus
...	8	yes	SYN1	P17600	Sweet 2016	AD / C	Down	0	0	0	Entorhinal Cortex
...	8	yes	SYN1	P17600	Astillero-Lopez 2022	AD / C	Down	0	0	0	Entorhinal Cortex
...	8	yes	VAMP2	P63027	Stepler 2020	AD / C	Down	0	0	0	Hippocampus
...	8	yes	VAMP2	P63027	Sweet 2016	AD / C	Down	0	0	0	Entorhinal Cortex
...	8	yes	VAMP2	P63027	Mendonca 2019	AD / C	Down	0	0	0	Entorhinal Cortex
...	8	yes	VAMP2	P63027	Mendonca 2019	AD / C	Down	0	0	0	Parahippocampal Cortex
...	7	yes	AARS1	P49588	Xu 2019	AD / C	Down	0	0	0	Cingulate Gyrus
...	7	yes	AARS1	P49588	Muraoka 2020	AD / C	Up	0	0	0	Frontal Cortex
...	7	yes	AARS1	P49588	Astillero-Lopez 2022	AD / C	Down	0	0	0	Entorhinal Cortex
...	7	yes	AARS1	P49588	Xu 2019	AD / C	Down	0	0	0	Entorhinal Cortex
...	7	yes	ACLY	P53396	Johnson 2020	AD / C	Up	0	0	0	Frontal Cortex
...	7	yes	ACLY	P53396	Zellner 2022	AD / C	Up	0	0	0	Parietal Cortex
...	7	yes	ACLY	P53396	Zellner 2022	AD	Up	0	0	1	Parietal Cortex
...	7	yes	ACLY	P53396	Astillero-Lopez 2022	AD / C	Down	0	0	0	Entorhinal Cortex
...	7	yes	ACLY	P53396	Xu 2019	AD / C	Down	0	0	0	Hippocampus
...	7	yes	ADD2	P35612	Johnson 2020	AD / C	Down	0	0	0	Frontal Cortex
...	7	yes	ADD2	P35612	Sweet 2016	AD / C	Down	0	0	0	Entorhinal Cortex
...	7	yes	ADD2	P35612	Seyfried 2017	AD / C	Down	0	0	0	Frontal Cortex
...	7	yes	AP2S1	P53680	Xu 2019	AD / C	Down	0	0	0	Cingulate Gyrus
...	7	yes	AP2S1	P53680	Mendonca 2019	AD / C	Down	0	0	0	Entorhinal Cortex
...	7	yes	ATP1A1	P05023	Wingo 2020	AD / C	Down	0	0	0	Frontal Cortex
...	7	yes	ATP1A1	P05023	Sweet 2016	AD / C	Down	0	0	0	Entorhinal Cortex
...	7	yes	ATP1A1	P05023	Johnson 2022	AD / C	Down	0	0	0	Frontal Cortex
...	7	yes	ATP1A1	P05023	Zhang 2018	AD / C	Down	0	0	0	Frontal Cortex
...	7	yes	CACNA2D1	P54289	Johnson 2020	AD / C	Down	0	0	0	Frontal Cortex
...	7	yes	CACNA2D1	P54289	Johnson 2022	AD / C	Down	0	0	0	Frontal Cortex
...	7	yes	CACNA2D1	P54289	Hondius 2016	AD / C	Down	0	0	0	Hippocampus
...	7	yes	CACNA2D1	P54289	Seyfried 2017	AD / C	Down	0	0	0	Frontal Cortex
...	7	yes	CALR	P27797	Xu 2019	AD / C	Down	0	0	0	Cingulate Gyrus
...	7	yes	CALR	P27797	Johnson 2020	AD / C	Up	0	0	0	Frontal Cortex
...	7	yes	CALR	P27797	Astillero-Lopez 2022	AD / C	Down	0	0	0	Entorhinal Cortex
...	7	yes	CALR	P27797	Xu 2019	AD / C	Down	0	0	0	Hippocampus
...	7	yes	CALR	P27797	Xu 2019	AD / C	Down	0	0	0	Entorhinal Cortex
...	7	yes	ENO2	P09104	Johnson 2020	AD / C	Up	0	0	0	Frontal Cortex
...	7	yes	ENO2	P09104	Sweet 2016	AD / C	Down	0	0	0	Entorhinal Cortex
...	7	yes	ENO2	P09104	Johnson 2022	AD / C	Up	0	0	0	Frontal Cortex
...	7	yes	FTH1	P02794	Muraoka 2020	AD / C	Up	0	0	0	Frontal Cortex
...	7	yes	FTH1	P02794	Musunuri 2014	AD / C	Up	0	0	0	Temporal Cortex
...	7	yes	FTH1	P02794	Andreev 2012	AD / C	Up	0	0	0	Temporal Cortex
...	7	yes	FTH1	P02794	Mendonca 2019	AD / C	Up	0	0	0	Temporal Cortex
...	7	yes	GOT2	P00505	Donovan 2012	AD / C	Down	0	0	0	Frontal Cortex
...	7	yes	GOT2	P00505	Hondius 2016	AD / C	Down	0	0	0	Hippocampus
...	7	yes	GOT2	P00505	Seyfried 2017	AD / C	Up	0	0	0	Frontal Cortex
...	7	yes	GOT2	P00505	Seyfried 2017	AD / C	Up	0	0	0	Precuneus
...	7	yes	GPM6A	P51674	Muraoka 2020	AD / C	Up	0	0	0	Frontal Cortex
...	7	yes	GPM6A	P51674	Johnson 2022	AD / C	Down	0	0	0	Frontal Cortex
...	7	yes	GPM6A	P51674	Mendonca 2019	AD / C	Down	0	0	0	Entorhinal Cortex
...	7	yes	GSTM3	P21266	Stepler 2020	AD / C	Up	0	0	0	Hippocampus
...	7	yes	GSTM3	P21266	Ping 2020	AD / C	Up	0	0	0	Frontal Cortex
...	7	yes	GSTM3	P21266	Zellner 2022	AD / C	Up	0	0	0	Parietal Cortex
...	7	yes	GSTM3	P21266	Zellner 2022	AD	Up	0	0	1	Parietal Cortex
...	7	yes	GSTM3	P21266	Hondius 2016	AD / C	Up	0	0	0	Hippocampus
...	7	yes	HBA1; HBA2	P69905	Stepler 2020	AD / C	Down	0	0	0	Hippocampus
...	7	yes	HBA1; HBA2	P69905	Johnson 2022	AD / C	Up	0	0	0	Frontal Cortex
...	7	yes	HBA1; HBA2	P69905	Astillero-Lopez 2022	AD / C	Up	0	0	0	Entorhinal Cortex
...	7	yes	HBA1; HBA2	P69905	Zhang 2018	AD / C	Up	0	0	0	Frontal Cortex
...	7	yes	HBA1; HBA2	P69905	Mendonca 2019	AD / C	Up	0	0	0	Frontal Cortex
...	7	yes	HK1	P19367	Johnson 2020	AD / C	Down	0	0	0	Frontal Cortex
...	7	yes	HK1	P19367	Sweet 2016	AD / C	Down	0	0	0	Entorhinal Cortex
...	7	yes	HK1	P19367	Johnson 2022	AD / C	Down	0	0	0	Frontal Cortex
...	7	yes	HK1	P19367	Hondius 2016	AD / C	Down	0	0	0	Hippocampus
...	7	yes	HNRNPH1	P31943	Johnson 2020	AD / C	Up	0	0	0	Frontal Cortex
...	7	yes	HNRNPH1	P31943	Johnson 2022	AD / C	Up	0	0	0	Frontal Cortex
...	7	yes	HNRNPH1	P31943	Seyfried 2017	AD / C	Up	0	0	0	Frontal Cortex
...	7	yes	HNRNPU	Q00839	Johnson 2020	AD / C	Up	0	0	0	Frontal Cortex
...	7	yes	HNRNPU	Q00839	Ojo 2021b	AD / C	Up	0	0	0	Frontal Cortex
...	7	yes	HNRNPU	Q00839	Johnson 2022	AD / C	Up	0	0	0	Frontal Cortex
...	7	yes	HPRT1	P00492	Johnson 2020	AD / C	Down	0	0	0	Frontal Cortex
...	7	yes	HPRT1	P00492	Astillero-Lopez 2022	AD / C	Down	0	0	0	Entorhinal Cortex
...	7	yes	HPRT1	P00492	Johnson 2018	AD / C	Down	0	0	0	Frontal Cortex
...	7	yes	HPRT1	P00492	Seyfried 2017	AD / C	Down	0	0	0	Frontal Cortex
...	7	yes	HSPA8	P11142	Astillero-Lopez 2022	AD / C	Down	0	0	0	Entorhinal Cortex
...	7	yes	LAMP2	P13473	Xu 2019	AD / C	Up	0	0	0	Cingulate Gyrus
...	7	yes	LAMP2	P13473	Xu 2019	AD / C	Up	0	0	0	Cerebellum
...	7	yes	LAMP2	P13473	Higginbotham 2020	AD / C	Up	0	0	0	Frontal Cortex
...	7	yes	LAMP2	P13473	Wingo 2020	AD / C	Up	0	0	0	Frontal Cortex
...	7	yes	LAMP2	P13473	Johnson 2018	AD / C	Up	0	0	0	Frontal Cortex
...	7	yes	LAMP2	P13473	Mendonca 2019	AD / C	Up	0	0	0	Temporal Cortex
...	7	yes	LAMP2	P13473	Xu 2019	AD / C	Up	0	0	0	Hippocampus
...	7	yes	LETM1	O95202	Johnson 2020	AD / C	Down	0	0	0	Frontal Cortex
...	7	yes	LETM1	O95202	Ojo 2021b	AD / C	Down	0	0	0	Frontal Cortex
...	7	yes	LETM1	O95202	Johnson 2022	AD / C	Down	0	0	0	Frontal Cortex
...	7	yes	LETM1	O95202	Hondius 2016	AD / C	Down	0	0	0	Hippocampus
...	7	yes	LETM1	O95202	Seyfried 2017	AD / C	Down	0	0	0	Precuneus
...	7	yes	LY6H	O94772	Stepler 2020	AD / C	Down	0	0	0	Hippocampus
...	7	yes	LY6H	O94772	Johnson 2022	AD / C	Down	0	0	0	Frontal Cortex
...	7	yes	LY6H	O94772	Mendonca 2019	AD / C	Down	0	0	0	Parahippocampal Cortex
...	7	yes	MBP	P02686	Ojo 2021b	AD / C	Up	0	0	0	Frontal Cortex
...	7	yes	MDH1	P40925	Johnson 2020	AD / C	Up	0	0	0	Frontal Cortex
...	7	yes	MDH1	P40925	Pearson 2020	AD / C	Up	0	0	0	Ventricle Wall
...	7	yes	MDH1	P40925	Sweet 2016	AD / C	Down	0	0	0	Entorhinal Cortex
...	7	yes	MDH1	P40925	Seyfried 2017	AD / C	Up	0	0	0	Precuneus
...	7	yes	MDH2	P40926	Johnson 2020	AD / C	Down	0	0	0	Frontal Cortex
...	7	yes	MDH2	P40926	Sweet 2016	AD / C	Down	0	0	0	Entorhinal Cortex
...	7	yes	MDH2	P40926	Ho Kim 2015	AD / C	Up	0	0	0	Hippocampus
...	7	yes	MDH2	P40926	Johnson 2022	AD / C	Down	0	0	0	Frontal Cortex
...	7	yes	NAP1L1	P55209	Andreev 2012	AD / C	Up	0	0	0	Temporal Cortex
...	7	yes	NAP1L1	P55209	Zellner 2022	AD / C	Up	0	0	0	Parietal Cortex
...	7	yes	NAP1L1	P55209	Zellner 2022	AD	Up	0	0	1	Parietal Cortex
...	7	yes	NAP1L1	P55209	Xu 2019	AD / C	Down	0	0	0	Hippocampus
...	7	yes	NAP1L1	P55209	Xu 2019	AD / C	Down	0	0	0	Entorhinal Cortex
...	7	yes	NCAM1	P13591	Johnson 2022	AD / C	Down	0	0	0	Frontal Cortex
...	7	yes	NCAM1	P13591	Seyfried 2017	AD / C	Up	0	0	0	Frontal Cortex
...	7	yes	NCAM1	P13591	Zhang 2018	AD / C	Down	0	0	0	Frontal Cortex
...	7	yes	NDUFS2	O75306	Johnson 2020	AD / C	Down	0	0	0	Frontal Cortex
...	7	yes	NDUFS2	O75306	Wingo 2020	AD / C	Down	0	0	0	Frontal Cortex
...	7	yes	NDUFS2	O75306	Johnson 2022	AD / C	Down	0	0	0	Frontal Cortex
...	7	yes	NDUFS2	O75306	Hondius 2016	AD / C	Down	0	0	0	Hippocampus
...	7	yes	NDUFS2	O75306	Seyfried 2017	AD / C	Down	0	0	0	Frontal Cortex
...	7	yes	NSF	P46459	Sweet 2016	AD / C	Down	0	0	0	Entorhinal Cortex
...	7	yes	NSF	P46459	Ho Kim 2015	AD / C	Down	0	0	0	Hippocampus
...	7	yes	NSF	P46459	Hondius 2016	AD / C	Down	0	0	0	Hippocampus
...	7	yes	PGK1	P00558	Xu 2019	AD / C	Up	0	0	0	Cerebellum
...	7	yes	PGK1	P00558	Johnson 2020	AD / C	Up	0	0	0	Frontal Cortex
...	7	yes	PGK1	P00558	Ho Kim 2015	AD / C	Up	0	0	0	Hippocampus
...	7	yes	PGK1	P00558	Zellner 2022	AD / C	Up	0	0	0	Parietal Cortex
...	7	yes	PRNP	P04156	Johnson 2020	AD / C	Up	0	0	0	Frontal Cortex
...	7	yes	PRNP	P04156	Li 2021	AD / C	Down	0	0	0	Occipital Cortex
...	7	yes	PRNP	P04156	Hondius 2016	AD / C	Down	0	0	0	Hippocampus
...	7	yes	PRNP	P04156	Zhang 2018	AD / C	Down	0	0	0	Frontal Cortex
...	7	yes	PSAP	P07602	Astillero-Lopez 2022	AD / C	Up	0	0	0	Entorhinal Cortex
...	7	yes	PSAP	P07602	Seyfried 2017	AD / C	Up	0	0	0	Frontal Cortex
...	7	yes	PSAP	P07602	Xu 2019	AD / C	Up	0	0	0	Hippocampus
...	7	yes	PSMA6	P60900	Johnson 2020	AD / C	Up	0	0	0	Frontal Cortex
...	7	yes	PSMA6	P60900	Johnson 2022	AD / C	Up	0	0	0	Frontal Cortex
...	7	yes	PSMA6	P60900	Xu 2019	AD / C	Up	0	0	0	Entorhinal Cortex
...	7	yes	RAN	P62826	Johnson 2022	AD / C	Down	0	0	0	Frontal Cortex
...	7	yes	RAN	P62826	Astillero-Lopez 2022	AD / C	Down	0	0	0	Entorhinal Cortex
...	7	yes	SDHA	P31040	Muraoka 2020	AD / C	Up	0	0	0	Frontal Cortex
...	7	yes	SDHA	P31040	Johnson 2020	AD / C	Down	0	0	0	Frontal Cortex
...	7	yes	SDHA	P31040	Wingo 2020	AD / C	Down	0	0	0	Frontal Cortex
...	7	yes	SDHA	P31040	Johnson 2022	AD / C	Down	0	0	0	Frontal Cortex
...	7	yes	SDHA	P31040	Zhang 2018	AD / C	Down	0	0	0	Frontal Cortex
...	7	yes	SLC1A2	P43004	Johnson 2020	AD / C	Down	0	0	0	Frontal Cortex
...	7	yes	SLC1A2	P43004	Johnson 2022	AD / C	Down	0	0	0	Frontal Cortex
...	7	yes	SLC1A2	P43004	Mendonca 2019	AD / C	Down	0	0	0	Frontal Cortex
...	7	yes	SLC1A3	P43003	Sweet 2016	AD / C	Down	0	0	0	Entorhinal Cortex
...	7	yes	SLC1A3	P43003	Hondius 2016	AD / C	Up	0	0	0	Hippocampus
...	7	yes	SLC1A3	P43003	Xu 2019	AD / C	Up	0	0	0	Hippocampus
...	7	yes	SLC1A3	P43003	Xu 2019	AD / C	Up	0	0	0	Entorhinal Cortex
...	7	yes	SLC25A4	P12235	Johnson 2020	AD / C	Down	0	0	0	Frontal Cortex
...	7	yes	SLC25A4	P12235	McKetney 2019	AD / C	Down	0	0	0	Entorhinal Cortex
...	7	yes	SLC25A4	P12235	Wingo 2020	AD / C	Down	0	0	0	Frontal Cortex
...	7	yes	SLC25A4	P12235	Zellner 2022	AD / C	Up	0	0	0	Parietal Cortex
...	7	yes	SLC25A4	P12235	Johnson 2022	AD / C	Down	0	0	0	Frontal Cortex
...	7	yes	SNCA	P37840	Johnson 2020	AD / C	Down	0	0	0	Frontal Cortex
...	7	yes	SNCA	P37840	Seyfried 2017	AD / C	Down	0	0	0	Frontal Cortex
...	7	yes	SNCA	P37840	Seyfried 2017	AD / C	Down	0	0	0	Precuneus
...	7	yes	SNCG	O76070	Xu 2019	AD / C	Up	0	0	0	Cerebellum
...	7	yes	SNCG	O76070	Johnson 2020	AD / C	Down	0	0	0	Frontal Cortex
...	7	yes	SNCG	O76070	Li 2021	AD / C	Up	0	0	0	Occipital Cortex
...	7	yes	SNCG	O76070	Johnson 2022	AD / C	Down	0	0	0	Frontal Cortex
...	7	yes	SNRPD3	P62318	Johnson 2020	AD / C	Up	0	0	0	Frontal Cortex
...	7	yes	SNRPD3	P62318	Ojo 2021b	AD / C	Down	0	0	0	Frontal Cortex
...	7	yes	SNRPD3	P62318	Johnson 2022	AD / C	Up	0	0	0	Frontal Cortex
...	7	yes	SNRPD3	P62318	Johnson 2018	AD / C	Up	0	0	0	Frontal Cortex
...	7	yes	SNRPD3	P62318	Xu 2019	AD / C	Up	0	0	0	Hippocampus
...	7	yes	SOD2	P04179	Xu 2019	AD / C	Up	0	0	0	Cingulate Gyrus
...	7	yes	SOD2	P04179	Johnson 2020	AD / C	Up	0	0	0	Frontal Cortex
...	7	yes	SOD2	P04179	Pearson 2020	AD / C	Up	0	0	0	Ventricle Wall
...	7	yes	SOD2	P04179	Xu 2019	AD / C	Up	0	0	0	Hippocampus
...	7	yes	SOD2	P04179	Xu 2019	AD / C	Up	0	0	0	Entorhinal Cortex
...	7	yes	TUBB4A	P04350	Wingo 2020	AD / C	Up	0	0	0	Frontal Cortex
...	7	yes	TUBB4A	P04350	Zellner 2022	AD / C	Up	0	0	0	Parietal Cortex
...	7	yes	TUBB4A	P04350	Zellner 2022	AD	Up	0	0	1	Parietal Cortex
...	7	yes	TUBB4A	P04350	Hondius 2016	AD / C	Down	0	0	0	Hippocampus
...	7	yes	TUFM	P49411	Xu 2019	AD / C	Down	0	0	0	Cerebellum
...	7	yes	TUFM	P49411	Johnson 2020	AD / C	Down	0	0	0	Frontal Cortex
...	7	yes	TUFM	P49411	Wingo 2020	AD / C	Down	0	0	0	Frontal Cortex
...	7	yes	TUFM	P49411	Johnson 2022	AD / C	Down	0	0	0	Frontal Cortex
...	7	yes	UQCRC1	P31930	Johnson 2020	AD / C	Down	0	0	0	Frontal Cortex
...	7	yes	UQCRC1	P31930	Wingo 2020	AD / C	Down	0	0	0	Frontal Cortex
...	7	yes	UQCRC1	P31930	Johnson 2022	AD / C	Down	0	0	0	Frontal Cortex
...	7	yes	UQCRC1	P31930	Zhang 2018	AD / C	Down	0	0	0	Frontal Cortex
...	6	yes	ADD1	P35611	Sweet 2016	AD / C	Down	0	0	0	Entorhinal Cortex
...	6	yes	ADD1	P35611	Hondius 2016	AD / C	Up	0	0	0	Hippocampus
...	6	yes	AHSA1	O95433	Zellner 2022	AD / C	Up	0	0	0	Parietal Cortex
...	6	yes	AHSA1	O95433	Astillero-Lopez 2022	AD / C	Down	0	0	0	Entorhinal Cortex
...	6	yes	AHSA1	O95433	Zhang 2018	AD / C	Up	0	0	0	Frontal Cortex
...	6	yes	AHSA1	O95433	Xu 2019	AD / C	Down	0	0	0	Entorhinal Cortex
...	6	yes	ALDH2	P05091	Wingo 2020	AD / C	Down	0	0	0	Frontal Cortex
...	6	yes	ALDH2	P05091	Hondius 2016	AD / C	Up	0	0	0	Hippocampus
...	6	yes	ALDH2	P05091	Xu 2019	AD / C	Up	0	0	0	Entorhinal Cortex
...	6	yes	ALDH4A1	P30038	Hondius 2016	AD / C	Up	0	0	0	Hippocampus
...	6	yes	AMPH	P49418	Donovan 2012	AD / C	Up	0	0	0	Frontal Cortex
...	6	yes	AMPH	P49418	Hondius 2016	AD / C	Down	0	0	0	Hippocampus
...	6	yes	AQP1	P29972	Xu 2019	AD / C	Up	0	0	0	Cerebellum
...	6	yes	AQP1	P29972	Ping 2020	AD / C	Up	0	0	0	Frontal Cortex
...	6	yes	AQP1	P29972	Mendonca 2019	AD / C	Up	0	0	0	Parahippocampal Cortex
...	6	yes	AQP1	P29972	Xu 2019	AD / C	Up	0	0	0	Hippocampus
...	6	yes	ATP5PD	O75947	Johnson 2020	AD / C	Down	0	0	0	Frontal Cortex
...	6	yes	ATP5PD	O75947	Johnson 2022	AD / C	Down	0	0	0	Frontal Cortex
...	6	yes	ATP5PD	O75947	Astillero-Lopez 2022	AD / C	Up	0	0	0	Entorhinal Cortex
...	6	yes	ATP5PD	O75947	Xu 2019	AD / C	Up	0	0	0	Hippocampus
...	6	yes	ATP6V0D1	P61421	Xu 2019	AD / C	Down	0	0	0	Cingulate Gyrus
...	6	yes	ATP6V0D1	P61421	Johnson 2020	AD / C	Down	0	0	0	Frontal Cortex
...	6	yes	ATP6V1A	P38606	Johnson 2020	AD / C	Down	0	0	0	Frontal Cortex
...	6	yes	ATP6V1A	P38606	Johnson 2022	AD / C	Down	0	0	0	Frontal Cortex
...	6	yes	ATP6V1A	P38606	Johnson 2018	AD / C	Down	0	0	0	Frontal Cortex
...	6	yes	BSG	P35613	Zellner 2022	AD	Down	0	0	1	Parietal Cortex
...	6	yes	BSG	P35613	Johnson 2022	AD / C	Down	0	0	0	Frontal Cortex
...	6	yes	BSG	P35613	Hondius 2016	AD / C	Down	0	0	0	Hippocampus
...	6	yes	CAT	P04040	Johnson 2020	AD / C	Up	0	0	0	Frontal Cortex
...	6	yes	CAT	P04040	Mendonca 2019	AD / C	Up	0	0	0	Frontal Cortex
...	6	yes	CAT	P04040	Xu 2019	AD / C	Up	0	0	0	Entorhinal Cortex
...	6	yes	CCT4	P50991	Donovan 2012	AD / C	Up	0	0	0	Frontal Cortex
...	6	yes	CCT4	P50991	Seyfried 2017	AD / C	Down	0	0	0	Frontal Cortex
...	6	yes	CD200	P41217	Xu 2019	AD / C	Up	0	0	0	Cerebellum
...	6	yes	CD200	P41217	Muraoka 2020	AD / C	Down	0	0	0	Frontal Cortex
...	6	yes	CD200	P41217	Johnson 2020	AD / C	Down	0	0	0	Frontal Cortex
...	6	yes	CD200	P41217	Mendonca 2019	AD / C	Down	0	0	0	Entorhinal Cortex
...	6	yes	CRYAB	P02511	Pearson 2020	AD / C	Down	0	0	0	Ventricle Wall
...	6	yes	CRYAB	P02511	Wingo 2020	AD / C	Up	0	0	0	Frontal Cortex
...	6	yes	CS	O75390	Wingo 2020	AD / C	Down	0	0	0	Frontal Cortex
...	6	yes	CS	O75390	Sweet 2016	AD / C	Down	0	0	0	Entorhinal Cortex
...	6	yes	CS	O75390	Johnson 2022	AD / C	Down	0	0	0	Frontal Cortex
...	6	yes	DLST	P36957	McKetney 2019	AD / C	Down	0	0	0	Entorhinal Cortex
...	6	yes	DLST	P36957	Johnson 2022	AD / C	Down	0	0	0	Frontal Cortex
...	6	yes	EEF2	P13639	Johnson 2020	AD / C	Up	0	0	0	Frontal Cortex
...	6	yes	EEF2	P13639	Astillero-Lopez 2022	AD / C	Down	0	0	0	Entorhinal Cortex
...	6	yes	EEF2	P13639	Zhang 2018	AD / C	Down	0	0	0	Frontal Cortex
...	6	yes	FH	P07954	Pearson 2020	AD / C	Up	0	0	0	Ventricle Wall
...	6	yes	FH	P07954	Astillero-Lopez 2022	AD / C	Down	0	0	0	Entorhinal Cortex
...	6	yes	FH	P07954	Hales 2016	AD / C	Up	0	0	0	Frontal Cortex
...	6	yes	GLUL	P15104	Sweet 2016	AD / C	Down	0	0	0	Entorhinal Cortex
...	6	yes	GLUL	P15104	Astillero-Lopez 2022	AD / C	Down	0	0	0	Entorhinal Cortex
...	6	yes	GLUL	P15104	Zhang 2018	AD / C	Down	0	0	0	Frontal Cortex
...	6	yes	GNAO1	P09471	Johnson 2020	AD / C	Down	0	0	0	Frontal Cortex
...	6	yes	GNAO1	P09471	Hondius 2016	AD / C	Down	0	0	0	Hippocampus
...	6	yes	GNG2	P59768	Johnson 2022	AD / C	Down	0	0	0	Frontal Cortex
...	6	yes	GPD2	P43304	Johnson 2022	AD / C	Down	0	0	0	Frontal Cortex
...	6	yes	GPD2	P43304	Hondius 2016	AD / C	Down	0	0	0	Hippocampus
...	6	yes	GPR37L1	O60883	Muraoka 2020	AD / C	Up	0	0	0	Frontal Cortex
...	6	yes	GPR37L1	O60883	Johnson 2020	AD / C	Down	0	0	0	Frontal Cortex
...	6	yes	GPR37L1	O60883	Johnson 2022	AD / C	Down	0	0	0	Frontal Cortex
...	6	yes	GPR37L1	O60883	Xu 2019	AD / C	Up	0	0	0	Entorhinal Cortex
...	6	yes	H1-4	P10412	Xu 2019	AD / C	Up	0	0	0	Cingulate Gyrus
...	6	yes	H1-4	P10412	Xu 2019	AD / C	Up	0	0	0	Motor Cortex
...	6	yes	H1-4	P10412	Johnson 2020	AD / C	Up	0	0	0	Frontal Cortex
...	6	yes	H1-4	P10412	Manavalan 2013	AD / C	Up	0	0	0	Hippocampus
...	6	yes	H1-4	P10412	Xu 2019	AD / C	Up	0	0	0	Hippocampus
...	6	yes	H2AX	P16104	Xu 2019	AD / C	Up	0	0	0	Motor Cortex
...	6	yes	H2AX	P16104	Johnson 2020	AD / C	Up	0	0	0	Frontal Cortex
...	6	yes	H2AX	P16104	Stepler 2020	AD / C	Up	0	0	0	Hippocampus
...	6	yes	H2AX	P16104	Wingo 2020	AD / C	Up	0	0	0	Frontal Cortex
...	6	yes	H2AX	P16104	Astillero-Lopez 2022	AD / C	Up	0	0	0	Entorhinal Cortex
...	6	yes	H2AX	P16104	Xu 2019	AD / C	Up	0	0	0	Hippocampus
...	6	yes	HADHA	P40939	Hondius 2016	AD / C	Up	0	0	0	Hippocampus
...	6	yes	HADHA	P40939	Johnson 2018	AD / C	Up	0	0	0	Frontal Cortex
...	6	yes	HADHA	P40939	Zhang 2018	AD / C	Up	0	0	0	Frontal Cortex
...	6	yes	HNRNPA2B1	P22626	Johnson 2020	AD / C	Up	0	0	0	Frontal Cortex
...	6	yes	HNRNPA2B1	P22626	Ojo 2021b	AD / C	Up	0	0	0	Frontal Cortex
...	6	yes	HNRNPA2B1	P22626	Johnson 2022	AD / C	Up	0	0	0	Frontal Cortex
...	6	yes	HNRNPH3	P31942	Johnson 2020	AD / C	Up	0	0	0	Frontal Cortex
...	6	yes	HNRNPH3	P31942	Johnson 2022	AD / C	Up	0	0	0	Frontal Cortex
...	6	yes	HNRNPK	P61978	Johnson 2020	AD / C	Up	0	0	0	Frontal Cortex
...	6	yes	HNRNPK	P61978	Johnson 2018	AD / C	Up	0	0	0	Frontal Cortex
...	6	yes	HNRNPK	P61978	Zhang 2018	AD / C	Up	0	0	0	Frontal Cortex
...	6	yes	HSPA9	P38646	Muraoka 2020	AD / C	Up	0	0	0	Frontal Cortex
...	6	yes	HSPA9	P38646	Wingo 2020	AD / C	Down	0	0	0	Frontal Cortex
...	6	yes	HSPA9	P38646	Astillero-Lopez 2022	AD / C	Down	0	0	0	Entorhinal Cortex
...	6	yes	LAMP1	P11279	Andreev 2012	AD / C	Down	0	0	0	Temporal Cortex
...	6	yes	LAMP1	P11279	Johnson 2022	AD / C	Up	0	0	0	Frontal Cortex
...	6	yes	LAMP1	P11279	Johnson 2018	AD / C	Up	0	0	0	Frontal Cortex
...	6	yes	LAMP1	P11279	Seyfried 2017	AD / C	Up	0	0	0	Frontal Cortex
...	6	yes	MATR3	P43243	Mendonca 2019	AD / C	Down	0	0	0	Entorhinal Cortex
...	6	yes	NDUFA8	P51970	Johnson 2020	AD / C	Down	0	0	0	Frontal Cortex
...	6	yes	NDUFA8	P51970	Wingo 2020	AD / C	Down	0	0	0	Frontal Cortex
...	6	yes	NDUFA8	P51970	Ojo 2021a	AD / C	Down	0	0	0	Frontal Cortex
...	6	yes	NDUFA8	P51970	Johnson 2022	AD / C	Down	0	0	0	Frontal Cortex
...	6	yes	NDUFB4	O95168	Johnson 2020	AD / C	Down	0	0	0	Frontal Cortex
...	6	yes	NDUFB4	O95168	McKetney 2019	AD / C	Down	0	0	0	Entorhinal Cortex
...	6	yes	NDUFB4	O95168	Ojo 2021b	AD / C	Down	0	0	0	Frontal Cortex
...	6	yes	NDUFB4	O95168	Johnson 2022	AD / C	Down	0	0	0	Frontal Cortex
...	6	yes	NDUFB8	O95169	Johnson 2020	AD / C	Down	0	0	0	Frontal Cortex
...	6	yes	NDUFB8	O95169	Wingo 2020	AD / C	Down	0	0	0	Frontal Cortex
...	6	yes	NDUFB8	O95169	Johnson 2022	AD / C	Down	0	0	0	Frontal Cortex
...	6	yes	NDUFV2	P19404	Johnson 2020	AD / C	Down	0	0	0	Frontal Cortex
...	6	yes	NDUFV2	P19404	McKetney 2019	AD / C	Down	0	0	0	Entorhinal Cortex
...	6	yes	NDUFV2	P19404	Seyfried 2017	AD / C	Down	0	0	0	Frontal Cortex
...	6	yes	OAT	P04181	Xu 2019	AD / C	Down	0	0	0	Cingulate Gyrus
...	6	yes	OAT	P04181	Xu 2019	AD / C	Down	0	0	0	Sensory Cortex
...	6	yes	OAT	P04181	Xu 2019	AD / C	Down	0	0	0	Cerebellum
...	6	yes	OAT	P04181	Xu 2019	AD / C	Down	0	0	0	Hippocampus
...	6	yes	OAT	P04181	Xu 2019	AD / C	Down	0	0	0	Entorhinal Cortex
...	6	yes	P4HB	P07237	Johnson 2022	AD / C	Down	0	0	0	Frontal Cortex
...	6	yes	PGM1	P36871	Johnson 2020	AD / C	Up	0	0	0	Frontal Cortex
...	6	yes	PGM1	P36871	Pearson 2020	AD / C	Up	0	0	0	Ventricle Wall
...	6	yes	PGM1	P36871	Johnson 2022	AD / C	Up	0	0	0	Frontal Cortex
...	6	yes	PGM1	P36871	Xu 2019	AD / C	Up	0	0	0	Entorhinal Cortex
...	6	yes	PRKACB	P22694	Astillero-Lopez 2022	AD / C	Down	0	0	0	Entorhinal Cortex
...	6	yes	PRKACB	P22694	Hondius 2016	AD / C	Down	0	0	0	Hippocampus
...	6	yes	PRKACB	P22694	Johnson 2018	AD / C	Down	0	0	0	Frontal Cortex
...	6	yes	PRKACB	P22694	Zhang 2018	AD / C	Down	0	0	0	Frontal Cortex
...	6	yes	PSMA5	P28066	Johnson 2020	AD / C	Up	0	0	0	Frontal Cortex
...	6	yes	PSMA5	P28066	Seyfried 2017	AD / C	Up	0	0	0	Frontal Cortex
...	6	yes	PTGDS	P41222	Xu 2019	AD / C	Up	0	0	0	Cerebellum
...	6	yes	PTGDS	P41222	Johnson 2020	AD / C	Up	0	0	0	Frontal Cortex
...	6	yes	PTGDS	P41222	Johnson 2022	AD / C	Up	0	0	0	Frontal Cortex
...	6	yes	RAB10	P61026	Sweet 2016	AD / C	Down	0	0	0	Entorhinal Cortex
...	6	yes	RAB10	P61026	Johnson 2018	AD / C	Down	0	0	0	Frontal Cortex
...	6	yes	RAB10	P61026	Mendonca 2019	AD / C	Down	0	0	0	Entorhinal Cortex
...	6	yes	RAB35	Q15286	Johnson 2020	AD / C	Down	0	0	0	Frontal Cortex
...	6	yes	RAB35	Q15286	Johnson 2022	AD / C	Down	0	0	0	Frontal Cortex
...	6	yes	RAB35	Q15286	Johnson 2018	AD / C	Down	0	0	0	Frontal Cortex
...	6	yes	RAB6B	Q9NRW1	Johnson 2020	AD / C	Up	0	0	0	Frontal Cortex
...	6	yes	RAB6B	Q9NRW1	Johnson 2022	AD / C	Up	0	0	0	Frontal Cortex
...	6	yes	RAB6B	Q9NRW1	Mendonca 2019	AD / C	Up	0	0	0	Temporal Cortex
...	6	yes	RAP2A	P10114	Andreev 2012	AD / C	Up	0	0	0	Temporal Cortex
...	6	yes	RAP2A	P10114	Johnson 2022	AD / C	Down	0	0	0	Frontal Cortex
...	6	yes	RAP2A	P10114	Mendonca 2019	AD / C	Down	0	0	0	Entorhinal Cortex
...	6	yes	RHOA	P61586	Sweet 2016	AD / C	Down	0	0	0	Entorhinal Cortex
...	6	yes	RHOA	P61586	Johnson 2022	AD / C	Down	0	0	0	Frontal Cortex
...	6	yes	RHOA	P61586	Zhang 2018	AD / C	Down	0	0	0	Frontal Cortex
...	6	yes	RPL23A	P62750	Ojo 2021b	AD / C	Up	0	0	0	Frontal Cortex
...	6	yes	RPL23A	P62750	Mendonca 2019	AD / C	Down	0	0	0	Frontal Cortex
...	6	yes	RPL7	P18124	Andreev 2012	AD / C	Up	0	0	0	Temporal Cortex
...	6	yes	RPL7	P18124	Johnson 2022	AD / C	Down	0	0	0	Frontal Cortex
...	6	yes	RPLP1	P05386	Xu 2019	AD / C	Up	0	0	0	Cingulate Gyrus
...	6	yes	RPLP1	P05386	Xu 2019	AD / C	Up	0	0	0	Motor Cortex
...	6	yes	RPLP1	P05386	Xu 2019	AD / C	Up	0	0	0	Cerebellum
...	6	yes	RPLP1	P05386	Astillero-Lopez 2022	AD / C	Up	0	0	0	Entorhinal Cortex
...	6	yes	RPLP1	P05386	Hales 2016	AD / C	Down	0	0	0	Frontal Cortex
...	6	yes	RPS6	P62753	Zellner 2022	AD / C	Down	0	0	0	Parietal Cortex
...	6	yes	RPS6	P62753	Seyfried 2017	AD / C	Up	0	0	0	Frontal Cortex
...	6	yes	RPS6	P62753	Zhang 2018	AD / C	Up	0	0	0	Frontal Cortex
...	6	yes	RPS8	P62241	Johnson 2022	AD / C	Down	0	0	0	Frontal Cortex
...	6	yes	RPS8	P62241	Astillero-Lopez 2022	AD / C	Down	0	0	0	Entorhinal Cortex
...	6	yes	RPS8	P62241	Johnson 2018	AD / C	Up	0	0	0	Frontal Cortex
...	6	yes	SFPQ	P23246	Johnson 2020	AD / C	Up	0	0	0	Frontal Cortex
...	6	yes	SFPQ	P23246	Astillero-Lopez 2022	AD / C	Down	0	0	0	Entorhinal Cortex
...	6	yes	SLC1A4	P43007	Johnson 2022	AD / C	Down	0	0	0	Frontal Cortex
...	6	yes	SLC1A4	P43007	Hondius 2016	AD / C	Up	0	0	0	Hippocampus
...	6	yes	SLC1A4	P43007	Xu 2019	AD / C	Up	0	0	0	Hippocampus
...	6	yes	SLC1A4	P43007	Xu 2019	AD / C	Up	0	0	0	Entorhinal Cortex
...	6	yes	SPTBN1	Q01082	Ping 2020	AD / C	Up	0	0	0	Frontal Cortex
...	6	yes	SPTBN1	Q01082	Johnson 2022	AD / C	Down	0	0	0	Frontal Cortex
...	6	yes	SPTBN1	Q01082	Seyfried 2017	AD / C	Down	0	0	0	Frontal Cortex
...	6	yes	SYP	P08247	Xu 2019	AD / C	Down	0	0	0	Cingulate Gyrus
...	6	yes	SYP	P08247	Stepler 2020	AD / C	Down	0	0	0	Hippocampus
...	6	yes	SYP	P08247	Johnson 2022	AD / C	Down	0	0	0	Frontal Cortex
...	6	yes	SYP	P08247	Hondius 2016	AD / C	Down	0	0	0	Hippocampus
...	6	yes	TOMM70	O94826	Johnson 2020	AD / C	Down	0	0	0	Frontal Cortex
...	6	yes	TOMM70	O94826	Johnson 2022	AD / C	Down	0	0	0	Frontal Cortex
...	6	yes	TOMM70	O94826	Seyfried 2017	AD / C	Down	0	0	0	Frontal Cortex
...	6	yes	TOMM70	O94826	Xu 2019	AD / C	Down	0	0	0	Hippocampus
...	6	yes	TPD52	P55327	Xu 2019	AD / C	Up	0	0	0	Cerebellum
...	6	yes	TPD52	P55327	Astillero-Lopez 2022	AD / C	Up	0	0	0	Entorhinal Cortex
...	6	yes	TPD52	P55327	Seyfried 2017	AD / C	Down	0	0	0	Frontal Cortex
...	6	yes	UQCRFS1	P47985	Johnson 2020	AD / C	Down	0	0	0	Frontal Cortex
...	6	yes	UQCRFS1	P47985	McKetney 2019	AD / C	Down	0	0	0	Entorhinal Cortex
...	6	yes	UQCRFS1	P47985	Johnson 2022	AD / C	Down	0	0	0	Frontal Cortex
...	6	yes	VDAC1	P21796	Johnson 2020	AD / C	Down	0	0	0	Frontal Cortex
...	6	yes	VDAC1	P21796	Sweet 2016	AD / C	Down	0	0	0	Entorhinal Cortex
...	6	yes	VDAC1	P21796	Johnson 2022	AD / C	Down	0	0	0	Frontal Cortex
...	6	yes	VDAC2	P45880	Johnson 2020	AD / C	Down	0	0	0	Frontal Cortex
...	6	yes	VDAC2	P45880	Sweet 2016	AD / C	Down	0	0	0	Entorhinal Cortex
...	6	yes	VDAC2	P45880	Johnson 2022	AD / C	Down	0	0	0	Frontal Cortex
...	6	yes	XRCC5	P13010	Andreev 2012	AD / C	Up	0	0	0	Temporal Cortex
...	6	yes	XRCC5	P13010	Ojo 2021b	AD / C	Up	0	0	0	Frontal Cortex
...	6	yes	XRCC5	P13010	Zhang 2018	AD / C	Up	0	0	0	Frontal Cortex
...	5	yes	AGL	P35573	Zellner 2022	AD / C	Up	0	0	0	Parietal Cortex
...	5	yes	AGL	P35573	Hales 2016	AD / C	Up	0	0	0	Frontal Cortex
...	5	yes	AGL	P35573	Mendonca 2019	AD / C	Down	0	0	0	Entorhinal Cortex
...	5	yes	ALB	P02768	Musunuri 2014	AD / C	Up	0	0	0	Temporal Cortex
...	5	yes	ALB	P02768	Manavalan 2013	AD / C	Up	0	0	0	Hippocampus
...	5	yes	ALB	P02768	Astillero-Lopez 2022	AD / C	Up	0	0	0	Entorhinal Cortex
...	5	yes	ALB	P02768	Mendonca 2019	AD / C	Up	0	0	0	Parahippocampal Cortex
...	5	yes	ALB	P02768	Mendonca 2019	AD / C	Up	0	0	0	Frontal Cortex
...	5	yes	ALDH7A1	P49419	Hondius 2016	AD / C	Up	0	0	0	Hippocampus
...	5	yes	ALDH7A1	P49419	Xu 2019	AD / C	Up	0	0	0	Hippocampus
...	5	yes	ALDOA	P04075	Manavalan 2013	AD / C	Down	0	0	0	Hippocampus
...	5	yes	ALDOA	P04075	Astillero-Lopez 2022	AD / C	Down	0	0	0	Entorhinal Cortex
...	5	yes	ATP5F1D	P30049	Ojo 2021a	AD / C	Down	0	0	0	Frontal Cortex
...	5	yes	ATP5F1D	P30049	Johnson 2022	AD / C	Down	0	0	0	Frontal Cortex
...	5	yes	ATP5F1D	P30049	Mendonca 2019	AD / C	Down	0	0	0	Parahippocampal Cortex
...	5	yes	ATP6V1C1	P21283	Johnson 2020	AD / C	Down	0	0	0	Frontal Cortex
...	5	yes	ATP6V1C1	P21283	Johnson 2022	AD / C	Down	0	0	0	Frontal Cortex
...	5	yes	ATP6V1C1	P21283	Johnson 2018	AD / C	Down	0	0	0	Frontal Cortex
...	5	yes	ATP6V1G2	O95670	Johnson 2020	AD / C	Down	0	0	0	Frontal Cortex
...	5	yes	ATP6V1G2	O95670	Johnson 2022	AD / C	Down	0	0	0	Frontal Cortex
...	5	yes	CAPZA2	P47755	Johnson 2020	AD / C	Down	0	0	0	Frontal Cortex
...	5	yes	CAPZA2	P47755	Johnson 2022	AD / C	Down	0	0	0	Frontal Cortex
...	5	yes	CAPZA2	P47755	Zhang 2018	AD / C	Up	0	0	0	Frontal Cortex
...	5	yes	CCT8	P50990	Johnson 2020	AD / C	Up	0	0	0	Frontal Cortex
...	5	yes	CCT8	P50990	Hales 2016	AD / C	Down	0	0	0	Frontal Cortex
...	5	yes	COX4I1	P13073	Johnson 2022	AD / C	Down	0	0	0	Frontal Cortex
...	5	yes	COX7A2	P14406	Johnson 2020	AD / C	Down	0	0	0	Frontal Cortex
...	5	yes	COX7A2	P14406	Hales 2016	AD / C	Down	0	0	0	Frontal Cortex
...	5	yes	DDAH1	O94760	Johnson 2020	AD / C	Up	0	0	0	Frontal Cortex
...	5	yes	DDAH1	O94760	Zellner 2022	AD / C	Up	0	0	0	Parietal Cortex
...	5	yes	DDAH1	O94760	Xu 2019	AD / C	Up	0	0	0	Hippocampus
...	5	yes	ECHS1	P30084	Johnson 2020	AD / C	Down	0	0	0	Frontal Cortex
...	5	yes	ECHS1	P30084	Johnson 2022	AD / C	Down	0	0	0	Frontal Cortex
...	5	yes	EEF1A1	P68104	Johnson 2020	AD / C	Up	0	0	0	Frontal Cortex
...	5	yes	EEF1A1	P68104	Johnson 2022	AD / C	Up	0	0	0	Frontal Cortex
...	5	yes	EEF1A1	P68104	Hondius 2016	AD / C	Up	0	0	0	Hippocampus
...	5	yes	EEF1A1	P68104	Johnson 2018	AD / C	Up	0	0	0	Frontal Cortex
...	5	yes	EIF4A1	P60842	Johnson 2020	AD / C	Up	0	0	0	Frontal Cortex
...	5	yes	EIF4A1	P60842	Zhang 2018	AD / C	Up	0	0	0	Frontal Cortex
...	5	yes	ENDOD1	O94919	Wingo 2020	AD / C	Up	0	0	0	Frontal Cortex
...	5	yes	ENDOD1	O94919	Johnson 2018	AD / C	Up	0	0	0	Frontal Cortex
...	5	yes	ENDOD1	O94919	Mendonca 2019	AD / C	Up	0	0	0	Parahippocampal Cortex
...	5	yes	EPB41L1	Q9H4G0	Xu 2019	AD / C	Down	0	0	0	Cingulate Gyrus
...	5	yes	EPB41L1	Q9H4G0	Johnson 2018	AD / C	Up	0	0	0	Frontal Cortex
...	5	yes	EPHX1	P07099	Johnson 2020	AD / C	Up	0	0	0	Frontal Cortex
...	5	yes	EPHX1	P07099	Johnson 2018	AD / C	Up	0	0	0	Frontal Cortex
...	5	yes	EPHX1	P07099	Xu 2019	AD / C	Up	0	0	0	Entorhinal Cortex
...	5	yes	GARS1	P41250	Johnson 2020	AD / C	Up	0	0	0	Frontal Cortex
...	5	yes	GARS1	P41250	Astillero-Lopez 2022	AD / C	Down	0	0	0	Entorhinal Cortex
...	5	yes	GARS1	P41250	Hondius 2016	AD / C	Down	0	0	0	Hippocampus
...	5	yes	GDI1	P31150	Andreev 2012	AD / C	Up	0	0	0	Temporal Cortex
...	5	yes	GDI1	P31150	Astillero-Lopez 2022	AD / C	Down	0	0	0	Entorhinal Cortex
...	5	yes	GNA11	P29992	Johnson 2020	AD / C	Up	0	0	0	Frontal Cortex
...	5	yes	GNA11	P29992	Johnson 2022	AD / C	Up	0	0	0	Frontal Cortex
...	5	yes	GNA11	P29992	Mendonca 2019	AD / C	Down	0	0	0	Entorhinal Cortex
...	5	yes	GNAQ	P50148	Johnson 2020	AD / C	Up	0	0	0	Frontal Cortex
...	5	yes	GNAQ	P50148	Sweet 2016	AD / C	Down	0	0	0	Entorhinal Cortex
...	5	yes	HADHB	P55084	Hondius 2016	AD / C	Up	0	0	0	Hippocampus
...	5	yes	HADHB	P55084	Hales 2016	AD / C	Up	0	0	0	Frontal Cortex
...	5	yes	HAPLN1	P10915	Xu 2019	AD / C	Up	0	0	0	Cerebellum
...	5	yes	HAPLN1	P10915	Stepler 2020	AD / C	Down	0	0	0	Hippocampus
...	5	yes	HBB	P68871	Johnson 2022	AD / C	Up	0	0	0	Frontal Cortex
...	5	yes	HBB	P68871	Zhang 2018	AD / C	Up	0	0	0	Frontal Cortex
...	5	yes	HNRNPA3	P51991	Xu 2019	AD / C	Down	0	0	0	Sensory Cortex
...	5	yes	HNRNPA3	P51991	Andreev 2012	AD / C	Up	0	0	0	Temporal Cortex
...	5	yes	HSPA4	P34932	Sweet 2016	AD / C	Down	0	0	0	Entorhinal Cortex
...	5	yes	HSPA4	P34932	Astillero-Lopez 2022	AD / C	Down	0	0	0	Entorhinal Cortex
...	5	yes	KBTBD11	O94819	Muraoka 2020	AD / C	Down	0	0	0	Frontal Cortex
...	5	yes	KBTBD11	O94819	Hondius 2016	AD / C	Up	0	0	0	Hippocampus
...	5	yes	KBTBD11	O94819	Xu 2019	AD / C	Up	0	0	0	Entorhinal Cortex
...	5	yes	LAP3	P28838	Xu 2019	AD / C	Up	0	0	0	Cingulate Gyrus
...	5	yes	LAP3	P28838	Mendonca 2019	AD / C	Up	0	0	0	Parahippocampal Cortex
...	5	yes	LAP3	P28838	Xu 2019	AD / C	Up	0	0	0	Hippocampus
...	5	yes	MARCKS	P29966	Xu 2019	AD / C	Up	0	0	0	Motor Cortex
...	5	yes	MARCKS	P29966	Manavalan 2013	AD / C	Up	0	0	0	Hippocampus
...	5	yes	MARCKS	P29966	Xu 2019	AD / C	Up	0	0	0	Hippocampus
...	5	yes	MARCKS	P29966	Xu 2019	AD / C	Up	0	0	0	Entorhinal Cortex
...	5	yes	MAT2A	P31153	Wingo 2020	AD / C	Up	0	0	0	Frontal Cortex
...	5	yes	MAT2A	P31153	Johnson 2022	AD / C	Up	0	0	0	Frontal Cortex
...	5	yes	MAT2A	P31153	Johnson 2018	AD / C	Up	0	0	0	Frontal Cortex
...	5	yes	MT-ND4	P03905	Johnson 2020	AD / C	Down	0	0	0	Frontal Cortex
...	5	yes	MT-ND4	P03905	Johnson 2022	AD / C	Down	0	0	0	Frontal Cortex
...	5	yes	MT-ND4	P03905	Mendonca 2019	AD / C	Down	0	0	0	Entorhinal Cortex
...	5	yes	MT-ND4	P03905	Mendonca 2019	AD / C	Down	0	0	0	Parahippocampal Cortex
...	5	yes	NEBL	O76041	Astillero-Lopez 2022	AD / C	Up	0	0	0	Entorhinal Cortex
...	5	yes	NEBL	O76041	Mendonca 2019	AD / C	Down	0	0	0	Frontal Cortex
...	5	yes	NEBL	O76041	Xu 2019	AD / C	Up	0	0	0	Hippocampus
...	5	yes	NFASC	O94856	Johnson 2022	AD / C	Up	0	0	0	Frontal Cortex
...	5	yes	PC	P11498	Xu 2019	AD / C	Down	0	0	0	Motor Cortex
...	5	yes	PC	P11498	Xu 2019	AD / C	Down	0	0	0	Sensory Cortex
...	5	yes	PC	P11498	Xu 2019	AD / C	Down	0	0	0	Cerebellum
...	5	yes	PC	P11498	Mendonca 2019	AD / C	Up	0	0	0	Frontal Cortex
...	5	yes	PPP1CA	P62136	Xu 2019	AD / C	Down	0	0	0	Motor Cortex
...	5	yes	PPP1CA	P62136	Wingo 2020	AD / C	Down	0	0	0	Frontal Cortex
...	5	yes	PPP1CA	P62136	Johnson 2022	AD / C	Down	0	0	0	Frontal Cortex
...	5	yes	PPP1CA	P62136	Seyfried 2017	AD / C	Down	0	0	0	Precuneus
...	5	yes	PRKAR2B	P31323	Xu 2019	AD / C	Down	0	0	0	Cingulate Gyrus
...	5	yes	PRKAR2B	P31323	Hondius 2016	AD / C	Down	0	0	0	Hippocampus
...	5	yes	PRKCB	P05771	Xu 2019	AD / C	Down	0	0	0	Cingulate Gyrus
...	5	yes	PRKCB	P05771	Hondius 2016	AD / C	Down	0	0	0	Hippocampus
...	5	yes	PRKCB	P05771	Mendonca 2019	AD / C	Down	0	0	0	Entorhinal Cortex
...	5	yes	PSMB1	P20618	Johnson 2020	AD / C	Up	0	0	0	Frontal Cortex
...	5	yes	PSMB1	P20618	Johnson 2022	AD / C	Up	0	0	0	Frontal Cortex
...	5	yes	PSMB5	P28074	Johnson 2020	AD / C	Up	0	0	0	Frontal Cortex
...	5	yes	PSMB5	P28074	Johnson 2022	AD / C	Up	0	0	0	Frontal Cortex
...	5	yes	RAB14	P61106	Johnson 2022	AD / C	Down	0	0	0	Frontal Cortex
...	5	yes	RAB14	P61106	Seyfried 2017	AD / C	Down	0	0	0	Frontal Cortex
...	5	yes	RAB7A	P51149	Johnson 2022	AD / C	Down	0	0	0	Frontal Cortex
...	5	yes	RAB7A	P51149	Johnson 2018	AD / C	Down	0	0	0	Frontal Cortex
...	5	yes	REEP5	Q00765	Wingo 2020	AD / C	Down	0	0	0	Frontal Cortex
...	5	yes	REEP5	Q00765	Johnson 2022	AD / C	Down	0	0	0	Frontal Cortex
...	5	yes	REEP5	Q00765	Hales 2016	AD / C	Down	0	0	0	Frontal Cortex
...	5	yes	RPS13	P62277	Andreev 2012	AD / C	Up	0	0	0	Temporal Cortex
...	5	yes	RPS13	P62277	Mendonca 2019	AD / C	Down	0	0	0	Entorhinal Cortex
...	5	yes	RPS13	P62277	Mendonca 2019	AD / C	Down	0	0	0	Parahippocampal Cortex
...	5	yes	RPS9	P46781	Zellner 2022	AD / C	Down	0	0	0	Parietal Cortex
...	5	yes	RPS9	P46781	Johnson 2022	AD / C	Down	0	0	0	Frontal Cortex
...	5	yes	RPS9	P46781	Astillero-Lopez 2022	AD / C	Down	0	0	0	Entorhinal Cortex
...	5	yes	SLC25A12	O75746	McKetney 2019	AD / C	Down	0	0	0	Entorhinal Cortex
...	5	yes	SLC25A12	O75746	Mendonca 2019	AD / C	Down	0	0	0	Entorhinal Cortex
...	5	yes	SLC4A1	P02730	Johnson 2022	AD / C	Up	0	0	0	Frontal Cortex
...	5	yes	SLC4A1	P02730	Zhang 2018	AD / C	Up	0	0	0	Frontal Cortex
...	5	yes	SLC4A1	P02730	Mendonca 2019	AD / C	Up	0	0	0	Frontal Cortex
...	5	yes	SLC4A1	P02730	Xu 2019	AD / C	Up	0	0	0	Entorhinal Cortex
...	5	yes	ST13	P50502	Johnson 2022	AD / C	Down	0	0	0	Frontal Cortex
...	5	yes	ST13	P50502	Seyfried 2017	AD / C	Down	0	0	0	Frontal Cortex
...	5	yes	TPM1	P09493	Xu 2019	AD / C	Up	0	0	0	Entorhinal Cortex
...	5	yes	TUBA1B	P68363	Johnson 2020	AD / C	Down	0	0	0	Frontal Cortex
...	5	yes	TUBA1B	P68363	Seyfried 2017	AD / C	Down	0	0	0	Frontal Cortex
...	5	yes	TXN	P10599	Xu 2019	AD / C	Up	0	0	0	Cerebellum
...	5	yes	TXN	P10599	Mendonca 2019	AD / C	Down	0	0	0	Parahippocampal Cortex
...	5	yes	UQCRC2	P22695	Johnson 2020	AD / C	Down	0	0	0	Frontal Cortex
...	5	yes	UQCRC2	P22695	Wingo 2020	AD / C	Down	0	0	0	Frontal Cortex
...	5	yes	UQCRC2	P22695	Johnson 2022	AD / C	Down	0	0	0	Frontal Cortex
...	5	yes	VCP	P55072	Johnson 2020	AD / C	Up	0	0	0	Frontal Cortex
...	5	yes	VCP	P55072	Johnson 2022	AD / C	Up	0	0	0	Frontal Cortex
...	4	yes	ACTR1A	P61163	Muraoka 2020	AD / C	Down	0	0	0	Frontal Cortex
...	4	yes	ACTR1A	P61163	Astillero-Lopez 2022	AD / C	Down	0	0	0	Entorhinal Cortex
...	4	yes	ALDH5A1	P51649	Johnson 2022	AD / C	Down	0	0	0	Frontal Cortex
...	4	yes	ATP5F1B	P06576	Johnson 2020	AD / C	Down	0	0	0	Frontal Cortex
...	4	yes	ATP5F1B	P06576	Johnson 2022	AD / C	Down	0	0	0	Frontal Cortex
...	4	yes	ATP5F1C	P36542	Wingo 2020	AD / C	Down	0	0	0	Frontal Cortex
...	4	yes	ATP5F1C	P36542	Johnson 2022	AD / C	Down	0	0	0	Frontal Cortex
...	4	yes	ATP5MG	O75964	Wingo 2020	AD / C	Down	0	0	0	Frontal Cortex
...	4	yes	ATP5MG	O75964	Johnson 2022	AD / C	Down	0	0	0	Frontal Cortex
...	4	yes	ATP6V0C	P27449	Xu 2019	AD / C	Down	0	0	0	Cingulate Gyrus
...	4	yes	ATP6V0C	P27449	Johnson 2022	AD / C	Down	0	0	0	Frontal Cortex
...	4	yes	ATP6V0C	P27449	Hondius 2016	AD / C	Down	0	0	0	Hippocampus
...	4	yes	ATP6V0C	P27449	Xu 2019	AD / C	Up	0	0	0	Hippocampus
...	4	yes	CANX	P27824	Johnson 2020	AD / C	Up	0	0	0	Frontal Cortex
...	4	yes	CCT2	P78371	Seyfried 2017	AD / C	Down	0	0	0	Frontal Cortex
...	4	yes	CD81	P60033	Astillero-Lopez 2022	AD / C	Up	0	0	0	Entorhinal Cortex
...	4	yes	CD81	P60033	Zhang 2018	AD / C	Down	0	0	0	Frontal Cortex
...	4	yes	CD81	P60033	Mendonca 2019	AD / C	Down	0	0	0	Entorhinal Cortex
...	4	yes	CDH13	P55290	Johnson 2020	AD / C	Down	0	0	0	Frontal Cortex
...	4	yes	CDH13	P55290	Johnson 2022	AD / C	Down	0	0	0	Frontal Cortex
...	4	yes	CDH13	P55290	Hondius 2016	AD / C	Down	0	0	0	Hippocampus
...	4	yes	CLDN11	O75508	Xu 2019	AD / C	Down	0	0	0	Entorhinal Cortex
...	4	yes	CNTNAP1	P78357	Mendonca 2019	AD / C	Down	0	0	0	Entorhinal Cortex
...	4	yes	COL1A1	P02452	Ojo 2021a	AD / C	Up	0	0	0	Frontal Cortex
...	4	yes	COL1A1	P02452	Mendonca 2019	AD / C	Up	0	0	0	Frontal Cortex
...	4	yes	CSE1L	P55060	Xu 2019	AD / C	Down	0	0	0	Entorhinal Cortex
...	4	yes	CTNNB1	P35222	Johnson 2022	AD / C	Down	0	0	0	Frontal Cortex
...	4	yes	DYNLL1	P63167	Mendonca 2019	AD / C	Down	0	0	0	Parahippocampal Cortex
...	4	yes	DYNLL1	P63167	Xu 2019	AD / C	Down	0	0	0	Entorhinal Cortex
...	4	yes	GOT1	P17174	Astillero-Lopez 2022	AD / C	Down	0	0	0	Entorhinal Cortex
...	4	yes	MAP1B	P46821	Johnson 2020	AD / C	Down	0	0	0	Frontal Cortex
...	4	yes	PAFAH1B2	P68402	Zellner 2022	AD	Up	0	0	1	Parietal Cortex
...	4	yes	PAFAH1B2	P68402	Johnson 2022	AD / C	Up	0	0	0	Frontal Cortex
...	4	yes	PIP4K2B	P78356	Zhang 2018	AD / C	Down	0	0	0	Frontal Cortex
...	4	yes	PIP4K2B	P78356	Mendonca 2019	AD / C	Down	0	0	0	Entorhinal Cortex
...	4	yes	PSMB2	P49721	Johnson 2020	AD / C	Up	0	0	0	Frontal Cortex
...	4	yes	PSMB2	P49721	Zellner 2022	AD / C	Up	0	0	0	Parietal Cortex
...	4	yes	PSMB3	P49720	Johnson 2022	AD / C	Up	0	0	0	Frontal Cortex
...	4	yes	PSMB3	P49720	Astillero-Lopez 2022	AD / C	Down	0	0	0	Entorhinal Cortex
...	4	yes	PSMB3	P49720	Xu 2019	AD / C	Up	0	0	0	Entorhinal Cortex
...	4	yes	PSMB4	P28070	Xu 2019	AD / C	Up	0	0	0	Cingulate Gyrus
...	4	yes	PSMB4	P28070	Astillero-Lopez 2022	AD / C	Down	0	0	0	Entorhinal Cortex
...	4	yes	PSMB4	P28070	Xu 2019	AD / C	Up	0	0	0	Entorhinal Cortex
...	4	yes	PSMB6	P28072	Johnson 2022	AD / C	Up	0	0	0	Frontal Cortex
...	4	yes	PSMC6	P62333	Johnson 2020	AD / C	Up	0	0	0	Frontal Cortex
...	4	yes	PSMC6	P62333	Mendonca 2019	AD / C	Down	0	0	0	Parahippocampal Cortex
...	4	yes	RAB2A	P61019	Sweet 2016	AD / C	Down	0	0	0	Entorhinal Cortex
...	4	yes	RAB2A	P61019	Hondius 2016	AD / C	Down	0	0	0	Hippocampus
...	4	yes	RPL9; RPL9P7; RPL9P8; RPL9P9	P32969	Wingo 2020	AD / C	Down	0	0	0	Frontal Cortex
...	4	yes	RPL9; RPL9P7; RPL9P8; RPL9P9	P32969	Johnson 2022	AD / C	Down	0	0	0	Frontal Cortex
...	4	yes	RPL9; RPL9P7; RPL9P8; RPL9P9	P32969	Zhang 2018	AD / C	Up	0	0	0	Frontal Cortex
...	4	yes	RPL9; RPL9P7; RPL9P8; RPL9P9	P32969	Mendonca 2019	AD / C	Down	0	0	0	Entorhinal Cortex
...	4	yes	RPS19	P39019	Astillero-Lopez 2022	AD / C	Up	0	0	0	Entorhinal Cortex
...	4	yes	RPS19	P39019	Seyfried 2017	AD / C	Down	0	0	0	Precuneus
...	4	yes	RPS7	P62081	Hondius 2016	AD / C	Down	0	0	0	Hippocampus
...	4	yes	RPS7	P62081	Zhang 2018	AD / C	Up	0	0	0	Frontal Cortex
...	4	yes	SLC2A1	P11166	Muraoka 2020	AD / C	Up	0	0	0	Frontal Cortex
...	4	yes	SLC2A1	P11166	Johnson 2022	AD / C	Down	0	0	0	Frontal Cortex
...	4	yes	SLC2A1	P11166	Astillero-Lopez 2022	AD / C	Down	0	0	0	Entorhinal Cortex
...	4	yes	SLC3A2	P08195	Johnson 2022	AD / C	Down	0	0	0	Frontal Cortex
...	4	yes	SNRPD1	P62314	Xu 2019	AD / C	Up	0	0	0	Cingulate Gyrus
...	4	yes	SNRPD1	P62314	Johnson 2022	AD / C	Up	0	0	0	Frontal Cortex
...	4	yes	SNRPD1	P62314	Hales 2016	AD / C	Up	0	0	0	Frontal Cortex
...	4	yes	SNRPD1	P62314	Xu 2019	AD / C	Up	0	0	0	Hippocampus
...	4	yes	USP5	P45974	Xu 2019	AD / C	Down	0	0	0	Cingulate Gyrus
...	4	yes	YES1	P07947	McKetney 2019	AD / C	Up	0	0	0	Entorhinal Cortex
...	4	yes	YES1	P07947	Andreev 2012	AD / C	Up	0	0	0	Temporal Cortex
...	4	yes	YES1	P07947	Wingo 2020	AD / C	Up	0	0	0	Frontal Cortex
...	3	yes	ARF1	P84077	Sweet 2016	AD / C	Down	0	0	0	Entorhinal Cortex
...	3	yes	GABRG2	P18507	Wingo 2020	AD / C	Down	0	0	0	Frontal Cortex
...	3	yes	GABRG2	P18507	Johnson 2022	AD / C	Down	0	0	0	Frontal Cortex
...	3	yes	GABRG2	P18507	Seyfried 2017	AD / C	Down	0	0	0	Precuneus
...	3	yes	KRT10	P13645	Astillero-Lopez 2022	AD / C	Up	0	0	0	Entorhinal Cortex
...	3	yes	KRT10	P13645	Mendonca 2019	AD / C	Up	0	0	0	Temporal Cortex
...	3	yes	LYPLA2	O95372	Mendonca 2019	AD / C	Down	0	0	0	Parahippocampal Cortex
...	3	yes	LYPLA2	O95372	Xu 2019	AD / C	Down	0	0	0	Entorhinal Cortex
...	3	yes	MAG	P20916	Xu 2019	AD / C	Up	0	0	0	Cingulate Gyrus
...	3	yes	MT-ND5	P03915	Johnson 2022	AD / C	Down	0	0	0	Frontal Cortex
...	3	yes	PPM1F	P49593	Zellner 2022	AD / C	Up	0	0	0	Parietal Cortex
...	3	yes	PPM1F	P49593	Zellner 2022	AD	Up	0	0	1	Parietal Cortex
...	3	yes	PRKDC	P78527	Andreev 2012	AD / C	Up	0	0	0	Temporal Cortex
...	3	yes	PSMC3	P17980	Zhang 2018	AD / C	Up	0	0	0	Frontal Cortex
...	3	yes	RAB1A	P62820	Li 2021	AD / C	Up	0	0	0	Occipital Cortex
...	3	yes	RAB1A	P62820	Sweet 2016	AD / C	Down	0	0	0	Entorhinal Cortex
...	3	yes	RAB5B	P61020	Johnson 2022	AD / C	Down	0	0	0	Frontal Cortex
...	3	yes	RANBP6	O60518	Andreev 2012	AD / C	Up	0	0	0	Temporal Cortex
...	3	yes	RANBP6	O60518	Wingo 2020	AD / C	Down	0	0	0	Frontal Cortex
...	3	yes	RANBP6	O60518	Johnson 2022	AD / C	Down	0	0	0	Frontal Cortex
...	3	yes	RPL19	P84098	Johnson 2022	AD / C	Down	0	0	0	Frontal Cortex
...	3	yes	RPL19	P84098	Hales 2016	AD / C	Down	0	0	0	Frontal Cortex
...	2	yes	ACSL4	O60488	Johnson 2022	AD / C	Down	0	0	0	Frontal Cortex
...	2	yes	ACSL4	O60488	Johnson 2018	AD / C	Down	0	0	0	Frontal Cortex
...	2	yes	ATP1B3	P54709	Muraoka 2020	AD / C	Up	0	0	0	Frontal Cortex
...	2	yes	ATP1B3	P54709	Mendonca 2019	AD / C	Down	0	0	0	Parahippocampal Cortex
...	2	yes	ATP5J	Q6IB54	Ojo 2021a	AD / C	Down	0	0	0	Frontal Cortex
...	2	yes	ATP5MF	P56134	Xu 2019	AD / C	Up	0	0	0	Cingulate Gyrus
...	2	yes	CALM3	P0DP25	Astillero-Lopez 2022	AD / C	Up	0	0	0	Entorhinal Cortex
...	2	yes	CD59	P13987	Muraoka 2020	AD / C	Up	0	0	0	Frontal Cortex
...	2	yes	CDH2	P19022	Hales 2016	AD / C	Up	0	0	0	Frontal Cortex
...	2	yes	DNAJA2	O60884	Zhang 2018	AD / C	Up	0	0	0	Frontal Cortex
...	2	yes	HTT	P42858	Zellner 2022	AD / C	Up	0	0	0	Parietal Cortex
...	2	yes	IQSEC1	Q6DN90	Mendonca 2019	AD / C	Down	0	0	0	Entorhinal Cortex
...	2	yes	NME2	P22392	Johnson 2020	AD / C	Up	0	0	0	Frontal Cortex
...	2	yes	SEC31A	O94979	Wingo 2020	AD / C	Down	0	0	0	Frontal Cortex
...	2	yes	SLC6A1	P30531	Dai 2018	AD / C	Up	0	0	0	Frontal Cortex
...	2	yes	ZMPSTE24	O75844	Seyfried 2017	AD / C	Up	0	0	0	Precuneus
...	1	yes	ACTG1	P63261	Pearson 2020	AD / C	Down	0	0	0	Ventricle Wall
...	1	yes	CTNNA1	P35221	Johnson 2022	AD / C	Down	0	0	0	Frontal Cortex
...	1	yes	EIF2AK2	P19525	Zhang 2018	AD / C	Up	0	0	0	Frontal Cortex
...	1	yes	KPNA6	O60684	Seyfried 2017	AD / C	Up	0	0	0	Frontal Cortex
...	1	yes	MT-ATP6	P00846	Johnson 2022	AD / C	Down	0	0	0	Frontal Cortex
...	1	yes	MT-ND1	P03886	Mendonca 2019	AD / C	Down	0	0	0	Entorhinal Cortex
...	1	yes	RAB15	P59190	Johnson 2022	AD / C	Down	0	0	0	Frontal Cortex
...	1	yes	RPN2	P04844	Mendonca 2019	AD / C	Down	0	0	0	Parahippocampal Cortex

## Sheet: DS overlap with only MCI
TL;DR	Score	In Query?	Gene	Protein	ShortRef	Condition	Direction	NFT	Plaque	CAA	Locations
		yes				MCI / C		0	0
...	31	yes	GFAP	P14136	Mendonca 2019	MCI / C	Up	0	0	0	Entorhinal Cortex
...	31	yes	GFAP	P14136	Mendonca 2019	MCI / C	Up	0	0	0	Frontal Cortex
...	28	yes	APP	P05067	Hales 2016	MCI / C	Up	0	0	0	Frontal Cortex
...	18	yes	ANXA1	P04083	Mendonca 2019	MCI / C	Up	0	0	0	Parahippocampal Cortex
...	17	yes	VCAN	P13611	Hales 2016	MCI / C	Down	0	0	0	Frontal Cortex
...	14	yes	AQP4	P55087	Mendonca 2019	MCI / C	Up	0	0	0	Temporal Cortex
...	14	yes	MAP2	P11137	Mendonca 2019	MCI / C	Down	0	0	0	Temporal Cortex
...	12	yes	SYT1	P21579	Hales 2016	MCI / C	Up	0	0	0	Frontal Cortex
...	11	yes	ATP1B2	P14415	Hales 2016	MCI / C	Up	0	0	0	Frontal Cortex
...	11	yes	HP	P00738	Mendonca 2019	MCI / C	Up	0	0	0	Frontal Cortex
...	11	yes	NDUFV1	P49821	Hales 2016	MCI / C	Up	0	0	0	Frontal Cortex
...	10	yes	FTL	P02792	Mendonca 2019	MCI / C	Up	0	0	0	Temporal Cortex
...	10	yes	OPA1	O60313	Mendonca 2019	MCI / C	Down	0	0	0	Temporal Cortex
...	9	yes	ABAT	P80404	Hales 2016	MCI / C	Up	0	0	0	Frontal Cortex
...	8	yes	ERLIN2	O94905	Mendonca 2019	MCI / C	Up	0	0	0	Temporal Cortex
...	8	yes	MTHFD1	P11586	Mendonca 2019	MCI / C	Up	0	0	0	Temporal Cortex
...	7	yes	LY6H	O94772	Hales 2016	MCI / C	Up	0	0	0	Frontal Cortex
...	7	yes	MBP	P02686	Hales 2016	MCI / C	Down	0	0	0	Frontal Cortex
...	6	yes	DLST	P36957	Mendonca 2019	MCI / C	Down	0	0	0	Frontal Cortex
...	6	yes	NDUFB8	O95169	Hales 2016	MCI / C	Up	0	0	0	Frontal Cortex
...	6	yes	RAB10	P61026	Mendonca 2019	MCI / C	Down	0	0	0	Frontal Cortex
...	6	yes	RAP2A	P10114	Mendonca 2019	MCI / C	Down	0	0	0	Parahippocampal Cortex
...	6	yes	RPL23A	P62750	Mendonca 2019	MCI / C	Down	0	0	0	Temporal Cortex
...	6	yes	RPLP1	P05386	Hales 2016	MCI / C	Down	0	0	0	Frontal Cortex
...	5	yes	COX6C	P09669	Hales 2016	MCI / C	Up	0	0	0	Frontal Cortex
...	5	yes	EIF4A1	P60842	Mendonca 2019	MCI / C	Up	0	0	0	Entorhinal Cortex
...	5	yes	MT-ND4	P03905	Hales 2016	MCI / C	Up	0	0	0	Frontal Cortex
...	4	yes	L1CAM	P32004	Hales 2016	MCI / C	Up	0	0	0	Frontal Cortex
...	3	yes	KRT10	P13645	Mendonca 2019	MCI / C	Up	0	0	0	Temporal Cortex
...	3	yes	MT-ND5	P03915	Hales 2016	MCI / C	Up	0	0	0	Frontal Cortex
...	2	yes	MT-ND2	P03891	Hales 2016	MCI / C	Up	0	0	0	Frontal Cortex

## Sheet: DS overlap with only PCAD
TL;DR	Score	In Query?	Gene	Protein	ShortRef	Condition	Direction	NFT	Plaque	CAA	Locations
		yes				PCL / C		0	0
...	31	yes	GFAP	P14136	Johnson 2020	PCL / C	Up	0	0	0	Frontal Cortex
...	28	yes	APP	P05067	Hales 2016	PCL / C	Up	0	0	0	Frontal Cortex
...	28	yes	APP	P05067	Johnson 2018	PCL / C	Up	0	0	0	Frontal Cortex
...	28	yes	APP	P05067	Seyfried 2017	PCL / C	Up	0	0	0	Frontal Cortex
...	28	yes	APP	P05067	Seyfried 2017	PCL / C	Up	0	0	0	Precuneus
...	26	yes	HSPB1	P04792	Carlyle 2021	PCL / C	Up	0	0	0	Parietal Cortex
...	26	yes	HSPB1	P04792	Johnson 2022	PCL / C	Up	0	0	0	Frontal Cortex
...	25	yes	CD44	P16070	Johnson 2020	PCL / C	Up	0	0	0	Frontal Cortex
...	25	yes	CD44	P16070	Johnson 2022	PCL / C	Up	0	0	0	Frontal Cortex
...	19	yes	APOE	P02649	Johnson 2020	PCL / C	Up	0	0	0	Frontal Cortex
...	19	yes	APOE	P02649	Johnson 2022	PCL / C	Up	0	0	0	Frontal Cortex
...	17	yes	VCAN	P13611	Hales 2016	PCL / C	Down	0	0	0	Frontal Cortex
...	16	yes	STXBP1	P61764	Johnson 2022	PCL / C	Down	0	0	0	Frontal Cortex
...	15	yes	IDH2	P48735	Hales 2016	PCL / C	Up	0	0	0	Frontal Cortex
...	15	yes	SNAP25	P60880	Johnson 2022	PCL / C	Down	0	0	0	Frontal Cortex
...	14	yes	RAB3A	P20336	Johnson 2020	PCL / C	Down	0	0	0	Frontal Cortex
...	14	yes	RAB3A	P20336	Seyfried 2017	PCL / C	Down	0	0	0	Frontal Cortex
...	13	yes	PGD	P52209	Johnson 2022	PCL / C	Up	0	0	0	Frontal Cortex
...	13	yes	PPIA	P62937	Seyfried 2017	PCL / C	Down	0	0	0	Precuneus
...	12	yes	AP2A2	O94973	Johnson 2022	PCL / C	Down	0	0	0	Frontal Cortex
...	12	yes	PAFAH1B3	Q15102	Johnson 2022	PCL / C	Up	0	0	0	Frontal Cortex
...	12	yes	YWHAZ	P63104	Seyfried 2017	PCL / C	Down	0	0	0	Frontal Cortex
...	11	yes	AP2B1	P63010	Seyfried 2017	PCL / C	Down	0	0	0	Frontal Cortex
...	11	yes	ATP1B2	P14415	Johnson 2022	PCL / C	Down	0	0	0	Frontal Cortex
...	11	yes	CD47	Q08722	Johnson 2022	PCL / C	Down	0	0	0	Frontal Cortex
...	11	yes	CD47	Q08722	Johnson 2018	PCL / C	Down	0	0	0	Frontal Cortex
...	11	yes	CD47	Q08722	Seyfried 2017	PCL / C	Down	0	0	0	Frontal Cortex
...	11	yes	GAPDH	P04406	Johnson 2018	PCL / C	Up	0	0	0	Frontal Cortex
...	11	yes	GAPDH	P04406	Seyfried 2017	PCL / C	Up	0	0	0	Frontal Cortex
...	11	yes	GNAZ	P19086	Seyfried 2017	PCL / C	Down	0	0	0	Frontal Cortex
...	11	yes	IDH3G	P51553	Hales 2016	PCL / C	Up	0	0	0	Frontal Cortex
...	11	yes	ITGB1	P05556	Johnson 2020	PCL / C	Up	0	0	0	Frontal Cortex
...	11	yes	MAP2K4	P45985	Seyfried 2017	PCL / C	Down	0	0	0	Frontal Cortex
...	11	yes	PALM	O75781	Johnson 2020	PCL / C	Down	0	0	0	Frontal Cortex
...	11	yes	PALM	O75781	Johnson 2022	PCL / C	Down	0	0	0	Frontal Cortex
...	11	yes	PFN2	P35080	Johnson 2018	PCL / C	Down	0	0	0	Frontal Cortex
...	11	yes	PKM	P14618	Seyfried 2017	PCL / C	Up	0	0	0	Frontal Cortex
...	11	yes	RALA	P11233	Johnson 2020	PCL / C	Down	0	0	0	Frontal Cortex
...	11	yes	RALA	P11233	Johnson 2022	PCL / C	Down	0	0	0	Frontal Cortex
...	11	yes	RALA	P11233	Johnson 2018	PCL / C	Down	0	0	0	Frontal Cortex
...	11	yes	RALA	P11233	Seyfried 2017	PCL / C	Down	0	0	0	Precuneus
...	11	yes	SIRPA	P78324	Johnson 2020	PCL / C	Down	0	0	0	Frontal Cortex
...	11	yes	SIRPA	P78324	Johnson 2022	PCL / C	Down	0	0	0	Frontal Cortex
...	10	yes	BLVRB	P30043	Hales 2016	PCL / C	Up	0	0	0	Frontal Cortex
...	10	yes	CRIP2	P52943	Johnson 2022	PCL / C	Down	0	0	0	Frontal Cortex
...	10	yes	PDHB	P11177	Seyfried 2017	PCL / C	Up	0	0	0	Precuneus
...	10	yes	RAC1	P63000	Li 2021	PCL / C	Up	0	0	0	Occipital Cortex
...	10	yes	RAC1	P63000	Johnson 2022	PCL / C	Down	0	0	0	Frontal Cortex
...	10	yes	RNH1	P13489	Johnson 2018	PCL / C	Up	0	0	0	Frontal Cortex
...	9	yes	HSPD1	P10809	Li 2021	PCL / C	Down	0	0	0	Occipital Cortex
...	9	yes	KRAS	P01116	Johnson 2022	PCL / C	Down	0	0	0	Frontal Cortex
...	9	yes	PHB	P35232	Hales 2016	PCL / C	Down	0	0	0	Frontal Cortex
...	9	yes	PRDX5	P30044	Johnson 2022	PCL / C	Up	0	0	0	Frontal Cortex
...	9	yes	RTN3	O95197	Johnson 2022	PCL / C	Down	0	0	0	Frontal Cortex
...	9	yes	SOD1	P00441	Johnson 2018	PCL / C	Up	0	0	0	Frontal Cortex
...	9	yes	SOD1	P00441	Seyfried 2017	PCL / C	Down	0	0	0	Precuneus
...	9	yes	STX1B	P61266	Johnson 2022	PCL / C	Down	0	0	0	Frontal Cortex
...	9	yes	TPI1	P60174	Seyfried 2017	PCL / C	Down	0	0	0	Frontal Cortex
...	9	yes	TPPP	O94811	Johnson 2020	PCL / C	Down	0	0	0	Frontal Cortex
...	9	yes	UQCRB	P14927	Hales 2016	PCL / C	Down	0	0	0	Frontal Cortex
...	8	yes	ANK2	Q01484	Johnson 2020	PCL / C	Down	0	0	0	Frontal Cortex
...	8	yes	CDC42	P60953	Johnson 2022	PCL / C	Down	0	0	0	Frontal Cortex
...	8	yes	DIRAS1	O95057	Johnson 2022	PCL / C	Down	0	0	0	Frontal Cortex
...	8	yes	GNB2	P62879	Seyfried 2017	PCL / C	Down	0	0	0	Frontal Cortex
...	8	yes	HSPE1	P61604	Seyfried 2017	PCL / C	Down	0	0	0	Frontal Cortex
...	8	yes	HSPE1	P61604	Seyfried 2017	PCL / C	Down	0	0	0	Precuneus
...	8	yes	PEBP1	P30086	Johnson 2022	PCL / C	Up	0	0	0	Frontal Cortex
...	8	yes	PLP1	P60201	Johnson 2018	PCL / C	Up	0	0	0	Frontal Cortex
...	8	yes	PURA	Q00577	Johnson 2018	PCL / C	Down	0	0	0	Frontal Cortex
...	8	yes	SYN1	P17600	Johnson 2018	PCL / C	Down	0	0	0	Frontal Cortex
...	8	yes	SYN1	P17600	Seyfried 2017	PCL / C	Down	0	0	0	Frontal Cortex
...	7	yes	AARS1	P49588	Johnson 2018	PCL / C	Up	0	0	0	Frontal Cortex
...	7	yes	GPM6A	P51674	Johnson 2022	PCL / C	Down	0	0	0	Frontal Cortex
...	7	yes	HPRT1	P00492	Johnson 2020	PCL / C	Down	0	0	0	Frontal Cortex
...	7	yes	LY6H	O94772	Johnson 2022	PCL / C	Down	0	0	0	Frontal Cortex
...	7	yes	MBP	P02686	Hales 2016	PCL / C	Down	0	0	0	Frontal Cortex
...	7	yes	NSF	P46459	Johnson 2018	PCL / C	Down	0	0	0	Frontal Cortex
...	7	yes	RAN	P62826	Johnson 2022	PCL / C	Down	0	0	0	Frontal Cortex
...	7	yes	SLC1A2	P43004	Johnson 2022	PCL / C	Down	0	0	0	Frontal Cortex
...	7	yes	SLC1A3	P43003	Hales 2016	PCL / C	Up	0	0	0	Frontal Cortex
...	7	yes	SNCA	P37840	Seyfried 2017	PCL / C	Down	0	0	0	Frontal Cortex
...	7	yes	SNRPD3	P62318	Seyfried 2017	PCL / C	Down	0	0	0	Precuneus
...	6	yes	ADD1	P35611	Seyfried 2017	PCL / C	Down	0	0	0	Frontal Cortex
...	6	yes	ALDH4A1	P30038	Johnson 2018	PCL / C	Up	0	0	0	Frontal Cortex
...	6	yes	ALDH4A1	P30038	Seyfried 2017	PCL / C	Up	0	0	0	Precuneus
...	6	yes	AMPH	P49418	Johnson 2020	PCL / C	Down	0	0	0	Frontal Cortex
...	6	yes	BSG	P35613	Johnson 2022	PCL / C	Down	0	0	0	Frontal Cortex
...	6	yes	CCT4	P50991	Seyfried 2017	PCL / C	Down	0	0	0	Frontal Cortex
...	6	yes	CRYAB	P02511	Hales 2016	PCL / C	Down	0	0	0	Frontal Cortex
...	6	yes	CRYAB	P02511	Johnson 2018	PCL / C	Up	0	0	0	Frontal Cortex
...	6	yes	GNG2	P59768	Johnson 2022	PCL / C	Down	0	0	0	Frontal Cortex
...	6	yes	GNG2	P59768	Seyfried 2017	PCL / C	Down	0	0	0	Frontal Cortex
...	6	yes	H2AX	P16104	Johnson 2020	PCL / C	Up	0	0	0	Frontal Cortex
...	6	yes	HADHA	P40939	Johnson 2018	PCL / C	Up	0	0	0	Frontal Cortex
...	6	yes	LAMP1	P11279	Seyfried 2017	PCL / C	Up	0	0	0	Frontal Cortex
...	6	yes	P4HB	P07237	Seyfried 2017	PCL / C	Down	0	0	0	Frontal Cortex
...	6	yes	PSMA5	P28066	Johnson 2018	PCL / C	Down	0	0	0	Frontal Cortex
...	6	yes	RAB35	Q15286	Johnson 2022	PCL / C	Down	0	0	0	Frontal Cortex
...	6	yes	RHOA	P61586	Johnson 2018	PCL / C	Up	0	0	0	Frontal Cortex
...	6	yes	RPLP1	P05386	Hales 2016	PCL / C	Down	0	0	0	Frontal Cortex
...	6	yes	SFPQ	P23246	Seyfried 2017	PCL / C	Down	0	0	0	Frontal Cortex
...	6	yes	TPD52	P55327	Seyfried 2017	PCL / C	Down	0	0	0	Frontal Cortex
...	5	yes	COX4I1	P13073	Johnson 2018	PCL / C	Down	0	0	0	Frontal Cortex
...	5	yes	COX6C	P09669	Johnson 2018	PCL / C	Down	0	0	0	Frontal Cortex
...	5	yes	HAPLN1	P10915	Hales 2016	PCL / C	Down	0	0	0	Frontal Cortex
...	5	yes	NFASC	O94856	Seyfried 2017	PCL / C	Down	0	0	0	Frontal Cortex
...	5	yes	PPP1CA	P62136	Johnson 2022	PCL / C	Down	0	0	0	Frontal Cortex
...	5	yes	PRKAR2B	P31323	Seyfried 2017	PCL / C	Down	0	0	0	Frontal Cortex
...	5	yes	PSMB1	P20618	Johnson 2020	PCL / C	Up	0	0	0	Frontal Cortex
...	5	yes	RAB14	P61106	Johnson 2022	PCL / C	Down	0	0	0	Frontal Cortex
...	5	yes	REEP5	Q00765	Johnson 2022	PCL / C	Down	0	0	0	Frontal Cortex
...	5	yes	REEP5	Q00765	Johnson 2018	PCL / C	Down	0	0	0	Frontal Cortex
...	4	yes	CLDN11	O75508	Hales 2016	PCL / C	Down	0	0	0	Frontal Cortex
...	4	yes	CLDN11	O75508	Johnson 2018	PCL / C	Up	0	0	0	Frontal Cortex
...	4	yes	CNTNAP1	P78357	Johnson 2018	PCL / C	Up	0	0	0	Frontal Cortex
...	4	yes	CSE1L	P55060	Johnson 2020	PCL / C	Up	0	0	0	Frontal Cortex
...	4	yes	CTNNB1	P35222	Johnson 2022	PCL / C	Down	0	0	0	Frontal Cortex
...	4	yes	L1CAM	P32004	Seyfried 2017	PCL / C	Down	0	0	0	Frontal Cortex
...	4	yes	PSMB6	P28072	Johnson 2022	PCL / C	Up	0	0	0	Frontal Cortex
...	4	yes	RPL7A	P62424	Seyfried 2017	PCL / C	Up	0	0	0	Precuneus
...	4	yes	SLC3A2	P08195	Johnson 2022	PCL / C	Down	0	0	0	Frontal Cortex
...	3	yes	ANXA11	P50995	Seyfried 2017	PCL / C	Down	0	0	0	Frontal Cortex
...	3	yes	ARL6IP5	O75915	Seyfried 2017	PCL / C	Down	0	0	0	Frontal Cortex
...	3	yes	PPM1F	P49593	Johnson 2022	PCL / C	Down	0	0	0	Frontal Cortex
...	2	yes	CALM1	P0DP23	Li 2021	PCL / C	Up	0	0	0	Occipital Cortex
...	2	yes	MT-ND2	P03891	Johnson 2020	PCL / C	Down	0	0	0	Frontal Cortex
...	2	yes	ZMPSTE24	O75844	Seyfried 2017	PCL / C	Up	0	0	0	Precuneus

## Sheet: DS overlap with only plaques
TL;DR	Score	In Query?	Gene	Protein	ShortRef	Condition	Direction	NFT	Plaque	CAA	Locations
		yes						0	1
...	31	yes	GFAP	P14136	Liao 2004	AD / C	Up	0	1	0	Frontal Cortex
...	31	yes	GFAP	P14136	Drummond 2022	AD	Present	0	1	0	Hippocampus
...	31	yes	GFAP	P14136	Drummond 2017	AD	Present	0	1	0	Hippocampus
...	28	yes	APP	P05067	Xiong 2019	AD / C	Up	0	1	0	Hippocampus
...	28	yes	APP	P05067	Drummond 2022	AD	Up	0	1	0	Hippocampus
...	26	yes	HSPB1	P04792	Drummond 2022	AD	Present	0	1	0	Hippocampus
...	26	yes	HSPB1	P04792	Drummond 2017	AD	Present	0	1	0	Hippocampus
...	25	yes	CD44	P16070	Xiong 2019	AD / C	Up	0	1	0	Hippocampus
...	25	yes	CD44	P16070	Drummond 2022	AD	Up	0	1	0	Hippocampus
...	19	yes	APOE	P02649	Xiong 2019	AD / C	Up	0	1	0	Hippocampus
...	19	yes	APOE	P02649	Drummond 2022	AD	Up	0	1	0	Hippocampus
...	19	yes	APOE	P02649	Drummond 2017	AD	Present	0	1	0	Hippocampus
...	19	yes	CORO1A	P31146	Drummond 2022	AD	Present	0	1	0	Hippocampus
...	19	yes	CORO1A	P31146	Drummond 2017	AD	Present	0	1	0	Hippocampus
...	18	yes	ANXA1	P04083	Xiong 2019	AD / C	Up	0	1	0	Hippocampus
...	18	yes	ANXA1	P04083	Drummond 2022	AD	Present	0	1	0	Hippocampus
...	18	yes	ANXA1	P04083	Drummond 2017	AD	Present	0	1	0	Hippocampus
...	17	yes	VCAN	P13611	Drummond 2022	AD	Present	0	1	0	Hippocampus
...	16	yes	ANXA5	P08758	Drummond 2022	AD	Present	0	1	0	Hippocampus
...	16	yes	ANXA5	P08758	Drummond 2017	AD	Present	0	1	0	Hippocampus
...	16	yes	GJA1	P17302	Drummond 2022	AD	Present	0	1	0	Hippocampus
...	16	yes	GJA1	P17302	Drummond 2017	AD	Present	0	1	0	Hippocampus
...	16	yes	MAPT	P10636	Liao 2004	AD / C	Up	0	1	0	Frontal Cortex
...	16	yes	MAPT	P10636	Drummond 2022	AD	Present	0	1	0	Hippocampus
...	16	yes	MAPT	P10636	Drummond 2017	AD	Present	0	1	0	Hippocampus
...	16	yes	PRDX6	P30041	Drummond 2022	AD	Present	0	1	0	Hippocampus
...	16	yes	PRDX6	P30041	Drummond 2017	AD	Present	0	1	0	Hippocampus
...	16	yes	STXBP1	P61764	Drummond 2022	AD	Present	0	1	0	Hippocampus
...	16	yes	STXBP1	P61764	Drummond 2017	AD	Present	0	1	0	Hippocampus
...	15	yes	CAP2	P40123	Drummond 2022	AD	Present	0	1	0	Hippocampus
...	15	yes	CAP2	P40123	Drummond 2017	AD	Present	0	1	0	Hippocampus
...	15	yes	IDH2	P48735	Drummond 2022	AD	Present	0	1	0	Hippocampus
...	15	yes	IDH2	P48735	Drummond 2017	AD	Present	0	1	0	Hippocampus
...	15	yes	SNAP25	P60880	Drummond 2022	AD	Present	0	1	0	Hippocampus
...	15	yes	SNAP25	P60880	Drummond 2017	AD	Present	0	1	0	Hippocampus
...	15	yes	UCHL1	P09936	Drummond 2022	AD	Present	0	1	0	Hippocampus
...	15	yes	UCHL1	P09936	Drummond 2017	AD	Present	0	1	0	Hippocampus
...	14	yes	AK1	P00568	Drummond 2022	AD	Present	0	1	0	Hippocampus
...	14	yes	AQP4	P55087	Drummond 2022	AD	Present	0	1	0	Hippocampus
...	14	yes	MAP2	P11137	Drummond 2022	AD	Present	0	1	0	Hippocampus
...	14	yes	MAP2	P11137	Drummond 2017	AD	Present	0	1	0	Hippocampus
...	14	yes	PPP2R1A	P30153	Drummond 2022	AD	Present	0	1	0	Hippocampus
...	14	yes	PPP2R1A	P30153	Drummond 2017	AD	Present	0	1	0	Hippocampus
...	14	yes	RAB3A	P20336	Drummond 2022	AD	Present	0	1	0	Hippocampus
...	14	yes	RAB3A	P20336	Drummond 2017	AD	Present	0	1	0	Hippocampus
...	13	yes	ARHGDIA	P52565	Drummond 2022	AD	Present	0	1	0	Hippocampus
...	13	yes	ARHGDIA	P52565	Drummond 2017	AD	Present	0	1	0	Hippocampus
...	13	yes	CSRP1	P21291	Drummond 2022	AD	Present	0	1	0	Hippocampus
...	13	yes	CSRP1	P21291	Drummond 2017	AD	Present	0	1	0	Hippocampus
...	13	yes	DNAJC6	O75061	Drummond 2022	AD	Present	0	1	0	Hippocampus
...	13	yes	DNAJC6	O75061	Drummond 2017	AD	Present	0	1	0	Hippocampus
...	13	yes	GLS	O94925	Drummond 2022	AD	Present	0	1	0	Hippocampus
...	13	yes	GLS	O94925	Drummond 2017	AD	Present	0	1	0	Hippocampus
...	13	yes	LRPPRC	P42704	Drummond 2022	AD	Present	0	1	0	Hippocampus
...	13	yes	LRPPRC	P42704	Drummond 2017	AD	Present	0	1	0	Hippocampus
...	13	yes	PGD	P52209	Drummond 2022	AD	Present	0	1	0	Hippocampus
...	13	yes	PGD	P52209	Drummond 2017	AD	Present	0	1	0	Hippocampus
...	13	yes	PPIA	P62937	Drummond 2022	AD	Present	0	1	0	Hippocampus
...	13	yes	PPIA	P62937	Drummond 2017	AD	Present	0	1	0	Hippocampus
...	13	yes	RAP1GDS1	P52306	Drummond 2022	AD	Present	0	1	0	Hippocampus
...	13	yes	RAP1GDS1	P52306	Drummond 2017	AD	Present	0	1	0	Hippocampus
...	13	yes	SUCLG1	P53597	Drummond 2022	AD	Present	0	1	0	Hippocampus
...	13	yes	SUCLG1	P53597	Drummond 2017	AD	Present	0	1	0	Hippocampus
...	13	yes	UBA1	P22314	Liao 2004	AD / C	Up	0	1	0	Frontal Cortex
...	13	yes	UBA1	P22314	Drummond 2022	AD	Present	0	1	0	Hippocampus
...	13	yes	UBA1	P22314	Drummond 2017	AD	Present	0	1	0	Hippocampus
...	12	yes	AP2A2	O94973	Drummond 2022	AD	Present	0	1	0	Hippocampus
...	12	yes	AP2A2	O94973	Drummond 2017	AD	Present	0	1	0	Hippocampus
...	12	yes	DLAT	P10515	Drummond 2022	AD	Present	0	1	0	Hippocampus
...	12	yes	DLAT	P10515	Drummond 2017	AD	Present	0	1	0	Hippocampus
...	12	yes	EPB41L3	Q9Y2J2	Drummond 2022	AD	Present	0	1	0	Hippocampus
...	12	yes	GAP43	P17677	Drummond 2022	AD	Present	0	1	0	Hippocampus
...	12	yes	GAP43	P17677	Drummond 2017	AD	Present	0	1	0	Hippocampus
...	12	yes	NDUFA10	O95299	Drummond 2022	AD	Present	0	1	0	Hippocampus
...	12	yes	OXCT1	P55809	Drummond 2022	AD	Present	0	1	0	Hippocampus
...	12	yes	OXCT1	P55809	Drummond 2017	AD	Present	0	1	0	Hippocampus
...	12	yes	PAFAH1B3	Q15102	Drummond 2022	AD	Present	0	1	0	Hippocampus
...	12	yes	PAFAH1B3	Q15102	Drummond 2017	AD	Present	0	1	0	Hippocampus
...	12	yes	PREP	P48147	Drummond 2022	AD	Present	0	1	0	Hippocampus
...	12	yes	PREP	P48147	Drummond 2017	AD	Present	0	1	0	Hippocampus
...	12	yes	SYT1	P21579	Drummond 2022	AD	Present	0	1	0	Hippocampus
...	12	yes	THY1	P04216	Drummond 2022	AD	Present	0	1	0	Hippocampus
...	12	yes	WDR1	O75083	Drummond 2022	AD	Present	0	1	0	Hippocampus
...	12	yes	WDR1	O75083	Drummond 2017	AD	Present	0	1	0	Hippocampus
...	12	yes	YWHAZ	P63104	Liao 2004	AD / C	Up	0	1	0	Frontal Cortex
...	12	yes	YWHAZ	P63104	Drummond 2022	AD	Present	0	1	0	Hippocampus
...	12	yes	YWHAZ	P63104	Drummond 2017	AD	Present	0	1	0	Hippocampus
...	11	yes	AP2B1	P63010	Drummond 2022	AD	Present	0	1	0	Hippocampus
...	11	yes	AP2B1	P63010	Drummond 2017	AD	Present	0	1	0	Hippocampus
...	11	yes	ATP1B2	P14415	Drummond 2022	AD	Present	0	1	0	Hippocampus
...	11	yes	ATP1B2	P14415	Drummond 2017	AD	Present	0	1	0	Hippocampus
...	11	yes	CD47	Q08722	Drummond 2022	AD	Present	0	1	0	Hippocampus
...	11	yes	CD47	Q08722	Drummond 2017	AD	Present	0	1	0	Hippocampus
...	11	yes	CLTC	Q00610	Drummond 2022	AD	Present	0	1	0	Hippocampus
...	11	yes	FASN	P49327	Drummond 2022	AD	Present	0	1	0	Hippocampus
...	11	yes	FGG	P02679	Liao 2004	AD / C	Up	0	1	0	Frontal Cortex
...	11	yes	FGG	P02679	Drummond 2022	AD	Present	0	1	0	Hippocampus
...	11	yes	GAPDH	P04406	Drummond 2022	AD	Present	0	1	0	Hippocampus
...	11	yes	GAPDH	P04406	Drummond 2017	AD	Present	0	1	0	Hippocampus
...	11	yes	GNAZ	P19086	Drummond 2022	AD	Present	0	1	0	Hippocampus
...	11	yes	GNAZ	P19086	Drummond 2017	AD	Present	0	1	0	Hippocampus
...	11	yes	HP	P00738	Drummond 2022	AD	Present	0	1	0	Hippocampus
...	11	yes	HP	P00738	Drummond 2017	AD	Present	0	1	0	Hippocampus
...	11	yes	IDH3G	P51553	Drummond 2022	AD	Present	0	1	0	Hippocampus
...	11	yes	IDH3G	P51553	Drummond 2017	AD	Present	0	1	0	Hippocampus
...	11	yes	ITGB1	P05556	Drummond 2022	AD	Present	0	1	0	Hippocampus
...	11	yes	MAP2K4	P45985	Drummond 2022	AD	Present	0	1	0	Hippocampus
...	11	yes	MAPK1	P28482	Drummond 2022	AD	Present	0	1	0	Hippocampus
...	11	yes	MAPK1	P28482	Drummond 2017	AD	Present	0	1	0	Hippocampus
...	11	yes	NDUFV1	P49821	Drummond 2022	AD	Present	0	1	0	Hippocampus
...	11	yes	PALM	O75781	Drummond 2022	AD	Present	0	1	0	Hippocampus
...	11	yes	PALM	O75781	Drummond 2017	AD	Present	0	1	0	Hippocampus
...	11	yes	PFN2	P35080	Drummond 2022	AD	Present	0	1	0	Hippocampus
...	11	yes	PKM	P14618	Drummond 2022	AD	Present	0	1	0	Hippocampus
...	11	yes	PKM	P14618	Drummond 2017	AD	Present	0	1	0	Hippocampus
...	11	yes	PRKCG	P05129	Drummond 2022	AD	Present	0	1	0	Hippocampus
...	11	yes	PRKCG	P05129	Drummond 2017	AD	Present	0	1	0	Hippocampus
...	11	yes	QDPR	P09417	Drummond 2022	AD	Present	0	1	0	Hippocampus
...	11	yes	QDPR	P09417	Drummond 2017	AD	Present	0	1	0	Hippocampus
...	11	yes	RALA	P11233	Drummond 2022	AD	Present	0	1	0	Hippocampus
...	11	yes	RALA	P11233	Drummond 2017	AD	Present	0	1	0	Hippocampus
...	11	yes	SIRPA	P78324	Drummond 2022	AD	Present	0	1	0	Hippocampus
...	11	yes	SIRPA	P78324	Drummond 2017	AD	Present	0	1	0	Hippocampus
...	11	yes	TKT	P29401	Drummond 2022	AD	Present	0	1	0	Hippocampus
...	11	yes	TKT	P29401	Drummond 2017	AD	Present	0	1	0	Hippocampus
...	10	yes	ATP2B1	P20020	Drummond 2022	AD	Present	0	1	0	Hippocampus
...	10	yes	ATP2B1	P20020	Drummond 2017	AD	Present	0	1	0	Hippocampus
...	10	yes	BLVRB	P30043	Drummond 2022	AD	Present	0	1	0	Hippocampus
...	10	yes	BLVRB	P30043	Drummond 2017	AD	Present	0	1	0	Hippocampus
...	10	yes	CBR1	P16152	Drummond 2022	AD	Present	0	1	0	Hippocampus
...	10	yes	CBR1	P16152	Drummond 2017	AD	Present	0	1	0	Hippocampus
...	10	yes	CRIP2	P52943	Drummond 2022	AD	Present	0	1	0	Hippocampus
...	10	yes	FGB	P02675	Drummond 2022	AD	Present	0	1	0	Hippocampus
...	10	yes	FGB	P02675	Drummond 2017	AD	Present	0	1	0	Hippocampus
...	10	yes	FTL	P02792	Drummond 2022	AD	Up	0	1	0	Hippocampus
...	10	yes	FTL	P02792	Drummond 2017	AD	Present	0	1	0	Hippocampus
...	10	yes	HSP90AB1	P08238	Liao 2004	AD / C	Up	0	1	0	Frontal Cortex
...	10	yes	HSP90AB1	P08238	Drummond 2022	AD	Present	0	1	0	Hippocampus
...	10	yes	HSP90AB1	P08238	Drummond 2017	AD	Present	0	1	0	Hippocampus
...	10	yes	OPA1	O60313	Drummond 2022	AD	Present	0	1	0	Hippocampus
...	10	yes	OPA1	O60313	Drummond 2017	AD	Present	0	1	0	Hippocampus
...	10	yes	PDHA1	P08559	Drummond 2022	AD	Present	0	1	0	Hippocampus
...	10	yes	PDHA1	P08559	Drummond 2017	AD	Present	0	1	0	Hippocampus
...	10	yes	PDHB	P11177	Drummond 2022	AD	Present	0	1	0	Hippocampus
...	10	yes	PDHB	P11177	Drummond 2017	AD	Present	0	1	0	Hippocampus
...	10	yes	PDIA3	P30101	Drummond 2022	AD	Present	0	1	0	Hippocampus
...	10	yes	PDIA3	P30101	Drummond 2017	AD	Present	0	1	0	Hippocampus
...	10	yes	PGAM1	P18669	Drummond 2022	AD	Present	0	1	0	Hippocampus
...	10	yes	PGAM1	P18669	Drummond 2017	AD	Present	0	1	0	Hippocampus
...	10	yes	RAC1	P63000	Drummond 2022	AD	Present	0	1	0	Hippocampus
...	10	yes	RAC1	P63000	Drummond 2017	AD	Present	0	1	0	Hippocampus
...	10	yes	RNH1	P13489	Drummond 2022	AD	Present	0	1	0	Hippocampus
...	10	yes	RNH1	P13489	Drummond 2017	AD	Present	0	1	0	Hippocampus
...	9	yes	ABAT	P80404	Drummond 2022	AD	Present	0	1	0	Hippocampus
...	9	yes	ATP1B1	P05026	Drummond 2022	AD	Present	0	1	0	Hippocampus
...	9	yes	ATP1B1	P05026	Drummond 2017	AD	Present	0	1	0	Hippocampus
...	9	yes	ATP5PF	P18859	Drummond 2022	AD	Present	0	1	0	Hippocampus
...	9	yes	ATP5PF	P18859	Drummond 2017	AD	Present	0	1	0	Hippocampus
...	9	yes	BASP1	P80723	Drummond 2022	AD	Present	0	1	0	Hippocampus
...	9	yes	BASP1	P80723	Drummond 2017	AD	Present	0	1	0	Hippocampus
...	9	yes	COX5A	P20674	Drummond 2022	AD	Present	0	1	0	Hippocampus
...	9	yes	COX5A	P20674	Drummond 2017	AD	Present	0	1	0	Hippocampus
...	9	yes	COX5B	P10606	Drummond 2022	AD	Present	0	1	0	Hippocampus
...	9	yes	COX5B	P10606	Drummond 2017	AD	Present	0	1	0	Hippocampus
...	9	yes	DUSP3	P51452	Drummond 2022	AD	Present	0	1	0	Hippocampus
...	9	yes	DUSP3	P51452	Drummond 2017	AD	Present	0	1	0	Hippocampus
...	9	yes	GPI	P06744	Drummond 2022	AD	Present	0	1	0	Hippocampus
...	9	yes	GPI	P06744	Drummond 2017	AD	Present	0	1	0	Hippocampus
...	9	yes	GSN	P06396	Drummond 2022	AD	Present	0	1	0	Hippocampus
...	9	yes	H4C1; H4C2; H4C3; H4C4; H4C5; H4C6; H4C8; H4C9; H4C11; H4C12; H4C13; H4C14; H4C15; H4-16	P62805	Drummond 2022	AD	Present	0	1	0	Hippocampus
...	9	yes	H4C1; H4C2; H4C3; H4C4; H4C5; H4C6; H4C8; H4C9; H4C11; H4C12; H4C13; H4C14; H4C15; H4-16	P62805	Drummond 2017	AD	Present	0	1	0	Hippocampus
...	9	yes	HSPD1	P10809	Drummond 2022	AD	Present	0	1	0	Hippocampus
...	9	yes	HSPD1	P10809	Drummond 2017	AD	Present	0	1	0	Hippocampus
...	9	yes	IDH3A	P50213	Drummond 2022	AD	Present	0	1	0	Hippocampus
...	9	yes	IDH3A	P50213	Drummond 2017	AD	Present	0	1	0	Hippocampus
...	9	yes	KRAS	P01116	Drummond 2022	AD	Present	0	1	0	Hippocampus
...	9	yes	KRAS	P01116	Drummond 2017	AD	Present	0	1	0	Hippocampus
...	9	yes	NPEPPS	P55786	Drummond 2022	AD	Present	0	1	0	Hippocampus
...	9	yes	PHB	P35232	Drummond 2022	AD	Present	0	1	0	Hippocampus
...	9	yes	PHB	P35232	Drummond 2017	AD	Present	0	1	0	Hippocampus
...	9	yes	PRDX5	P30044	Drummond 2022	AD	Present	0	1	0	Hippocampus
...	9	yes	PRDX5	P30044	Drummond 2017	AD	Present	0	1	0	Hippocampus
...	9	yes	PYGB	P11216	Drummond 2022	AD	Present	0	1	0	Hippocampus
...	9	yes	PYGB	P11216	Drummond 2017	AD	Present	0	1	0	Hippocampus
...	9	yes	RTN3	O95197	Drummond 2022	AD	Present	0	1	0	Hippocampus
...	9	yes	RTN3	O95197	Drummond 2017	AD	Present	0	1	0	Hippocampus
...	9	yes	SOD1	P00441	Drummond 2022	AD	Present	0	1	0	Hippocampus
...	9	yes	SOD1	P00441	Drummond 2017	AD	Present	0	1	0	Hippocampus
...	9	yes	STX1B	P61266	Drummond 2022	AD	Present	0	1	0	Hippocampus
...	9	yes	STX1B	P61266	Drummond 2017	AD	Present	0	1	0	Hippocampus
...	9	yes	TPI1	P60174	Drummond 2022	AD	Present	0	1	0	Hippocampus
...	9	yes	TPI1	P60174	Drummond 2017	AD	Present	0	1	0	Hippocampus
...	9	yes	TPPP	O94811	Drummond 2022	AD	Present	0	1	0	Hippocampus
...	9	yes	TPPP	O94811	Drummond 2017	AD	Present	0	1	0	Hippocampus
...	9	yes	UQCRB	P14927	Drummond 2022	AD	Present	0	1	0	Hippocampus
...	9	yes	UQCRB	P14927	Drummond 2017	AD	Present	0	1	0	Hippocampus
...	9	yes	VSNL1	P62760	Drummond 2022	AD	Present	0	1	0	Hippocampus
...	9	yes	VSNL1	P62760	Drummond 2017	AD	Present	0	1	0	Hippocampus
...	8	yes	A2M	P01023	Drummond 2022	AD	Present	0	1	0	Hippocampus
...	8	yes	A2M	P01023	Drummond 2017	AD	Present	0	1	0	Hippocampus
...	8	yes	AKR1A1	P14550	Drummond 2022	AD	Present	0	1	0	Hippocampus
...	8	yes	AKR1A1	P14550	Drummond 2017	AD	Present	0	1	0	Hippocampus
...	8	yes	ANK2	Q01484	Drummond 2022	AD	Present	0	1	0	Hippocampus
...	8	yes	ANK2	Q01484	Drummond 2017	AD	Present	0	1	0	Hippocampus
...	8	yes	ATP5PO	P48047	Drummond 2022	AD	Present	0	1	0	Hippocampus
...	8	yes	ATP5PO	P48047	Drummond 2017	AD	Present	0	1	0	Hippocampus
...	8	yes	ATP6V1B2	P21281	Liao 2004	AD / C	Up	0	1	0	Frontal Cortex
...	8	yes	ATP6V1B2	P21281	Drummond 2022	AD	Present	0	1	0	Hippocampus
...	8	yes	ATP6V1B2	P21281	Drummond 2017	AD	Present	0	1	0	Hippocampus
...	8	yes	ATP6V1E1	P36543	Liao 2004	AD / C	Up	0	1	0	Frontal Cortex
...	8	yes	ATP6V1E1	P36543	Drummond 2022	AD	Present	0	1	0	Hippocampus
...	8	yes	ATP6V1E1	P36543	Drummond 2017	AD	Present	0	1	0	Hippocampus
...	8	yes	CDC42	P60953	Drummond 2022	AD	Present	0	1	0	Hippocampus
...	8	yes	CDC42	P60953	Drummond 2017	AD	Present	0	1	0	Hippocampus
...	8	yes	CKB	P12277	Drummond 2022	AD	Present	0	1	0	Hippocampus
...	8	yes	CKB	P12277	Drummond 2017	AD	Present	0	1	0	Hippocampus
...	8	yes	CLTB	P09497	Drummond 2022	AD	Present	0	1	0	Hippocampus
...	8	yes	CLTB	P09497	Drummond 2017	AD	Present	0	1	0	Hippocampus
...	8	yes	CRKL	P46109	Drummond 2022	AD	Present	0	1	0	Hippocampus
...	8	yes	CYC1	P08574	Drummond 2022	AD	Present	0	1	0	Hippocampus
...	8	yes	CYC1	P08574	Drummond 2017	AD	Present	0	1	0	Hippocampus
...	8	yes	DIRAS1	O95057	Drummond 2022	AD	Present	0	1	0	Hippocampus
...	8	yes	DIRAS1	O95057	Drummond 2017	AD	Present	0	1	0	Hippocampus
...	8	yes	DLD	P09622	Drummond 2022	AD	Present	0	1	0	Hippocampus
...	8	yes	DSTN	P60981	Drummond 2022	AD	Present	0	1	0	Hippocampus
...	8	yes	DSTN	P60981	Drummond 2017	AD	Present	0	1	0	Hippocampus
...	8	yes	ERLIN2	O94905	Drummond 2022	AD	Down	0	1	0	Hippocampus
...	8	yes	GNB2	P62879	Drummond 2022	AD	Present	0	1	0	Hippocampus
...	8	yes	GNB2	P62879	Drummond 2017	AD	Present	0	1	0	Hippocampus
...	8	yes	HMOX2	P30519	Drummond 2022	AD	Present	0	1	0	Hippocampus
...	8	yes	HSPE1	P61604	Drummond 2022	AD	Present	0	1	0	Hippocampus
...	8	yes	HSPE1	P61604	Drummond 2017	AD	Present	0	1	0	Hippocampus
...	8	yes	LDHB	P07195	Drummond 2022	AD	Present	0	1	0	Hippocampus
...	8	yes	LDHB	P07195	Drummond 2017	AD	Present	0	1	0	Hippocampus
...	8	yes	MTHFD1	P11586	Drummond 2022	AD	Present	0	1	0	Hippocampus
...	8	yes	NDUFS1	P28331	Drummond 2022	AD	Present	0	1	0	Hippocampus
...	8	yes	NDUFS1	P28331	Drummond 2017	AD	Present	0	1	0	Hippocampus
...	8	yes	NDUFS3	O75489	Drummond 2022	AD	Present	0	1	0	Hippocampus
...	8	yes	NDUFS3	O75489	Drummond 2017	AD	Present	0	1	0	Hippocampus
...	8	yes	PEBP1	P30086	Drummond 2022	AD	Present	0	1	0	Hippocampus
...	8	yes	PEBP1	P30086	Drummond 2017	AD	Present	0	1	0	Hippocampus
...	8	yes	PFN1	P07737	Drummond 2022	AD	Present	0	1	0	Hippocampus
...	8	yes	PFN1	P07737	Drummond 2017	AD	Present	0	1	0	Hippocampus
...	8	yes	PLP1	P60201	Drummond 2022	AD	Down	0	1	0	Hippocampus
...	8	yes	PLP1	P60201	Drummond 2017	AD	Present	0	1	0	Hippocampus
...	8	yes	PURA	Q00577	Drummond 2022	AD	Present	0	1	0	Hippocampus
...	8	yes	PURA	Q00577	Drummond 2017	AD	Present	0	1	0	Hippocampus
...	8	yes	RPS2	P15880	Drummond 2022	AD	Present	0	1	0	Hippocampus
...	8	yes	S100B	P04271	Drummond 2022	AD	Present	0	1	0	Hippocampus
...	8	yes	SLC25A3	Q00325	Drummond 2022	AD	Present	0	1	0	Hippocampus
...	8	yes	SLC25A3	Q00325	Drummond 2017	AD	Present	0	1	0	Hippocampus
...	8	yes	SNAP91	O60641	Drummond 2022	AD	Present	0	1	0	Hippocampus
...	8	yes	SYN1	P17600	Drummond 2022	AD	Present	0	1	0	Hippocampus
...	8	yes	SYN1	P17600	Drummond 2017	AD	Present	0	1	0	Hippocampus
...	8	yes	VAMP2	P63027	Drummond 2022	AD	Present	0	1	0	Hippocampus
...	7	yes	AARS1	P49588	Drummond 2022	AD	Present	0	1	0	Hippocampus
...	7	yes	AARS1	P49588	Drummond 2017	AD	Present	0	1	0	Hippocampus
...	7	yes	ACLY	P53396	Drummond 2022	AD	Present	0	1	0	Hippocampus
...	7	yes	ACLY	P53396	Drummond 2017	AD	Present	0	1	0	Hippocampus
...	7	yes	ADD2	P35612	Drummond 2022	AD	Present	0	1	0	Hippocampus
...	7	yes	ADD2	P35612	Drummond 2017	AD	Present	0	1	0	Hippocampus
...	7	yes	AP2S1	P53680	Drummond 2022	AD	Present	0	1	0	Hippocampus
...	7	yes	ATP1A1	P05023	Drummond 2022	AD	Present	0	1	0	Hippocampus
...	7	yes	ATP1A1	P05023	Drummond 2017	AD	Present	0	1	0	Hippocampus
...	7	yes	CACNA2D1	P54289	Drummond 2022	AD	Present	0	1	0	Hippocampus
...	7	yes	CACNA2D1	P54289	Drummond 2017	AD	Present	0	1	0	Hippocampus
...	7	yes	CALR	P27797	Drummond 2022	AD	Present	0	1	0	Hippocampus
...	7	yes	CALR	P27797	Drummond 2017	AD	Present	0	1	0	Hippocampus
...	7	yes	ENO2	P09104	Drummond 2022	AD	Present	0	1	0	Hippocampus
...	7	yes	ENO2	P09104	Drummond 2017	AD	Present	0	1	0	Hippocampus
...	7	yes	FTH1	P02794	Drummond 2022	AD	Present	0	1	0	Hippocampus
...	7	yes	FTH1	P02794	Drummond 2017	AD	Present	0	1	0	Hippocampus
...	7	yes	GOT2	P00505	Drummond 2022	AD	Present	0	1	0	Hippocampus
...	7	yes	GOT2	P00505	Drummond 2017	AD	Present	0	1	0	Hippocampus
...	7	yes	GPM6A	P51674	Drummond 2022	AD	Present	0	1	0	Hippocampus
...	7	yes	GPM6A	P51674	Drummond 2017	AD	Present	0	1	0	Hippocampus
...	7	yes	GSTM3	P21266	Drummond 2022	AD	Present	0	1	0	Hippocampus
...	7	yes	GSTM3	P21266	Drummond 2017	AD	Present	0	1	0	Hippocampus
...	7	yes	HBA1; HBA2	P69905	Drummond 2022	AD	Present	0	1	0	Hippocampus
...	7	yes	HBA1; HBA2	P69905	Drummond 2017	AD	Present	0	1	0	Hippocampus
...	7	yes	HK1	P19367	Drummond 2022	AD	Present	0	1	0	Hippocampus
...	7	yes	HK1	P19367	Drummond 2017	AD	Present	0	1	0	Hippocampus
...	7	yes	HNRNPH1	P31943	Drummond 2022	AD	Present	0	1	0	Hippocampus
...	7	yes	HNRNPU	Q00839	Drummond 2022	AD	Present	0	1	0	Hippocampus
...	7	yes	HNRNPU	Q00839	Drummond 2017	AD	Present	0	1	0	Hippocampus
...	7	yes	HPRT1	P00492	Drummond 2022	AD	Present	0	1	0	Hippocampus
...	7	yes	HPRT1	P00492	Drummond 2017	AD	Present	0	1	0	Hippocampus
...	7	yes	HSPA8	P11142	Drummond 2022	AD	Present	0	1	0	Hippocampus
...	7	yes	HSPA8	P11142	Drummond 2017	AD	Present	0	1	0	Hippocampus
...	7	yes	LETM1	O95202	Drummond 2022	AD	Present	0	1	0	Hippocampus
...	7	yes	LETM1	O95202	Drummond 2017	AD	Present	0	1	0	Hippocampus
...	7	yes	LY6H	O94772	Drummond 2022	AD	Up	0	1	0	Hippocampus
...	7	yes	LY6H	O94772	Drummond 2017	AD	Present	0	1	0	Hippocampus
...	7	yes	MBP	P02686	Drummond 2022	AD	Down	0	1	0	Hippocampus
...	7	yes	MBP	P02686	Drummond 2017	AD	Present	0	1	0	Hippocampus
...	7	yes	MDH1	P40925	Drummond 2022	AD	Present	0	1	0	Hippocampus
...	7	yes	MDH1	P40925	Drummond 2017	AD	Present	0	1	0	Hippocampus
...	7	yes	MDH2	P40926	Drummond 2022	AD	Present	0	1	0	Hippocampus
...	7	yes	MDH2	P40926	Drummond 2017	AD	Present	0	1	0	Hippocampus
...	7	yes	NAP1L1	P55209	Drummond 2022	AD	Present	0	1	0	Hippocampus
...	7	yes	NCAM1	P13591	Drummond 2022	AD	Present	0	1	0	Hippocampus
...	7	yes	NCAM1	P13591	Drummond 2017	AD	Present	0	1	0	Hippocampus
...	7	yes	NDUFS2	O75306	Drummond 2022	AD	Present	0	1	0	Hippocampus
...	7	yes	NDUFS2	O75306	Drummond 2017	AD	Present	0	1	0	Hippocampus
...	7	yes	NSF	P46459	Drummond 2022	AD	Present	0	1	0	Hippocampus
...	7	yes	PGK1	P00558	Drummond 2022	AD	Present	0	1	0	Hippocampus
...	7	yes	PGK1	P00558	Drummond 2017	AD	Present	0	1	0	Hippocampus
...	7	yes	PRNP	P04156	Drummond 2022	AD	Present	0	1	0	Hippocampus
...	7	yes	PSAP	P07602	Drummond 2022	AD	Up	0	1	0	Hippocampus
...	7	yes	PSMA6	P60900	Drummond 2022	AD	Present	0	1	0	Hippocampus
...	7	yes	RAN	P62826	Drummond 2022	AD	Present	0	1	0	Hippocampus
...	7	yes	SDHA	P31040	Drummond 2022	AD	Present	0	1	0	Hippocampus
...	7	yes	SDHA	P31040	Drummond 2017	AD	Present	0	1	0	Hippocampus
...	7	yes	SLC1A2	P43004	Drummond 2022	AD	Present	0	1	0	Hippocampus
...	7	yes	SLC1A2	P43004	Drummond 2017	AD	Present	0	1	0	Hippocampus
...	7	yes	SLC1A3	P43003	Drummond 2022	AD	Present	0	1	0	Hippocampus
...	7	yes	SLC25A4	P12235	Drummond 2022	AD	Present	0	1	0	Hippocampus
...	7	yes	SLC25A4	P12235	Drummond 2017	AD	Present	0	1	0	Hippocampus
...	7	yes	SNCA	P37840	Drummond 2022	AD	Present	0	1	0	Hippocampus
...	7	yes	SNCG	O76070	Drummond 2022	AD	Present	0	1	0	Hippocampus
...	7	yes	SNCG	O76070	Drummond 2017	AD	Present	0	1	0	Hippocampus
...	7	yes	SNRPD3	P62318	Drummond 2022	AD	Present	0	1	0	Hippocampus
...	7	yes	SOD2	P04179	Drummond 2022	AD	Present	0	1	0	Hippocampus
...	7	yes	TUBB4A	P04350	Drummond 2022	AD	Present	0	1	0	Hippocampus
...	7	yes	TUBB4A	P04350	Drummond 2017	AD	Present	0	1	0	Hippocampus
...	7	yes	TUFM	P49411	Drummond 2022	AD	Present	0	1	0	Hippocampus
...	7	yes	TUFM	P49411	Drummond 2017	AD	Present	0	1	0	Hippocampus
...	7	yes	UQCRC1	P31930	Drummond 2022	AD	Present	0	1	0	Hippocampus
...	7	yes	UQCRC1	P31930	Drummond 2017	AD	Present	0	1	0	Hippocampus
...	6	yes	ADD1	P35611	Drummond 2022	AD	Present	0	1	0	Hippocampus
...	6	yes	AHSA1	O95433	Drummond 2022	AD	Present	0	1	0	Hippocampus
...	6	yes	ALDH2	P05091	Drummond 2022	AD	Present	0	1	0	Hippocampus
...	6	yes	ALDH2	P05091	Drummond 2017	AD	Present	0	1	0	Hippocampus
...	6	yes	ALDH4A1	P30038	Drummond 2022	AD	Present	0	1	0	Hippocampus
...	6	yes	ALDH4A1	P30038	Drummond 2017	AD	Present	0	1	0	Hippocampus
...	6	yes	AMPH	P49418	Drummond 2022	AD	Present	0	1	0	Hippocampus
...	6	yes	AMPH	P49418	Drummond 2017	AD	Present	0	1	0	Hippocampus
...	6	yes	AQP1	P29972	Xiong 2019	AD / C	Up	0	1	0	Hippocampus
...	6	yes	AQP1	P29972	Drummond 2022	AD	Present	0	1	0	Hippocampus
...	6	yes	ATP5PD	O75947	Drummond 2022	AD	Present	0	1	0	Hippocampus
...	6	yes	ATP5PD	O75947	Drummond 2017	AD	Present	0	1	0	Hippocampus
...	6	yes	ATP6V0D1	P61421	Drummond 2022	AD	Present	0	1	0	Hippocampus
...	6	yes	ATP6V1A	P38606	Drummond 2022	AD	Present	0	1	0	Hippocampus
...	6	yes	ATP6V1A	P38606	Drummond 2017	AD	Present	0	1	0	Hippocampus
...	6	yes	BSG	P35613	Drummond 2022	AD	Present	0	1	0	Hippocampus
...	6	yes	CAT	P04040	Drummond 2022	AD	Present	0	1	0	Hippocampus
...	6	yes	CAT	P04040	Drummond 2017	AD	Present	0	1	0	Hippocampus
...	6	yes	CCT4	P50991	Drummond 2022	AD	Present	0	1	0	Hippocampus
...	6	yes	CCT4	P50991	Drummond 2017	AD	Present	0	1	0	Hippocampus
...	6	yes	CD200	P41217	Drummond 2022	AD	Present	0	1	0	Hippocampus
...	6	yes	CRYAB	P02511	Drummond 2022	AD	Present	0	1	0	Hippocampus
...	6	yes	CRYAB	P02511	Drummond 2017	AD	Present	0	1	0	Hippocampus
...	6	yes	CS	O75390	Drummond 2022	AD	Present	0	1	0	Hippocampus
...	6	yes	DLST	P36957	Drummond 2022	AD	Present	0	1	0	Hippocampus
...	6	yes	DLST	P36957	Drummond 2017	AD	Present	0	1	0	Hippocampus
...	6	yes	EEF2	P13639	Drummond 2022	AD	Present	0	1	0	Hippocampus
...	6	yes	EEF2	P13639	Drummond 2017	AD	Present	0	1	0	Hippocampus
...	6	yes	FH	P07954	Drummond 2022	AD	Present	0	1	0	Hippocampus
...	6	yes	FH	P07954	Drummond 2017	AD	Present	0	1	0	Hippocampus
...	6	yes	GLUL	P15104	Drummond 2022	AD	Present	0	1	0	Hippocampus
...	6	yes	GLUL	P15104	Drummond 2017	AD	Present	0	1	0	Hippocampus
...	6	yes	GNAO1	P09471	Drummond 2022	AD	Present	0	1	0	Hippocampus
...	6	yes	GNAO1	P09471	Drummond 2017	AD	Present	0	1	0	Hippocampus
...	6	yes	GNG2	P59768	Drummond 2022	AD	Present	0	1	0	Hippocampus
...	6	yes	GNG2	P59768	Drummond 2017	AD	Present	0	1	0	Hippocampus
...	6	yes	GPD2	P43304	Drummond 2022	AD	Present	0	1	0	Hippocampus
...	6	yes	GPD2	P43304	Drummond 2017	AD	Present	0	1	0	Hippocampus
...	6	yes	GPR37L1	O60883	Drummond 2022	AD	Present	0	1	0	Hippocampus
...	6	yes	GPR37L1	O60883	Drummond 2017	AD	Present	0	1	0	Hippocampus
...	6	yes	H1-4	P10412	Drummond 2022	AD	Present	0	1	0	Hippocampus
...	6	yes	H1-4	P10412	Drummond 2017	AD	Present	0	1	0	Hippocampus
...	6	yes	HADHA	P40939	Drummond 2022	AD	Present	0	1	0	Hippocampus
...	6	yes	HADHA	P40939	Drummond 2017	AD	Present	0	1	0	Hippocampus
...	6	yes	HNRNPA2B1	P22626	Drummond 2022	AD	Present	0	1	0	Hippocampus
...	6	yes	HNRNPA2B1	P22626	Drummond 2017	AD	Present	0	1	0	Hippocampus
...	6	yes	HNRNPH3	P31942	Drummond 2022	AD	Present	0	1	0	Hippocampus
...	6	yes	HNRNPH3	P31942	Drummond 2017	AD	Present	0	1	0	Hippocampus
...	6	yes	HNRNPK	P61978	Drummond 2022	AD	Present	0	1	0	Hippocampus
...	6	yes	HNRNPK	P61978	Drummond 2017	AD	Present	0	1	0	Hippocampus
...	6	yes	HSPA9	P38646	Drummond 2022	AD	Present	0	1	0	Hippocampus
...	6	yes	HSPA9	P38646	Drummond 2017	AD	Present	0	1	0	Hippocampus
...	6	yes	LAMP1	P11279	Drummond 2017	AD	Present	0	1	0	Hippocampus
...	6	yes	MATR3	P43243	Drummond 2022	AD	Present	0	1	0	Hippocampus
...	6	yes	NDUFA8	P51970	Drummond 2022	AD	Present	0	1	0	Hippocampus
...	6	yes	NDUFA8	P51970	Drummond 2017	AD	Present	0	1	0	Hippocampus
...	6	yes	NDUFB4	O95168	Drummond 2022	AD	Present	0	1	0	Hippocampus
...	6	yes	NDUFB4	O95168	Drummond 2017	AD	Present	0	1	0	Hippocampus
...	6	yes	NDUFB8	O95169	Drummond 2022	AD	Present	0	1	0	Hippocampus
...	6	yes	NDUFB8	O95169	Drummond 2017	AD	Present	0	1	0	Hippocampus
...	6	yes	NDUFV2	P19404	Drummond 2022	AD	Present	0	1	0	Hippocampus
...	6	yes	OAT	P04181	Drummond 2022	AD	Present	0	1	0	Hippocampus
...	6	yes	P4HB	P07237	Drummond 2022	AD	Present	0	1	0	Hippocampus
...	6	yes	P4HB	P07237	Drummond 2017	AD	Present	0	1	0	Hippocampus
...	6	yes	PGM1	P36871	Drummond 2022	AD	Present	0	1	0	Hippocampus
...	6	yes	PGM1	P36871	Drummond 2017	AD	Present	0	1	0	Hippocampus
...	6	yes	PRKACB	P22694	Drummond 2022	AD	Present	0	1	0	Hippocampus
...	6	yes	PSMA5	P28066	Drummond 2022	AD	Present	0	1	0	Hippocampus
...	6	yes	PSMA5	P28066	Drummond 2017	AD	Present	0	1	0	Hippocampus
...	6	yes	PTGDS	P41222	Drummond 2022	AD	Up	0	1	0	Hippocampus
...	6	yes	PTGDS	P41222	Drummond 2017	AD	Present	0	1	0	Hippocampus
...	6	yes	RAB10	P61026	Drummond 2022	AD	Present	0	1	0	Hippocampus
...	6	yes	RAB10	P61026	Drummond 2017	AD	Present	0	1	0	Hippocampus
...	6	yes	RAB35	Q15286	Drummond 2022	AD	Present	0	1	0	Hippocampus
...	6	yes	RAB35	Q15286	Drummond 2017	AD	Present	0	1	0	Hippocampus
...	6	yes	RAB6B	Q9NRW1	Drummond 2022	AD	Present	0	1	0	Hippocampus
...	6	yes	RAB6B	Q9NRW1	Drummond 2017	AD	Present	0	1	0	Hippocampus
...	6	yes	RAP2A	P10114	Drummond 2022	AD	Present	0	1	0	Hippocampus
...	6	yes	RAP2A	P10114	Drummond 2017	AD	Present	0	1	0	Hippocampus
...	6	yes	RHOA	P61586	Drummond 2022	AD	Present	0	1	0	Hippocampus
...	6	yes	RHOA	P61586	Drummond 2017	AD	Present	0	1	0	Hippocampus
...	6	yes	RPL23A	P62750	Drummond 2022	AD	Present	0	1	0	Hippocampus
...	6	yes	RPL7	P18124	Drummond 2022	AD	Present	0	1	0	Hippocampus
...	6	yes	RPS6	P62753	Drummond 2022	AD	Present	0	1	0	Hippocampus
...	6	yes	RPS6	P62753	Drummond 2017	AD	Present	0	1	0	Hippocampus
...	6	yes	RPS8	P62241	Drummond 2022	AD	Present	0	1	0	Hippocampus
...	6	yes	RPS8	P62241	Drummond 2017	AD	Present	0	1	0	Hippocampus
...	6	yes	SFPQ	P23246	Drummond 2022	AD	Present	0	1	0	Hippocampus
...	6	yes	SFPQ	P23246	Drummond 2017	AD	Present	0	1	0	Hippocampus
...	6	yes	SLC1A4	P43007	Drummond 2022	AD	Up	0	1	0	Hippocampus
...	6	yes	SLC1A4	P43007	Drummond 2017	AD	Present	0	1	0	Hippocampus
...	6	yes	SPTBN1	Q01082	Drummond 2022	AD	Present	0	1	0	Hippocampus
...	6	yes	SPTBN1	Q01082	Drummond 2017	AD	Present	0	1	0	Hippocampus
...	6	yes	SYP	P08247	Drummond 2022	AD	Present	0	1	0	Hippocampus
...	6	yes	SYP	P08247	Drummond 2017	AD	Present	0	1	0	Hippocampus
...	6	yes	TOMM70	O94826	Drummond 2022	AD	Present	0	1	0	Hippocampus
...	6	yes	TOMM70	O94826	Drummond 2017	AD	Present	0	1	0	Hippocampus
...	6	yes	TPD52	P55327	Drummond 2022	AD	Present	0	1	0	Hippocampus
...	6	yes	TPD52	P55327	Drummond 2017	AD	Present	0	1	0	Hippocampus
...	6	yes	UQCRFS1	P47985	Drummond 2022	AD	Present	0	1	0	Hippocampus
...	6	yes	UQCRFS1	P47985	Drummond 2017	AD	Present	0	1	0	Hippocampus
...	6	yes	VDAC1	P21796	Drummond 2022	AD	Present	0	1	0	Hippocampus
...	6	yes	VDAC1	P21796	Drummond 2017	AD	Present	0	1	0	Hippocampus
...	6	yes	VDAC2	P45880	Drummond 2022	AD	Present	0	1	0	Hippocampus
...	6	yes	XRCC5	P13010	Drummond 2022	AD	Present	0	1	0	Hippocampus
...	6	yes	XRCC5	P13010	Drummond 2017	AD	Present	0	1	0	Hippocampus
...	5	yes	AGL	P35573	Drummond 2022	AD	Present	0	1	0	Hippocampus
...	5	yes	AGL	P35573	Drummond 2017	AD	Present	0	1	0	Hippocampus
...	5	yes	ALDH7A1	P49419	Drummond 2022	AD	Present	0	1	0	Hippocampus
...	5	yes	ALDH7A1	P49419	Drummond 2017	AD	Present	0	1	0	Hippocampus
...	5	yes	ALDOA	P04075	Drummond 2022	AD	Present	0	1	0	Hippocampus
...	5	yes	ALDOA	P04075	Drummond 2017	AD	Present	0	1	0	Hippocampus
...	5	yes	ATP5F1D	P30049	Drummond 2022	AD	Down	0	1	0	Hippocampus
...	5	yes	ATP5F1D	P30049	Drummond 2017	AD	Present	0	1	0	Hippocampus
...	5	yes	ATP6V1C1	P21283	Drummond 2022	AD	Present	0	1	0	Hippocampus
...	5	yes	ATP6V1C1	P21283	Drummond 2017	AD	Present	0	1	0	Hippocampus
...	5	yes	ATP6V1G2	O95670	Drummond 2022	AD	Present	0	1	0	Hippocampus
...	5	yes	ATP6V1G2	O95670	Drummond 2017	AD	Present	0	1	0	Hippocampus
...	5	yes	CAPZA2	P47755	Drummond 2022	AD	Present	0	1	0	Hippocampus
...	5	yes	CAPZA2	P47755	Drummond 2017	AD	Present	0	1	0	Hippocampus
...	5	yes	CCT8	P50990	Drummond 2022	AD	Present	0	1	0	Hippocampus
...	5	yes	CCT8	P50990	Drummond 2017	AD	Present	0	1	0	Hippocampus
...	5	yes	COX4I1	P13073	Drummond 2022	AD	Present	0	1	0	Hippocampus
...	5	yes	COX4I1	P13073	Drummond 2017	AD	Present	0	1	0	Hippocampus
...	5	yes	COX6C	P09669	Drummond 2022	AD	Present	0	1	0	Hippocampus
...	5	yes	COX6C	P09669	Drummond 2017	AD	Present	0	1	0	Hippocampus
...	5	yes	COX7A2	P14406	Drummond 2022	AD	Present	0	1	0	Hippocampus
...	5	yes	DDAH1	O94760	Drummond 2022	AD	Present	0	1	0	Hippocampus
...	5	yes	DDAH1	O94760	Drummond 2017	AD	Present	0	1	0	Hippocampus
...	5	yes	ECHS1	P30084	Drummond 2022	AD	Present	0	1	0	Hippocampus
...	5	yes	ECHS1	P30084	Drummond 2017	AD	Present	0	1	0	Hippocampus
...	5	yes	EIF4A1	P60842	Drummond 2022	AD	Down	0	1	0	Hippocampus
...	5	yes	EIF4A1	P60842	Drummond 2017	AD	Present	0	1	0	Hippocampus
...	5	yes	ENDOD1	O94919	Drummond 2022	AD	Present	0	1	0	Hippocampus
...	5	yes	ENDOD1	O94919	Drummond 2017	AD	Present	0	1	0	Hippocampus
...	5	yes	EPB41L1	Q9H4G0	Drummond 2022	AD	Present	0	1	0	Hippocampus
...	5	yes	EPHX1	P07099	Drummond 2022	AD	Present	0	1	0	Hippocampus
...	5	yes	EPHX1	P07099	Drummond 2017	AD	Present	0	1	0	Hippocampus
...	5	yes	GARS1	P41250	Drummond 2022	AD	Present	0	1	0	Hippocampus
...	5	yes	GARS1	P41250	Drummond 2017	AD	Present	0	1	0	Hippocampus
...	5	yes	GDI1	P31150	Drummond 2022	AD	Present	0	1	0	Hippocampus
...	5	yes	GDI1	P31150	Drummond 2017	AD	Present	0	1	0	Hippocampus
...	5	yes	GNA11	P29992	Drummond 2022	AD	Present	0	1	0	Hippocampus
...	5	yes	GNA11	P29992	Drummond 2017	AD	Present	0	1	0	Hippocampus
...	5	yes	GNAQ	P50148	Drummond 2022	AD	Present	0	1	0	Hippocampus
...	5	yes	GNAQ	P50148	Drummond 2017	AD	Present	0	1	0	Hippocampus
...	5	yes	HADHB	P55084	Drummond 2022	AD	Present	0	1	0	Hippocampus
...	5	yes	HADHB	P55084	Drummond 2017	AD	Present	0	1	0	Hippocampus
...	5	yes	HAPLN1	P10915	Drummond 2022	AD	Present	0	1	0	Hippocampus
...	5	yes	HAPLN1	P10915	Drummond 2017	AD	Present	0	1	0	Hippocampus
...	5	yes	HBB	P68871	Drummond 2022	AD	Present	0	1	0	Hippocampus
...	5	yes	HBB	P68871	Drummond 2017	AD	Present	0	1	0	Hippocampus
...	5	yes	HNRNPA3	P51991	Drummond 2022	AD	Present	0	1	0	Hippocampus
...	5	yes	HNRNPA3	P51991	Drummond 2017	AD	Present	0	1	0	Hippocampus
...	5	yes	HSPA4	P34932	Drummond 2022	AD	Present	0	1	0	Hippocampus
...	5	yes	HSPA4	P34932	Drummond 2017	AD	Present	0	1	0	Hippocampus
...	5	yes	KBTBD11	O94819	Drummond 2022	AD	Present	0	1	0	Hippocampus
...	5	yes	KBTBD11	O94819	Drummond 2017	AD	Present	0	1	0	Hippocampus
...	5	yes	LAP3	P28838	Drummond 2022	AD	Present	0	1	0	Hippocampus
...	5	yes	LAP3	P28838	Drummond 2017	AD	Present	0	1	0	Hippocampus
...	5	yes	MARCKS	P29966	Drummond 2022	AD	Present	0	1	0	Hippocampus
...	5	yes	MAT2A	P31153	Drummond 2022	AD	Present	0	1	0	Hippocampus
...	5	yes	MAT2A	P31153	Drummond 2017	AD	Present	0	1	0	Hippocampus
...	5	yes	NEBL	O76041	Drummond 2022	AD	Present	0	1	0	Hippocampus
...	5	yes	NEBL	O76041	Drummond 2017	AD	Present	0	1	0	Hippocampus
...	5	yes	NFASC	O94856	Drummond 2022	AD	Present	0	1	0	Hippocampus
...	5	yes	PC	P11498	Drummond 2022	AD	Present	0	1	0	Hippocampus
...	5	yes	PC	P11498	Drummond 2017	AD	Present	0	1	0	Hippocampus
...	5	yes	PPP1CA	P62136	Drummond 2022	AD	Present	0	1	0	Hippocampus
...	5	yes	PRKAR2B	P31323	Drummond 2022	AD	Present	0	1	0	Hippocampus
...	5	yes	PRKAR2B	P31323	Drummond 2017	AD	Present	0	1	0	Hippocampus
...	5	yes	PRKCB	P05771	Drummond 2022	AD	Present	0	1	0	Hippocampus
...	5	yes	PRKCB	P05771	Drummond 2017	AD	Present	0	1	0	Hippocampus
...	5	yes	PSMB1	P20618	Drummond 2022	AD	Present	0	1	0	Hippocampus
...	5	yes	PSMB1	P20618	Drummond 2017	AD	Present	0	1	0	Hippocampus
...	5	yes	PSMB5	P28074	Drummond 2022	AD	Present	0	1	0	Hippocampus
...	5	yes	PSMB5	P28074	Drummond 2017	AD	Present	0	1	0	Hippocampus
...	5	yes	RAB14	P61106	Drummond 2022	AD	Present	0	1	0	Hippocampus
...	5	yes	RAB14	P61106	Drummond 2017	AD	Present	0	1	0	Hippocampus
...	5	yes	RAB7A	P51149	Drummond 2022	AD	Present	0	1	0	Hippocampus
...	5	yes	RAB7A	P51149	Drummond 2017	AD	Present	0	1	0	Hippocampus
...	5	yes	RPS13	P62277	Drummond 2022	AD	Present	0	1	0	Hippocampus
...	5	yes	RPS13	P62277	Drummond 2017	AD	Present	0	1	0	Hippocampus
...	5	yes	RPS9	P46781	Drummond 2022	AD	Present	0	1	0	Hippocampus
...	5	yes	SLC25A12	O75746	Drummond 2022	AD	Present	0	1	0	Hippocampus
...	5	yes	SLC25A12	O75746	Drummond 2017	AD	Present	0	1	0	Hippocampus
...	5	yes	ST13	P50502	Drummond 2022	AD	Present	0	1	0	Hippocampus
...	5	yes	TPM1	P09493	Drummond 2022	AD	Present	0	1	0	Hippocampus
...	5	yes	TUBA1B	P68363	Drummond 2022	AD	Present	0	1	0	Hippocampus
...	5	yes	TUBA1B	P68363	Drummond 2017	AD	Present	0	1	0	Hippocampus
...	5	yes	TXN	P10599	Drummond 2022	AD	Present	0	1	0	Hippocampus
...	5	yes	TXN	P10599	Drummond 2017	AD	Present	0	1	0	Hippocampus
...	5	yes	UQCRC2	P22695	Drummond 2022	AD	Present	0	1	0	Hippocampus
...	5	yes	UQCRC2	P22695	Drummond 2017	AD	Present	0	1	0	Hippocampus
...	5	yes	VCP	P55072	Drummond 2022	AD	Present	0	1	0	Hippocampus
...	5	yes	VCP	P55072	Drummond 2017	AD	Present	0	1	0	Hippocampus
...	4	yes	ACTR1A	P61163	Drummond 2022	AD	Present	0	1	0	Hippocampus
...	4	yes	ACTR1A	P61163	Drummond 2017	AD	Present	0	1	0	Hippocampus
...	4	yes	ALDH5A1	P51649	Drummond 2022	AD	Present	0	1	0	Hippocampus
...	4	yes	ALDH5A1	P51649	Drummond 2017	AD	Present	0	1	0	Hippocampus
...	4	yes	ATP5F1B	P06576	Drummond 2022	AD	Present	0	1	0	Hippocampus
...	4	yes	ATP5F1B	P06576	Drummond 2017	AD	Present	0	1	0	Hippocampus
...	4	yes	ATP5F1C	P36542	Drummond 2022	AD	Present	0	1	0	Hippocampus
...	4	yes	ATP5F1C	P36542	Drummond 2017	AD	Present	0	1	0	Hippocampus
...	4	yes	ATP5MG	O75964	Drummond 2022	AD	Present	0	1	0	Hippocampus
...	4	yes	ATP5MG	O75964	Drummond 2017	AD	Present	0	1	0	Hippocampus
...	4	yes	CANX	P27824	Drummond 2022	AD	Present	0	1	0	Hippocampus
...	4	yes	CANX	P27824	Drummond 2017	AD	Present	0	1	0	Hippocampus
...	4	yes	CCT2	P78371	Drummond 2022	AD	Present	0	1	0	Hippocampus
...	4	yes	CCT2	P78371	Drummond 2017	AD	Present	0	1	0	Hippocampus
...	4	yes	CD81	P60033	Drummond 2022	AD	Present	0	1	0	Hippocampus
...	4	yes	CDH13	P55290	Drummond 2022	AD	Present	0	1	0	Hippocampus
...	4	yes	CLDN11	O75508	Drummond 2022	AD	Present	0	1	0	Hippocampus
...	4	yes	CNTNAP1	P78357	Drummond 2022	AD	Present	0	1	0	Hippocampus
...	4	yes	CNTNAP1	P78357	Drummond 2017	AD	Present	0	1	0	Hippocampus
...	4	yes	COL1A1	P02452	Xiong 2019	AD / C	Up	0	1	0	Hippocampus
...	4	yes	COL1A1	P02452	Liao 2004	AD / C	Up	0	1	0	Frontal Cortex
...	4	yes	CSE1L	P55060	Drummond 2022	AD	Present	0	1	0	Hippocampus
...	4	yes	CSE1L	P55060	Drummond 2017	AD	Present	0	1	0	Hippocampus
...	4	yes	CTNNB1	P35222	Drummond 2022	AD	Present	0	1	0	Hippocampus
...	4	yes	DYNLL1	P63167	Drummond 2022	AD	Present	0	1	0	Hippocampus
...	4	yes	DYNLL1	P63167	Drummond 2017	AD	Present	0	1	0	Hippocampus
...	4	yes	GOT1	P17174	Drummond 2022	AD	Present	0	1	0	Hippocampus
...	4	yes	GOT1	P17174	Drummond 2017	AD	Present	0	1	0	Hippocampus
...	4	yes	L1CAM	P32004	Drummond 2022	AD	Present	0	1	0	Hippocampus
...	4	yes	L1CAM	P32004	Drummond 2017	AD	Present	0	1	0	Hippocampus
...	4	yes	MAP1B	P46821	Drummond 2022	AD	Present	0	1	0	Hippocampus
...	4	yes	MAP1B	P46821	Drummond 2017	AD	Present	0	1	0	Hippocampus
...	4	yes	PAFAH1B2	P68402	Drummond 2022	AD	Up	0	1	0	Hippocampus
...	4	yes	PAFAH1B2	P68402	Drummond 2017	AD	Present	0	1	0	Hippocampus
...	4	yes	PIP4K2B	P78356	Drummond 2022	AD	Present	0	1	0	Hippocampus
...	4	yes	PIP4K2B	P78356	Drummond 2017	AD	Present	0	1	0	Hippocampus
...	4	yes	PSMB2	P49721	Drummond 2022	AD	Present	0	1	0	Hippocampus
...	4	yes	PSMB2	P49721	Drummond 2017	AD	Present	0	1	0	Hippocampus
...	4	yes	PSMB3	P49720	Drummond 2022	AD	Present	0	1	0	Hippocampus
...	4	yes	PSMB4	P28070	Drummond 2022	AD	Present	0	1	0	Hippocampus
...	4	yes	PSMB6	P28072	Drummond 2022	AD	Present	0	1	0	Hippocampus
...	4	yes	PSMB6	P28072	Drummond 2017	AD	Present	0	1	0	Hippocampus
...	4	yes	PSMC6	P62333	Drummond 2022	AD	Present	0	1	0	Hippocampus
...	4	yes	RAB2A	P61019	Drummond 2022	AD	Present	0	1	0	Hippocampus
...	4	yes	RAB2A	P61019	Drummond 2017	AD	Present	0	1	0	Hippocampus
...	4	yes	RPL7A	P62424	Drummond 2022	AD	Present	0	1	0	Hippocampus
...	4	yes	RPL7A	P62424	Drummond 2017	AD	Present	0	1	0	Hippocampus
...	4	yes	RPS19	P39019	Drummond 2022	AD	Present	0	1	0	Hippocampus
...	4	yes	RPS7	P62081	Drummond 2017	AD	Present	0	1	0	Hippocampus
...	4	yes	SLC2A1	P11166	Drummond 2022	AD	Down	0	1	0	Hippocampus
...	4	yes	SLC3A2	P08195	Drummond 2022	AD	Present	0	1	0	Hippocampus
...	4	yes	USP5	P45974	Drummond 2022	AD	Present	0	1	0	Hippocampus
...	4	yes	USP5	P45974	Drummond 2017	AD	Present	0	1	0	Hippocampus
...	3	yes	ANXA11	P50995	Drummond 2022	AD	Present	0	1	0	Hippocampus
...	3	yes	ANXA11	P50995	Drummond 2017	AD	Present	0	1	0	Hippocampus
...	3	yes	ANXA6	P08133	Drummond 2022	AD	Present	0	1	0	Hippocampus
...	3	yes	ANXA6	P08133	Drummond 2017	AD	Present	0	1	0	Hippocampus
...	3	yes	ARF1	P84077	Drummond 2022	AD	Present	0	1	0	Hippocampus
...	3	yes	ARF1	P84077	Drummond 2017	AD	Present	0	1	0	Hippocampus
...	3	yes	ARL6IP5	O75915	Drummond 2022	AD	Present	0	1	0	Hippocampus
...	3	yes	ARL6IP5	O75915	Drummond 2017	AD	Present	0	1	0	Hippocampus
...	3	yes	CCT3	P49368	Drummond 2022	AD	Present	0	1	0	Hippocampus
...	3	yes	CCT3	P49368	Drummond 2017	AD	Present	0	1	0	Hippocampus
...	3	yes	CCT5	P48643	Drummond 2022	AD	Present	0	1	0	Hippocampus
...	3	yes	CCT6A	P40227	Drummond 2022	AD	Present	0	1	0	Hippocampus
...	3	yes	CCT6A	P40227	Drummond 2017	AD	Present	0	1	0	Hippocampus
...	3	yes	CNP	P09543	Drummond 2022	AD	Present	0	1	0	Hippocampus
...	3	yes	CNP	P09543	Drummond 2017	AD	Present	0	1	0	Hippocampus
...	3	yes	FLOT1	O75955	Drummond 2022	AD	Present	0	1	0	Hippocampus
...	3	yes	FLOT1	O75955	Drummond 2017	AD	Present	0	1	0	Hippocampus
...	3	yes	LYPLA2	O95372	Drummond 2022	AD	Present	0	1	0	Hippocampus
...	3	yes	MAG	P20916	Drummond 2022	AD	Present	0	1	0	Hippocampus
...	3	yes	MAG	P20916	Drummond 2017	AD	Present	0	1	0	Hippocampus
...	3	yes	MT-ND5	P03915	Drummond 2022	AD	Present	0	1	0	Hippocampus
...	3	yes	PRKDC	P78527	Drummond 2022	AD	Present	0	1	0	Hippocampus
...	3	yes	PSMC3	P17980	Drummond 2022	AD	Present	0	1	0	Hippocampus
...	3	yes	RAB1A	P62820	Drummond 2022	AD	Present	0	1	0	Hippocampus
...	3	yes	RAB5B	P61020	Drummond 2022	AD	Present	0	1	0	Hippocampus
...	3	yes	RAB5B	P61020	Drummond 2017	AD	Present	0	1	0	Hippocampus
...	3	yes	RPL4	P36578	Drummond 2022	AD	Present	0	1	0	Hippocampus
...	3	yes	RPL4	P36578	Drummond 2017	AD	Present	0	1	0	Hippocampus
...	2	yes	APOA1	P02647	Drummond 2022	AD	Present	0	1	0	Hippocampus
...	2	yes	APOA1	P02647	Drummond 2017	AD	Present	0	1	0	Hippocampus
...	2	yes	ATP5MF	P56134	Drummond 2022	AD	Present	0	1	0	Hippocampus
...	2	yes	CALM3	P0DP25	Drummond 2022	AD	Present	0	1	0	Hippocampus
...	2	yes	CD59	P13987	Drummond 2022	AD	Present	0	1	0	Hippocampus
...	2	yes	CD9	P21926	Drummond 2022	AD	Down	0	1	0	Hippocampus
...	2	yes	CDH2	P19022	Drummond 2022	AD	Present	0	1	0	Hippocampus
...	2	yes	DNAJA2	O60884	Drummond 2022	AD	Present	0	1	0	Hippocampus
...	2	yes	HTT	P42858	Drummond 2022	AD	Present	0	1	0	Hippocampus
...	2	yes	IQSEC1	Q6DN90	Drummond 2022	AD	Present	0	1	0	Hippocampus
...	2	yes	POR	P16435	Drummond 2022	AD	Present	0	1	0	Hippocampus
...	2	yes	POR	P16435	Drummond 2017	AD	Present	0	1	0	Hippocampus
...	2	yes	PSMC1	P62191	Drummond 2022	AD	Present	0	1	0	Hippocampus
...	2	yes	PSMC1	P62191	Drummond 2017	AD	Present	0	1	0	Hippocampus
...	2	yes	RAP1B	P61224	Drummond 2022	AD	Present	0	1	0	Hippocampus
...	2	yes	RAP1B	P61224	Drummond 2017	AD	Present	0	1	0	Hippocampus
...	2	yes	RAP1GAP	P47736	Drummond 2022	AD	Present	0	1	0	Hippocampus
...	2	yes	RPN1	P04843	Drummond 2022	AD	Present	0	1	0	Hippocampus
...	2	yes	RPN1	P04843	Drummond 2017	AD	Present	0	1	0	Hippocampus
...	2	yes	SEC31A	O94979	Drummond 2022	AD	Present	0	1	0	Hippocampus
...	2	yes	UBA52	P62987	Drummond 2022	AD	Present	0	1	0	Hippocampus
...	1	yes	SBF1	O95248	Drummond 2022	AD	Present	0	1	0	Hippocampus

## Sheet: DS overlap with only NFT
TL;DR	Score	In Query?	Gene	Protein	ShortRef	Condition	Direction	NFT	Plaque	CAA	Locations
		yes						1
...	31	yes	GFAP	P14136	Drummond 2020	AD	Present	1	0	0	Hippocampus
...	26	yes	HSPB1	P04792	Hondius 2021	AD / C	Up	1	0	0	Hippocampus
...	26	yes	HSPB1	V9HW43	Drummond 2020	AD	Present	1	0	0	Hippocampus
...	16	yes	MAPT	P10636	Drummond 2020	AD	Present	1	0	0	Hippocampus
...	16	yes	MAPT	P10636	Hondius 2021	AD / C	Up	1	0	0	Hippocampus
...	16	yes	STXBP1	P61764	Drummond 2020	AD	Present	1	0	0	Hippocampus
...	15	yes	CAP2	P40123	Drummond 2020	AD	Present	1	0	0	Hippocampus
...	15	yes	SNAP25	P60880	Drummond 2020	AD	Present	1	0	0	Hippocampus
...	14	yes	AK1	Q6FGX9	Drummond 2020	AD	Present	1	0	0	Hippocampus
...	12	yes	EPB41L3	Q9Y2J2	Drummond 2020	AD	Present	1	0	0	Hippocampus
...	12	yes	FARSA	Q6IBR2	Drummond 2020	AD	Present	1	0	0	Hippocampus
...	11	yes	FASN	P49327	Drummond 2020	AD	Present	1	0	0	Hippocampus
...	11	yes	QDPR	P09417	Drummond 2020	AD	Present	1	0	0	Hippocampus
...	10	yes	ATP2B1	P20020	Drummond 2020	AD	Present	1	0	0	Hippocampus
...	10	yes	BLVRB	P30043	Hondius 2021	AD / C	Up	1	0	0	Hippocampus
...	10	yes	CBR1	P16152	Drummond 2020	AD	Present	1	0	0	Hippocampus
...	10	yes	PDHB	P11177	Drummond 2020	AD	Present	1	0	0	Hippocampus
...	10	yes	PGAM1	P18669	Hondius 2021	AD / C	Up	1	0	0	Hippocampus
...	9	yes	BASP1	P80723	Drummond 2020	AD	Present	1	0	0	Hippocampus
...	9	yes	COX5A	P20674	Drummond 2020	AD	Present	1	0	0	Hippocampus
...	9	yes	COX5B	P10606	Drummond 2020	AD	Present	1	0	0	Hippocampus
...	9	yes	STX1B	P61266	Drummond 2020	AD	Present	1	0	0	Hippocampus
...	8	yes	ATP6V1B2	P21281	Drummond 2020	AD	Present	1	0	0	Hippocampus
...	8	yes	HSPE1	P61604	Drummond 2020	AD	Present	1	0	0	Hippocampus
...	8	yes	PFN1	P07737	Drummond 2020	AD	Present	1	0	0	Hippocampus
...	8	yes	SYN1	P17600	Drummond 2020	AD	Present	1	0	0	Hippocampus
...	7	yes	ATP1A1	P05023	Drummond 2020	AD	Present	1	0	0	Hippocampus
...	7	yes	ENO2	P09104	Hondius 2021	AD / C	Up	1	0	0	Hippocampus
...	7	yes	ENO2	Q6FHV6	Drummond 2020	AD	Present	1	0	0	Hippocampus
...	7	yes	PARK7	V9HWC2	Drummond 2020	AD	Present	1	0	0	Hippocampus
...	7	yes	SNCG	Q6FHG5	Drummond 2020	AD	Present	1	0	0	Hippocampus
...	7	yes	TUBB4A	P04350	Drummond 2020	AD	Present	1	0	0	Hippocampus
...	7	yes	TUFM	P49411	Drummond 2020	AD	Present	1	0	0	Hippocampus
...	7	yes	UQCRC1	P31930	Drummond 2020	AD	Present	1	0	0	Hippocampus
...	6	yes	AMPH	P49418	Drummond 2020	AD	Present	1	0	0	Hippocampus
...	6	yes	ATP6V1A	P38606	Drummond 2020	AD	Present	1	0	0	Hippocampus
...	6	yes	CAT	P04040	Drummond 2020	AD	Present	1	0	0	Hippocampus
...	6	yes	EEF2	P13639	Drummond 2020	AD	Present	1	0	0	Hippocampus
...	6	yes	FH	P07954	Drummond 2020	AD	Present	1	0	0	Hippocampus
...	6	yes	GNAO1	P09471	Drummond 2020	AD	Present	1	0	0	Hippocampus
...	6	yes	HNRNPH3	P31942	Hondius 2021	AD / C	Down	1	0	0	Hippocampus
...	6	yes	RPL7	P18124	Hondius 2021	AD / C	Down	1	0	0	Hippocampus
...	6	yes	UQCRFS1	P47985	Drummond 2020	AD	Present	1	0	0	Hippocampus
...	6	yes	VDAC1	P21796	Drummond 2020	AD	Present	1	0	0	Hippocampus
...	6	yes	XRCC5	P13010	Drummond 2020	AD	Present	1	0	0	Hippocampus
...	5	yes	COX4I1	P13073	Drummond 2020	AD	Present	1	0	0	Hippocampus
...	5	yes	ECHS1	P30084	Drummond 2020	AD	Present	1	0	0	Hippocampus
...	5	yes	GDI1	P31150	Drummond 2020	AD	Present	1	0	0	Hippocampus
...	5	yes	PGRMC1	Q6IB11	Drummond 2020	AD	Present	1	0	0	Hippocampus
...	5	yes	PSMB5	P28074	Drummond 2020	AD	Present	1	0	0	Hippocampus
...	5	yes	RAB7A	P51149	Drummond 2020	AD	Present	1	0	0	Hippocampus
...	4	yes	CANX	P27824	Drummond 2020	AD	Present	1	0	0	Hippocampus
...	4	yes	DCTN2	V9HW58	Drummond 2020	AD	Present	1	0	0	Hippocampus
...	4	yes	GOT1	P17174	Drummond 2020	AD	Present	1	0	0	Hippocampus
...	4	yes	RPL7A	P62424	Drummond 2020	AD	Present	1	0	0	Hippocampus
...	4	yes	RPS7	P62081	Drummond 2020	AD	Present	1	0	0	Hippocampus
...	4	yes	USP5	P45974	Drummond 2020	AD	Present	1	0	0	Hippocampus
...	3	yes	PRKDC	P78527	Drummond 2020	AD	Present	1	0	0	Hippocampus
...	2	yes	NME2	Q6FHN3	Drummond 2020	AD	Present	1	0	0	Hippocampus
...	1	yes	AARS	P49588	Drummond 2020	AD	Present	1	0	0	Hippocampus
...	1	yes	ATP5D	P30049	Drummond 2020	AD	Present	1	0	0	Hippocampus
...	1	yes	ATP5L	O75964	Drummond 2020	AD	Present	1	0	0	Hippocampus
...	1	yes	ATP5O	P48047	Drummond 2020	AD	Present	1	0	0	Hippocampus
