# Supplementary material for: Proteome Signature of Alzheimer-Like Phenotypes in Frontal Cortices From Young and Old Individuals With Down Syndrome
Source: Mol Neurobiol. 2025 Nov 21;63(1):126. doi: 10.1007/s12035-025-05432-0 (PMC12638384; doi:10.1007/s12035-025-05432-0)
Supplement: Supplementary file 17 — (XLSX 165 KB) [file 12035_2025_5432_MOESM17_ESM.xlsx]

## Sheet: Novel vs. Confirmed
supplementary table 18
Common identifiacation between DSAD vs CTRO data and data from the NeuroPro database reporting identification from proteomics studies performed in AD samples at differnts stages
Novel		confirmed
Q9Y241		Q9UMF0
Q8N169		Q9H4G0
Q9Y2D4		Q9UN86
V9HWC3		Q9Y2Q0
B2RCH4		Q9UM19
Q96IA0		Q9Y285
Q96KX6		Q9Y277
B0YJA4		P08559
B3KX11		P09471
B3KRC4		Q8N1G4
V9HW37		Q9UPR5
B3KXH0		Q9NRW1
V9HW31		Q9Y2A7
Q86X89		Q9UQM7
Q8IY73		P07954
Q86YI5		P09104
Q5JR94		P11498
Q8IW54		P0DP23
B2RB89		P11166
Q6AWC5		P08574
Q8IW76		P12235
V9HW44		Q9Y2J2
Q9Y4T0		Q9UQ03
V9HVY1		Q9UPV7
Q6AHX3		B2ZZ89
P0DP24		Q9Y2J8
Q5JPJ8		P10915
E9KL48		A8CDT9
Q9Y496		P11233
A8K7J7		P07947
B7Z766		P11142
Q7LDD5		Q8N126
B7Z7Z1		P11177
B4E3E9		P08133
B7Z661		V9HWC2
E9KL44		P10636
A8K3L7		Q8IXJ6
Q86VG2		P09936
Q86ST5		P09497
B3KU66		Q8IWE0
Q86TZ5		Q9Y2I8
B3KP89		P11279
Q6IBA0		P10809
Q59HG8		P10599
Q6IBH0		P09669
Q6ZT60		P10412
Q5U0I6		P09622
Q7Z4P3		P61106
A8K161		P11586
Q5VZX0		P08247
Q7Z376		P09543
Q6PJD3		Q8IVD9
Q6U7G8		Q8N111
Q6PEJ8		Q9UPY8
Q5TZC3		P08758
Q7GXY9		P10606
Q6TCH8		P52565
Q6MZF9		P07355
Q5T0G8		P10114
Q59FZ8		P07737
Q5GAN6		P11137
Q59H77		P10515
Q53XL8		P55809
Q6NVJ2		P07602
B2RAH7		P09493
Q54A51		P09417
Q53Z07		P0DP25
Q5ST80		P08195
Q6NYC5		P07237
B2R644		V9HW58
Q6IPS9		P08238
Q59GX2		V9HW43
Q6IN67		P07195
Q53YK7		Q86Y82
P51665		P11216
B3KUV5		P07099
P12074		P13010
A8K761		P56134
A8K401		P17677
B1AKZ4		P60842
B3KXY9		Q86VP6
B3KPZ0		P19022
A8K7B7		P55327
B3KWD0		P16435
B3KTS5		Q7Z6L0
A4QPA9		Q7Z4S6
B4DYR6		P55060
B4E1W8		P14136
B3KY43		Q6IBR2
A4D0V4		P20618
B4E006		P16104
A3RJH1		P16070
A4D2P1		Q7Z4W1
A3R0T8		A8K9L3
B4DDQ8		Q6IB54
A4D1U5		Q69YW2
		Q15102
		Q66LE6
		A7E2E4
		Q6IB11
		Q7Z3B1
		Q6YN16
		P60174
		P20916
		Q59FD4
		Q5U058
		Q7L099
		Q6UWR7
		Q5TZZ9
		P60033
		P19404
		P55084
		Q6NVI1
		P14406
		P54289
		Q7L0J3
		Q6NZ59
		Q7L1I2
		Q6PIU2
		P51674
		Q5QNW6
		P14415
		P13489
		P12277
		P51649
		Q15286
		P13987
		Q5T0D9
		Q5U077
		P53396
		B0ZBD0
		Q08722
		Q53YD7
		Q53X12
		Q53TN4
		Q53SS8
		P62820
		B2R4R0
		P18859
		Q5SSJ5
		P61026
		P61019
		P60201
		P59768
		P55786
		P55209
		P55087
		P17600
		P51991
		P55072
		P18507
		P53680
		P53597
		P52943
		P54709
		P52306
		P15880
		P52209
		P59190
		P55290
		P61020
		P36957
		P19525
		P51149
		P17174
		P19086
		P19367
		P20674
		P20336
		P17980
		P18669
		P51970
		P16152
		P15104
		P18124
		P21926
		P17302
		P14618
		P14550
		P20020
		P13645
		P13639
		P13611
		P14927
		P13591
		P13073
		P13473
		A8YXX4
		A5YM72

## Sheet: DSAD overlap with ALL proteins
TL;DR	Score	In Query?	Gene	Protein	ShortRef	Condition	Direction	NFT	Plaque	CAA	Locations
		yes
-->	31	yes	GFAP
...	31	yes	GFAP	P14136	Johnson 2020	PCL / C	Up	0	0	0	Frontal Cortex
...	31	yes	GFAP	P14136	Drummond 2020	AD	Present	1	0	0	Hippocampus
...	31	yes	GFAP	P14136	Stepler 2020	AD / C	Up	0	0	0	Hippocampus
...	31	yes	GFAP	P14136	Wang 2020	AD / C	Up	0	0	0	Frontal Cortex
...	31	yes	GFAP	P14136	Ping 2020	AD / C	Up	0	0	0	Frontal Cortex
...	31	yes	GFAP	P14136	Musunuri 2014	AD / C	Up	0	0	0	Temporal Cortex
...	31	yes	GFAP	P14136	Dai 2018	AD / C	Up	0	0	0	Frontal Cortex
...	31	yes	GFAP	P14136	Liao 2004	AD / C	Up	0	1	0	Frontal Cortex
...	31	yes	GFAP	P14136	Wingo 2020	AD / C	Up	0	0	0	Frontal Cortex
...	31	yes	GFAP	P14136	Ho Kim 2015	AD / C	Up	0	0	0	Hippocampus
...	31	yes	GFAP	P14136	Zellner 2022	AD	Up	0	0	1	Parietal Cortex
...	31	yes	GFAP	P14136	Drummond 2022	AD	Present	0	1	0	Hippocampus
...	31	yes	GFAP	P14136	Astillero-Lopez 2022	AD / C	Up	0	0	0	Entorhinal Cortex
...	31	yes	GFAP	P14136	Hondius 2016	AD / C	Up	0	0	0	Hippocampus
...	31	yes	GFAP	P14136	Drummond 2017	AD	Present	0	1	0	Hippocampus
...	31	yes	GFAP	P14136	Mendonca 2019	MCI / C	Up	0	0	0	Entorhinal Cortex
...	31	yes	GFAP	P14136	Mendonca 2019	AD / C	Up	0	0	0	Entorhinal Cortex
...	31	yes	GFAP	P14136	Mendonca 2019	AD / C	Up	0	0	0	Parahippocampal Cortex
...	31	yes	GFAP	P14136	Mendonca 2019	MCI / C	Up	0	0	0	Frontal Cortex
...	31	yes	GFAP	P14136	Mendonca 2019	AD / C	Up	0	0	0	Frontal Cortex
-->	27	yes	HSPB1
...	27	yes	HSPB1	V9HW43	Drummond 2020	AD	Present	1	0	0	Hippocampus
-->	25	yes	CD44
...	25	yes	CD44	P16070	Xu 2019	AD / C	Up	0	0	0	Cingulate Gyrus
...	25	yes	CD44	P16070	Xu 2019	AD / C	Up	0	0	0	Cerebellum
...	25	yes	CD44	P16070	Johnson 2020	AD / C	Up	0	0	0	Frontal Cortex
...	25	yes	CD44	P16070	Johnson 2020	PCL / C	Up	0	0	0	Frontal Cortex
...	25	yes	CD44	P16070	Higginbotham 2020	AD / C	Up	0	0	0	Frontal Cortex
...	25	yes	CD44	P16070	Stepler 2020	AD / C	Up	0	0	0	Hippocampus
...	25	yes	CD44	P16070	Wang 2020	AD / C	Up	0	0	0	Frontal Cortex
...	25	yes	CD44	P16070	Xiong 2019	AD / C	Up	0	1	0	Hippocampus
...	25	yes	CD44	P16070	Ping 2020	AD / C	Up	0	0	0	Frontal Cortex
...	25	yes	CD44	P16070	McKetney 2019	AD / C	Up	0	0	0	Entorhinal Cortex
...	25	yes	CD44	P16070	Wingo 2020	AD / C	Up	0	0	0	Frontal Cortex
...	25	yes	CD44	P16070	Zellner 2022	AD / C	Up	0	0	0	Parietal Cortex
...	25	yes	CD44	P16070	Zellner 2022	AD	Up	0	0	1	Parietal Cortex
...	25	yes	CD44	P16070	Johnson 2022	AD / C	Up	0	0	0	Frontal Cortex
...	25	yes	CD44	P16070	Johnson 2022	PCL / C	Up	0	0	0	Frontal Cortex
...	25	yes	CD44	P16070	Drummond 2022	AD	Up	0	1	0	Hippocampus
...	25	yes	CD44	P16070	Astillero-Lopez 2022	AD / C	Up	0	0	0	Entorhinal Cortex
...	25	yes	CD44	P16070	Hondius 2016	AD / C	Up	0	0	0	Hippocampus
...	25	yes	CD44	P16070	Johnson 2018	AD / C	Up	0	0	0	Frontal Cortex
...	25	yes	CD44	P16070	Mendonca 2019	AD / C	Up	0	0	0	Parahippocampal Cortex
...	25	yes	CD44	P16070	Mendonca 2019	AD / C	Up	0	0	0	Frontal Cortex
...	25	yes	CD44	P16070	Xu 2019	AD / C	Up	0	0	0	Hippocampus
...	25	yes	CD44	P16070	Xu 2019	AD / C	Up	0	0	0	Entorhinal Cortex
-->	19	yes	PADI2
...	19	yes	PADI2	Q9Y2J8	Xu 2019	AD / C	Up	0	0	0	Cingulate Gyrus
...	19	yes	PADI2	Q9Y2J8	Johnson 2020	AD / C	Up	0	0	0	Frontal Cortex
...	19	yes	PADI2	Q9Y2J8	Johnson 2020	PCL / C	Up	0	0	0	Frontal Cortex
...	19	yes	PADI2	Q9Y2J8	Higginbotham 2020	AD / C	Up	0	0	0	Frontal Cortex
...	19	yes	PADI2	Q9Y2J8	Stepler 2020	AD / C	Up	0	0	0	Hippocampus
...	19	yes	PADI2	Q9Y2J8	Ping 2020	AD / C	Up	0	0	0	Frontal Cortex
...	19	yes	PADI2	Q9Y2J8	Andreev 2012	AD / C	Up	0	0	0	Temporal Cortex
...	19	yes	PADI2	Q9Y2J8	Wingo 2020	AD / C	Up	0	0	0	Frontal Cortex
...	19	yes	PADI2	Q9Y2J8	Zellner 2022	AD	Up	0	0	1	Parietal Cortex
...	19	yes	PADI2	Q9Y2J8	Johnson 2022	AD / C	Up	0	0	0	Frontal Cortex
...	19	yes	PADI2	Q9Y2J8	Johnson 2022	PCL / C	Up	0	0	0	Frontal Cortex
...	19	yes	PADI2	Q9Y2J8	Drummond 2022	AD	Present	0	1	0	Hippocampus
...	19	yes	PADI2	Q9Y2J8	Hondius 2016	AD / C	Up	0	0	0	Hippocampus
...	19	yes	PADI2	Q9Y2J8	Johnson 2018	AD / C	Up	0	0	0	Frontal Cortex
...	19	yes	PADI2	Q9Y2J8	Johnson 2018	PCL / C	Up	0	0	0	Frontal Cortex
...	19	yes	PADI2	Q9Y2J8	Seyfried 2017	AD / C	Up	0	0	0	Frontal Cortex
...	19	yes	PADI2	Q9Y2J8	Seyfried 2017	AD / C	Up	0	0	0	Precuneus
...	19	yes	PADI2	Q9Y2J8	Drummond 2017	AD	Present	0	1	0	Hippocampus
...	19	yes	PADI2	Q9Y2J8	Xu 2019	AD / C	Up	0	0	0	Hippocampus
-->	18	yes	ANXA1
...	18	yes	ANXA1	Q5TZZ9	Drummond 2020	AD	Present	1	0	0	Hippocampus
-->	17	yes	ANXA5
...	17	yes	ANXA5	P08758	Xu 2019	AD / C	Up	0	0	0	Motor Cortex
...	17	yes	ANXA5	P08758	Xu 2019	AD / C	Up	0	0	0	Sensory Cortex
...	17	yes	ANXA5	P08758	Muraoka 2020	AD / C	Up	0	0	0	Frontal Cortex
...	17	yes	ANXA5	P08758	Johnson 2020	AD / C	Up	0	0	0	Frontal Cortex
...	17	yes	ANXA5	P08758	Stepler 2020	AD / C	Up	0	0	0	Hippocampus
...	17	yes	ANXA5	P08758	Andreev 2012	AD / C	Up	0	0	0	Temporal Cortex
...	17	yes	ANXA5	P08758	Zellner 2022	AD / C	Up	0	0	0	Parietal Cortex
...	17	yes	ANXA5	P08758	Johnson 2022	AD / C	Up	0	0	0	Frontal Cortex
...	17	yes	ANXA5	P08758	Drummond 2022	AD	Present	0	1	0	Hippocampus
...	17	yes	ANXA5	P08758	Astillero-Lopez 2022	AD / C	Up	0	0	0	Entorhinal Cortex
...	17	yes	ANXA5	P08758	Hondius 2016	AD / C	Up	0	0	0	Hippocampus
...	17	yes	ANXA5	P08758	Johnson 2018	AD / C	Up	0	0	0	Frontal Cortex
...	17	yes	ANXA5	P08758	Seyfried 2017	AD / C	Up	0	0	0	Frontal Cortex
...	17	yes	ANXA5	P08758	Seyfried 2017	AD / C	Up	0	0	0	Precuneus
...	17	yes	ANXA5	P08758	Zhang 2018	AD / C	Up	0	0	0	Frontal Cortex
...	17	yes	ANXA5	P08758	Drummond 2017	AD	Present	0	1	0	Hippocampus
...	17	yes	ANXA5	P08758	Xu 2019	AD / C	Up	0	0	0	Hippocampus
-->	17	yes	GJA1
...	17	yes	GJA1	P17302	Xu 2019	AD / C	Up	0	0	0	Cingulate Gyrus
...	17	yes	GJA1	P17302	Xu 2019	AD / C	Up	0	0	0	Motor Cortex
...	17	yes	GJA1	P17302	Muraoka 2020	AD / C	Up	0	0	0	Frontal Cortex
...	17	yes	GJA1	P17302	Johnson 2020	AD / C	Up	0	0	0	Frontal Cortex
...	17	yes	GJA1	P17302	Higginbotham 2020	AD / C	Up	0	0	0	Frontal Cortex
...	17	yes	GJA1	P17302	Stepler 2020	AD / C	Up	0	0	0	Hippocampus
...	17	yes	GJA1	P17302	Ping 2020	AD / C	Up	0	0	0	Frontal Cortex
...	17	yes	GJA1	P17302	Dai 2018	AD / C	Up	0	0	0	Frontal Cortex
...	17	yes	GJA1	P17302	Johnson 2022	AD / C	Up	0	0	0	Frontal Cortex
...	17	yes	GJA1	P17302	Drummond 2022	AD	Present	0	1	0	Hippocampus
...	17	yes	GJA1	P17302	Hondius 2016	AD / C	Up	0	0	0	Hippocampus
...	17	yes	GJA1	P17302	Johnson 2018	AD / C	Up	0	0	0	Frontal Cortex
...	17	yes	GJA1	P17302	Seyfried 2017	AD / C	Up	0	0	0	Frontal Cortex
...	17	yes	GJA1	P17302	Seyfried 2017	AD / C	Up	0	0	0	Precuneus
...	17	yes	GJA1	P17302	Drummond 2017	AD	Present	0	1	0	Hippocampus
...	17	yes	GJA1	P17302	Xu 2019	AD / C	Up	0	0	0	Hippocampus
...	17	yes	GJA1	P17302	Xu 2019	AD / C	Up	0	0	0	Entorhinal Cortex
-->	17	yes	VCAN
...	17	yes	VCAN	P13611	Johnson 2020	AD / C	Up	0	0	0	Frontal Cortex
...	17	yes	VCAN	P13611	Ping 2020	AD / C	Up	0	0	0	Frontal Cortex
...	17	yes	VCAN	P13611	Wingo 2020	AD / C	Up	0	0	0	Frontal Cortex
...	17	yes	VCAN	P13611	Ho Kim 2015	AD / C	Up	0	0	0	Hippocampus
...	17	yes	VCAN	P13611	Ho Kim 2015	AD / C	Down	0	0	0	Hippocampus
...	17	yes	VCAN	P13611	Johnson 2022	AD / C	Up	0	0	0	Frontal Cortex
...	17	yes	VCAN	P13611	Drummond 2022	AD	Present	0	1	0	Hippocampus
...	17	yes	VCAN	P13611	Astillero-Lopez 2022	AD / C	Up	0	0	0	Entorhinal Cortex
...	17	yes	VCAN	P13611	Hondius 2016	AD / C	Up	0	0	0	Hippocampus
...	17	yes	VCAN	P13611	Hales 2016	MCI / C	Down	0	0	0	Frontal Cortex
...	17	yes	VCAN	P13611	Hales 2016	PCL / C	Down	0	0	0	Frontal Cortex
...	17	yes	VCAN	P13611	Mendonca 2019	AD / C	Up	0	0	0	Parahippocampal Cortex
...	17	yes	VCAN	P13611	Mendonca 2019	AD / C	Up	0	0	0	Frontal Cortex
-->	16	yes	MAPT
...	16	yes	MAPT	P10636	Xu 2019	AD / C	Up	0	0	0	Cerebellum
...	16	yes	MAPT	P10636	Johnson 2020	AD / C	Up	0	0	0	Frontal Cortex
...	16	yes	MAPT	P10636	Drummond 2020	AD	Present	1	0	0	Hippocampus
...	16	yes	MAPT	P10636	Higginbotham 2020	AD / C	Up	0	0	0	Frontal Cortex
...	16	yes	MAPT	P10636	Ping 2020	AD / C	Up	0	0	0	Frontal Cortex
...	16	yes	MAPT	P10636	Li 2021	AD / C	Up	0	0	0	Occipital Cortex
...	16	yes	MAPT	P10636	Donovan 2012	AD / C	Up	0	0	0	Frontal Cortex
...	16	yes	MAPT	P10636	Liao 2004	AD / C	Up	0	1	0	Frontal Cortex
...	16	yes	MAPT	P10636	Hondius 2021	AD / C	Up	1	0	0	Hippocampus
...	16	yes	MAPT	P10636	Zellner 2022	AD / C	Up	0	0	0	Parietal Cortex
...	16	yes	MAPT	P10636	Johnson 2022	AD / C	Up	0	0	0	Frontal Cortex
...	16	yes	MAPT	P10636	Drummond 2022	AD	Present	0	1	0	Hippocampus
...	16	yes	MAPT	P10636	Hondius 2016	AD / C	Up	0	0	0	Hippocampus
...	16	yes	MAPT	P10636	Hales 2016	AD / C	Up	0	0	0	Frontal Cortex
...	16	yes	MAPT	P10636	Johnson 2018	AD / C	Up	0	0	0	Frontal Cortex
...	16	yes	MAPT	P10636	Drummond 2017	AD	Present	0	1	0	Hippocampus
-->	16	yes	UCHL1
...	16	yes	UCHL1	P09936	Xu 2019	AD / C	Down	0	0	0	Cingulate Gyrus
...	16	yes	UCHL1	P09936	Xu 2019	AD / C	Down	0	0	0	Motor Cortex
...	16	yes	UCHL1	P09936	Li 2021	AD / C	Down	0	0	0	Occipital Cortex
...	16	yes	UCHL1	P09936	Donovan 2012	AD / C	Up	0	0	0	Frontal Cortex
...	16	yes	UCHL1	P09936	Sweet 2016	AD / C	Down	0	0	0	Entorhinal Cortex
...	16	yes	UCHL1	P09936	Ho Kim 2015	AD / C	Down	0	0	0	Hippocampus
...	16	yes	UCHL1	P09936	Carlyle 2021	AD / C	Up	0	0	0	Parietal Cortex
...	16	yes	UCHL1	P09936	Ojo 2021b	AD / C	Up	0	0	0	Frontal Cortex
...	16	yes	UCHL1	P09936	Zellner 2022	AD / C	Up	0	0	0	Parietal Cortex
...	16	yes	UCHL1	P09936	Zellner 2022	AD	Up	0	0	1	Parietal Cortex
...	16	yes	UCHL1	P09936	Drummond 2022	AD	Present	0	1	0	Hippocampus
...	16	yes	UCHL1	P09936	Zhang 2018	AD / C	Down	0	0	0	Frontal Cortex
...	16	yes	UCHL1	P09936	Drummond 2017	AD	Present	0	1	0	Hippocampus
...	16	yes	UCHL1	P09936	Xu 2019	AD / C	Down	0	0	0	Hippocampus
...	16	yes	UCHL1	P09936	Xu 2019	AD / C	Down	0	0	0	Entorhinal Cortex
-->	15	yes	ANXA2
...	15	yes	ANXA2	P07355	Xu 2019	AD / C	Up	0	0	0	Cingulate Gyrus
...	15	yes	ANXA2	P07355	Xu 2019	AD / C	Up	0	0	0	Motor Cortex
...	15	yes	ANXA2	P07355	Muraoka 2020	AD / C	Up	0	0	0	Frontal Cortex
...	15	yes	ANXA2	P07355	Johnson 2020	AD / C	Up	0	0	0	Frontal Cortex
...	15	yes	ANXA2	P07355	McKetney 2019	AD / C	Up	0	0	0	Entorhinal Cortex
...	15	yes	ANXA2	P07355	Zellner 2022	AD / C	Down	0	0	0	Parietal Cortex
...	15	yes	ANXA2	P07355	Drummond 2022	AD	Present	0	1	0	Hippocampus
...	15	yes	ANXA2	P07355	Astillero-Lopez 2022	AD / C	Up	0	0	0	Entorhinal Cortex
...	15	yes	ANXA2	P07355	Hondius 2016	AD / C	Up	0	0	0	Hippocampus
...	15	yes	ANXA2	P07355	Drummond 2017	AD	Present	0	1	0	Hippocampus
...	15	yes	ANXA2	P07355	Mendonca 2019	MCI / C	Up	0	0	0	Entorhinal Cortex
...	15	yes	ANXA2	P07355	Mendonca 2019	AD / C	Up	0	0	0	Entorhinal Cortex
...	15	yes	ANXA2	P07355	Xu 2019	AD / C	Up	0	0	0	Hippocampus
...	15	yes	ANXA2	P07355	Xu 2019	AD / C	Up	0	0	0	Entorhinal Cortex
-->	14	yes	AQP4
...	14	yes	AQP4	P55087	Xu 2019	AD / C	Up	0	0	0	Sensory Cortex
...	14	yes	AQP4	P55087	Xu 2019	AD / C	Up	0	0	0	Cerebellum
...	14	yes	AQP4	P55087	Muraoka 2020	AD / C	Up	0	0	0	Frontal Cortex
...	14	yes	AQP4	P55087	McKetney 2019	AD / C	Up	0	0	0	Entorhinal Cortex
...	14	yes	AQP4	P55087	Andreev 2012	AD / C	Up	0	0	0	Temporal Cortex
...	14	yes	AQP4	P55087	Johnson 2022	AD / C	Up	0	0	0	Frontal Cortex
...	14	yes	AQP4	P55087	Drummond 2022	AD	Present	0	1	0	Hippocampus
...	14	yes	AQP4	P55087	Astillero-Lopez 2022	AD / C	Up	0	0	0	Entorhinal Cortex
...	14	yes	AQP4	P55087	Hondius 2016	AD / C	Up	0	0	0	Hippocampus
...	14	yes	AQP4	P55087	Mendonca 2019	MCI / C	Up	0	0	0	Temporal Cortex
...	14	yes	AQP4	P55087	Xu 2019	AD / C	Up	0	0	0	Hippocampus
...	14	yes	AQP4	P55087	Xu 2019	AD / C	Up	0	0	0	Entorhinal Cortex
-->	14	yes	DPP6
...	14	yes	DPP6	A7E2E4	Hales 2016	MCI / C	Up	0	0	0	Frontal Cortex
-->	14	yes	MAP2
...	14	yes	MAP2	P11137	Xu 2019	AD / C	Down	0	0	0	Cingulate Gyrus
...	14	yes	MAP2	P11137	Muraoka 2020	AD / C	Down	0	0	0	Frontal Cortex
...	14	yes	MAP2	P11137	Johnson 2020	AD / C	Down	0	0	0	Frontal Cortex
...	14	yes	MAP2	P11137	Stepler 2020	AD / C	Down	0	0	0	Hippocampus
...	14	yes	MAP2	P11137	Wang 2020	AD / C	Down	0	0	0	Frontal Cortex
...	14	yes	MAP2	P11137	Wingo 2020	AD / C	Down	0	0	0	Frontal Cortex
...	14	yes	MAP2	P11137	Sweet 2016	AD / C	Down	0	0	0	Entorhinal Cortex
...	14	yes	MAP2	P11137	Drummond 2022	AD	Present	0	1	0	Hippocampus
...	14	yes	MAP2	P11137	Drummond 2017	AD	Present	0	1	0	Hippocampus
...	14	yes	MAP2	P11137	Mendonca 2019	AD / C	Down	0	0	0	Parahippocampal Cortex
...	14	yes	MAP2	P11137	Mendonca 2019	MCI / C	Down	0	0	0	Temporal Cortex
...	14	yes	MAP2	P11137	Mendonca 2019	AD / C	Down	0	0	0	Temporal Cortex
-->	14	yes	RAB3A
...	14	yes	RAB3A	P20336	Xu 2019	AD / C	Up	0	0	0	Cerebellum
...	14	yes	RAB3A	P20336	Johnson 2020	AD / C	Down	0	0	0	Frontal Cortex
...	14	yes	RAB3A	P20336	Johnson 2020	PCL / C	Down	0	0	0	Frontal Cortex
...	14	yes	RAB3A	P20336	Stepler 2020	AD / C	Down	0	0	0	Hippocampus
...	14	yes	RAB3A	P20336	Li 2021	AD / C	Up	0	0	0	Occipital Cortex
...	14	yes	RAB3A	P20336	Sweet 2016	AD / C	Down	0	0	0	Entorhinal Cortex
...	14	yes	RAB3A	P20336	Johnson 2022	AD / C	Down	0	0	0	Frontal Cortex
...	14	yes	RAB3A	P20336	Drummond 2022	AD	Present	0	1	0	Hippocampus
...	14	yes	RAB3A	P20336	Astillero-Lopez 2022	AD / C	Down	0	0	0	Entorhinal Cortex
...	14	yes	RAB3A	P20336	Hondius 2016	AD / C	Down	0	0	0	Hippocampus
...	14	yes	RAB3A	P20336	Seyfried 2017	AD / C	Down	0	0	0	Frontal Cortex
...	14	yes	RAB3A	P20336	Seyfried 2017	PCL / C	Down	0	0	0	Frontal Cortex
...	14	yes	RAB3A	P20336	Drummond 2017	AD	Present	0	1	0	Hippocampus
-->	14	yes	RAP1GDS1
...	14	yes	RAP1GDS1	P52306	Xu 2019	AD / C	Down	0	0	0	Cingulate Gyrus
...	14	yes	RAP1GDS1	P52306	Xu 2019	AD / C	Down	0	0	0	Motor Cortex
...	14	yes	RAP1GDS1	P52306	Xu 2019	AD / C	Down	0	0	0	Sensory Cortex
...	14	yes	RAP1GDS1	P52306	Xu 2019	AD / C	Down	0	0	0	Cerebellum
...	14	yes	RAP1GDS1	P52306	Zellner 2022	AD / C	Up	0	0	0	Parietal Cortex
...	14	yes	RAP1GDS1	P52306	Johnson 2022	AD / C	Down	0	0	0	Frontal Cortex
...	14	yes	RAP1GDS1	P52306	Drummond 2022	AD	Present	0	1	0	Hippocampus
...	14	yes	RAP1GDS1	P52306	Astillero-Lopez 2022	AD / C	Down	0	0	0	Entorhinal Cortex
...	14	yes	RAP1GDS1	P52306	Zhang 2018	AD / C	Down	0	0	0	Frontal Cortex
...	14	yes	RAP1GDS1	P52306	Drummond 2017	AD	Present	0	1	0	Hippocampus
...	14	yes	RAP1GDS1	P52306	Xu 2019	AD / C	Down	0	0	0	Hippocampus
...	14	yes	RAP1GDS1	P52306	Xu 2019	AD / C	Down	0	0	0	Entorhinal Cortex
-->	14	yes	SUCLG1
...	14	yes	SUCLG1	P53597	Xu 2019	AD / C	Down	0	0	0	Cingulate Gyrus
...	14	yes	SUCLG1	P53597	Xu 2019	AD / C	Down	0	0	0	Motor Cortex
...	14	yes	SUCLG1	P53597	Xu 2019	AD / C	Down	0	0	0	Sensory Cortex
...	14	yes	SUCLG1	P53597	Xu 2019	AD / C	Down	0	0	0	Cerebellum
...	14	yes	SUCLG1	P53597	Johnson 2020	AD / C	Down	0	0	0	Frontal Cortex
...	14	yes	SUCLG1	P53597	Wingo 2020	AD / C	Down	0	0	0	Frontal Cortex
...	14	yes	SUCLG1	P53597	Sweet 2016	AD / C	Down	0	0	0	Entorhinal Cortex
...	14	yes	SUCLG1	P53597	Johnson 2022	AD / C	Down	0	0	0	Frontal Cortex
...	14	yes	SUCLG1	P53597	Drummond 2022	AD	Present	0	1	0	Hippocampus
...	14	yes	SUCLG1	P53597	Astillero-Lopez 2022	AD / C	Down	0	0	0	Entorhinal Cortex
...	14	yes	SUCLG1	P53597	Zhang 2018	AD / C	Down	0	0	0	Frontal Cortex
...	14	yes	SUCLG1	P53597	Drummond 2017	AD	Present	0	1	0	Hippocampus
...	14	yes	SUCLG1	P53597	Xu 2019	AD / C	Down	0	0	0	Hippocampus
...	14	yes	SUCLG1	P53597	Xu 2019	AD / C	Down	0	0	0	Entorhinal Cortex
-->	13	yes	ARHGDIA
...	13	yes	ARHGDIA	P52565	Johnson 2020	AD / C	Down	0	0	0	Frontal Cortex
...	13	yes	ARHGDIA	P52565	Zellner 2022	AD / C	Up	0	0	0	Parietal Cortex
...	13	yes	ARHGDIA	P52565	Zellner 2022	AD	Up	0	0	1	Parietal Cortex
...	13	yes	ARHGDIA	P52565	Johnson 2022	AD / C	Down	0	0	0	Frontal Cortex
...	13	yes	ARHGDIA	P52565	Drummond 2022	AD	Present	0	1	0	Hippocampus
...	13	yes	ARHGDIA	P52565	Astillero-Lopez 2022	AD / C	Down	0	0	0	Entorhinal Cortex
...	13	yes	ARHGDIA	P52565	Hondius 2016	AD / C	Up	0	0	0	Hippocampus
...	13	yes	ARHGDIA	P52565	Johnson 2018	AD / C	Down	0	0	0	Frontal Cortex
...	13	yes	ARHGDIA	P52565	Drummond 2017	AD	Present	0	1	0	Hippocampus
...	13	yes	ARHGDIA	P52565	Xu 2019	AD / C	Down	0	0	0	Hippocampus
...	13	yes	ARHGDIA	P52565	Xu 2019	AD / C	Down	0	0	0	Entorhinal Cortex
-->	13	yes	MAPRE3
...	13	yes	MAPRE3	Q9UPY8	Xu 2019	AD / C	Down	0	0	0	Cingulate Gyrus
...	13	yes	MAPRE3	Q9UPY8	Xu 2019	AD / C	Down	0	0	0	Motor Cortex
...	13	yes	MAPRE3	Q9UPY8	Xu 2019	AD / C	Down	0	0	0	Sensory Cortex
...	13	yes	MAPRE3	Q9UPY8	Johnson 2020	AD / C	Down	0	0	0	Frontal Cortex
...	13	yes	MAPRE3	Q9UPY8	Johnson 2022	AD / C	Down	0	0	0	Frontal Cortex
...	13	yes	MAPRE3	Q9UPY8	Drummond 2022	AD	Present	0	1	0	Hippocampus
...	13	yes	MAPRE3	Q9UPY8	Hondius 2016	AD / C	Down	0	0	0	Hippocampus
...	13	yes	MAPRE3	Q9UPY8	Johnson 2018	AD / C	Down	0	0	0	Frontal Cortex
...	13	yes	MAPRE3	Q9UPY8	Seyfried 2017	AD / C	Down	0	0	0	Frontal Cortex
...	13	yes	MAPRE3	Q9UPY8	Zhang 2018	AD / C	Down	0	0	0	Frontal Cortex
...	13	yes	MAPRE3	Q9UPY8	Drummond 2017	AD	Present	0	1	0	Hippocampus
...	13	yes	MAPRE3	Q9UPY8	Xu 2019	AD / C	Down	0	0	0	Hippocampus
...	13	yes	MAPRE3	Q9UPY8	Xu 2019	AD / C	Down	0	0	0	Entorhinal Cortex
-->	13	yes	OXCT1
...	13	yes	OXCT1	P55809	Xu 2019	AD / C	Down	0	0	0	Cingulate Gyrus
...	13	yes	OXCT1	P55809	Xu 2019	AD / C	Down	0	0	0	Motor Cortex
...	13	yes	OXCT1	P55809	Xu 2019	AD / C	Down	0	0	0	Sensory Cortex
...	13	yes	OXCT1	P55809	Xu 2019	AD / C	Down	0	0	0	Cerebellum
...	13	yes	OXCT1	P55809	Johnson 2022	AD / C	Down	0	0	0	Frontal Cortex
...	13	yes	OXCT1	P55809	Drummond 2022	AD	Present	0	1	0	Hippocampus
...	13	yes	OXCT1	P55809	Astillero-Lopez 2022	AD / C	Down	0	0	0	Entorhinal Cortex
...	13	yes	OXCT1	P55809	Seyfried 2017	AD / C	Down	0	0	0	Frontal Cortex
...	13	yes	OXCT1	P55809	Drummond 2017	AD	Present	0	1	0	Hippocampus
...	13	yes	OXCT1	P55809	Mendonca 2019	AD / C	Down	0	0	0	Parahippocampal Cortex
...	13	yes	OXCT1	P55809	Xu 2019	AD / C	Down	0	0	0	Hippocampus
...	13	yes	OXCT1	P55809	Xu 2019	AD / C	Down	0	0	0	Entorhinal Cortex
-->	13	yes	PGD
...	13	yes	PGD	P52209	Xu 2019	AD / C	Up	0	0	0	Cingulate Gyrus
...	13	yes	PGD	P52209	Johnson 2020	AD / C	Up	0	0	0	Frontal Cortex
...	13	yes	PGD	P52209	Musunuri 2014	AD / C	Up	0	0	0	Temporal Cortex
...	13	yes	PGD	P52209	Wingo 2020	AD / C	Up	0	0	0	Frontal Cortex
...	13	yes	PGD	P52209	Johnson 2022	AD / C	Up	0	0	0	Frontal Cortex
...	13	yes	PGD	P52209	Johnson 2022	PCL / C	Up	0	0	0	Frontal Cortex
...	13	yes	PGD	P52209	Drummond 2022	AD	Present	0	1	0	Hippocampus
...	13	yes	PGD	P52209	Johnson 2018	AD / C	Up	0	0	0	Frontal Cortex
...	13	yes	PGD	P52209	Seyfried 2017	AD / C	Up	0	0	0	Precuneus
...	13	yes	PGD	P52209	Drummond 2017	AD	Present	0	1	0	Hippocampus
...	13	yes	PGD	P52209	Xu 2019	AD / C	Up	0	0	0	Hippocampus
...	13	yes	PGD	P52209	Xu 2019	AD / C	Up	0	0	0	Entorhinal Cortex
-->	12	yes	DLAT
...	12	yes	DLAT	P10515	Xu 2019	AD / C	Down	0	0	0	Cingulate Gyrus
...	12	yes	DLAT	P10515	Xu 2019	AD / C	Down	0	0	0	Cerebellum
...	12	yes	DLAT	P10515	Johnson 2020	AD / C	Down	0	0	0	Frontal Cortex
...	12	yes	DLAT	P10515	Donovan 2012	AD / C	Down	0	0	0	Frontal Cortex
...	12	yes	DLAT	P10515	Wingo 2020	AD / C	Down	0	0	0	Frontal Cortex
...	12	yes	DLAT	P10515	Drummond 2022	AD	Present	0	1	0	Hippocampus
...	12	yes	DLAT	P10515	Hondius 2016	AD / C	Down	0	0	0	Hippocampus
...	12	yes	DLAT	P10515	Drummond 2017	AD	Present	0	1	0	Hippocampus
...	12	yes	DLAT	P10515	Xu 2019	AD / C	Down	0	0	0	Hippocampus
...	12	yes	DLAT	P10515	Xu 2019	AD / C	Down	0	0	0	Entorhinal Cortex
-->	12	yes	EPB41L3
...	12	yes	EPB41L3	Q9Y2J2	Xu 2019	AD / C	Down	0	0	0	Cingulate Gyrus
...	12	yes	EPB41L3	Q9Y2J2	Johnson 2020	AD / C	Down	0	0	0	Frontal Cortex
...	12	yes	EPB41L3	Q9Y2J2	Drummond 2020	AD	Present	1	0	0	Hippocampus
...	12	yes	EPB41L3	Q9Y2J2	Johnson 2022	AD / C	Down	0	0	0	Frontal Cortex
...	12	yes	EPB41L3	Q9Y2J2	Drummond 2022	AD	Present	0	1	0	Hippocampus
...	12	yes	EPB41L3	Q9Y2J2	Astillero-Lopez 2022	AD / C	Down	0	0	0	Entorhinal Cortex
...	12	yes	EPB41L3	Q9Y2J2	Zhang 2018	AD / C	Down	0	0	0	Frontal Cortex
...	12	yes	EPB41L3	Q9Y2J2	Mendonca 2019	AD / C	Down	0	0	0	Entorhinal Cortex
...	12	yes	EPB41L3	Q9Y2J2	Xu 2019	AD / C	Down	0	0	0	Entorhinal Cortex
-->	12	yes	FARSA
...	12	yes	FARSA	Q6IBR2	Drummond 2020	AD	Present	1	0	0	Hippocampus
...	12	yes	FARSA	Q9Y285	Johnson 2020	AD / C	Down	0	0	0	Frontal Cortex
...	12	yes	FARSA	Q9Y285	Wingo 2020	AD / C	Down	0	0	0	Frontal Cortex
...	12	yes	FARSA	Q9Y285	Drummond 2022	AD	Present	0	1	0	Hippocampus
...	12	yes	FARSA	Q9Y285	Astillero-Lopez 2022	AD / C	Down	0	0	0	Entorhinal Cortex
...	12	yes	FARSA	Q9Y285	Seyfried 2017	AD / C	Down	0	0	0	Frontal Cortex
...	12	yes	FARSA	Q9Y285	Seyfried 2017	AD / C	Down	0	0	0	Precuneus
...	12	yes	FARSA	Q9Y285	Drummond 2017	AD	Present	0	1	0	Hippocampus
...	12	yes	FARSA	Q9Y285	Mendonca 2019	AD / C	Down	0	0	0	Entorhinal Cortex
...	12	yes	FARSA	Q9Y285	Xu 2019	AD / C	Down	0	0	0	Hippocampus
-->	12	yes	GAP43
...	12	yes	GAP43	P17677	Xu 2019	AD / C	Up	0	0	0	Cerebellum
...	12	yes	GAP43	P17677	Johnson 2020	AD / C	Down	0	0	0	Frontal Cortex
...	12	yes	GAP43	P17677	Stepler 2020	AD / C	Down	0	0	0	Hippocampus
...	12	yes	GAP43	P17677	Musunuri 2014	AD / C	Down	0	0	0	Temporal Cortex
...	12	yes	GAP43	P17677	Manavalan 2013	AD / C	Up	0	0	0	Cerebellum
...	12	yes	GAP43	P17677	Johnson 2022	AD / C	Down	0	0	0	Frontal Cortex
...	12	yes	GAP43	P17677	Drummond 2022	AD	Present	0	1	0	Hippocampus
...	12	yes	GAP43	P17677	Johnson 2018	AD / C	Down	0	0	0	Frontal Cortex
...	12	yes	GAP43	P17677	Drummond 2017	AD	Present	0	1	0	Hippocampus
...	12	yes	GAP43	P17677	Mendonca 2019	AD / C	Down	0	0	0	Entorhinal Cortex
...	12	yes	GAP43	P17677	Mendonca 2019	AD / C	Down	0	0	0	Parahippocampal Cortex
...	12	yes	GAP43	Q5U058	Drummond 2020	AD	Present	1	0	0	Hippocampus
-->	12	yes	PAFAH1B3
...	12	yes	PAFAH1B3	Q15102	Johnson 2020	AD / C	Up	0	0	0	Frontal Cortex
...	12	yes	PAFAH1B3	Q15102	Wingo 2020	AD / C	Up	0	0	0	Frontal Cortex
...	12	yes	PAFAH1B3	Q15102	Carlyle 2021	AD / C	Up	0	0	0	Parietal Cortex
...	12	yes	PAFAH1B3	Q15102	Zellner 2022	AD / C	Up	0	0	0	Parietal Cortex
...	12	yes	PAFAH1B3	Q15102	Zellner 2022	AD	Up	0	0	1	Parietal Cortex
...	12	yes	PAFAH1B3	Q15102	Johnson 2022	AD / C	Up	0	0	0	Frontal Cortex
...	12	yes	PAFAH1B3	Q15102	Johnson 2022	PCL / C	Up	0	0	0	Frontal Cortex
...	12	yes	PAFAH1B3	Q15102	Drummond 2022	AD	Present	0	1	0	Hippocampus
...	12	yes	PAFAH1B3	Q15102	Hondius 2016	AD / C	Up	0	0	0	Hippocampus
...	12	yes	PAFAH1B3	Q15102	Seyfried 2017	AD / C	Up	0	0	0	Frontal Cortex
...	12	yes	PAFAH1B3	Q15102	Zhang 2018	AD / C	Up	0	0	0	Frontal Cortex
...	12	yes	PAFAH1B3	Q15102	Drummond 2017	AD	Present	0	1	0	Hippocampus
-->	11	yes	ATP1B2
...	11	yes	ATP1B2	P14415	Andreev 2012	AD / C	Down	0	0	0	Temporal Cortex
...	11	yes	ATP1B2	P14415	Wingo 2020	AD / C	Down	0	0	0	Frontal Cortex
...	11	yes	ATP1B2	P14415	Ojo 2021a	AD / C	Down	0	0	0	Frontal Cortex
...	11	yes	ATP1B2	P14415	Johnson 2022	AD / C	Down	0	0	0	Frontal Cortex
...	11	yes	ATP1B2	P14415	Johnson 2022	PCL / C	Down	0	0	0	Frontal Cortex
...	11	yes	ATP1B2	P14415	Drummond 2022	AD	Present	0	1	0	Hippocampus
...	11	yes	ATP1B2	P14415	Hales 2016	AD / C	Up	0	0	0	Frontal Cortex
...	11	yes	ATP1B2	P14415	Hales 2016	MCI / C	Up	0	0	0	Frontal Cortex
...	11	yes	ATP1B2	P14415	Seyfried 2017	AD / C	Down	0	0	0	Precuneus
...	11	yes	ATP1B2	P14415	Zhang 2018	AD / C	Down	0	0	0	Frontal Cortex
...	11	yes	ATP1B2	P14415	Drummond 2017	AD	Present	0	1	0	Hippocampus
-->	11	yes	CAMK2A
...	11	yes	CAMK2A	Q8IWE0	Drummond 2020	AD	Present	1	0	0	Hippocampus
...	11	yes	CAMK2A	Q9UQM7	Xu 2019	AD / C	Down	0	0	0	Cingulate Gyrus
...	11	yes	CAMK2A	Q9UQM7	Johnson 2020	AD / C	Down	0	0	0	Frontal Cortex
...	11	yes	CAMK2A	Q9UQM7	Stepler 2020	AD / C	Down	0	0	0	Hippocampus
...	11	yes	CAMK2A	Q9UQM7	Ho Kim 2015	AD / C	Up	0	0	0	Hippocampus
...	11	yes	CAMK2A	Q9UQM7	Drummond 2022	AD	Present	0	1	0	Hippocampus
...	11	yes	CAMK2A	Q9UQM7	Hondius 2016	AD / C	Down	0	0	0	Hippocampus
...	11	yes	CAMK2A	Q9UQM7	Seyfried 2017	AD / C	Down	0	0	0	Frontal Cortex
...	11	yes	CAMK2A	Q9UQM7	Drummond 2017	AD	Present	0	1	0	Hippocampus
...	11	yes	CAMK2A	Q9UQM7	Mendonca 2019	AD / C	Down	0	0	0	Entorhinal Cortex
-->	11	yes	CD47
...	11	yes	CD47	Q08722	Johnson 2020	AD / C	Down	0	0	0	Frontal Cortex
...	11	yes	CD47	Q08722	Ojo 2021a	AD / C	Down	0	0	0	Frontal Cortex
...	11	yes	CD47	Q08722	Johnson 2022	AD / C	Down	0	0	0	Frontal Cortex
...	11	yes	CD47	Q08722	Johnson 2022	PCL / C	Down	0	0	0	Frontal Cortex
...	11	yes	CD47	Q08722	Drummond 2022	AD	Present	0	1	0	Hippocampus
...	11	yes	CD47	Q08722	Johnson 2018	AD / C	Down	0	0	0	Frontal Cortex
...	11	yes	CD47	Q08722	Johnson 2018	PCL / C	Down	0	0	0	Frontal Cortex
...	11	yes	CD47	Q08722	Seyfried 2017	AD / C	Down	0	0	0	Frontal Cortex
...	11	yes	CD47	Q08722	Seyfried 2017	PCL / C	Down	0	0	0	Frontal Cortex
...	11	yes	CD47	Q08722	Drummond 2017	AD	Present	0	1	0	Hippocampus
-->	11	yes	GNAZ
...	11	yes	GNAZ	P19086	Johnson 2020	AD / C	Down	0	0	0	Frontal Cortex
...	11	yes	GNAZ	P19086	Johnson 2022	AD / C	Down	0	0	0	Frontal Cortex
...	11	yes	GNAZ	P19086	Drummond 2022	AD	Present	0	1	0	Hippocampus
...	11	yes	GNAZ	P19086	Astillero-Lopez 2022	AD / C	Down	0	0	0	Entorhinal Cortex
...	11	yes	GNAZ	P19086	Hondius 2016	AD / C	Down	0	0	0	Hippocampus
...	11	yes	GNAZ	P19086	Johnson 2018	AD / C	Down	0	0	0	Frontal Cortex
...	11	yes	GNAZ	P19086	Seyfried 2017	AD / C	Down	0	0	0	Frontal Cortex
...	11	yes	GNAZ	P19086	Seyfried 2017	PCL / C	Down	0	0	0	Frontal Cortex
...	11	yes	GNAZ	P19086	Seyfried 2017	AD / C	Down	0	0	0	Precuneus
...	11	yes	GNAZ	P19086	Drummond 2017	AD	Present	0	1	0	Hippocampus
...	11	yes	GNAZ	P19086	Mendonca 2019	AD / C	Down	0	0	0	Entorhinal Cortex
-->	11	yes	HP1BP3
...	11	yes	HP1BP3	Q5SSJ5	Xu 2019	AD / C	Up	0	0	0	Cerebellum
...	11	yes	HP1BP3	Q5SSJ5	Johnson 2020	AD / C	Up	0	0	0	Frontal Cortex
...	11	yes	HP1BP3	Q5SSJ5	Ojo 2021b	AD / C	Down	0	0	0	Frontal Cortex
...	11	yes	HP1BP3	Q5SSJ5	Zellner 2022	AD / C	Down	0	0	0	Parietal Cortex
...	11	yes	HP1BP3	Q5SSJ5	Johnson 2022	AD / C	Up	0	0	0	Frontal Cortex
...	11	yes	HP1BP3	Q5SSJ5	Drummond 2022	AD	Present	0	1	0	Hippocampus
...	11	yes	HP1BP3	Q5SSJ5	Drummond 2017	AD	Present	0	1	0	Hippocampus
...	11	yes	HP1BP3	Q5SSJ5	Mendonca 2019	MCI / C	Up	0	0	0	Frontal Cortex
...	11	yes	HP1BP3	Q5SSJ5	Mendonca 2019	AD / C	Up	0	0	0	Frontal Cortex
...	11	yes	HP1BP3	Q5SSJ5	Xu 2019	AD / C	Up	0	0	0	Hippocampus
-->	11	yes	PGAM1
...	11	yes	PGAM1	P18669	Xu 2019	AD / C	Down	0	0	0	Cingulate Gyrus
...	11	yes	PGAM1	P18669	Xu 2019	AD / C	Down	0	0	0	Motor Cortex
...	11	yes	PGAM1	P18669	Hondius 2021	AD / C	Up	1	0	0	Hippocampus
...	11	yes	PGAM1	P18669	Ho Kim 2015	AD / C	Up	0	0	0	Hippocampus
...	11	yes	PGAM1	P18669	Zellner 2022	AD / C	Up	0	0	0	Parietal Cortex
...	11	yes	PGAM1	P18669	Zellner 2022	AD	Up	0	0	1	Parietal Cortex
...	11	yes	PGAM1	P18669	Johnson 2022	AD / C	Down	0	0	0	Frontal Cortex
...	11	yes	PGAM1	P18669	Drummond 2022	AD	Present	0	1	0	Hippocampus
...	11	yes	PGAM1	P18669	Drummond 2017	AD	Present	0	1	0	Hippocampus
...	11	yes	PGAM1	P18669	Xu 2019	AD / C	Down	0	0	0	Entorhinal Cortex
-->	11	yes	PHF24
...	11	yes	PHF24	Q9UPV7	Xu 2019	AD / C	Down	0	0	0	Cingulate Gyrus
...	11	yes	PHF24	Q9UPV7	Johnson 2020	AD / C	Down	0	0	0	Frontal Cortex
...	11	yes	PHF24	Q9UPV7	Wang 2020	AD / C	Down	0	0	0	Frontal Cortex
...	11	yes	PHF24	Q9UPV7	Wingo 2020	AD / C	Down	0	0	0	Frontal Cortex
...	11	yes	PHF24	Q9UPV7	Johnson 2022	AD / C	Down	0	0	0	Frontal Cortex
...	11	yes	PHF24	Q9UPV7	Johnson 2022	PCL / C	Down	0	0	0	Frontal Cortex
...	11	yes	PHF24	Q9UPV7	Drummond 2022	AD	Present	0	1	0	Hippocampus
...	11	yes	PHF24	Q9UPV7	Johnson 2018	AD / C	Down	0	0	0	Frontal Cortex
...	11	yes	PHF24	Q9UPV7	Seyfried 2017	AD / C	Down	0	0	0	Frontal Cortex
...	11	yes	PHF24	Q9UPV7	Zhang 2018	AD / C	Down	0	0	0	Frontal Cortex
...	11	yes	PHF24	Q9UPV7	Drummond 2017	AD	Present	0	1	0	Hippocampus
-->	11	yes	PKM
...	11	yes	PKM	P14618	Xu 2019	AD / C	Up	0	0	0	Cerebellum
...	11	yes	PKM	P14618	Johnson 2020	AD / C	Up	0	0	0	Frontal Cortex
...	11	yes	PKM	P14618	Andreev 2012	AD / C	Up	0	0	0	Temporal Cortex
...	11	yes	PKM	P14618	Ho Kim 2015	AD / C	Up	0	0	0	Hippocampus
...	11	yes	PKM	P14618	Drummond 2022	AD	Present	0	1	0	Hippocampus
...	11	yes	PKM	P14618	Hondius 2016	AD / C	Up	0	0	0	Hippocampus
...	11	yes	PKM	P14618	Seyfried 2017	AD / C	Up	0	0	0	Frontal Cortex
...	11	yes	PKM	P14618	Seyfried 2017	PCL / C	Up	0	0	0	Frontal Cortex
...	11	yes	PKM	P14618	Drummond 2017	AD	Present	0	1	0	Hippocampus
-->	11	yes	QDPR
...	11	yes	QDPR	P09417	Xu 2019	AD / C	Up	0	0	0	Cingulate Gyrus
...	11	yes	QDPR	P09417	Xu 2019	AD / C	Up	0	0	0	Cerebellum
...	11	yes	QDPR	P09417	Johnson 2020	AD / C	Up	0	0	0	Frontal Cortex
...	11	yes	QDPR	P09417	Drummond 2020	AD	Present	1	0	0	Hippocampus
...	11	yes	QDPR	P09417	Musunuri 2014	AD / C	Up	0	0	0	Temporal Cortex
...	11	yes	QDPR	P09417	Manavalan 2013	AD / C	Up	0	0	0	Cerebellum
...	11	yes	QDPR	P09417	Wingo 2020	AD / C	Up	0	0	0	Frontal Cortex
...	11	yes	QDPR	P09417	Johnson 2022	AD / C	Up	0	0	0	Frontal Cortex
...	11	yes	QDPR	P09417	Drummond 2022	AD	Present	0	1	0	Hippocampus
...	11	yes	QDPR	P09417	Johnson 2018	AD / C	Up	0	0	0	Frontal Cortex
...	11	yes	QDPR	P09417	Drummond 2017	AD	Present	0	1	0	Hippocampus
-->	11	yes	RALA
...	11	yes	RALA	P11233	Johnson 2020	AD / C	Down	0	0	0	Frontal Cortex
...	11	yes	RALA	P11233	Johnson 2020	PCL / C	Down	0	0	0	Frontal Cortex
...	11	yes	RALA	P11233	Sweet 2016	AD / C	Down	0	0	0	Entorhinal Cortex
...	11	yes	RALA	P11233	Ojo 2021a	AD / C	Down	0	0	0	Frontal Cortex
...	11	yes	RALA	P11233	Johnson 2022	AD / C	Down	0	0	0	Frontal Cortex
...	11	yes	RALA	P11233	Johnson 2022	PCL / C	Down	0	0	0	Frontal Cortex
...	11	yes	RALA	P11233	Drummond 2022	AD	Present	0	1	0	Hippocampus
...	11	yes	RALA	P11233	Johnson 2018	PCL / C	Down	0	0	0	Frontal Cortex
...	11	yes	RALA	P11233	Seyfried 2017	PCL / C	Down	0	0	0	Precuneus
...	11	yes	RALA	P11233	Drummond 2017	AD	Present	0	1	0	Hippocampus
...	11	yes	RALA	P11233	Mendonca 2019	AD / C	Down	0	0	0	Entorhinal Cortex
-->	10	yes	ATP2B1
...	10	yes	ATP2B1	P20020	Xu 2019	AD / C	Down	0	0	0	Cingulate Gyrus
...	10	yes	ATP2B1	P20020	Drummond 2020	AD	Present	1	0	0	Hippocampus
...	10	yes	ATP2B1	P20020	Musunuri 2014	AD / C	Down	0	0	0	Temporal Cortex
...	10	yes	ATP2B1	P20020	Johnson 2022	AD / C	Down	0	0	0	Frontal Cortex
...	10	yes	ATP2B1	P20020	Drummond 2022	AD	Present	0	1	0	Hippocampus
...	10	yes	ATP2B1	P20020	Astillero-Lopez 2022	AD / C	Down	0	0	0	Entorhinal Cortex
...	10	yes	ATP2B1	P20020	Hondius 2016	AD / C	Down	0	0	0	Hippocampus
...	10	yes	ATP2B1	P20020	Johnson 2018	AD / C	Down	0	0	0	Frontal Cortex
...	10	yes	ATP2B1	P20020	Seyfried 2017	AD / C	Down	0	0	0	Frontal Cortex
...	10	yes	ATP2B1	P20020	Drummond 2017	AD	Present	0	1	0	Hippocampus
-->	10	yes	CADM3
...	10	yes	CADM3	Q8N126	Johnson 2020	AD / C	Down	0	0	0	Frontal Cortex
...	10	yes	CADM3	Q8N126	Wingo 2020	AD / C	Down	0	0	0	Frontal Cortex
...	10	yes	CADM3	Q8N126	Hondius 2021	AD / C	Up	1	0	0	Hippocampus
...	10	yes	CADM3	Q8N126	Johnson 2022	AD / C	Down	0	0	0	Frontal Cortex
...	10	yes	CADM3	Q8N126	Drummond 2022	AD	Present	0	1	0	Hippocampus
...	10	yes	CADM3	Q8N126	Johnson 2018	AD / C	Down	0	0	0	Frontal Cortex
...	10	yes	CADM3	Q8N126	Seyfried 2017	AD / C	Down	0	0	0	Frontal Cortex
...	10	yes	CADM3	Q8N126	Seyfried 2017	AD / C	Down	0	0	0	Precuneus
...	10	yes	CADM3	Q8N126	Zhang 2018	AD / C	Down	0	0	0	Frontal Cortex
...	10	yes	CADM3	Q8N126	Drummond 2017	AD	Present	0	1	0	Hippocampus
-->	10	yes	CBR1
...	10	yes	CBR1	P16152	Drummond 2020	AD	Present	1	0	0	Hippocampus
...	10	yes	CBR1	P16152	Wingo 2020	AD / C	Up	0	0	0	Frontal Cortex
...	10	yes	CBR1	P16152	Zellner 2022	AD / C	Up	0	0	0	Parietal Cortex
...	10	yes	CBR1	P16152	Zellner 2022	AD	Up	0	0	1	Parietal Cortex
...	10	yes	CBR1	P16152	Johnson 2022	AD / C	Up	0	0	0	Frontal Cortex
...	10	yes	CBR1	P16152	Drummond 2022	AD	Present	0	1	0	Hippocampus
...	10	yes	CBR1	P16152	Astillero-Lopez 2022	AD / C	Down	0	0	0	Entorhinal Cortex
...	10	yes	CBR1	P16152	Hondius 2016	AD / C	Up	0	0	0	Hippocampus
...	10	yes	CBR1	P16152	Drummond 2017	AD	Present	0	1	0	Hippocampus
-->	10	yes	CORO2B
...	10	yes	CORO2B	Q9UQ03	Xu 2019	AD / C	Down	0	0	0	Cingulate Gyrus
...	10	yes	CORO2B	Q9UQ03	Xu 2019	AD / C	Down	0	0	0	Sensory Cortex
...	10	yes	CORO2B	Q9UQ03	Johnson 2020	AD / C	Down	0	0	0	Frontal Cortex
...	10	yes	CORO2B	Q9UQ03	Wingo 2020	AD / C	Down	0	0	0	Frontal Cortex
...	10	yes	CORO2B	Q9UQ03	Johnson 2022	AD / C	Down	0	0	0	Frontal Cortex
...	10	yes	CORO2B	Q9UQ03	Drummond 2022	AD	Present	0	1	0	Hippocampus
...	10	yes	CORO2B	Q9UQ03	Seyfried 2017	AD / C	Down	0	0	0	Precuneus
...	10	yes	CORO2B	Q9UQ03	Drummond 2017	AD	Present	0	1	0	Hippocampus
...	10	yes	CORO2B	Q9UQ03	Xu 2019	AD / C	Down	0	0	0	Hippocampus
...	10	yes	CORO2B	Q9UQ03	Xu 2019	AD / C	Down	0	0	0	Entorhinal Cortex
-->	10	yes	CRIP2
...	10	yes	CRIP2	P52943	Johnson 2020	AD / C	Down	0	0	0	Frontal Cortex
...	10	yes	CRIP2	P52943	Zellner 2022	AD / C	Up	0	0	0	Parietal Cortex
...	10	yes	CRIP2	P52943	Johnson 2022	AD / C	Down	0	0	0	Frontal Cortex
...	10	yes	CRIP2	P52943	Johnson 2022	PCL / C	Down	0	0	0	Frontal Cortex
...	10	yes	CRIP2	P52943	Drummond 2022	AD	Present	0	1	0	Hippocampus
...	10	yes	CRIP2	P52943	Johnson 2018	AD / C	Down	0	0	0	Frontal Cortex
...	10	yes	CRIP2	P52943	Seyfried 2017	AD / C	Down	0	0	0	Frontal Cortex
...	10	yes	CRIP2	P52943	Seyfried 2017	AD / C	Down	0	0	0	Precuneus
...	10	yes	CRIP2	P52943	Mendonca 2019	AD / C	Down	0	0	0	Temporal Cortex
-->	10	yes	HSP90AB1
...	10	yes	HSP90AB1	P08238	Xu 2019	AD / C	Down	0	0	0	Cingulate Gyrus
...	10	yes	HSP90AB1	P08238	Muraoka 2020	AD / C	Up	0	0	0	Frontal Cortex
...	10	yes	HSP90AB1	P08238	Johnson 2020	AD / C	Up	0	0	0	Frontal Cortex
...	10	yes	HSP90AB1	P08238	Liao 2004	AD / C	Up	0	1	0	Frontal Cortex
...	10	yes	HSP90AB1	P08238	Zellner 2022	AD / C	Up	0	0	0	Parietal Cortex
...	10	yes	HSP90AB1	P08238	Drummond 2022	AD	Present	0	1	0	Hippocampus
...	10	yes	HSP90AB1	P08238	Astillero-Lopez 2022	AD / C	Down	0	0	0	Entorhinal Cortex
...	10	yes	HSP90AB1	P08238	Drummond 2017	AD	Present	0	1	0	Hippocampus
...	10	yes	HSP90AB1	P08238	Xu 2019	AD / C	Down	0	0	0	Entorhinal Cortex
-->	10	yes	NCKAP1
...	10	yes	NCKAP1	Q9Y2A7	Muraoka 2020	AD / C	Up	0	0	0	Frontal Cortex
...	10	yes	NCKAP1	Q9Y2A7	Stepler 2020	AD / C	Down	0	0	0	Hippocampus
...	10	yes	NCKAP1	Q9Y2A7	Johnson 2022	AD / C	Down	0	0	0	Frontal Cortex
...	10	yes	NCKAP1	Q9Y2A7	Drummond 2022	AD	Present	0	1	0	Hippocampus
...	10	yes	NCKAP1	Q9Y2A7	Astillero-Lopez 2022	AD / C	Down	0	0	0	Entorhinal Cortex
...	10	yes	NCKAP1	Q9Y2A7	Hondius 2016	AD / C	Down	0	0	0	Hippocampus
...	10	yes	NCKAP1	Q9Y2A7	Seyfried 2017	AD / C	Down	0	0	0	Frontal Cortex
...	10	yes	NCKAP1	Q9Y2A7	Seyfried 2017	PCL / C	Down	0	0	0	Frontal Cortex
...	10	yes	NCKAP1	Q9Y2A7	Drummond 2017	AD	Present	0	1	0	Hippocampus
...	10	yes	NCKAP1	Q9Y2A7	Mendonca 2019	AD / C	Down	0	0	0	Frontal Cortex
-->	10	yes	PDHA1
...	10	yes	PDHA1	P08559	Xu 2019	AD / C	Down	0	0	0	Cerebellum
...	10	yes	PDHA1	P08559	Johnson 2020	AD / C	Down	0	0	0	Frontal Cortex
...	10	yes	PDHA1	P08559	Wingo 2020	AD / C	Down	0	0	0	Frontal Cortex
...	10	yes	PDHA1	P08559	Carlyle 2021	AD / C	Down	0	0	0	Parietal Cortex
...	10	yes	PDHA1	P08559	Johnson 2022	AD / C	Down	0	0	0	Frontal Cortex
...	10	yes	PDHA1	P08559	Drummond 2022	AD	Present	0	1	0	Hippocampus
...	10	yes	PDHA1	P08559	Astillero-Lopez 2022	AD / C	Down	0	0	0	Entorhinal Cortex
...	10	yes	PDHA1	P08559	Johnson 2018	AD / C	Down	0	0	0	Frontal Cortex
...	10	yes	PDHA1	P08559	Drummond 2017	AD	Present	0	1	0	Hippocampus
-->	10	yes	PDHB
...	10	yes	PDHB	P11177	Johnson 2020	AD / C	Down	0	0	0	Frontal Cortex
...	10	yes	PDHB	P11177	Drummond 2020	AD	Present	1	0	0	Hippocampus
...	10	yes	PDHB	P11177	Wingo 2020	AD / C	Down	0	0	0	Frontal Cortex
...	10	yes	PDHB	P11177	Johnson 2022	AD / C	Down	0	0	0	Frontal Cortex
...	10	yes	PDHB	P11177	Drummond 2022	AD	Present	0	1	0	Hippocampus
...	10	yes	PDHB	P11177	Hondius 2016	AD / C	Down	0	0	0	Hippocampus
...	10	yes	PDHB	P11177	Johnson 2018	AD / C	Down	0	0	0	Frontal Cortex
...	10	yes	PDHB	P11177	Seyfried 2017	PCL / C	Up	0	0	0	Precuneus
...	10	yes	PDHB	P11177	Drummond 2017	AD	Present	0	1	0	Hippocampus
...	10	yes	PDHB	P11177	Xu 2019	AD / C	Down	0	0	0	Hippocampus
-->	10	yes	RNH1
...	10	yes	RNH1	P13489	Johnson 2020	AD / C	Up	0	0	0	Frontal Cortex
...	10	yes	RNH1	P13489	Carlyle 2021	AD / C	Up	0	0	0	Parietal Cortex
...	10	yes	RNH1	P13489	Zellner 2022	AD / C	Up	0	0	0	Parietal Cortex
...	10	yes	RNH1	P13489	Zellner 2022	AD	Up	0	0	1	Parietal Cortex
...	10	yes	RNH1	P13489	Johnson 2022	AD / C	Up	0	0	0	Frontal Cortex
...	10	yes	RNH1	P13489	Drummond 2022	AD	Present	0	1	0	Hippocampus
...	10	yes	RNH1	P13489	Johnson 2018	AD / C	Up	0	0	0	Frontal Cortex
...	10	yes	RNH1	P13489	Johnson 2018	PCL / C	Up	0	0	0	Frontal Cortex
...	10	yes	RNH1	P13489	Drummond 2017	AD	Present	0	1	0	Hippocampus
-->	10	yes	SV2B
...	10	yes	SV2B	Q7L1I2	Xu 2019	AD / C	Down	0	0	0	Cingulate Gyrus
...	10	yes	SV2B	Q7L1I2	Johnson 2020	AD / C	Down	0	0	0	Frontal Cortex
...	10	yes	SV2B	Q7L1I2	Ojo 2021a	AD / C	Down	0	0	0	Frontal Cortex
...	10	yes	SV2B	Q7L1I2	Johnson 2022	AD / C	Down	0	0	0	Frontal Cortex
...	10	yes	SV2B	Q7L1I2	Drummond 2022	AD	Present	0	1	0	Hippocampus
...	10	yes	SV2B	Q7L1I2	Hales 2016	MCI / C	Up	0	0	0	Frontal Cortex
...	10	yes	SV2B	Q7L1I2	Seyfried 2017	AD / C	Down	0	0	0	Frontal Cortex
...	10	yes	SV2B	Q7L1I2	Drummond 2017	AD	Present	0	1	0	Hippocampus
...	10	yes	SV2B	Q7L1I2	Mendonca 2019	MCI / C	Down	0	0	0	Parahippocampal Cortex
...	10	yes	SV2B	Q7L1I2	Mendonca 2019	AD / C	Down	0	0	0	Parahippocampal Cortex
-->	9	yes	ATP5PF
...	9	yes	ATP5PF	P18859	Johnson 2020	AD / C	Down	0	0	0	Frontal Cortex
...	9	yes	ATP5PF	P18859	Sweet 2016	AD / C	Down	0	0	0	Entorhinal Cortex
...	9	yes	ATP5PF	P18859	Zellner 2022	AD	Down	0	0	1	Parietal Cortex
...	9	yes	ATP5PF	P18859	Johnson 2022	AD / C	Down	0	0	0	Frontal Cortex
...	9	yes	ATP5PF	P18859	Drummond 2022	AD	Present	0	1	0	Hippocampus
...	9	yes	ATP5PF	P18859	Astillero-Lopez 2022	AD / C	Up	0	0	0	Entorhinal Cortex
...	9	yes	ATP5PF	P18859	Drummond 2017	AD	Present	0	1	0	Hippocampus
...	9	yes	ATP5PF	P18859	Mendonca 2019	AD / C	Down	0	0	0	Parahippocampal Cortex
...	9	yes	ATP5PF	P18859	Xu 2019	AD / C	Up	0	0	0	Hippocampus
-->	9	yes	ATP8A1
...	9	yes	ATP8A1	Q9Y2Q0	Xu 2019	AD / C	Up	0	0	0	Cerebellum
...	9	yes	ATP8A1	Q9Y2Q0	Johnson 2020	AD / C	Up	0	0	0	Frontal Cortex
...	9	yes	ATP8A1	Q9Y2Q0	Wingo 2020	AD / C	Up	0	0	0	Frontal Cortex
...	9	yes	ATP8A1	Q9Y2Q0	Carlyle 2021	AD / C	Up	0	0	0	Parietal Cortex
...	9	yes	ATP8A1	Q9Y2Q0	Johnson 2022	AD / C	Up	0	0	0	Frontal Cortex
...	9	yes	ATP8A1	Q9Y2Q0	Drummond 2022	AD	Present	0	1	0	Hippocampus
...	9	yes	ATP8A1	Q9Y2Q0	Astillero-Lopez 2022	AD / C	Down	0	0	0	Entorhinal Cortex
...	9	yes	ATP8A1	Q9Y2Q0	Hales 2016	AD / C	Up	0	0	0	Frontal Cortex
...	9	yes	ATP8A1	Q9Y2Q0	Drummond 2017	AD	Present	0	1	0	Hippocampus
-->	9	yes	COX5A
...	9	yes	COX5A	P20674	Johnson 2020	AD / C	Down	0	0	0	Frontal Cortex
...	9	yes	COX5A	P20674	Drummond 2020	AD	Present	1	0	0	Hippocampus
...	9	yes	COX5A	P20674	Wingo 2020	AD / C	Down	0	0	0	Frontal Cortex
...	9	yes	COX5A	P20674	Zellner 2022	AD / C	Down	0	0	0	Parietal Cortex
...	9	yes	COX5A	P20674	Zellner 2022	AD	Down	0	0	1	Parietal Cortex
...	9	yes	COX5A	P20674	Johnson 2022	AD / C	Down	0	0	0	Frontal Cortex
...	9	yes	COX5A	P20674	Drummond 2022	AD	Present	0	1	0	Hippocampus
...	9	yes	COX5A	P20674	Zhang 2018	AD / C	Down	0	0	0	Frontal Cortex
...	9	yes	COX5A	P20674	Drummond 2017	AD	Present	0	1	0	Hippocampus
-->	9	yes	COX5B
...	9	yes	COX5B	P10606	Johnson 2020	AD / C	Down	0	0	0	Frontal Cortex
...	9	yes	COX5B	P10606	Drummond 2020	AD	Present	1	0	0	Hippocampus
...	9	yes	COX5B	P10606	Wingo 2020	AD / C	Down	0	0	0	Frontal Cortex
...	9	yes	COX5B	P10606	Zellner 2022	AD / C	Down	0	0	0	Parietal Cortex
...	9	yes	COX5B	P10606	Zellner 2022	AD	Down	0	0	1	Parietal Cortex
...	9	yes	COX5B	P10606	Johnson 2022	AD / C	Down	0	0	0	Frontal Cortex
...	9	yes	COX5B	P10606	Drummond 2022	AD	Present	0	1	0	Hippocampus
...	9	yes	COX5B	P10606	Drummond 2017	AD	Present	0	1	0	Hippocampus
...	9	yes	COX5B	P10606	Mendonca 2019	AD / C	Down	0	0	0	Parahippocampal Cortex
-->	9	yes	HSPD1
...	9	yes	HSPD1	P10809	Johnson 2020	AD / C	Down	0	0	0	Frontal Cortex
...	9	yes	HSPD1	P10809	Li 2021	AD / C	Down	0	0	0	Occipital Cortex
...	9	yes	HSPD1	P10809	Li 2021	PCL / C	Down	0	0	0	Occipital Cortex
...	9	yes	HSPD1	P10809	Wingo 2020	AD / C	Down	0	0	0	Frontal Cortex
...	9	yes	HSPD1	P10809	Sweet 2016	AD / C	Down	0	0	0	Entorhinal Cortex
...	9	yes	HSPD1	P10809	Johnson 2022	AD / C	Down	0	0	0	Frontal Cortex
...	9	yes	HSPD1	P10809	Drummond 2022	AD	Present	0	1	0	Hippocampus
...	9	yes	HSPD1	P10809	Drummond 2017	AD	Present	0	1	0	Hippocampus
-->	9	yes	MYO5A
...	9	yes	MYO5A	A8CDT9	Drummond 2020	AD	Present	1	0	0	Hippocampus
-->	9	yes	NPEPPS
...	9	yes	NPEPPS	P55786	Johnson 2020	AD / C	Up	0	0	0	Frontal Cortex
...	9	yes	NPEPPS	P55786	Wingo 2020	AD / C	Up	0	0	0	Frontal Cortex
...	9	yes	NPEPPS	P55786	Carlyle 2021	AD / C	Up	0	0	0	Parietal Cortex
...	9	yes	NPEPPS	P55786	Zellner 2022	AD / C	Up	0	0	0	Parietal Cortex
...	9	yes	NPEPPS	P55786	Drummond 2022	AD	Present	0	1	0	Hippocampus
...	9	yes	NPEPPS	P55786	Astillero-Lopez 2022	AD / C	Down	0	0	0	Entorhinal Cortex
-->	9	yes	PYGB
...	9	yes	PYGB	P11216	Johnson 2020	AD / C	Up	0	0	0	Frontal Cortex
...	9	yes	PYGB	P11216	Andreev 2012	AD / C	Up	0	0	0	Temporal Cortex
...	9	yes	PYGB	P11216	Zellner 2022	AD / C	Up	0	0	0	Parietal Cortex
...	9	yes	PYGB	P11216	Drummond 2022	AD	Present	0	1	0	Hippocampus
...	9	yes	PYGB	P11216	Johnson 2018	AD / C	Up	0	0	0	Frontal Cortex
...	9	yes	PYGB	P11216	Seyfried 2017	AD / C	Up	0	0	0	Frontal Cortex
...	9	yes	PYGB	P11216	Zhang 2018	AD / C	Up	0	0	0	Frontal Cortex
...	9	yes	PYGB	P11216	Drummond 2017	AD	Present	0	1	0	Hippocampus
-->	9	yes	TPI1
...	9	yes	TPI1	P60174	Sweet 2016	AD / C	Down	0	0	0	Entorhinal Cortex
...	9	yes	TPI1	P60174	Ojo 2021b	AD / C	Up	0	0	0	Frontal Cortex
...	9	yes	TPI1	P60174	Zellner 2022	AD / C	Up	0	0	0	Parietal Cortex
...	9	yes	TPI1	P60174	Drummond 2022	AD	Present	0	1	0	Hippocampus
...	9	yes	TPI1	P60174	Hondius 2016	AD / C	Up	0	0	0	Hippocampus
...	9	yes	TPI1	P60174	Johnson 2018	AD / C	Up	0	0	0	Frontal Cortex
...	9	yes	TPI1	P60174	Seyfried 2017	PCL / C	Down	0	0	0	Frontal Cortex
...	9	yes	TPI1	P60174	Drummond 2017	AD	Present	0	1	0	Hippocampus
-->	9	yes	UQCRB
...	9	yes	UQCRB	P14927	Johnson 2020	AD / C	Down	0	0	0	Frontal Cortex
...	9	yes	UQCRB	P14927	McKetney 2019	AD / C	Down	0	0	0	Entorhinal Cortex
...	9	yes	UQCRB	P14927	Wingo 2020	AD / C	Down	0	0	0	Frontal Cortex
...	9	yes	UQCRB	P14927	Drummond 2022	AD	Present	0	1	0	Hippocampus
...	9	yes	UQCRB	P14927	Astillero-Lopez 2022	AD / C	Up	0	0	0	Entorhinal Cortex
...	9	yes	UQCRB	P14927	Hales 2016	PCL / C	Down	0	0	0	Frontal Cortex
...	9	yes	UQCRB	P14927	Drummond 2017	AD	Present	0	1	0	Hippocampus
...	9	yes	UQCRB	P14927	Mendonca 2019	AD / C	Down	0	0	0	Parahippocampal Cortex
-->	8	yes	AKR1A1
...	8	yes	AKR1A1	P14550	Xu 2019	AD / C	Down	0	0	0	Sensory Cortex
...	8	yes	AKR1A1	P14550	Johnson 2020	AD / C	Up	0	0	0	Frontal Cortex
...	8	yes	AKR1A1	P14550	Zellner 2022	AD / C	Up	0	0	0	Parietal Cortex
...	8	yes	AKR1A1	P14550	Zellner 2022	AD	Up	0	0	1	Parietal Cortex
...	8	yes	AKR1A1	P14550	Drummond 2022	AD	Present	0	1	0	Hippocampus
...	8	yes	AKR1A1	P14550	Hondius 2016	AD / C	Up	0	0	0	Hippocampus
...	8	yes	AKR1A1	P14550	Drummond 2017	AD	Present	0	1	0	Hippocampus
...	8	yes	AKR1A1	P14550	Xu 2019	AD / C	Down	0	0	0	Entorhinal Cortex
-->	8	yes	ATP6V0A1
...	8	yes	ATP6V0A1	Q53X12	Drummond 2020	AD	Present	1	0	0	Hippocampus
-->	8	yes	CKB
...	8	yes	CKB	P12277	Xu 2019	AD / C	Down	0	0	0	Cingulate Gyrus
...	8	yes	CKB	P12277	Andreev 2012	AD / C	Up	0	0	0	Temporal Cortex
...	8	yes	CKB	P12277	Sweet 2016	AD / C	Down	0	0	0	Entorhinal Cortex
...	8	yes	CKB	P12277	Ho Kim 2015	AD / C	Down	0	0	0	Hippocampus
...	8	yes	CKB	P12277	Drummond 2022	AD	Present	0	1	0	Hippocampus
...	8	yes	CKB	P12277	Astillero-Lopez 2022	AD / C	Down	0	0	0	Entorhinal Cortex
...	8	yes	CKB	P12277	Drummond 2017	AD	Present	0	1	0	Hippocampus
-->	8	yes	CLTB
...	8	yes	CLTB	P09497	Haytural 2020	AD / C	Down	0	0	0	Hippocampus
...	8	yes	CLTB	P09497	Li 2021	AD / C	Down	0	0	0	Occipital Cortex
...	8	yes	CLTB	P09497	Drummond 2022	AD	Present	0	1	0	Hippocampus
...	8	yes	CLTB	P09497	Johnson 2018	AD / C	Up	0	0	0	Frontal Cortex
...	8	yes	CLTB	P09497	Drummond 2017	AD	Present	0	1	0	Hippocampus
...	8	yes	CLTB	P09497	Mendonca 2019	AD / C	Down	0	0	0	Parahippocampal Cortex
...	8	yes	CLTB	P09497	Xu 2019	AD / C	Down	0	0	0	Hippocampus
-->	8	yes	CYC1
...	8	yes	CYC1	P08574	Johnson 2020	AD / C	Down	0	0	0	Frontal Cortex
...	8	yes	CYC1	P08574	Wingo 2020	AD / C	Down	0	0	0	Frontal Cortex
...	8	yes	CYC1	P08574	Johnson 2022	AD / C	Down	0	0	0	Frontal Cortex
...	8	yes	CYC1	P08574	Drummond 2022	AD	Present	0	1	0	Hippocampus
...	8	yes	CYC1	P08574	Astillero-Lopez 2022	AD / C	Up	0	0	0	Entorhinal Cortex
...	8	yes	CYC1	P08574	Zhang 2018	AD / C	Down	0	0	0	Frontal Cortex
...	8	yes	CYC1	P08574	Drummond 2017	AD	Present	0	1	0	Hippocampus
...	8	yes	CYC1	P08574	Mendonca 2019	AD / C	Down	0	0	0	Entorhinal Cortex
-->	8	yes	DLD
...	8	yes	DLD	P09622	Johnson 2020	AD / C	Down	0	0	0	Frontal Cortex
...	8	yes	DLD	P09622	Wingo 2020	AD / C	Down	0	0	0	Frontal Cortex
...	8	yes	DLD	P09622	Johnson 2022	AD / C	Down	0	0	0	Frontal Cortex
...	8	yes	DLD	P09622	Drummond 2022	AD	Present	0	1	0	Hippocampus
...	8	yes	DLD	P09622	Astillero-Lopez 2022	AD / C	Down	0	0	0	Entorhinal Cortex
...	8	yes	DLD	P09622	Seyfried 2017	AD / C	Down	0	0	0	Frontal Cortex
-->	8	yes	EEF1G
...	8	yes	EEF1G	Q53YD7	Drummond 2020	AD	Present	1	0	0	Hippocampus
-->	8	yes	HPCAL4
...	8	yes	HPCAL4	Q9UM19	Haytural 2020	AD / C	Down	0	0	0	Hippocampus
...	8	yes	HPCAL4	Q9UM19	Hondius 2021	AD / C	Up	1	0	0	Hippocampus
...	8	yes	HPCAL4	Q9UM19	Johnson 2022	AD / C	Down	0	0	0	Frontal Cortex
...	8	yes	HPCAL4	Q9UM19	Drummond 2022	AD	Present	0	1	0	Hippocampus
...	8	yes	HPCAL4	Q9UM19	Seyfried 2017	AD / C	Down	0	0	0	Frontal Cortex
...	8	yes	HPCAL4	Q9UM19	Seyfried 2017	PCL / C	Down	0	0	0	Frontal Cortex
...	8	yes	HPCAL4	Q9UM19	Zhang 2018	AD / C	Down	0	0	0	Frontal Cortex
...	8	yes	HPCAL4	Q9UM19	Drummond 2017	AD	Present	0	1	0	Hippocampus
-->	8	yes	LDHB
...	8	yes	LDHB	P07195	Xu 2019	AD / C	Up	0	0	0	Cingulate Gyrus
...	8	yes	LDHB	P07195	Johnson 2020	AD / C	Up	0	0	0	Frontal Cortex
...	8	yes	LDHB	P07195	Wingo 2020	AD / C	Up	0	0	0	Frontal Cortex
...	8	yes	LDHB	P07195	Johnson 2022	AD / C	Up	0	0	0	Frontal Cortex
...	8	yes	LDHB	P07195	Drummond 2022	AD	Present	0	1	0	Hippocampus
...	8	yes	LDHB	P07195	Johnson 2018	AD / C	Up	0	0	0	Frontal Cortex
...	8	yes	LDHB	P07195	Drummond 2017	AD	Present	0	1	0	Hippocampus
...	8	yes	LDHB	Q5U077	Drummond 2020	AD	Present	1	0	0	Hippocampus
-->	8	yes	MTHFD1
...	8	yes	MTHFD1	P11586	Johnson 2020	AD / C	Up	0	0	0	Frontal Cortex
...	8	yes	MTHFD1	P11586	Wingo 2020	AD / C	Up	0	0	0	Frontal Cortex
...	8	yes	MTHFD1	P11586	Johnson 2022	AD / C	Up	0	0	0	Frontal Cortex
...	8	yes	MTHFD1	P11586	Drummond 2022	AD	Present	0	1	0	Hippocampus
...	8	yes	MTHFD1	P11586	Zhang 2018	AD / C	Up	0	0	0	Frontal Cortex
...	8	yes	MTHFD1	P11586	Mendonca 2019	MCI / C	Up	0	0	0	Temporal Cortex
-->	8	yes	PFN1
...	8	yes	PFN1	P07737	Johnson 2020	AD / C	Up	0	0	0	Frontal Cortex
...	8	yes	PFN1	P07737	Drummond 2020	AD	Present	1	0	0	Hippocampus
...	8	yes	PFN1	P07737	Zellner 2022	AD / C	Up	0	0	0	Parietal Cortex
...	8	yes	PFN1	P07737	Zellner 2022	AD	Up	0	0	1	Parietal Cortex
...	8	yes	PFN1	P07737	Drummond 2022	AD	Present	0	1	0	Hippocampus
...	8	yes	PFN1	P07737	Zhang 2018	AD / C	Up	0	0	0	Frontal Cortex
...	8	yes	PFN1	P07737	Drummond 2017	AD	Present	0	1	0	Hippocampus
-->	8	yes	PLP1
...	8	yes	PLP1	A8K9L3	Drummond 2020	AD	Present	1	0	0	Hippocampus
...	8	yes	PLP1	P60201	Xu 2019	AD / C	Up	0	0	0	Cerebellum
...	8	yes	PLP1	P60201	Manavalan 2013	AD / C	Up	0	0	0	Cerebellum
...	8	yes	PLP1	P60201	Ojo 2021b	AD / C	Up	0	0	0	Frontal Cortex
...	8	yes	PLP1	P60201	Drummond 2022	AD	Down	0	1	0	Hippocampus
...	8	yes	PLP1	P60201	Johnson 2018	PCL / C	Up	0	0	0	Frontal Cortex
...	8	yes	PLP1	P60201	Zhang 2018	AD / C	Down	0	0	0	Frontal Cortex
...	8	yes	PLP1	P60201	Drummond 2017	AD	Present	0	1	0	Hippocampus
-->	8	yes	RPS2
...	8	yes	RPS2	P15880	Wingo 2020	AD / C	Down	0	0	0	Frontal Cortex
...	8	yes	RPS2	P15880	Ojo 2021b	AD / C	Down	0	0	0	Frontal Cortex
...	8	yes	RPS2	P15880	Johnson 2022	AD / C	Down	0	0	0	Frontal Cortex
...	8	yes	RPS2	P15880	Drummond 2022	AD	Present	0	1	0	Hippocampus
...	8	yes	RPS2	P15880	Seyfried 2017	AD / C	Down	0	0	0	Precuneus
-->	8	yes	SLC8A2
...	8	yes	SLC8A2	Q9UPR5	Drummond 2022	AD	Present	0	1	0	Hippocampus
...	8	yes	SLC8A2	Q9UPR5	Astillero-Lopez 2022	AD / C	Down	0	0	0	Entorhinal Cortex
...	8	yes	SLC8A2	Q9UPR5	Johnson 2018	PCL / C	Down	0	0	0	Frontal Cortex
...	8	yes	SLC8A2	Q9UPR5	Seyfried 2017	AD / C	Down	0	0	0	Frontal Cortex
...	8	yes	SLC8A2	Q9UPR5	Seyfried 2017	PCL / C	Down	0	0	0	Frontal Cortex
...	8	yes	SLC8A2	Q9UPR5	Seyfried 2017	AD / C	Down	0	0	0	Precuneus
...	8	yes	SLC8A2	Q9UPR5	Mendonca 2019	AD / C	Down	0	0	0	Entorhinal Cortex
-->	8	yes	SYN1
...	8	yes	SYN1	P17600	Drummond 2020	AD	Present	1	0	0	Hippocampus
...	8	yes	SYN1	P17600	Stepler 2020	AD / C	Down	0	0	0	Hippocampus
...	8	yes	SYN1	P17600	Sweet 2016	AD / C	Down	0	0	0	Entorhinal Cortex
...	8	yes	SYN1	P17600	Drummond 2022	AD	Present	0	1	0	Hippocampus
...	8	yes	SYN1	P17600	Astillero-Lopez 2022	AD / C	Down	0	0	0	Entorhinal Cortex
...	8	yes	SYN1	P17600	Johnson 2018	PCL / C	Down	0	0	0	Frontal Cortex
...	8	yes	SYN1	P17600	Seyfried 2017	PCL / C	Down	0	0	0	Frontal Cortex
...	8	yes	SYN1	P17600	Drummond 2017	AD	Present	0	1	0	Hippocampus
-->	7	yes	ACLY
...	7	yes	ACLY	P53396	Johnson 2020	AD / C	Up	0	0	0	Frontal Cortex
...	7	yes	ACLY	P53396	Zellner 2022	AD / C	Up	0	0	0	Parietal Cortex
...	7	yes	ACLY	P53396	Zellner 2022	AD	Up	0	0	1	Parietal Cortex
...	7	yes	ACLY	P53396	Drummond 2022	AD	Present	0	1	0	Hippocampus
...	7	yes	ACLY	P53396	Astillero-Lopez 2022	AD / C	Down	0	0	0	Entorhinal Cortex
...	7	yes	ACLY	P53396	Drummond 2017	AD	Present	0	1	0	Hippocampus
...	7	yes	ACLY	P53396	Xu 2019	AD / C	Down	0	0	0	Hippocampus
-->	7	yes	AP2S1
...	7	yes	AP2S1	P53680	Xu 2019	AD / C	Down	0	0	0	Cingulate Gyrus
...	7	yes	AP2S1	P53680	Drummond 2022	AD	Present	0	1	0	Hippocampus
...	7	yes	AP2S1	P53680	Mendonca 2019	AD / C	Down	0	0	0	Entorhinal Cortex
-->	7	yes	CACNA2D1
...	7	yes	CACNA2D1	P54289	Johnson 2020	AD / C	Down	0	0	0	Frontal Cortex
...	7	yes	CACNA2D1	P54289	Johnson 2022	AD / C	Down	0	0	0	Frontal Cortex
...	7	yes	CACNA2D1	P54289	Drummond 2022	AD	Present	0	1	0	Hippocampus
...	7	yes	CACNA2D1	P54289	Hondius 2016	AD / C	Down	0	0	0	Hippocampus
...	7	yes	CACNA2D1	P54289	Seyfried 2017	AD / C	Down	0	0	0	Frontal Cortex
...	7	yes	CACNA2D1	P54289	Drummond 2017	AD	Present	0	1	0	Hippocampus
-->	7	yes	CEND1
...	7	yes	CEND1	Q8N111	Drummond 2020	AD	Present	1	0	0	Hippocampus
...	7	yes	CEND1	Q8N111	McKetney 2019	AD / C	Down	0	0	0	Entorhinal Cortex
...	7	yes	CEND1	Q8N111	Zellner 2022	AD	Down	0	0	1	Parietal Cortex
...	7	yes	CEND1	Q8N111	Johnson 2022	AD / C	Down	0	0	0	Frontal Cortex
...	7	yes	CEND1	Q8N111	Drummond 2022	AD	Present	0	1	0	Hippocampus
...	7	yes	CEND1	Q8N111	Drummond 2017	AD	Present	0	1	0	Hippocampus
...	7	yes	CEND1	Q8N111	Mendonca 2019	AD / C	Down	0	0	0	Parahippocampal Cortex
-->	7	yes	ENO2
...	7	yes	ENO2	P09104	Johnson 2020	AD / C	Up	0	0	0	Frontal Cortex
...	7	yes	ENO2	P09104	Sweet 2016	AD / C	Down	0	0	0	Entorhinal Cortex
...	7	yes	ENO2	P09104	Hondius 2021	AD / C	Up	1	0	0	Hippocampus
...	7	yes	ENO2	P09104	Johnson 2022	AD / C	Up	0	0	0	Frontal Cortex
...	7	yes	ENO2	P09104	Drummond 2022	AD	Present	0	1	0	Hippocampus
...	7	yes	ENO2	P09104	Drummond 2017	AD	Present	0	1	0	Hippocampus
-->	7	yes	GPM6A
...	7	yes	GPM6A	P51674	Muraoka 2020	AD / C	Up	0	0	0	Frontal Cortex
...	7	yes	GPM6A	P51674	Johnson 2022	AD / C	Down	0	0	0	Frontal Cortex
...	7	yes	GPM6A	P51674	Johnson 2022	PCL / C	Down	0	0	0	Frontal Cortex
...	7	yes	GPM6A	P51674	Drummond 2022	AD	Present	0	1	0	Hippocampus
...	7	yes	GPM6A	P51674	Drummond 2017	AD	Present	0	1	0	Hippocampus
...	7	yes	GPM6A	P51674	Mendonca 2019	AD / C	Down	0	0	0	Entorhinal Cortex
-->	7	yes	H1-4
...	7	yes	H1-4	P10412	Xu 2019	AD / C	Up	0	0	0	Cingulate Gyrus
...	7	yes	H1-4	P10412	Xu 2019	AD / C	Up	0	0	0	Motor Cortex
...	7	yes	H1-4	P10412	Johnson 2020	AD / C	Up	0	0	0	Frontal Cortex
...	7	yes	H1-4	P10412	Manavalan 2013	AD / C	Up	0	0	0	Hippocampus
...	7	yes	H1-4	P10412	Drummond 2022	AD	Present	0	1	0	Hippocampus
...	7	yes	H1-4	P10412	Drummond 2017	AD	Present	0	1	0	Hippocampus
...	7	yes	H1-4	P10412	Xu 2019	AD / C	Up	0	0	0	Hippocampus
-->	7	yes	H2AX
...	7	yes	H2AX	P16104	Xu 2019	AD / C	Up	0	0	0	Motor Cortex
...	7	yes	H2AX	P16104	Johnson 2020	AD / C	Up	0	0	0	Frontal Cortex
...	7	yes	H2AX	P16104	Johnson 2020	PCL / C	Up	0	0	0	Frontal Cortex
...	7	yes	H2AX	P16104	Stepler 2020	AD / C	Up	0	0	0	Hippocampus
...	7	yes	H2AX	P16104	Wingo 2020	AD / C	Up	0	0	0	Frontal Cortex
...	7	yes	H2AX	P16104	Astillero-Lopez 2022	AD / C	Up	0	0	0	Entorhinal Cortex
...	7	yes	H2AX	P16104	Xu 2019	AD / C	Up	0	0	0	Hippocampus
-->	7	yes	HK1
...	7	yes	HK1	P19367	Johnson 2020	AD / C	Down	0	0	0	Frontal Cortex
...	7	yes	HK1	P19367	Sweet 2016	AD / C	Down	0	0	0	Entorhinal Cortex
...	7	yes	HK1	P19367	Johnson 2022	AD / C	Down	0	0	0	Frontal Cortex
...	7	yes	HK1	P19367	Drummond 2022	AD	Present	0	1	0	Hippocampus
...	7	yes	HK1	P19367	Hondius 2016	AD / C	Down	0	0	0	Hippocampus
...	7	yes	HK1	P19367	Drummond 2017	AD	Present	0	1	0	Hippocampus
-->	7	yes	HSPA8
...	7	yes	HSPA8	P11142	Drummond 2022	AD	Present	0	1	0	Hippocampus
...	7	yes	HSPA8	P11142	Astillero-Lopez 2022	AD / C	Down	0	0	0	Entorhinal Cortex
...	7	yes	HSPA8	P11142	Drummond 2017	AD	Present	0	1	0	Hippocampus
-->	7	yes	LAMP2
...	7	yes	LAMP2	P13473	Xu 2019	AD / C	Up	0	0	0	Cingulate Gyrus
...	7	yes	LAMP2	P13473	Xu 2019	AD / C	Up	0	0	0	Cerebellum
...	7	yes	LAMP2	P13473	Higginbotham 2020	AD / C	Up	0	0	0	Frontal Cortex
...	7	yes	LAMP2	P13473	Wingo 2020	AD / C	Up	0	0	0	Frontal Cortex
...	7	yes	LAMP2	P13473	Johnson 2018	AD / C	Up	0	0	0	Frontal Cortex
...	7	yes	LAMP2	P13473	Mendonca 2019	AD / C	Up	0	0	0	Temporal Cortex
...	7	yes	LAMP2	P13473	Xu 2019	AD / C	Up	0	0	0	Hippocampus
-->	7	yes	LRRC47
...	7	yes	LRRC47	Q8N1G4	Xu 2019	AD / C	Down	0	0	0	Sensory Cortex
...	7	yes	LRRC47	Q8N1G4	Drummond 2022	AD	Present	0	1	0	Hippocampus
...	7	yes	LRRC47	Q8N1G4	Seyfried 2017	AD / C	Down	0	0	0	Precuneus
...	7	yes	LRRC47	Q8N1G4	Drummond 2017	AD	Present	0	1	0	Hippocampus
...	7	yes	LRRC47	Q8N1G4	Xu 2019	AD / C	Down	0	0	0	Hippocampus
...	7	yes	LRRC47	Q8N1G4	Xu 2019	AD / C	Down	0	0	0	Entorhinal Cortex
-->	7	yes	NAP1L1
...	7	yes	NAP1L1	P55209	Andreev 2012	AD / C	Up	0	0	0	Temporal Cortex
...	7	yes	NAP1L1	P55209	Zellner 2022	AD / C	Up	0	0	0	Parietal Cortex
...	7	yes	NAP1L1	P55209	Zellner 2022	AD	Up	0	0	1	Parietal Cortex
...	7	yes	NAP1L1	P55209	Drummond 2022	AD	Present	0	1	0	Hippocampus
...	7	yes	NAP1L1	P55209	Xu 2019	AD / C	Down	0	0	0	Hippocampus
...	7	yes	NAP1L1	P55209	Xu 2019	AD / C	Down	0	0	0	Entorhinal Cortex
-->	7	yes	NCAM1
...	7	yes	NCAM1	P13591	Johnson 2022	AD / C	Down	0	0	0	Frontal Cortex
...	7	yes	NCAM1	P13591	Drummond 2022	AD	Present	0	1	0	Hippocampus
...	7	yes	NCAM1	P13591	Seyfried 2017	AD / C	Up	0	0	0	Frontal Cortex
...	7	yes	NCAM1	P13591	Zhang 2018	AD / C	Down	0	0	0	Frontal Cortex
...	7	yes	NCAM1	P13591	Drummond 2017	AD	Present	0	1	0	Hippocampus
-->	7	yes	PARK7
...	7	yes	PARK7	V9HWC2	Drummond 2020	AD	Present	1	0	0	Hippocampus
-->	7	yes	PSAP
...	7	yes	PSAP	P07602	Drummond 2022	AD	Up	0	1	0	Hippocampus
...	7	yes	PSAP	P07602	Astillero-Lopez 2022	AD / C	Up	0	0	0	Entorhinal Cortex
...	7	yes	PSAP	P07602	Seyfried 2017	AD / C	Up	0	0	0	Frontal Cortex
...	7	yes	PSAP	P07602	Xu 2019	AD / C	Up	0	0	0	Hippocampus
-->	7	yes	SLC25A4
...	7	yes	SLC25A4	P12235	Johnson 2020	AD / C	Down	0	0	0	Frontal Cortex
...	7	yes	SLC25A4	P12235	McKetney 2019	AD / C	Down	0	0	0	Entorhinal Cortex
...	7	yes	SLC25A4	P12235	Wingo 2020	AD / C	Down	0	0	0	Frontal Cortex
...	7	yes	SLC25A4	P12235	Zellner 2022	AD / C	Up	0	0	0	Parietal Cortex
...	7	yes	SLC25A4	P12235	Johnson 2022	AD / C	Down	0	0	0	Frontal Cortex
...	7	yes	SLC25A4	P12235	Drummond 2022	AD	Present	0	1	0	Hippocampus
...	7	yes	SLC25A4	P12235	Drummond 2017	AD	Present	0	1	0	Hippocampus
-->	7	yes	STUM
...	7	yes	STUM	Q69YW2	Xu 2019	AD / C	Up	0	0	0	Cingulate Gyrus
...	7	yes	STUM	Q69YW2	Drummond 2022	AD	Present	0	1	0	Hippocampus
...	7	yes	STUM	Q69YW2	Xu 2019	AD / C	Up	0	0	0	Entorhinal Cortex
-->	7	yes	SV2A
...	7	yes	SV2A	Q7L0J3	Musunuri 2014	AD / C	Down	0	0	0	Temporal Cortex
...	7	yes	SV2A	Q7L0J3	Sweet 2016	AD / C	Down	0	0	0	Entorhinal Cortex
...	7	yes	SV2A	Q7L0J3	Johnson 2022	AD / C	Down	0	0	0	Frontal Cortex
...	7	yes	SV2A	Q7L0J3	Drummond 2022	AD	Present	0	1	0	Hippocampus
...	7	yes	SV2A	Q7L0J3	Astillero-Lopez 2022	AD / C	Down	0	0	0	Entorhinal Cortex
...	7	yes	SV2A	Q7L0J3	Drummond 2017	AD	Present	0	1	0	Hippocampus
-->	6	yes	DLST
...	6	yes	DLST	P36957	McKetney 2019	AD / C	Down	0	0	0	Entorhinal Cortex
...	6	yes	DLST	P36957	Johnson 2022	AD / C	Down	0	0	0	Frontal Cortex
...	6	yes	DLST	P36957	Drummond 2022	AD	Present	0	1	0	Hippocampus
...	6	yes	DLST	P36957	Drummond 2017	AD	Present	0	1	0	Hippocampus
...	6	yes	DLST	P36957	Mendonca 2019	MCI / C	Down	0	0	0	Frontal Cortex
-->	6	yes	EEF2
...	6	yes	EEF2	P13639	Johnson 2020	AD / C	Up	0	0	0	Frontal Cortex
...	6	yes	EEF2	P13639	Drummond 2020	AD	Present	1	0	0	Hippocampus
...	6	yes	EEF2	P13639	Drummond 2022	AD	Present	0	1	0	Hippocampus
...	6	yes	EEF2	P13639	Astillero-Lopez 2022	AD / C	Down	0	0	0	Entorhinal Cortex
...	6	yes	EEF2	P13639	Zhang 2018	AD / C	Down	0	0	0	Frontal Cortex
...	6	yes	EEF2	P13639	Drummond 2017	AD	Present	0	1	0	Hippocampus
-->	6	yes	FH
...	6	yes	FH	P07954	Drummond 2020	AD	Present	1	0	0	Hippocampus
...	6	yes	FH	P07954	Pearson 2020	AD / C	Up	0	0	0	Ventricle Wall
...	6	yes	FH	P07954	Drummond 2022	AD	Present	0	1	0	Hippocampus
...	6	yes	FH	P07954	Astillero-Lopez 2022	AD / C	Down	0	0	0	Entorhinal Cortex
...	6	yes	FH	P07954	Hales 2016	AD / C	Up	0	0	0	Frontal Cortex
...	6	yes	FH	P07954	Drummond 2017	AD	Present	0	1	0	Hippocampus
-->	6	yes	GLUL
...	6	yes	GLUL	A8YXX4	Drummond 2020	AD	Present	1	0	0	Hippocampus
...	6	yes	GLUL	P15104	Sweet 2016	AD / C	Down	0	0	0	Entorhinal Cortex
...	6	yes	GLUL	P15104	Drummond 2022	AD	Present	0	1	0	Hippocampus
...	6	yes	GLUL	P15104	Astillero-Lopez 2022	AD / C	Down	0	0	0	Entorhinal Cortex
...	6	yes	GLUL	P15104	Zhang 2018	AD / C	Down	0	0	0	Frontal Cortex
...	6	yes	GLUL	P15104	Drummond 2017	AD	Present	0	1	0	Hippocampus
-->	6	yes	GNAO1
...	6	yes	GNAO1	P09471	Johnson 2020	AD / C	Down	0	0	0	Frontal Cortex
...	6	yes	GNAO1	P09471	Drummond 2020	AD	Present	1	0	0	Hippocampus
...	6	yes	GNAO1	P09471	Drummond 2022	AD	Present	0	1	0	Hippocampus
...	6	yes	GNAO1	P09471	Hondius 2016	AD / C	Down	0	0	0	Hippocampus
...	6	yes	GNAO1	P09471	Drummond 2017	AD	Present	0	1	0	Hippocampus
-->	6	yes	GNG2
...	6	yes	GNG2	P59768	Johnson 2022	AD / C	Down	0	0	0	Frontal Cortex
...	6	yes	GNG2	P59768	Johnson 2022	PCL / C	Down	0	0	0	Frontal Cortex
...	6	yes	GNG2	P59768	Drummond 2022	AD	Present	0	1	0	Hippocampus
...	6	yes	GNG2	P59768	Seyfried 2017	PCL / C	Down	0	0	0	Frontal Cortex
...	6	yes	GNG2	P59768	Drummond 2017	AD	Present	0	1	0	Hippocampus
-->	6	yes	LAMP1
...	6	yes	LAMP1	P11279	Andreev 2012	AD / C	Down	0	0	0	Temporal Cortex
...	6	yes	LAMP1	P11279	Johnson 2022	AD / C	Up	0	0	0	Frontal Cortex
...	6	yes	LAMP1	P11279	Johnson 2018	AD / C	Up	0	0	0	Frontal Cortex
...	6	yes	LAMP1	P11279	Seyfried 2017	AD / C	Up	0	0	0	Frontal Cortex
...	6	yes	LAMP1	P11279	Seyfried 2017	PCL / C	Up	0	0	0	Frontal Cortex
...	6	yes	LAMP1	P11279	Drummond 2017	AD	Present	0	1	0	Hippocampus
-->	6	yes	MARCKS
...	6	yes	MARCKS	Q6NVI1	Drummond 2020	AD	Present	1	0	0	Hippocampus
-->	6	yes	NDUFA8
...	6	yes	NDUFA8	P51970	Johnson 2020	AD / C	Down	0	0	0	Frontal Cortex
...	6	yes	NDUFA8	P51970	Wingo 2020	AD / C	Down	0	0	0	Frontal Cortex
...	6	yes	NDUFA8	P51970	Ojo 2021a	AD / C	Down	0	0	0	Frontal Cortex
...	6	yes	NDUFA8	P51970	Johnson 2022	AD / C	Down	0	0	0	Frontal Cortex
...	6	yes	NDUFA8	P51970	Drummond 2022	AD	Present	0	1	0	Hippocampus
...	6	yes	NDUFA8	P51970	Drummond 2017	AD	Present	0	1	0	Hippocampus
-->	6	yes	NDUFV2
...	6	yes	NDUFV2	P19404	Johnson 2020	AD / C	Down	0	0	0	Frontal Cortex
...	6	yes	NDUFV2	P19404	McKetney 2019	AD / C	Down	0	0	0	Entorhinal Cortex
...	6	yes	NDUFV2	P19404	Drummond 2022	AD	Present	0	1	0	Hippocampus
...	6	yes	NDUFV2	P19404	Seyfried 2017	AD / C	Down	0	0	0	Frontal Cortex
-->	6	yes	P4HB
...	6	yes	P4HB	P07237	Johnson 2022	AD / C	Down	0	0	0	Frontal Cortex
...	6	yes	P4HB	P07237	Drummond 2022	AD	Present	0	1	0	Hippocampus
...	6	yes	P4HB	P07237	Seyfried 2017	PCL / C	Down	0	0	0	Frontal Cortex
...	6	yes	P4HB	P07237	Drummond 2017	AD	Present	0	1	0	Hippocampus
-->	6	yes	PC
...	6	yes	PC	P11498	Xu 2019	AD / C	Down	0	0	0	Motor Cortex
...	6	yes	PC	P11498	Xu 2019	AD / C	Down	0	0	0	Sensory Cortex
...	6	yes	PC	P11498	Xu 2019	AD / C	Down	0	0	0	Cerebellum
...	6	yes	PC	P11498	Drummond 2022	AD	Present	0	1	0	Hippocampus
...	6	yes	PC	P11498	Drummond 2017	AD	Present	0	1	0	Hippocampus
...	6	yes	PC	P11498	Mendonca 2019	AD / C	Up	0	0	0	Frontal Cortex
-->	6	yes	PRRT2
...	6	yes	PRRT2	Q7Z6L0	Johnson 2020	AD / C	Down	0	0	0	Frontal Cortex
...	6	yes	PRRT2	Q7Z6L0	Johnson 2022	AD / C	Down	0	0	0	Frontal Cortex
...	6	yes	PRRT2	Q7Z6L0	Drummond 2022	AD	Present	0	1	0	Hippocampus
...	6	yes	PRRT2	Q7Z6L0	Hales 2016	MCI / C	Up	0	0	0	Frontal Cortex
...	6	yes	PRRT2	Q7Z6L0	Drummond 2017	AD	Present	0	1	0	Hippocampus
...	6	yes	PRRT2	Q7Z6L0	Mendonca 2019	AD / C	Down	0	0	0	Entorhinal Cortex
-->	6	yes	RAB10
...	6	yes	RAB10	P61026	Sweet 2016	AD / C	Down	0	0	0	Entorhinal Cortex
...	6	yes	RAB10	P61026	Drummond 2022	AD	Present	0	1	0	Hippocampus
...	6	yes	RAB10	P61026	Johnson 2018	AD / C	Down	0	0	0	Frontal Cortex
...	6	yes	RAB10	P61026	Drummond 2017	AD	Present	0	1	0	Hippocampus
...	6	yes	RAB10	P61026	Mendonca 2019	AD / C	Down	0	0	0	Entorhinal Cortex
...	6	yes	RAB10	P61026	Mendonca 2019	MCI / C	Down	0	0	0	Frontal Cortex
-->	6	yes	RAB35
...	6	yes	RAB35	Q15286	Johnson 2020	AD / C	Down	0	0	0	Frontal Cortex
...	6	yes	RAB35	Q15286	Johnson 2022	AD / C	Down	0	0	0	Frontal Cortex
...	6	yes	RAB35	Q15286	Johnson 2022	PCL / C	Down	0	0	0	Frontal Cortex
...	6	yes	RAB35	Q15286	Drummond 2022	AD	Present	0	1	0	Hippocampus
...	6	yes	RAB35	Q15286	Johnson 2018	AD / C	Down	0	0	0	Frontal Cortex
...	6	yes	RAB35	Q15286	Drummond 2017	AD	Present	0	1	0	Hippocampus
-->	6	yes	RAB6B
...	6	yes	RAB6B	Q9NRW1	Johnson 2020	AD / C	Up	0	0	0	Frontal Cortex
...	6	yes	RAB6B	Q9NRW1	Johnson 2022	AD / C	Up	0	0	0	Frontal Cortex
...	6	yes	RAB6B	Q9NRW1	Drummond 2022	AD	Present	0	1	0	Hippocampus
...	6	yes	RAB6B	Q9NRW1	Drummond 2017	AD	Present	0	1	0	Hippocampus
...	6	yes	RAB6B	Q9NRW1	Mendonca 2019	AD / C	Up	0	0	0	Temporal Cortex
-->	6	yes	RAP2A
...	6	yes	RAP2A	P10114	Andreev 2012	AD / C	Up	0	0	0	Temporal Cortex
...	6	yes	RAP2A	P10114	Johnson 2022	AD / C	Down	0	0	0	Frontal Cortex
...	6	yes	RAP2A	P10114	Drummond 2022	AD	Present	0	1	0	Hippocampus
...	6	yes	RAP2A	P10114	Drummond 2017	AD	Present	0	1	0	Hippocampus
...	6	yes	RAP2A	P10114	Mendonca 2019	AD / C	Down	0	0	0	Entorhinal Cortex
...	6	yes	RAP2A	P10114	Mendonca 2019	MCI / C	Down	0	0	0	Parahippocampal Cortex
-->	6	yes	RPL7
...	6	yes	RPL7	P18124	Andreev 2012	AD / C	Up	0	0	0	Temporal Cortex
...	6	yes	RPL7	P18124	Hondius 2021	AD / C	Down	1	0	0	Hippocampus
...	6	yes	RPL7	P18124	Johnson 2022	AD / C	Down	0	0	0	Frontal Cortex
...	6	yes	RPL7	P18124	Drummond 2022	AD	Present	0	1	0	Hippocampus
-->	6	yes	SPTBN1
...	6	yes	SPTBN1	B2ZZ89	Drummond 2020	AD	Present	1	0	0	Hippocampus
-->	6	yes	SYP
...	6	yes	SYP	P08247	Xu 2019	AD / C	Down	0	0	0	Cingulate Gyrus
...	6	yes	SYP	P08247	Stepler 2020	AD / C	Down	0	0	0	Hippocampus
...	6	yes	SYP	P08247	Johnson 2022	AD / C	Down	0	0	0	Frontal Cortex
...	6	yes	SYP	P08247	Drummond 2022	AD	Present	0	1	0	Hippocampus
...	6	yes	SYP	P08247	Hondius 2016	AD / C	Down	0	0	0	Hippocampus
...	6	yes	SYP	P08247	Drummond 2017	AD	Present	0	1	0	Hippocampus
-->	6	yes	TPD52
...	6	yes	TPD52	P55327	Xu 2019	AD / C	Up	0	0	0	Cerebellum
...	6	yes	TPD52	P55327	Drummond 2022	AD	Present	0	1	0	Hippocampus
...	6	yes	TPD52	P55327	Astillero-Lopez 2022	AD / C	Up	0	0	0	Entorhinal Cortex
...	6	yes	TPD52	P55327	Seyfried 2017	AD / C	Down	0	0	0	Frontal Cortex
...	6	yes	TPD52	P55327	Seyfried 2017	PCL / C	Down	0	0	0	Frontal Cortex
...	6	yes	TPD52	P55327	Drummond 2017	AD	Present	0	1	0	Hippocampus
-->	6	yes	VDAC3
...	6	yes	VDAC3	Q9Y277	Johnson 2020	AD / C	Down	0	0	0	Frontal Cortex
...	6	yes	VDAC3	Q9Y277	Sweet 2016	AD / C	Down	0	0	0	Entorhinal Cortex
...	6	yes	VDAC3	Q9Y277	Johnson 2022	PCL / C	Down	0	0	0	Frontal Cortex
...	6	yes	VDAC3	Q9Y277	Drummond 2022	AD	Present	0	1	0	Hippocampus
...	6	yes	VDAC3	Q9Y277	Drummond 2017	AD	Present	0	1	0	Hippocampus
-->	6	yes	XRCC5
...	6	yes	XRCC5	P13010	Drummond 2020	AD	Present	1	0	0	Hippocampus
...	6	yes	XRCC5	P13010	Andreev 2012	AD / C	Up	0	0	0	Temporal Cortex
...	6	yes	XRCC5	P13010	Ojo 2021b	AD / C	Up	0	0	0	Frontal Cortex
...	6	yes	XRCC5	P13010	Drummond 2022	AD	Present	0	1	0	Hippocampus
...	6	yes	XRCC5	P13010	Zhang 2018	AD / C	Up	0	0	0	Frontal Cortex
...	6	yes	XRCC5	P13010	Drummond 2017	AD	Present	0	1	0	Hippocampus
-->	5	yes	COX4I1
...	5	yes	COX4I1	P13073	Drummond 2020	AD	Present	1	0	0	Hippocampus
...	5	yes	COX4I1	P13073	Johnson 2022	AD / C	Down	0	0	0	Frontal Cortex
...	5	yes	COX4I1	P13073	Drummond 2022	AD	Present	0	1	0	Hippocampus
...	5	yes	COX4I1	P13073	Johnson 2018	PCL / C	Down	0	0	0	Frontal Cortex
...	5	yes	COX4I1	P13073	Drummond 2017	AD	Present	0	1	0	Hippocampus
-->	5	yes	COX6C
...	5	yes	COX6C	P09669	Drummond 2022	AD	Present	0	1	0	Hippocampus
...	5	yes	COX6C	P09669	Hales 2016	MCI / C	Up	0	0	0	Frontal Cortex
...	5	yes	COX6C	P09669	Johnson 2018	PCL / C	Down	0	0	0	Frontal Cortex
...	5	yes	COX6C	P09669	Drummond 2017	AD	Present	0	1	0	Hippocampus
-->	5	yes	COX7A2
...	5	yes	COX7A2	P14406	Johnson 2020	AD / C	Down	0	0	0	Frontal Cortex
...	5	yes	COX7A2	P14406	Drummond 2022	AD	Present	0	1	0	Hippocampus
...	5	yes	COX7A2	P14406	Hales 2016	AD / C	Down	0	0	0	Frontal Cortex
-->	5	yes	DCXR
...	5	yes	DCXR	Q7Z4W1	Xu 2019	AD / C	Up	0	0	0	Cingulate Gyrus
...	5	yes	DCXR	Q7Z4W1	Johnson 2020	AD / C	Up	0	0	0	Frontal Cortex
...	5	yes	DCXR	Q7Z4W1	Drummond 2022	AD	Present	0	1	0	Hippocampus
...	5	yes	DCXR	Q7Z4W1	Xu 2019	AD / C	Up	0	0	0	Entorhinal Cortex
-->	5	yes	EIF4A1
...	5	yes	EIF4A1	P60842	Johnson 2020	AD / C	Up	0	0	0	Frontal Cortex
...	5	yes	EIF4A1	P60842	Drummond 2022	AD	Down	0	1	0	Hippocampus
...	5	yes	EIF4A1	P60842	Zhang 2018	AD / C	Up	0	0	0	Frontal Cortex
...	5	yes	EIF4A1	P60842	Drummond 2017	AD	Present	0	1	0	Hippocampus
...	5	yes	EIF4A1	P60842	Mendonca 2019	MCI / C	Up	0	0	0	Entorhinal Cortex
-->	5	yes	EPB41L1
...	5	yes	EPB41L1	Q9H4G0	Xu 2019	AD / C	Down	0	0	0	Cingulate Gyrus
...	5	yes	EPB41L1	Q9H4G0	Drummond 2022	AD	Present	0	1	0	Hippocampus
...	5	yes	EPB41L1	Q9H4G0	Johnson 2018	AD / C	Up	0	0	0	Frontal Cortex
-->	5	yes	EPHX1
...	5	yes	EPHX1	P07099	Johnson 2020	AD / C	Up	0	0	0	Frontal Cortex
...	5	yes	EPHX1	P07099	Drummond 2022	AD	Present	0	1	0	Hippocampus
...	5	yes	EPHX1	P07099	Johnson 2018	AD / C	Up	0	0	0	Frontal Cortex
...	5	yes	EPHX1	P07099	Drummond 2017	AD	Present	0	1	0	Hippocampus
...	5	yes	EPHX1	P07099	Xu 2019	AD / C	Up	0	0	0	Entorhinal Cortex
-->	5	yes	G3BP2
...	5	yes	G3BP2	Q9UN86	Johnson 2022	AD / C	Down	0	0	0	Frontal Cortex
...	5	yes	G3BP2	Q9UN86	Hondius 2016	AD / C	Down	0	0	0	Hippocampus
...	5	yes	G3BP2	Q9UN86	Seyfried 2017	AD / C	Down	0	0	0	Frontal Cortex
...	5	yes	G3BP2	Q9UN86	Seyfried 2017	PCL / C	Down	0	0	0	Frontal Cortex
...	5	yes	G3BP2	Q9UN86	Mendonca 2019	AD / C	Down	0	0	0	Parahippocampal Cortex
-->	5	yes	HADHB
...	5	yes	HADHB	P55084	Drummond 2022	AD	Present	0	1	0	Hippocampus
...	5	yes	HADHB	P55084	Hondius 2016	AD / C	Up	0	0	0	Hippocampus
...	5	yes	HADHB	P55084	Hales 2016	AD / C	Up	0	0	0	Frontal Cortex
...	5	yes	HADHB	P55084	Drummond 2017	AD	Present	0	1	0	Hippocampus
-->	5	yes	HAPLN1
...	5	yes	HAPLN1	P10915	Xu 2019	AD / C	Up	0	0	0	Cerebellum
...	5	yes	HAPLN1	P10915	Stepler 2020	AD / C	Down	0	0	0	Hippocampus
...	5	yes	HAPLN1	P10915	Drummond 2022	AD	Present	0	1	0	Hippocampus
...	5	yes	HAPLN1	P10915	Hales 2016	PCL / C	Down	0	0	0	Frontal Cortex
...	5	yes	HAPLN1	P10915	Drummond 2017	AD	Present	0	1	0	Hippocampus
-->	5	yes	HNRNPA3
...	5	yes	HNRNPA3	P51991	Xu 2019	AD / C	Down	0	0	0	Sensory Cortex
...	5	yes	HNRNPA3	P51991	Andreev 2012	AD / C	Up	0	0	0	Temporal Cortex
...	5	yes	HNRNPA3	P51991	Drummond 2022	AD	Present	0	1	0	Hippocampus
...	5	yes	HNRNPA3	P51991	Drummond 2017	AD	Present	0	1	0	Hippocampus
-->	5	yes	ICAM5
...	5	yes	ICAM5	Q9UMF0	Stepler 2020	AD / C	Down	0	0	0	Hippocampus
...	5	yes	ICAM5	Q9UMF0	Drummond 2022	AD	Present	0	1	0	Hippocampus
...	5	yes	ICAM5	Q9UMF0	Hondius 2016	AD / C	Down	0	0	0	Hippocampus
...	5	yes	ICAM5	Q9UMF0	Drummond 2017	AD	Present	0	1	0	Hippocampus
-->	5	yes	NEGR1
...	5	yes	NEGR1	Q7Z3B1	Andreev 2012	AD / C	Down	0	0	0	Temporal Cortex
...	5	yes	NEGR1	Q7Z3B1	Johnson 2022	AD / C	Down	0	0	0	Frontal Cortex
...	5	yes	NEGR1	Q7Z3B1	Drummond 2022	AD	Present	0	1	0	Hippocampus
...	5	yes	NEGR1	Q7Z3B1	Hondius 2016	AD / C	Down	0	0	0	Hippocampus
...	5	yes	NEGR1	Q7Z3B1	Mendonca 2019	AD / C	Down	0	0	0	Entorhinal Cortex
-->	5	yes	PCBP1
...	5	yes	PCBP1	Q53SS8	Drummond 2020	AD	Present	1	0	0	Hippocampus
-->	5	yes	PGRMC1
...	5	yes	PGRMC1	Q6IB11	Drummond 2020	AD	Present	1	0	0	Hippocampus
-->	5	yes	PSMB1
...	5	yes	PSMB1	P20618	Johnson 2020	AD / C	Up	0	0	0	Frontal Cortex
...	5	yes	PSMB1	P20618	Johnson 2020	PCL / C	Up	0	0	0	Frontal Cortex
...	5	yes	PSMB1	P20618	Johnson 2022	AD / C	Up	0	0	0	Frontal Cortex
...	5	yes	PSMB1	P20618	Drummond 2022	AD	Present	0	1	0	Hippocampus
...	5	yes	PSMB1	P20618	Drummond 2017	AD	Present	0	1	0	Hippocampus
-->	5	yes	RAB14
...	5	yes	RAB14	P61106	Johnson 2022	AD / C	Down	0	0	0	Frontal Cortex
...	5	yes	RAB14	P61106	Johnson 2022	PCL / C	Down	0	0	0	Frontal Cortex
...	5	yes	RAB14	P61106	Drummond 2022	AD	Present	0	1	0	Hippocampus
...	5	yes	RAB14	P61106	Seyfried 2017	AD / C	Down	0	0	0	Frontal Cortex
...	5	yes	RAB14	P61106	Drummond 2017	AD	Present	0	1	0	Hippocampus
-->	5	yes	RAB7A
...	5	yes	RAB7A	P51149	Drummond 2020	AD	Present	1	0	0	Hippocampus
...	5	yes	RAB7A	P51149	Johnson 2022	AD / C	Down	0	0	0	Frontal Cortex
...	5	yes	RAB7A	P51149	Drummond 2022	AD	Present	0	1	0	Hippocampus
...	5	yes	RAB7A	P51149	Johnson 2018	AD / C	Down	0	0	0	Frontal Cortex
...	5	yes	RAB7A	P51149	Drummond 2017	AD	Present	0	1	0	Hippocampus
-->	5	yes	RUFY3
...	5	yes	RUFY3	Q7L099	Xu 2019	AD / C	Down	0	0	0	Cingulate Gyrus
...	5	yes	RUFY3	Q7L099	Xu 2019	AD / C	Down	0	0	0	Cerebellum
...	5	yes	RUFY3	Q7L099	Drummond 2022	AD	Present	0	1	0	Hippocampus
...	5	yes	RUFY3	Q7L099	Drummond 2017	AD	Present	0	1	0	Hippocampus
-->	5	yes	SIRT2
...	5	yes	SIRT2	Q8IXJ6	Musunuri 2014	AD / C	Up	0	0	0	Temporal Cortex
...	5	yes	SIRT2	Q8IXJ6	Drummond 2022	AD	Present	0	1	0	Hippocampus
...	5	yes	SIRT2	Q8IXJ6	Drummond 2017	AD	Present	0	1	0	Hippocampus
-->	5	yes	TPM1
...	5	yes	TPM1	P09493	Drummond 2022	AD	Present	0	1	0	Hippocampus
...	5	yes	TPM1	P09493	Xu 2019	AD / C	Up	0	0	0	Entorhinal Cortex
-->	5	yes	TXN
...	5	yes	TXN	P10599	Xu 2019	AD / C	Up	0	0	0	Cerebellum
...	5	yes	TXN	P10599	Drummond 2022	AD	Present	0	1	0	Hippocampus
...	5	yes	TXN	P10599	Drummond 2017	AD	Present	0	1	0	Hippocampus
...	5	yes	TXN	P10599	Mendonca 2019	AD / C	Down	0	0	0	Parahippocampal Cortex
-->	5	yes	VCP
...	5	yes	VCP	P55072	Johnson 2020	AD / C	Up	0	0	0	Frontal Cortex
...	5	yes	VCP	P55072	Johnson 2022	AD / C	Up	0	0	0	Frontal Cortex
...	5	yes	VCP	P55072	Drummond 2022	AD	Present	0	1	0	Hippocampus
...	5	yes	VCP	P55072	Drummond 2017	AD	Present	0	1	0	Hippocampus
-->	4	yes	ALDH5A1
...	4	yes	ALDH5A1	P51649	Johnson 2022	AD / C	Down	0	0	0	Frontal Cortex
...	4	yes	ALDH5A1	P51649	Drummond 2022	AD	Present	0	1	0	Hippocampus
...	4	yes	ALDH5A1	P51649	Drummond 2017	AD	Present	0	1	0	Hippocampus
-->	4	yes	CAND1
...	4	yes	CAND1	Q86VP6	Donovan 2012	AD / C	Down	0	0	0	Frontal Cortex
...	4	yes	CAND1	Q86VP6	Drummond 2022	AD	Present	0	1	0	Hippocampus
...	4	yes	CAND1	Q86VP6	Drummond 2017	AD	Present	0	1	0	Hippocampus
-->	4	yes	CD81
...	4	yes	CD81	P60033	Drummond 2022	AD	Present	0	1	0	Hippocampus
...	4	yes	CD81	P60033	Astillero-Lopez 2022	AD / C	Up	0	0	0	Entorhinal Cortex
...	4	yes	CD81	P60033	Zhang 2018	AD / C	Down	0	0	0	Frontal Cortex
...	4	yes	CD81	P60033	Mendonca 2019	AD / C	Down	0	0	0	Entorhinal Cortex
-->	4	yes	CDH13
...	4	yes	CDH13	P55290	Johnson 2020	AD / C	Down	0	0	0	Frontal Cortex
...	4	yes	CDH13	P55290	Johnson 2022	AD / C	Down	0	0	0	Frontal Cortex
...	4	yes	CDH13	P55290	Drummond 2022	AD	Present	0	1	0	Hippocampus
...	4	yes	CDH13	P55290	Hondius 2016	AD / C	Down	0	0	0	Hippocampus
-->	4	yes	CSE1L
...	4	yes	CSE1L	P55060	Johnson 2020	PCL / C	Up	0	0	0	Frontal Cortex
...	4	yes	CSE1L	P55060	Drummond 2022	AD	Present	0	1	0	Hippocampus
...	4	yes	CSE1L	P55060	Drummond 2017	AD	Present	0	1	0	Hippocampus
...	4	yes	CSE1L	P55060	Xu 2019	AD / C	Down	0	0	0	Entorhinal Cortex
-->	4	yes	DCTN2
...	4	yes	DCTN2	V9HW58	Drummond 2020	AD	Present	1	0	0	Hippocampus
-->	4	yes	GOT1
...	4	yes	GOT1	P17174	Drummond 2020	AD	Present	1	0	0	Hippocampus
...	4	yes	GOT1	P17174	Drummond 2022	AD	Present	0	1	0	Hippocampus
...	4	yes	GOT1	P17174	Astillero-Lopez 2022	AD / C	Down	0	0	0	Entorhinal Cortex
...	4	yes	GOT1	P17174	Drummond 2017	AD	Present	0	1	0	Hippocampus
-->	4	yes	KIF21A
...	4	yes	KIF21A	Q7Z4S6	Xu 2019	AD / C	Down	0	0	0	Cerebellum
...	4	yes	KIF21A	Q7Z4S6	Johnson 2020	AD / C	Down	0	0	0	Frontal Cortex
...	4	yes	KIF21A	Q7Z4S6	Drummond 2022	AD	Present	0	1	0	Hippocampus
...	4	yes	KIF21A	Q7Z4S6	Drummond 2017	AD	Present	0	1	0	Hippocampus
-->	4	yes	RAB2A
...	4	yes	RAB2A	P61019	Sweet 2016	AD / C	Down	0	0	0	Entorhinal Cortex
...	4	yes	RAB2A	P61019	Drummond 2022	AD	Present	0	1	0	Hippocampus
...	4	yes	RAB2A	P61019	Hondius 2016	AD / C	Down	0	0	0	Hippocampus
...	4	yes	RAB2A	P61019	Drummond 2017	AD	Present	0	1	0	Hippocampus
-->	4	yes	RPS19
...	4	yes	RPS19	B0ZBD0	Drummond 2020	AD	Present	1	0	0	Hippocampus
-->	4	yes	SLC2A1
...	4	yes	SLC2A1	P11166	Muraoka 2020	AD / C	Up	0	0	0	Frontal Cortex
...	4	yes	SLC2A1	P11166	Johnson 2022	AD / C	Down	0	0	0	Frontal Cortex
...	4	yes	SLC2A1	P11166	Drummond 2022	AD	Down	0	1	0	Hippocampus
...	4	yes	SLC2A1	P11166	Astillero-Lopez 2022	AD / C	Down	0	0	0	Entorhinal Cortex
-->	4	yes	SLC3A2
...	4	yes	SLC3A2	P08195	Johnson 2022	AD / C	Down	0	0	0	Frontal Cortex
...	4	yes	SLC3A2	P08195	Johnson 2022	PCL / C	Down	0	0	0	Frontal Cortex
...	4	yes	SLC3A2	P08195	Drummond 2022	AD	Present	0	1	0	Hippocampus
-->	4	yes	YES1
...	4	yes	YES1	P07947	McKetney 2019	AD / C	Up	0	0	0	Entorhinal Cortex
...	4	yes	YES1	P07947	Andreev 2012	AD / C	Up	0	0	0	Temporal Cortex
...	4	yes	YES1	P07947	Wingo 2020	AD / C	Up	0	0	0	Frontal Cortex
-->	3	yes	ANXA6
...	3	yes	ANXA6	P08133	Drummond 2022	AD	Present	0	1	0	Hippocampus
...	3	yes	ANXA6	P08133	Drummond 2017	AD	Present	0	1	0	Hippocampus
-->	3	yes	CNP
...	3	yes	CNP	P09543	Drummond 2022	AD	Present	0	1	0	Hippocampus
...	3	yes	CNP	P09543	Drummond 2017	AD	Present	0	1	0	Hippocampus
-->	3	yes	ENPP6
...	3	yes	ENPP6	Q6UWR7	Andreev 2012	AD / C	Up	0	0	0	Temporal Cortex
...	3	yes	ENPP6	Q6UWR7	Drummond 2022	AD	Down	0	1	0	Hippocampus
...	3	yes	ENPP6	Q6UWR7	Astillero-Lopez 2022	AD / C	Down	0	0	0	Entorhinal Cortex
-->	3	yes	GABRG2
...	3	yes	GABRG2	P18507	Wingo 2020	AD / C	Down	0	0	0	Frontal Cortex
...	3	yes	GABRG2	P18507	Johnson 2022	AD / C	Down	0	0	0	Frontal Cortex
...	3	yes	GABRG2	P18507	Seyfried 2017	AD / C	Down	0	0	0	Precuneus
-->	3	yes	HSDL2
...	3	yes	HSDL2	Q6YN16	Drummond 2022	AD	Up	0	1	0	Hippocampus
...	3	yes	HSDL2	Q6YN16	Hales 2016	AD / C	Up	0	0	0	Frontal Cortex
...	3	yes	HSDL2	Q6YN16	Drummond 2017	AD	Present	0	1	0	Hippocampus
-->	3	yes	KRT10
...	3	yes	KRT10	P13645	Astillero-Lopez 2022	AD / C	Up	0	0	0	Entorhinal Cortex
...	3	yes	KRT10	P13645	Mendonca 2019	MCI / C	Up	0	0	0	Temporal Cortex
...	3	yes	KRT10	P13645	Mendonca 2019	AD / C	Up	0	0	0	Temporal Cortex
-->	3	yes	MAG
...	3	yes	MAG	P20916	Xu 2019	AD / C	Up	0	0	0	Cingulate Gyrus
...	3	yes	MAG	P20916	Drummond 2022	AD	Present	0	1	0	Hippocampus
...	3	yes	MAG	P20916	Drummond 2017	AD	Present	0	1	0	Hippocampus
-->	3	yes	NCEH1
...	3	yes	NCEH1	Q6PIU2	Drummond 2022	AD	Present	0	1	0	Hippocampus
...	3	yes	NCEH1	Q6PIU2	Astillero-Lopez 2022	AD / C	Down	0	0	0	Entorhinal Cortex
...	3	yes	NCEH1	Q6PIU2	Hales 2016	MCI / C	Up	0	0	0	Frontal Cortex
-->	3	yes	PPP2R2D
...	3	yes	PPP2R2D	Q66LE6	Andreev 2012	AD / C	Down	0	0	0	Temporal Cortex
...	3	yes	PPP2R2D	Q66LE6	Johnson 2018	AD / C	Down	0	0	0	Frontal Cortex
...	3	yes	PPP2R2D	Q66LE6	Mendonca 2019	MCI / C	Down	0	0	0	Frontal Cortex
-->	3	yes	PSMC3
...	3	yes	PSMC3	P17980	Drummond 2022	AD	Present	0	1	0	Hippocampus
...	3	yes	PSMC3	P17980	Zhang 2018	AD / C	Up	0	0	0	Frontal Cortex
-->	3	yes	RAB1A
...	3	yes	RAB1A	P62820	Li 2021	AD / C	Up	0	0	0	Occipital Cortex
...	3	yes	RAB1A	P62820	Sweet 2016	AD / C	Down	0	0	0	Entorhinal Cortex
...	3	yes	RAB1A	P62820	Drummond 2022	AD	Present	0	1	0	Hippocampus
-->	3	yes	RAB5B
...	3	yes	RAB5B	P61020	Johnson 2022	AD / C	Down	0	0	0	Frontal Cortex
...	3	yes	RAB5B	P61020	Drummond 2022	AD	Present	0	1	0	Hippocampus
...	3	yes	RAB5B	P61020	Drummond 2017	AD	Present	0	1	0	Hippocampus
-->	3	yes	TPRG1L
...	3	yes	TPRG1L	Q5T0D9	Johnson 2022	AD / C	Up	0	0	0	Frontal Cortex
...	3	yes	TPRG1L	Q5T0D9	Drummond 2022	AD	Present	0	1	0	Hippocampus
...	3	yes	TPRG1L	Q5T0D9	Hales 2016	PCL / C	Down	0	0	0	Frontal Cortex
-->	3	yes	WDR37
...	3	yes	WDR37	Q9Y2I8	Xu 2019	AD / C	Down	0	0	0	Cingulate Gyrus
...	3	yes	WDR37	Q9Y2I8	Drummond 2022	AD	Present	0	1	0	Hippocampus
...	3	yes	WDR37	Q9Y2I8	Drummond 2017	AD	Present	0	1	0	Hippocampus
-->	2	yes	ATP1B3
...	2	yes	ATP1B3	P54709	Muraoka 2020	AD / C	Up	0	0	0	Frontal Cortex
...	2	yes	ATP1B3	P54709	Mendonca 2019	AD / C	Down	0	0	0	Parahippocampal Cortex
-->	2	yes	ATP5J
...	2	yes	ATP5J	Q6IB54	Ojo 2021a	AD / C	Down	0	0	0	Frontal Cortex
...	2	yes	ATP5J	Q6NZ59	Drummond 2020	AD	Present	1	0	0	Hippocampus
-->	2	yes	ATP5MF
...	2	yes	ATP5MF	P56134	Xu 2019	AD / C	Up	0	0	0	Cingulate Gyrus
...	2	yes	ATP5MF	P56134	Drummond 2022	AD	Present	0	1	0	Hippocampus
-->	2	yes	CALM1
...	2	yes	CALM1	P0DP23	Li 2021	PCL / C	Up	0	0	0	Occipital Cortex
-->	2	yes	CALM3
...	2	yes	CALM3	P0DP25	Drummond 2022	AD	Present	0	1	0	Hippocampus
...	2	yes	CALM3	P0DP25	Astillero-Lopez 2022	AD / C	Up	0	0	0	Entorhinal Cortex
-->	2	yes	CD59
...	2	yes	CD59	P13987	Muraoka 2020	AD / C	Up	0	0	0	Frontal Cortex
...	2	yes	CD59	P13987	Drummond 2022	AD	Present	0	1	0	Hippocampus
-->	2	yes	CD9
...	2	yes	CD9	P21926	Drummond 2022	AD	Down	0	1	0	Hippocampus
-->	2	yes	CDH2
...	2	yes	CDH2	P19022	Drummond 2022	AD	Present	0	1	0	Hippocampus
...	2	yes	CDH2	P19022	Hales 2016	AD / C	Up	0	0	0	Frontal Cortex
-->	2	yes	NUDCD3
...	2	yes	NUDCD3	Q8IVD9	Drummond 2022	AD	Present	0	1	0	Hippocampus
...	2	yes	NUDCD3	Q8IVD9	Mendonca 2019	AD / C	Down	0	0	0	Entorhinal Cortex
-->	2	yes	POR
...	2	yes	POR	P16435	Drummond 2022	AD	Present	0	1	0	Hippocampus
...	2	yes	POR	P16435	Drummond 2017	AD	Present	0	1	0	Hippocampus
-->	2	yes	STX12
...	2	yes	STX12	Q86Y82	Drummond 2022	AD	Up	0	1	0	Hippocampus
-->	1	yes	CARNS1
...	1	yes	CARNS1	A5YM72	Xu 2019	AD / C	Down	0	0	0	Entorhinal Cortex
-->	1	yes	CYBRD1
...	1	yes	CYBRD1	Q53TN4	Muraoka 2020	AD / C	Up	0	0	0	Frontal Cortex
-->	1	yes	EIF2AK2
...	1	yes	EIF2AK2	P19525	Zhang 2018	AD / C	Up	0	0	0	Frontal Cortex
-->	1	yes	H2BC18
...	1	yes	H2BC18	Q5QNW6	Johnson 2022	AD / C	Up	0	0	0	Frontal Cortex
-->	1	yes	HIST1H4A
...	1	yes	HIST1H4A	B2R4R0	Drummond 2020	AD	Present	1	0	0	Hippocampus
-->	1	yes	Q59FD4
...	1	yes	Q59FD4	Q59FD4	Ojo 2021a	AD / C	Down	0	0	0	Frontal Cortex
-->	1	yes	RAB15
...	1	yes	RAB15	P59190	Johnson 2022	AD / C	Down	0	0	0	Frontal Cortex

## Sheet: DSAD overlap with Frontal corte
TL;DR	Score	In Query?	Gene	Protein	ShortRef	Condition	Direction	NFT	Plaque	CAA	Locations
		yes									Frontal Cortex
...	31	yes	GFAP	P14136	Johnson 2020	PCL / C	Up	0	0	0	Frontal Cortex
...	31	yes	GFAP	P14136	Wang 2020	AD / C	Up	0	0	0	Frontal Cortex
...	31	yes	GFAP	P14136	Ping 2020	AD / C	Up	0	0	0	Frontal Cortex
...	31	yes	GFAP	P14136	Dai 2018	AD / C	Up	0	0	0	Frontal Cortex
...	31	yes	GFAP	P14136	Liao 2004	AD / C	Up	0	1	0	Frontal Cortex
...	31	yes	GFAP	P14136	Wingo 2020	AD / C	Up	0	0	0	Frontal Cortex
...	31	yes	GFAP	P14136	Mendonca 2019	MCI / C	Up	0	0	0	Frontal Cortex
...	31	yes	GFAP	P14136	Mendonca 2019	AD / C	Up	0	0	0	Frontal Cortex
...	25	yes	CD44	P16070	Johnson 2020	AD / C	Up	0	0	0	Frontal Cortex
...	25	yes	CD44	P16070	Johnson 2020	PCL / C	Up	0	0	0	Frontal Cortex
...	25	yes	CD44	P16070	Higginbotham 2020	AD / C	Up	0	0	0	Frontal Cortex
...	25	yes	CD44	P16070	Wang 2020	AD / C	Up	0	0	0	Frontal Cortex
...	25	yes	CD44	P16070	Ping 2020	AD / C	Up	0	0	0	Frontal Cortex
...	25	yes	CD44	P16070	Wingo 2020	AD / C	Up	0	0	0	Frontal Cortex
...	25	yes	CD44	P16070	Johnson 2022	AD / C	Up	0	0	0	Frontal Cortex
...	25	yes	CD44	P16070	Johnson 2022	PCL / C	Up	0	0	0	Frontal Cortex
...	25	yes	CD44	P16070	Johnson 2018	AD / C	Up	0	0	0	Frontal Cortex
...	25	yes	CD44	P16070	Mendonca 2019	AD / C	Up	0	0	0	Frontal Cortex
...	19	yes	PADI2	Q9Y2J8	Johnson 2020	AD / C	Up	0	0	0	Frontal Cortex
...	19	yes	PADI2	Q9Y2J8	Johnson 2020	PCL / C	Up	0	0	0	Frontal Cortex
...	19	yes	PADI2	Q9Y2J8	Higginbotham 2020	AD / C	Up	0	0	0	Frontal Cortex
...	19	yes	PADI2	Q9Y2J8	Ping 2020	AD / C	Up	0	0	0	Frontal Cortex
...	19	yes	PADI2	Q9Y2J8	Wingo 2020	AD / C	Up	0	0	0	Frontal Cortex
...	19	yes	PADI2	Q9Y2J8	Johnson 2022	AD / C	Up	0	0	0	Frontal Cortex
...	19	yes	PADI2	Q9Y2J8	Johnson 2022	PCL / C	Up	0	0	0	Frontal Cortex
...	19	yes	PADI2	Q9Y2J8	Johnson 2018	AD / C	Up	0	0	0	Frontal Cortex
...	19	yes	PADI2	Q9Y2J8	Johnson 2018	PCL / C	Up	0	0	0	Frontal Cortex
...	19	yes	PADI2	Q9Y2J8	Seyfried 2017	AD / C	Up	0	0	0	Frontal Cortex
...	17	yes	ANXA5	P08758	Muraoka 2020	AD / C	Up	0	0	0	Frontal Cortex
...	17	yes	ANXA5	P08758	Johnson 2020	AD / C	Up	0	0	0	Frontal Cortex
...	17	yes	ANXA5	P08758	Johnson 2022	AD / C	Up	0	0	0	Frontal Cortex
...	17	yes	ANXA5	P08758	Johnson 2018	AD / C	Up	0	0	0	Frontal Cortex
...	17	yes	ANXA5	P08758	Seyfried 2017	AD / C	Up	0	0	0	Frontal Cortex
...	17	yes	ANXA5	P08758	Zhang 2018	AD / C	Up	0	0	0	Frontal Cortex
...	17	yes	GJA1	P17302	Muraoka 2020	AD / C	Up	0	0	0	Frontal Cortex
...	17	yes	GJA1	P17302	Johnson 2020	AD / C	Up	0	0	0	Frontal Cortex
...	17	yes	GJA1	P17302	Higginbotham 2020	AD / C	Up	0	0	0	Frontal Cortex
...	17	yes	GJA1	P17302	Ping 2020	AD / C	Up	0	0	0	Frontal Cortex
...	17	yes	GJA1	P17302	Dai 2018	AD / C	Up	0	0	0	Frontal Cortex
...	17	yes	GJA1	P17302	Johnson 2022	AD / C	Up	0	0	0	Frontal Cortex
...	17	yes	GJA1	P17302	Johnson 2018	AD / C	Up	0	0	0	Frontal Cortex
...	17	yes	GJA1	P17302	Seyfried 2017	AD / C	Up	0	0	0	Frontal Cortex
...	17	yes	VCAN	P13611	Johnson 2020	AD / C	Up	0	0	0	Frontal Cortex
...	17	yes	VCAN	P13611	Ping 2020	AD / C	Up	0	0	0	Frontal Cortex
...	17	yes	VCAN	P13611	Wingo 2020	AD / C	Up	0	0	0	Frontal Cortex
...	17	yes	VCAN	P13611	Johnson 2022	AD / C	Up	0	0	0	Frontal Cortex
...	17	yes	VCAN	P13611	Hales 2016	MCI / C	Down	0	0	0	Frontal Cortex
...	17	yes	VCAN	P13611	Hales 2016	PCL / C	Down	0	0	0	Frontal Cortex
...	17	yes	VCAN	P13611	Mendonca 2019	AD / C	Up	0	0	0	Frontal Cortex
...	16	yes	MAPT	P10636	Johnson 2020	AD / C	Up	0	0	0	Frontal Cortex
...	16	yes	MAPT	P10636	Higginbotham 2020	AD / C	Up	0	0	0	Frontal Cortex
...	16	yes	MAPT	P10636	Ping 2020	AD / C	Up	0	0	0	Frontal Cortex
...	16	yes	MAPT	P10636	Donovan 2012	AD / C	Up	0	0	0	Frontal Cortex
...	16	yes	MAPT	P10636	Liao 2004	AD / C	Up	0	1	0	Frontal Cortex
...	16	yes	MAPT	P10636	Johnson 2022	AD / C	Up	0	0	0	Frontal Cortex
...	16	yes	MAPT	P10636	Hales 2016	AD / C	Up	0	0	0	Frontal Cortex
...	16	yes	MAPT	P10636	Johnson 2018	AD / C	Up	0	0	0	Frontal Cortex
...	16	yes	UCHL1	P09936	Donovan 2012	AD / C	Up	0	0	0	Frontal Cortex
...	16	yes	UCHL1	P09936	Ojo 2021b	AD / C	Up	0	0	0	Frontal Cortex
...	16	yes	UCHL1	P09936	Zhang 2018	AD / C	Down	0	0	0	Frontal Cortex
...	15	yes	ANXA2	P07355	Muraoka 2020	AD / C	Up	0	0	0	Frontal Cortex
...	15	yes	ANXA2	P07355	Johnson 2020	AD / C	Up	0	0	0	Frontal Cortex
...	14	yes	AQP4	P55087	Muraoka 2020	AD / C	Up	0	0	0	Frontal Cortex
...	14	yes	AQP4	P55087	Johnson 2022	AD / C	Up	0	0	0	Frontal Cortex
...	14	yes	DPP6	A7E2E4	Hales 2016	MCI / C	Up	0	0	0	Frontal Cortex
...	14	yes	MAP2	P11137	Muraoka 2020	AD / C	Down	0	0	0	Frontal Cortex
...	14	yes	MAP2	P11137	Johnson 2020	AD / C	Down	0	0	0	Frontal Cortex
...	14	yes	MAP2	P11137	Wang 2020	AD / C	Down	0	0	0	Frontal Cortex
...	14	yes	MAP2	P11137	Wingo 2020	AD / C	Down	0	0	0	Frontal Cortex
...	14	yes	RAB3A	P20336	Johnson 2020	AD / C	Down	0	0	0	Frontal Cortex
...	14	yes	RAB3A	P20336	Johnson 2020	PCL / C	Down	0	0	0	Frontal Cortex
...	14	yes	RAB3A	P20336	Johnson 2022	AD / C	Down	0	0	0	Frontal Cortex
...	14	yes	RAB3A	P20336	Seyfried 2017	AD / C	Down	0	0	0	Frontal Cortex
...	14	yes	RAB3A	P20336	Seyfried 2017	PCL / C	Down	0	0	0	Frontal Cortex
...	14	yes	RAP1GDS1	P52306	Johnson 2022	AD / C	Down	0	0	0	Frontal Cortex
...	14	yes	RAP1GDS1	P52306	Zhang 2018	AD / C	Down	0	0	0	Frontal Cortex
...	14	yes	SUCLG1	P53597	Johnson 2020	AD / C	Down	0	0	0	Frontal Cortex
...	14	yes	SUCLG1	P53597	Wingo 2020	AD / C	Down	0	0	0	Frontal Cortex
...	14	yes	SUCLG1	P53597	Johnson 2022	AD / C	Down	0	0	0	Frontal Cortex
...	14	yes	SUCLG1	P53597	Zhang 2018	AD / C	Down	0	0	0	Frontal Cortex
...	13	yes	ARHGDIA	P52565	Johnson 2020	AD / C	Down	0	0	0	Frontal Cortex
...	13	yes	ARHGDIA	P52565	Johnson 2022	AD / C	Down	0	0	0	Frontal Cortex
...	13	yes	ARHGDIA	P52565	Johnson 2018	AD / C	Down	0	0	0	Frontal Cortex
...	13	yes	MAPRE3	Q9UPY8	Johnson 2020	AD / C	Down	0	0	0	Frontal Cortex
...	13	yes	MAPRE3	Q9UPY8	Johnson 2022	AD / C	Down	0	0	0	Frontal Cortex
...	13	yes	MAPRE3	Q9UPY8	Johnson 2018	AD / C	Down	0	0	0	Frontal Cortex
...	13	yes	MAPRE3	Q9UPY8	Seyfried 2017	AD / C	Down	0	0	0	Frontal Cortex
...	13	yes	MAPRE3	Q9UPY8	Zhang 2018	AD / C	Down	0	0	0	Frontal Cortex
...	13	yes	OXCT1	P55809	Johnson 2022	AD / C	Down	0	0	0	Frontal Cortex
...	13	yes	OXCT1	P55809	Seyfried 2017	AD / C	Down	0	0	0	Frontal Cortex
...	13	yes	PGD	P52209	Johnson 2020	AD / C	Up	0	0	0	Frontal Cortex
...	13	yes	PGD	P52209	Wingo 2020	AD / C	Up	0	0	0	Frontal Cortex
...	13	yes	PGD	P52209	Johnson 2022	AD / C	Up	0	0	0	Frontal Cortex
...	13	yes	PGD	P52209	Johnson 2022	PCL / C	Up	0	0	0	Frontal Cortex
...	13	yes	PGD	P52209	Johnson 2018	AD / C	Up	0	0	0	Frontal Cortex
...	12	yes	DLAT	P10515	Johnson 2020	AD / C	Down	0	0	0	Frontal Cortex
...	12	yes	DLAT	P10515	Donovan 2012	AD / C	Down	0	0	0	Frontal Cortex
...	12	yes	DLAT	P10515	Wingo 2020	AD / C	Down	0	0	0	Frontal Cortex
...	12	yes	EPB41L3	Q9Y2J2	Johnson 2020	AD / C	Down	0	0	0	Frontal Cortex
...	12	yes	EPB41L3	Q9Y2J2	Johnson 2022	AD / C	Down	0	0	0	Frontal Cortex
...	12	yes	EPB41L3	Q9Y2J2	Zhang 2018	AD / C	Down	0	0	0	Frontal Cortex
...	12	yes	FARSA	Q9Y285	Johnson 2020	AD / C	Down	0	0	0	Frontal Cortex
...	12	yes	FARSA	Q9Y285	Wingo 2020	AD / C	Down	0	0	0	Frontal Cortex
...	12	yes	FARSA	Q9Y285	Seyfried 2017	AD / C	Down	0	0	0	Frontal Cortex
...	12	yes	GAP43	P17677	Johnson 2020	AD / C	Down	0	0	0	Frontal Cortex
...	12	yes	GAP43	P17677	Johnson 2022	AD / C	Down	0	0	0	Frontal Cortex
...	12	yes	GAP43	P17677	Johnson 2018	AD / C	Down	0	0	0	Frontal Cortex
...	12	yes	PAFAH1B3	Q15102	Johnson 2020	AD / C	Up	0	0	0	Frontal Cortex
...	12	yes	PAFAH1B3	Q15102	Wingo 2020	AD / C	Up	0	0	0	Frontal Cortex
...	12	yes	PAFAH1B3	Q15102	Johnson 2022	AD / C	Up	0	0	0	Frontal Cortex
...	12	yes	PAFAH1B3	Q15102	Johnson 2022	PCL / C	Up	0	0	0	Frontal Cortex
...	12	yes	PAFAH1B3	Q15102	Seyfried 2017	AD / C	Up	0	0	0	Frontal Cortex
...	12	yes	PAFAH1B3	Q15102	Zhang 2018	AD / C	Up	0	0	0	Frontal Cortex
...	11	yes	ATP1B2	P14415	Wingo 2020	AD / C	Down	0	0	0	Frontal Cortex
...	11	yes	ATP1B2	P14415	Ojo 2021a	AD / C	Down	0	0	0	Frontal Cortex
...	11	yes	ATP1B2	P14415	Johnson 2022	AD / C	Down	0	0	0	Frontal Cortex
...	11	yes	ATP1B2	P14415	Johnson 2022	PCL / C	Down	0	0	0	Frontal Cortex
...	11	yes	ATP1B2	P14415	Hales 2016	AD / C	Up	0	0	0	Frontal Cortex
...	11	yes	ATP1B2	P14415	Hales 2016	MCI / C	Up	0	0	0	Frontal Cortex
...	11	yes	ATP1B2	P14415	Zhang 2018	AD / C	Down	0	0	0	Frontal Cortex
...	11	yes	CAMK2A	Q9UQM7	Johnson 2020	AD / C	Down	0	0	0	Frontal Cortex
...	11	yes	CAMK2A	Q9UQM7	Seyfried 2017	AD / C	Down	0	0	0	Frontal Cortex
...	11	yes	CD47	Q08722	Johnson 2020	AD / C	Down	0	0	0	Frontal Cortex
...	11	yes	CD47	Q08722	Ojo 2021a	AD / C	Down	0	0	0	Frontal Cortex
...	11	yes	CD47	Q08722	Johnson 2022	AD / C	Down	0	0	0	Frontal Cortex
...	11	yes	CD47	Q08722	Johnson 2022	PCL / C	Down	0	0	0	Frontal Cortex
...	11	yes	CD47	Q08722	Johnson 2018	AD / C	Down	0	0	0	Frontal Cortex
...	11	yes	CD47	Q08722	Johnson 2018	PCL / C	Down	0	0	0	Frontal Cortex
...	11	yes	CD47	Q08722	Seyfried 2017	AD / C	Down	0	0	0	Frontal Cortex
...	11	yes	CD47	Q08722	Seyfried 2017	PCL / C	Down	0	0	0	Frontal Cortex
...	11	yes	GNAZ	P19086	Johnson 2020	AD / C	Down	0	0	0	Frontal Cortex
...	11	yes	GNAZ	P19086	Johnson 2022	AD / C	Down	0	0	0	Frontal Cortex
...	11	yes	GNAZ	P19086	Johnson 2018	AD / C	Down	0	0	0	Frontal Cortex
...	11	yes	GNAZ	P19086	Seyfried 2017	AD / C	Down	0	0	0	Frontal Cortex
...	11	yes	GNAZ	P19086	Seyfried 2017	PCL / C	Down	0	0	0	Frontal Cortex
...	11	yes	HP1BP3	Q5SSJ5	Johnson 2020	AD / C	Up	0	0	0	Frontal Cortex
...	11	yes	HP1BP3	Q5SSJ5	Ojo 2021b	AD / C	Down	0	0	0	Frontal Cortex
...	11	yes	HP1BP3	Q5SSJ5	Johnson 2022	AD / C	Up	0	0	0	Frontal Cortex
...	11	yes	HP1BP3	Q5SSJ5	Mendonca 2019	MCI / C	Up	0	0	0	Frontal Cortex
...	11	yes	HP1BP3	Q5SSJ5	Mendonca 2019	AD / C	Up	0	0	0	Frontal Cortex
...	11	yes	PGAM1	P18669	Johnson 2022	AD / C	Down	0	0	0	Frontal Cortex
...	11	yes	PHF24	Q9UPV7	Johnson 2020	AD / C	Down	0	0	0	Frontal Cortex
...	11	yes	PHF24	Q9UPV7	Wang 2020	AD / C	Down	0	0	0	Frontal Cortex
...	11	yes	PHF24	Q9UPV7	Wingo 2020	AD / C	Down	0	0	0	Frontal Cortex
...	11	yes	PHF24	Q9UPV7	Johnson 2022	AD / C	Down	0	0	0	Frontal Cortex
...	11	yes	PHF24	Q9UPV7	Johnson 2022	PCL / C	Down	0	0	0	Frontal Cortex
...	11	yes	PHF24	Q9UPV7	Johnson 2018	AD / C	Down	0	0	0	Frontal Cortex
...	11	yes	PHF24	Q9UPV7	Seyfried 2017	AD / C	Down	0	0	0	Frontal Cortex
...	11	yes	PHF24	Q9UPV7	Zhang 2018	AD / C	Down	0	0	0	Frontal Cortex
...	11	yes	PKM	P14618	Johnson 2020	AD / C	Up	0	0	0	Frontal Cortex
...	11	yes	PKM	P14618	Seyfried 2017	AD / C	Up	0	0	0	Frontal Cortex
...	11	yes	PKM	P14618	Seyfried 2017	PCL / C	Up	0	0	0	Frontal Cortex
...	11	yes	QDPR	P09417	Johnson 2020	AD / C	Up	0	0	0	Frontal Cortex
...	11	yes	QDPR	P09417	Wingo 2020	AD / C	Up	0	0	0	Frontal Cortex
...	11	yes	QDPR	P09417	Johnson 2022	AD / C	Up	0	0	0	Frontal Cortex
...	11	yes	QDPR	P09417	Johnson 2018	AD / C	Up	0	0	0	Frontal Cortex
...	11	yes	RALA	P11233	Johnson 2020	AD / C	Down	0	0	0	Frontal Cortex
...	11	yes	RALA	P11233	Johnson 2020	PCL / C	Down	0	0	0	Frontal Cortex
...	11	yes	RALA	P11233	Ojo 2021a	AD / C	Down	0	0	0	Frontal Cortex
...	11	yes	RALA	P11233	Johnson 2022	AD / C	Down	0	0	0	Frontal Cortex
...	11	yes	RALA	P11233	Johnson 2022	PCL / C	Down	0	0	0	Frontal Cortex
...	11	yes	RALA	P11233	Johnson 2018	PCL / C	Down	0	0	0	Frontal Cortex
...	10	yes	ATP2B1	P20020	Johnson 2022	AD / C	Down	0	0	0	Frontal Cortex
...	10	yes	ATP2B1	P20020	Johnson 2018	AD / C	Down	0	0	0	Frontal Cortex
...	10	yes	ATP2B1	P20020	Seyfried 2017	AD / C	Down	0	0	0	Frontal Cortex
...	10	yes	CADM3	Q8N126	Johnson 2020	AD / C	Down	0	0	0	Frontal Cortex
...	10	yes	CADM3	Q8N126	Wingo 2020	AD / C	Down	0	0	0	Frontal Cortex
...	10	yes	CADM3	Q8N126	Johnson 2022	AD / C	Down	0	0	0	Frontal Cortex
...	10	yes	CADM3	Q8N126	Johnson 2018	AD / C	Down	0	0	0	Frontal Cortex
...	10	yes	CADM3	Q8N126	Seyfried 2017	AD / C	Down	0	0	0	Frontal Cortex
...	10	yes	CADM3	Q8N126	Zhang 2018	AD / C	Down	0	0	0	Frontal Cortex
...	10	yes	CBR1	P16152	Wingo 2020	AD / C	Up	0	0	0	Frontal Cortex
...	10	yes	CBR1	P16152	Johnson 2022	AD / C	Up	0	0	0	Frontal Cortex
...	10	yes	CORO2B	Q9UQ03	Johnson 2020	AD / C	Down	0	0	0	Frontal Cortex
...	10	yes	CORO2B	Q9UQ03	Wingo 2020	AD / C	Down	0	0	0	Frontal Cortex
...	10	yes	CORO2B	Q9UQ03	Johnson 2022	AD / C	Down	0	0	0	Frontal Cortex
...	10	yes	CRIP2	P52943	Johnson 2020	AD / C	Down	0	0	0	Frontal Cortex
...	10	yes	CRIP2	P52943	Johnson 2022	AD / C	Down	0	0	0	Frontal Cortex
...	10	yes	CRIP2	P52943	Johnson 2022	PCL / C	Down	0	0	0	Frontal Cortex
...	10	yes	CRIP2	P52943	Johnson 2018	AD / C	Down	0	0	0	Frontal Cortex
...	10	yes	CRIP2	P52943	Seyfried 2017	AD / C	Down	0	0	0	Frontal Cortex
...	10	yes	HSP90AB1	P08238	Muraoka 2020	AD / C	Up	0	0	0	Frontal Cortex
...	10	yes	HSP90AB1	P08238	Johnson 2020	AD / C	Up	0	0	0	Frontal Cortex
...	10	yes	HSP90AB1	P08238	Liao 2004	AD / C	Up	0	1	0	Frontal Cortex
...	10	yes	NCKAP1	Q9Y2A7	Muraoka 2020	AD / C	Up	0	0	0	Frontal Cortex
...	10	yes	NCKAP1	Q9Y2A7	Johnson 2022	AD / C	Down	0	0	0	Frontal Cortex
...	10	yes	NCKAP1	Q9Y2A7	Seyfried 2017	AD / C	Down	0	0	0	Frontal Cortex
...	10	yes	NCKAP1	Q9Y2A7	Seyfried 2017	PCL / C	Down	0	0	0	Frontal Cortex
...	10	yes	NCKAP1	Q9Y2A7	Mendonca 2019	AD / C	Down	0	0	0	Frontal Cortex
...	10	yes	PDHA1	P08559	Johnson 2020	AD / C	Down	0	0	0	Frontal Cortex
...	10	yes	PDHA1	P08559	Wingo 2020	AD / C	Down	0	0	0	Frontal Cortex
...	10	yes	PDHA1	P08559	Johnson 2022	AD / C	Down	0	0	0	Frontal Cortex
...	10	yes	PDHA1	P08559	Johnson 2018	AD / C	Down	0	0	0	Frontal Cortex
...	10	yes	PDHB	P11177	Johnson 2020	AD / C	Down	0	0	0	Frontal Cortex
...	10	yes	PDHB	P11177	Wingo 2020	AD / C	Down	0	0	0	Frontal Cortex
...	10	yes	PDHB	P11177	Johnson 2022	AD / C	Down	0	0	0	Frontal Cortex
...	10	yes	PDHB	P11177	Johnson 2018	AD / C	Down	0	0	0	Frontal Cortex
...	10	yes	RNH1	P13489	Johnson 2020	AD / C	Up	0	0	0	Frontal Cortex
...	10	yes	RNH1	P13489	Johnson 2022	AD / C	Up	0	0	0	Frontal Cortex
...	10	yes	RNH1	P13489	Johnson 2018	AD / C	Up	0	0	0	Frontal Cortex
...	10	yes	RNH1	P13489	Johnson 2018	PCL / C	Up	0	0	0	Frontal Cortex
...	10	yes	SV2B	Q7L1I2	Johnson 2020	AD / C	Down	0	0	0	Frontal Cortex
...	10	yes	SV2B	Q7L1I2	Ojo 2021a	AD / C	Down	0	0	0	Frontal Cortex
...	10	yes	SV2B	Q7L1I2	Johnson 2022	AD / C	Down	0	0	0	Frontal Cortex
...	10	yes	SV2B	Q7L1I2	Hales 2016	MCI / C	Up	0	0	0	Frontal Cortex
...	10	yes	SV2B	Q7L1I2	Seyfried 2017	AD / C	Down	0	0	0	Frontal Cortex
...	9	yes	ATP5PF	P18859	Johnson 2020	AD / C	Down	0	0	0	Frontal Cortex
...	9	yes	ATP5PF	P18859	Johnson 2022	AD / C	Down	0	0	0	Frontal Cortex
...	9	yes	ATP8A1	Q9Y2Q0	Johnson 2020	AD / C	Up	0	0	0	Frontal Cortex
...	9	yes	ATP8A1	Q9Y2Q0	Wingo 2020	AD / C	Up	0	0	0	Frontal Cortex
...	9	yes	ATP8A1	Q9Y2Q0	Johnson 2022	AD / C	Up	0	0	0	Frontal Cortex
...	9	yes	ATP8A1	Q9Y2Q0	Hales 2016	AD / C	Up	0	0	0	Frontal Cortex
...	9	yes	COX5A	P20674	Johnson 2020	AD / C	Down	0	0	0	Frontal Cortex
...	9	yes	COX5A	P20674	Wingo 2020	AD / C	Down	0	0	0	Frontal Cortex
...	9	yes	COX5A	P20674	Johnson 2022	AD / C	Down	0	0	0	Frontal Cortex
...	9	yes	COX5A	P20674	Zhang 2018	AD / C	Down	0	0	0	Frontal Cortex
...	9	yes	COX5B	P10606	Johnson 2020	AD / C	Down	0	0	0	Frontal Cortex
...	9	yes	COX5B	P10606	Wingo 2020	AD / C	Down	0	0	0	Frontal Cortex
...	9	yes	COX5B	P10606	Johnson 2022	AD / C	Down	0	0	0	Frontal Cortex
...	9	yes	HSPD1	P10809	Johnson 2020	AD / C	Down	0	0	0	Frontal Cortex
...	9	yes	HSPD1	P10809	Wingo 2020	AD / C	Down	0	0	0	Frontal Cortex
...	9	yes	HSPD1	P10809	Johnson 2022	AD / C	Down	0	0	0	Frontal Cortex
...	9	yes	NPEPPS	P55786	Johnson 2020	AD / C	Up	0	0	0	Frontal Cortex
...	9	yes	NPEPPS	P55786	Wingo 2020	AD / C	Up	0	0	0	Frontal Cortex
...	9	yes	PYGB	P11216	Johnson 2020	AD / C	Up	0	0	0	Frontal Cortex
...	9	yes	PYGB	P11216	Johnson 2018	AD / C	Up	0	0	0	Frontal Cortex
...	9	yes	PYGB	P11216	Seyfried 2017	AD / C	Up	0	0	0	Frontal Cortex
...	9	yes	PYGB	P11216	Zhang 2018	AD / C	Up	0	0	0	Frontal Cortex
...	9	yes	TPI1	P60174	Ojo 2021b	AD / C	Up	0	0	0	Frontal Cortex
...	9	yes	TPI1	P60174	Johnson 2018	AD / C	Up	0	0	0	Frontal Cortex
...	9	yes	TPI1	P60174	Seyfried 2017	PCL / C	Down	0	0	0	Frontal Cortex
...	9	yes	UQCRB	P14927	Johnson 2020	AD / C	Down	0	0	0	Frontal Cortex
...	9	yes	UQCRB	P14927	Wingo 2020	AD / C	Down	0	0	0	Frontal Cortex
...	9	yes	UQCRB	P14927	Hales 2016	PCL / C	Down	0	0	0	Frontal Cortex
...	8	yes	AKR1A1	P14550	Johnson 2020	AD / C	Up	0	0	0	Frontal Cortex
...	8	yes	CLTB	P09497	Johnson 2018	AD / C	Up	0	0	0	Frontal Cortex
...	8	yes	CYC1	P08574	Johnson 2020	AD / C	Down	0	0	0	Frontal Cortex
...	8	yes	CYC1	P08574	Wingo 2020	AD / C	Down	0	0	0	Frontal Cortex
...	8	yes	CYC1	P08574	Johnson 2022	AD / C	Down	0	0	0	Frontal Cortex
...	8	yes	CYC1	P08574	Zhang 2018	AD / C	Down	0	0	0	Frontal Cortex
...	8	yes	DLD	P09622	Johnson 2020	AD / C	Down	0	0	0	Frontal Cortex
...	8	yes	DLD	P09622	Wingo 2020	AD / C	Down	0	0	0	Frontal Cortex
...	8	yes	DLD	P09622	Johnson 2022	AD / C	Down	0	0	0	Frontal Cortex
...	8	yes	DLD	P09622	Seyfried 2017	AD / C	Down	0	0	0	Frontal Cortex
...	8	yes	HPCAL4	Q9UM19	Johnson 2022	AD / C	Down	0	0	0	Frontal Cortex
...	8	yes	HPCAL4	Q9UM19	Seyfried 2017	AD / C	Down	0	0	0	Frontal Cortex
...	8	yes	HPCAL4	Q9UM19	Seyfried 2017	PCL / C	Down	0	0	0	Frontal Cortex
...	8	yes	HPCAL4	Q9UM19	Zhang 2018	AD / C	Down	0	0	0	Frontal Cortex
...	8	yes	LDHB	P07195	Johnson 2020	AD / C	Up	0	0	0	Frontal Cortex
...	8	yes	LDHB	P07195	Wingo 2020	AD / C	Up	0	0	0	Frontal Cortex
...	8	yes	LDHB	P07195	Johnson 2022	AD / C	Up	0	0	0	Frontal Cortex
...	8	yes	LDHB	P07195	Johnson 2018	AD / C	Up	0	0	0	Frontal Cortex
...	8	yes	MTHFD1	P11586	Johnson 2020	AD / C	Up	0	0	0	Frontal Cortex
...	8	yes	MTHFD1	P11586	Wingo 2020	AD / C	Up	0	0	0	Frontal Cortex
...	8	yes	MTHFD1	P11586	Johnson 2022	AD / C	Up	0	0	0	Frontal Cortex
...	8	yes	MTHFD1	P11586	Zhang 2018	AD / C	Up	0	0	0	Frontal Cortex
...	8	yes	PFN1	P07737	Johnson 2020	AD / C	Up	0	0	0	Frontal Cortex
...	8	yes	PFN1	P07737	Zhang 2018	AD / C	Up	0	0	0	Frontal Cortex
...	8	yes	PLP1	P60201	Ojo 2021b	AD / C	Up	0	0	0	Frontal Cortex
...	8	yes	PLP1	P60201	Johnson 2018	PCL / C	Up	0	0	0	Frontal Cortex
...	8	yes	PLP1	P60201	Zhang 2018	AD / C	Down	0	0	0	Frontal Cortex
...	8	yes	RPS2	P15880	Wingo 2020	AD / C	Down	0	0	0	Frontal Cortex
...	8	yes	RPS2	P15880	Ojo 2021b	AD / C	Down	0	0	0	Frontal Cortex
...	8	yes	RPS2	P15880	Johnson 2022	AD / C	Down	0	0	0	Frontal Cortex
...	8	yes	SLC8A2	Q9UPR5	Johnson 2018	PCL / C	Down	0	0	0	Frontal Cortex
...	8	yes	SLC8A2	Q9UPR5	Seyfried 2017	AD / C	Down	0	0	0	Frontal Cortex
...	8	yes	SLC8A2	Q9UPR5	Seyfried 2017	PCL / C	Down	0	0	0	Frontal Cortex
...	8	yes	SYN1	P17600	Johnson 2018	PCL / C	Down	0	0	0	Frontal Cortex
...	8	yes	SYN1	P17600	Seyfried 2017	PCL / C	Down	0	0	0	Frontal Cortex
...	7	yes	ACLY	P53396	Johnson 2020	AD / C	Up	0	0	0	Frontal Cortex
...	7	yes	CACNA2D1	P54289	Johnson 2020	AD / C	Down	0	0	0	Frontal Cortex
...	7	yes	CACNA2D1	P54289	Johnson 2022	AD / C	Down	0	0	0	Frontal Cortex
...	7	yes	CACNA2D1	P54289	Seyfried 2017	AD / C	Down	0	0	0	Frontal Cortex
...	7	yes	CEND1	Q8N111	Johnson 2022	AD / C	Down	0	0	0	Frontal Cortex
...	7	yes	ENO2	P09104	Johnson 2020	AD / C	Up	0	0	0	Frontal Cortex
...	7	yes	ENO2	P09104	Johnson 2022	AD / C	Up	0	0	0	Frontal Cortex
...	7	yes	GPM6A	P51674	Muraoka 2020	AD / C	Up	0	0	0	Frontal Cortex
...	7	yes	GPM6A	P51674	Johnson 2022	AD / C	Down	0	0	0	Frontal Cortex
...	7	yes	GPM6A	P51674	Johnson 2022	PCL / C	Down	0	0	0	Frontal Cortex
...	7	yes	H1-4	P10412	Johnson 2020	AD / C	Up	0	0	0	Frontal Cortex
...	7	yes	H2AX	P16104	Johnson 2020	AD / C	Up	0	0	0	Frontal Cortex
...	7	yes	H2AX	P16104	Johnson 2020	PCL / C	Up	0	0	0	Frontal Cortex
...	7	yes	H2AX	P16104	Wingo 2020	AD / C	Up	0	0	0	Frontal Cortex
...	7	yes	HK1	P19367	Johnson 2020	AD / C	Down	0	0	0	Frontal Cortex
...	7	yes	HK1	P19367	Johnson 2022	AD / C	Down	0	0	0	Frontal Cortex
...	7	yes	LAMP2	P13473	Higginbotham 2020	AD / C	Up	0	0	0	Frontal Cortex
...	7	yes	LAMP2	P13473	Wingo 2020	AD / C	Up	0	0	0	Frontal Cortex
...	7	yes	LAMP2	P13473	Johnson 2018	AD / C	Up	0	0	0	Frontal Cortex
...	7	yes	NCAM1	P13591	Johnson 2022	AD / C	Down	0	0	0	Frontal Cortex
...	7	yes	NCAM1	P13591	Seyfried 2017	AD / C	Up	0	0	0	Frontal Cortex
...	7	yes	NCAM1	P13591	Zhang 2018	AD / C	Down	0	0	0	Frontal Cortex
...	7	yes	PSAP	P07602	Seyfried 2017	AD / C	Up	0	0	0	Frontal Cortex
...	7	yes	SLC25A4	P12235	Johnson 2020	AD / C	Down	0	0	0	Frontal Cortex
...	7	yes	SLC25A4	P12235	Wingo 2020	AD / C	Down	0	0	0	Frontal Cortex
...	7	yes	SLC25A4	P12235	Johnson 2022	AD / C	Down	0	0	0	Frontal Cortex
...	7	yes	SV2A	Q7L0J3	Johnson 2022	AD / C	Down	0	0	0	Frontal Cortex
...	6	yes	DLST	P36957	Johnson 2022	AD / C	Down	0	0	0	Frontal Cortex
...	6	yes	DLST	P36957	Mendonca 2019	MCI / C	Down	0	0	0	Frontal Cortex
...	6	yes	EEF2	P13639	Johnson 2020	AD / C	Up	0	0	0	Frontal Cortex
...	6	yes	EEF2	P13639	Zhang 2018	AD / C	Down	0	0	0	Frontal Cortex
...	6	yes	FH	P07954	Hales 2016	AD / C	Up	0	0	0	Frontal Cortex
...	6	yes	GLUL	P15104	Zhang 2018	AD / C	Down	0	0	0	Frontal Cortex
...	6	yes	GNAO1	P09471	Johnson 2020	AD / C	Down	0	0	0	Frontal Cortex
...	6	yes	GNG2	P59768	Johnson 2022	AD / C	Down	0	0	0	Frontal Cortex
...	6	yes	GNG2	P59768	Johnson 2022	PCL / C	Down	0	0	0	Frontal Cortex
...	6	yes	GNG2	P59768	Seyfried 2017	PCL / C	Down	0	0	0	Frontal Cortex
...	6	yes	LAMP1	P11279	Johnson 2022	AD / C	Up	0	0	0	Frontal Cortex
...	6	yes	LAMP1	P11279	Johnson 2018	AD / C	Up	0	0	0	Frontal Cortex
...	6	yes	LAMP1	P11279	Seyfried 2017	AD / C	Up	0	0	0	Frontal Cortex
...	6	yes	LAMP1	P11279	Seyfried 2017	PCL / C	Up	0	0	0	Frontal Cortex
...	6	yes	NDUFA8	P51970	Johnson 2020	AD / C	Down	0	0	0	Frontal Cortex
...	6	yes	NDUFA8	P51970	Wingo 2020	AD / C	Down	0	0	0	Frontal Cortex
...	6	yes	NDUFA8	P51970	Ojo 2021a	AD / C	Down	0	0	0	Frontal Cortex
...	6	yes	NDUFA8	P51970	Johnson 2022	AD / C	Down	0	0	0	Frontal Cortex
...	6	yes	NDUFV2	P19404	Johnson 2020	AD / C	Down	0	0	0	Frontal Cortex
...	6	yes	NDUFV2	P19404	Seyfried 2017	AD / C	Down	0	0	0	Frontal Cortex
...	6	yes	P4HB	P07237	Johnson 2022	AD / C	Down	0	0	0	Frontal Cortex
...	6	yes	P4HB	P07237	Seyfried 2017	PCL / C	Down	0	0	0	Frontal Cortex
...	6	yes	PC	P11498	Mendonca 2019	AD / C	Up	0	0	0	Frontal Cortex
...	6	yes	PRRT2	Q7Z6L0	Johnson 2020	AD / C	Down	0	0	0	Frontal Cortex
...	6	yes	PRRT2	Q7Z6L0	Johnson 2022	AD / C	Down	0	0	0	Frontal Cortex
...	6	yes	PRRT2	Q7Z6L0	Hales 2016	MCI / C	Up	0	0	0	Frontal Cortex
...	6	yes	RAB10	P61026	Johnson 2018	AD / C	Down	0	0	0	Frontal Cortex
...	6	yes	RAB10	P61026	Mendonca 2019	MCI / C	Down	0	0	0	Frontal Cortex
...	6	yes	RAB35	Q15286	Johnson 2020	AD / C	Down	0	0	0	Frontal Cortex
...	6	yes	RAB35	Q15286	Johnson 2022	AD / C	Down	0	0	0	Frontal Cortex
...	6	yes	RAB35	Q15286	Johnson 2022	PCL / C	Down	0	0	0	Frontal Cortex
...	6	yes	RAB35	Q15286	Johnson 2018	AD / C	Down	0	0	0	Frontal Cortex
...	6	yes	RAB6B	Q9NRW1	Johnson 2020	AD / C	Up	0	0	0	Frontal Cortex
...	6	yes	RAB6B	Q9NRW1	Johnson 2022	AD / C	Up	0	0	0	Frontal Cortex
...	6	yes	RAP2A	P10114	Johnson 2022	AD / C	Down	0	0	0	Frontal Cortex
...	6	yes	RPL7	P18124	Johnson 2022	AD / C	Down	0	0	0	Frontal Cortex
...	6	yes	SYP	P08247	Johnson 2022	AD / C	Down	0	0	0	Frontal Cortex
...	6	yes	TPD52	P55327	Seyfried 2017	AD / C	Down	0	0	0	Frontal Cortex
...	6	yes	TPD52	P55327	Seyfried 2017	PCL / C	Down	0	0	0	Frontal Cortex
...	6	yes	VDAC3	Q9Y277	Johnson 2020	AD / C	Down	0	0	0	Frontal Cortex
...	6	yes	VDAC3	Q9Y277	Johnson 2022	PCL / C	Down	0	0	0	Frontal Cortex
...	6	yes	XRCC5	P13010	Ojo 2021b	AD / C	Up	0	0	0	Frontal Cortex
...	6	yes	XRCC5	P13010	Zhang 2018	AD / C	Up	0	0	0	Frontal Cortex
...	5	yes	COX4I1	P13073	Johnson 2022	AD / C	Down	0	0	0	Frontal Cortex
...	5	yes	COX4I1	P13073	Johnson 2018	PCL / C	Down	0	0	0	Frontal Cortex
...	5	yes	COX6C	P09669	Hales 2016	MCI / C	Up	0	0	0	Frontal Cortex
...	5	yes	COX6C	P09669	Johnson 2018	PCL / C	Down	0	0	0	Frontal Cortex
...	5	yes	COX7A2	P14406	Johnson 2020	AD / C	Down	0	0	0	Frontal Cortex
...	5	yes	COX7A2	P14406	Hales 2016	AD / C	Down	0	0	0	Frontal Cortex
...	5	yes	DCXR	Q7Z4W1	Johnson 2020	AD / C	Up	0	0	0	Frontal Cortex
...	5	yes	EIF4A1	P60842	Johnson 2020	AD / C	Up	0	0	0	Frontal Cortex
...	5	yes	EIF4A1	P60842	Zhang 2018	AD / C	Up	0	0	0	Frontal Cortex
...	5	yes	EPB41L1	Q9H4G0	Johnson 2018	AD / C	Up	0	0	0	Frontal Cortex
...	5	yes	EPHX1	P07099	Johnson 2020	AD / C	Up	0	0	0	Frontal Cortex
...	5	yes	EPHX1	P07099	Johnson 2018	AD / C	Up	0	0	0	Frontal Cortex
...	5	yes	G3BP2	Q9UN86	Johnson 2022	AD / C	Down	0	0	0	Frontal Cortex
...	5	yes	G3BP2	Q9UN86	Seyfried 2017	AD / C	Down	0	0	0	Frontal Cortex
...	5	yes	G3BP2	Q9UN86	Seyfried 2017	PCL / C	Down	0	0	0	Frontal Cortex
...	5	yes	HADHB	P55084	Hales 2016	AD / C	Up	0	0	0	Frontal Cortex
...	5	yes	HAPLN1	P10915	Hales 2016	PCL / C	Down	0	0	0	Frontal Cortex
...	5	yes	NEGR1	Q7Z3B1	Johnson 2022	AD / C	Down	0	0	0	Frontal Cortex
...	5	yes	PSMB1	P20618	Johnson 2020	AD / C	Up	0	0	0	Frontal Cortex
...	5	yes	PSMB1	P20618	Johnson 2020	PCL / C	Up	0	0	0	Frontal Cortex
...	5	yes	PSMB1	P20618	Johnson 2022	AD / C	Up	0	0	0	Frontal Cortex
...	5	yes	RAB14	P61106	Johnson 2022	AD / C	Down	0	0	0	Frontal Cortex
...	5	yes	RAB14	P61106	Johnson 2022	PCL / C	Down	0	0	0	Frontal Cortex
...	5	yes	RAB14	P61106	Seyfried 2017	AD / C	Down	0	0	0	Frontal Cortex
...	5	yes	RAB7A	P51149	Johnson 2022	AD / C	Down	0	0	0	Frontal Cortex
...	5	yes	RAB7A	P51149	Johnson 2018	AD / C	Down	0	0	0	Frontal Cortex
...	5	yes	VCP	P55072	Johnson 2020	AD / C	Up	0	0	0	Frontal Cortex
...	5	yes	VCP	P55072	Johnson 2022	AD / C	Up	0	0	0	Frontal Cortex
...	4	yes	ALDH5A1	P51649	Johnson 2022	AD / C	Down	0	0	0	Frontal Cortex
...	4	yes	CAND1	Q86VP6	Donovan 2012	AD / C	Down	0	0	0	Frontal Cortex
...	4	yes	CD81	P60033	Zhang 2018	AD / C	Down	0	0	0	Frontal Cortex
...	4	yes	CDH13	P55290	Johnson 2020	AD / C	Down	0	0	0	Frontal Cortex
...	4	yes	CDH13	P55290	Johnson 2022	AD / C	Down	0	0	0	Frontal Cortex
...	4	yes	CSE1L	P55060	Johnson 2020	PCL / C	Up	0	0	0	Frontal Cortex
...	4	yes	KIF21A	Q7Z4S6	Johnson 2020	AD / C	Down	0	0	0	Frontal Cortex
...	4	yes	SLC2A1	P11166	Muraoka 2020	AD / C	Up	0	0	0	Frontal Cortex
...	4	yes	SLC2A1	P11166	Johnson 2022	AD / C	Down	0	0	0	Frontal Cortex
...	4	yes	SLC3A2	P08195	Johnson 2022	AD / C	Down	0	0	0	Frontal Cortex
...	4	yes	SLC3A2	P08195	Johnson 2022	PCL / C	Down	0	0	0	Frontal Cortex
...	4	yes	YES1	P07947	Wingo 2020	AD / C	Up	0	0	0	Frontal Cortex
...	3	yes	GABRG2	P18507	Wingo 2020	AD / C	Down	0	0	0	Frontal Cortex
...	3	yes	GABRG2	P18507	Johnson 2022	AD / C	Down	0	0	0	Frontal Cortex
...	3	yes	HSDL2	Q6YN16	Hales 2016	AD / C	Up	0	0	0	Frontal Cortex
...	3	yes	NCEH1	Q6PIU2	Hales 2016	MCI / C	Up	0	0	0	Frontal Cortex
...	3	yes	PPP2R2D	Q66LE6	Johnson 2018	AD / C	Down	0	0	0	Frontal Cortex
...	3	yes	PPP2R2D	Q66LE6	Mendonca 2019	MCI / C	Down	0	0	0	Frontal Cortex										GFAP
...	3	yes	PSMC3	P17980	Zhang 2018	AD / C	Up	0	0	0	Frontal Cortex										CD44
...	3	yes	RAB5B	P61020	Johnson 2022	AD / C	Down	0	0	0	Frontal Cortex										PADI2
...	3	yes	TPRG1L	Q5T0D9	Johnson 2022	AD / C	Up	0	0	0	Frontal Cortex										ANXA5
...	3	yes	TPRG1L	Q5T0D9	Hales 2016	PCL / C	Down	0	0	0	Frontal Cortex										GJA1
...	2	yes	ATP1B3	P54709	Muraoka 2020	AD / C	Up	0	0	0	Frontal Cortex										VCAN
...	2	yes	ATP5J	Q6IB54	Ojo 2021a	AD / C	Down	0	0	0	Frontal Cortex										MAPT
...	2	yes	CD59	P13987	Muraoka 2020	AD / C	Up	0	0	0	Frontal Cortex										UCHL1
...	2	yes	CDH2	P19022	Hales 2016	AD / C	Up	0	0	0	Frontal Cortex										ANXA2
...	1	yes	CYBRD1	Q53TN4	Muraoka 2020	AD / C	Up	0	0	0	Frontal Cortex										AQP4
...	1	yes	EIF2AK2	P19525	Zhang 2018	AD / C	Up	0	0	0	Frontal Cortex										DPP6
...	1	yes	H2BC18	Q5QNW6	Johnson 2022	AD / C	Up	0	0	0	Frontal Cortex										MAP2
...	1	yes	Q59FD4	Q59FD4	Ojo 2021a	AD / C	Down	0	0	0	Frontal Cortex										RAB3A
...	1	yes	RAB15	P59190	Johnson 2022	AD / C	Down	0	0	0	Frontal Cortex										RAP1GDS1
																					SUCLG1
																					ARHGDIA
																					MAPRE3
																					OXCT1
																					PGD
																					DLAT
																					EPB41L3
																					FARSA
																					GAP43
																					PAFAH1B3
																					ATP1B2
																					CAMK2A
																					CD47
																					GNAZ
																					HP1BP3
																					PGAM1
																					PHF24
																					PKM
																					QDPR
																					RALA
																					ATP2B1
																					CADM3
																					CBR1
																					CORO2B
																					CRIP2
																					HSP90AB1
																					NCKAP1
																					PDHA1
																					PDHB
																					RNH1
																					SV2B
																					ATP5PF
																					ATP8A1
																					COX5A
																					COX5B
																					HSPD1
																					NPEPPS
																					PYGB
																					TPI1
																					UQCRB
																					AKR1A1
																					CLTB
																					CYC1
																					DLD
																					HPCAL4
																					LDHB
																					MTHFD1
																					PFN1
																					PLP1
																					RPS2
																					SLC8A2
																					SYN1
																					ACLY
																					CACNA2D1
																					CEND1
																					ENO2
																					GPM6A
																					H1-4
																					H2AX
																					HK1
																					LAMP2
																					NCAM1
																					PSAP
																					SLC25A4
																					SV2A
																					DLST
																					EEF2
																					FH
																					GLUL
																					GNAO1
																					GNG2
																					LAMP1
																					NDUFA8
																					NDUFV2
																					P4HB
																					PC
																					PRRT2
																					RAB10
																					RAB35
																					RAB6B
																					RAP2A
																					RPL7
																					SYP
																					TPD52
																					VDAC3
																					XRCC5
																					COX4I1
																					COX6C
																					COX7A2
																					DCXR
																					EIF4A1
																					EPB41L1
																					EPHX1
																					G3BP2
																					HADHB
																					HAPLN1
																					NEGR1
																					PSMB1
																					RAB14
																					RAB7A
																					VCP
																					ALDH5A1
																					CAND1
																					CD81
																					CDH13
																					CSE1L
																					KIF21A
																					SLC2A1
																					SLC3A2
																					YES1
																					GABRG2
																					HSDL2
																					NCEH1
																					PPP2R2D
																					PSMC3
																					RAB5B
																					TPRG1L
																					ATP1B3
																					ATP5J
																					CD59
																					CDH2
																					CYBRD1
																					EIF2AK2
																					H2BC18
																					Q59FD4
																					RAB15

## Sheet: DSAD overlap with onlyAD
TL;DR	Score	In Query?	Gene	Protein	ShortRef	Condition	Direction	NFT	Plaque	CAA	Locations
		yes				AD, AD / C
...	31	yes	GFAP	P14136	Drummond 2020	AD	Present	1	0	0	Hippocampus
...	31	yes	GFAP	P14136	Stepler 2020	AD / C	Up	0	0	0	Hippocampus
...	31	yes	GFAP	P14136	Wang 2020	AD / C	Up	0	0	0	Frontal Cortex
...	31	yes	GFAP	P14136	Ping 2020	AD / C	Up	0	0	0	Frontal Cortex
...	31	yes	GFAP	P14136	Musunuri 2014	AD / C	Up	0	0	0	Temporal Cortex
...	31	yes	GFAP	P14136	Dai 2018	AD / C	Up	0	0	0	Frontal Cortex
...	31	yes	GFAP	P14136	Liao 2004	AD / C	Up	0	1	0	Frontal Cortex
...	31	yes	GFAP	P14136	Wingo 2020	AD / C	Up	0	0	0	Frontal Cortex
...	31	yes	GFAP	P14136	Ho Kim 2015	AD / C	Up	0	0	0	Hippocampus
...	31	yes	GFAP	P14136	Zellner 2022	AD	Up	0	0	1	Parietal Cortex
...	31	yes	GFAP	P14136	Drummond 2022	AD	Present	0	1	0	Hippocampus
...	31	yes	GFAP	P14136	Astillero-Lopez 2022	AD / C	Up	0	0	0	Entorhinal Cortex
...	31	yes	GFAP	P14136	Hondius 2016	AD / C	Up	0	0	0	Hippocampus
...	31	yes	GFAP	P14136	Drummond 2017	AD	Present	0	1	0	Hippocampus
...	31	yes	GFAP	P14136	Mendonca 2019	AD / C	Up	0	0	0	Entorhinal Cortex
...	31	yes	GFAP	P14136	Mendonca 2019	AD / C	Up	0	0	0	Parahippocampal Cortex
...	31	yes	GFAP	P14136	Mendonca 2019	AD / C	Up	0	0	0	Frontal Cortex
...	27	yes	HSPB1	V9HW43	Drummond 2020	AD	Present	1	0	0	Hippocampus
...	25	yes	CD44	P16070	Xu 2019	AD / C	Up	0	0	0	Cingulate Gyrus
...	25	yes	CD44	P16070	Xu 2019	AD / C	Up	0	0	0	Cerebellum
...	25	yes	CD44	P16070	Johnson 2020	AD / C	Up	0	0	0	Frontal Cortex
...	25	yes	CD44	P16070	Higginbotham 2020	AD / C	Up	0	0	0	Frontal Cortex
...	25	yes	CD44	P16070	Stepler 2020	AD / C	Up	0	0	0	Hippocampus
...	25	yes	CD44	P16070	Wang 2020	AD / C	Up	0	0	0	Frontal Cortex
...	25	yes	CD44	P16070	Xiong 2019	AD / C	Up	0	1	0	Hippocampus
...	25	yes	CD44	P16070	Ping 2020	AD / C	Up	0	0	0	Frontal Cortex
...	25	yes	CD44	P16070	McKetney 2019	AD / C	Up	0	0	0	Entorhinal Cortex
...	25	yes	CD44	P16070	Wingo 2020	AD / C	Up	0	0	0	Frontal Cortex
...	25	yes	CD44	P16070	Zellner 2022	AD / C	Up	0	0	0	Parietal Cortex
...	25	yes	CD44	P16070	Zellner 2022	AD	Up	0	0	1	Parietal Cortex
...	25	yes	CD44	P16070	Johnson 2022	AD / C	Up	0	0	0	Frontal Cortex
...	25	yes	CD44	P16070	Drummond 2022	AD	Up	0	1	0	Hippocampus
...	25	yes	CD44	P16070	Astillero-Lopez 2022	AD / C	Up	0	0	0	Entorhinal Cortex
...	25	yes	CD44	P16070	Hondius 2016	AD / C	Up	0	0	0	Hippocampus
...	25	yes	CD44	P16070	Johnson 2018	AD / C	Up	0	0	0	Frontal Cortex
...	25	yes	CD44	P16070	Mendonca 2019	AD / C	Up	0	0	0	Parahippocampal Cortex
...	25	yes	CD44	P16070	Mendonca 2019	AD / C	Up	0	0	0	Frontal Cortex
...	25	yes	CD44	P16070	Xu 2019	AD / C	Up	0	0	0	Hippocampus
...	25	yes	CD44	P16070	Xu 2019	AD / C	Up	0	0	0	Entorhinal Cortex
...	19	yes	PADI2	Q9Y2J8	Xu 2019	AD / C	Up	0	0	0	Cingulate Gyrus
...	19	yes	PADI2	Q9Y2J8	Johnson 2020	AD / C	Up	0	0	0	Frontal Cortex
...	19	yes	PADI2	Q9Y2J8	Higginbotham 2020	AD / C	Up	0	0	0	Frontal Cortex
...	19	yes	PADI2	Q9Y2J8	Stepler 2020	AD / C	Up	0	0	0	Hippocampus
...	19	yes	PADI2	Q9Y2J8	Ping 2020	AD / C	Up	0	0	0	Frontal Cortex
...	19	yes	PADI2	Q9Y2J8	Andreev 2012	AD / C	Up	0	0	0	Temporal Cortex
...	19	yes	PADI2	Q9Y2J8	Wingo 2020	AD / C	Up	0	0	0	Frontal Cortex
...	19	yes	PADI2	Q9Y2J8	Zellner 2022	AD	Up	0	0	1	Parietal Cortex
...	19	yes	PADI2	Q9Y2J8	Johnson 2022	AD / C	Up	0	0	0	Frontal Cortex
...	19	yes	PADI2	Q9Y2J8	Drummond 2022	AD	Present	0	1	0	Hippocampus
...	19	yes	PADI2	Q9Y2J8	Hondius 2016	AD / C	Up	0	0	0	Hippocampus
...	19	yes	PADI2	Q9Y2J8	Johnson 2018	AD / C	Up	0	0	0	Frontal Cortex
...	19	yes	PADI2	Q9Y2J8	Seyfried 2017	AD / C	Up	0	0	0	Frontal Cortex
...	19	yes	PADI2	Q9Y2J8	Seyfried 2017	AD / C	Up	0	0	0	Precuneus
...	19	yes	PADI2	Q9Y2J8	Drummond 2017	AD	Present	0	1	0	Hippocampus
...	19	yes	PADI2	Q9Y2J8	Xu 2019	AD / C	Up	0	0	0	Hippocampus
...	18	yes	ANXA1	Q5TZZ9	Drummond 2020	AD	Present	1	0	0	Hippocampus
...	17	yes	ANXA5	P08758	Xu 2019	AD / C	Up	0	0	0	Motor Cortex
...	17	yes	ANXA5	P08758	Xu 2019	AD / C	Up	0	0	0	Sensory Cortex
...	17	yes	ANXA5	P08758	Muraoka 2020	AD / C	Up	0	0	0	Frontal Cortex
...	17	yes	ANXA5	P08758	Johnson 2020	AD / C	Up	0	0	0	Frontal Cortex
...	17	yes	ANXA5	P08758	Stepler 2020	AD / C	Up	0	0	0	Hippocampus
...	17	yes	ANXA5	P08758	Andreev 2012	AD / C	Up	0	0	0	Temporal Cortex
...	17	yes	ANXA5	P08758	Zellner 2022	AD / C	Up	0	0	0	Parietal Cortex
...	17	yes	ANXA5	P08758	Johnson 2022	AD / C	Up	0	0	0	Frontal Cortex
...	17	yes	ANXA5	P08758	Drummond 2022	AD	Present	0	1	0	Hippocampus
...	17	yes	ANXA5	P08758	Astillero-Lopez 2022	AD / C	Up	0	0	0	Entorhinal Cortex
...	17	yes	ANXA5	P08758	Hondius 2016	AD / C	Up	0	0	0	Hippocampus
...	17	yes	ANXA5	P08758	Johnson 2018	AD / C	Up	0	0	0	Frontal Cortex
...	17	yes	ANXA5	P08758	Seyfried 2017	AD / C	Up	0	0	0	Frontal Cortex
...	17	yes	ANXA5	P08758	Seyfried 2017	AD / C	Up	0	0	0	Precuneus
...	17	yes	ANXA5	P08758	Zhang 2018	AD / C	Up	0	0	0	Frontal Cortex
...	17	yes	ANXA5	P08758	Drummond 2017	AD	Present	0	1	0	Hippocampus
...	17	yes	ANXA5	P08758	Xu 2019	AD / C	Up	0	0	0	Hippocampus
...	17	yes	GJA1	P17302	Xu 2019	AD / C	Up	0	0	0	Cingulate Gyrus
...	17	yes	GJA1	P17302	Xu 2019	AD / C	Up	0	0	0	Motor Cortex
...	17	yes	GJA1	P17302	Muraoka 2020	AD / C	Up	0	0	0	Frontal Cortex
...	17	yes	GJA1	P17302	Johnson 2020	AD / C	Up	0	0	0	Frontal Cortex
...	17	yes	GJA1	P17302	Higginbotham 2020	AD / C	Up	0	0	0	Frontal Cortex
...	17	yes	GJA1	P17302	Stepler 2020	AD / C	Up	0	0	0	Hippocampus
...	17	yes	GJA1	P17302	Ping 2020	AD / C	Up	0	0	0	Frontal Cortex
...	17	yes	GJA1	P17302	Dai 2018	AD / C	Up	0	0	0	Frontal Cortex
...	17	yes	GJA1	P17302	Johnson 2022	AD / C	Up	0	0	0	Frontal Cortex
...	17	yes	GJA1	P17302	Drummond 2022	AD	Present	0	1	0	Hippocampus
...	17	yes	GJA1	P17302	Hondius 2016	AD / C	Up	0	0	0	Hippocampus
...	17	yes	GJA1	P17302	Johnson 2018	AD / C	Up	0	0	0	Frontal Cortex
...	17	yes	GJA1	P17302	Seyfried 2017	AD / C	Up	0	0	0	Frontal Cortex
...	17	yes	GJA1	P17302	Seyfried 2017	AD / C	Up	0	0	0	Precuneus
...	17	yes	GJA1	P17302	Drummond 2017	AD	Present	0	1	0	Hippocampus
...	17	yes	GJA1	P17302	Xu 2019	AD / C	Up	0	0	0	Hippocampus
...	17	yes	GJA1	P17302	Xu 2019	AD / C	Up	0	0	0	Entorhinal Cortex
...	17	yes	VCAN	P13611	Johnson 2020	AD / C	Up	0	0	0	Frontal Cortex
...	17	yes	VCAN	P13611	Ping 2020	AD / C	Up	0	0	0	Frontal Cortex
...	17	yes	VCAN	P13611	Wingo 2020	AD / C	Up	0	0	0	Frontal Cortex
...	17	yes	VCAN	P13611	Ho Kim 2015	AD / C	Up	0	0	0	Hippocampus
...	17	yes	VCAN	P13611	Ho Kim 2015	AD / C	Down	0	0	0	Hippocampus
...	17	yes	VCAN	P13611	Johnson 2022	AD / C	Up	0	0	0	Frontal Cortex
...	17	yes	VCAN	P13611	Drummond 2022	AD	Present	0	1	0	Hippocampus
...	17	yes	VCAN	P13611	Astillero-Lopez 2022	AD / C	Up	0	0	0	Entorhinal Cortex
...	17	yes	VCAN	P13611	Hondius 2016	AD / C	Up	0	0	0	Hippocampus
...	17	yes	VCAN	P13611	Mendonca 2019	AD / C	Up	0	0	0	Parahippocampal Cortex
...	17	yes	VCAN	P13611	Mendonca 2019	AD / C	Up	0	0	0	Frontal Cortex
...	16	yes	MAPT	P10636	Xu 2019	AD / C	Up	0	0	0	Cerebellum
...	16	yes	MAPT	P10636	Johnson 2020	AD / C	Up	0	0	0	Frontal Cortex
...	16	yes	MAPT	P10636	Drummond 2020	AD	Present	1	0	0	Hippocampus
...	16	yes	MAPT	P10636	Higginbotham 2020	AD / C	Up	0	0	0	Frontal Cortex
...	16	yes	MAPT	P10636	Ping 2020	AD / C	Up	0	0	0	Frontal Cortex
...	16	yes	MAPT	P10636	Li 2021	AD / C	Up	0	0	0	Occipital Cortex
...	16	yes	MAPT	P10636	Donovan 2012	AD / C	Up	0	0	0	Frontal Cortex
...	16	yes	MAPT	P10636	Liao 2004	AD / C	Up	0	1	0	Frontal Cortex
...	16	yes	MAPT	P10636	Hondius 2021	AD / C	Up	1	0	0	Hippocampus
...	16	yes	MAPT	P10636	Zellner 2022	AD / C	Up	0	0	0	Parietal Cortex
...	16	yes	MAPT	P10636	Johnson 2022	AD / C	Up	0	0	0	Frontal Cortex
...	16	yes	MAPT	P10636	Drummond 2022	AD	Present	0	1	0	Hippocampus
...	16	yes	MAPT	P10636	Hondius 2016	AD / C	Up	0	0	0	Hippocampus
...	16	yes	MAPT	P10636	Hales 2016	AD / C	Up	0	0	0	Frontal Cortex
...	16	yes	MAPT	P10636	Johnson 2018	AD / C	Up	0	0	0	Frontal Cortex
...	16	yes	MAPT	P10636	Drummond 2017	AD	Present	0	1	0	Hippocampus
...	16	yes	UCHL1	P09936	Xu 2019	AD / C	Down	0	0	0	Cingulate Gyrus
...	16	yes	UCHL1	P09936	Xu 2019	AD / C	Down	0	0	0	Motor Cortex
...	16	yes	UCHL1	P09936	Li 2021	AD / C	Down	0	0	0	Occipital Cortex
...	16	yes	UCHL1	P09936	Donovan 2012	AD / C	Up	0	0	0	Frontal Cortex
...	16	yes	UCHL1	P09936	Sweet 2016	AD / C	Down	0	0	0	Entorhinal Cortex
...	16	yes	UCHL1	P09936	Ho Kim 2015	AD / C	Down	0	0	0	Hippocampus
...	16	yes	UCHL1	P09936	Carlyle 2021	AD / C	Up	0	0	0	Parietal Cortex
...	16	yes	UCHL1	P09936	Ojo 2021b	AD / C	Up	0	0	0	Frontal Cortex
...	16	yes	UCHL1	P09936	Zellner 2022	AD / C	Up	0	0	0	Parietal Cortex
...	16	yes	UCHL1	P09936	Zellner 2022	AD	Up	0	0	1	Parietal Cortex
...	16	yes	UCHL1	P09936	Drummond 2022	AD	Present	0	1	0	Hippocampus
...	16	yes	UCHL1	P09936	Zhang 2018	AD / C	Down	0	0	0	Frontal Cortex
...	16	yes	UCHL1	P09936	Drummond 2017	AD	Present	0	1	0	Hippocampus
...	16	yes	UCHL1	P09936	Xu 2019	AD / C	Down	0	0	0	Hippocampus
...	16	yes	UCHL1	P09936	Xu 2019	AD / C	Down	0	0	0	Entorhinal Cortex
...	15	yes	ANXA2	P07355	Xu 2019	AD / C	Up	0	0	0	Cingulate Gyrus
...	15	yes	ANXA2	P07355	Xu 2019	AD / C	Up	0	0	0	Motor Cortex
...	15	yes	ANXA2	P07355	Muraoka 2020	AD / C	Up	0	0	0	Frontal Cortex
...	15	yes	ANXA2	P07355	Johnson 2020	AD / C	Up	0	0	0	Frontal Cortex
...	15	yes	ANXA2	P07355	McKetney 2019	AD / C	Up	0	0	0	Entorhinal Cortex
...	15	yes	ANXA2	P07355	Zellner 2022	AD / C	Down	0	0	0	Parietal Cortex
...	15	yes	ANXA2	P07355	Drummond 2022	AD	Present	0	1	0	Hippocampus
...	15	yes	ANXA2	P07355	Astillero-Lopez 2022	AD / C	Up	0	0	0	Entorhinal Cortex
...	15	yes	ANXA2	P07355	Hondius 2016	AD / C	Up	0	0	0	Hippocampus
...	15	yes	ANXA2	P07355	Drummond 2017	AD	Present	0	1	0	Hippocampus
...	15	yes	ANXA2	P07355	Mendonca 2019	AD / C	Up	0	0	0	Entorhinal Cortex
...	15	yes	ANXA2	P07355	Xu 2019	AD / C	Up	0	0	0	Hippocampus
...	15	yes	ANXA2	P07355	Xu 2019	AD / C	Up	0	0	0	Entorhinal Cortex
...	14	yes	AQP4	P55087	Xu 2019	AD / C	Up	0	0	0	Sensory Cortex
...	14	yes	AQP4	P55087	Xu 2019	AD / C	Up	0	0	0	Cerebellum
...	14	yes	AQP4	P55087	Muraoka 2020	AD / C	Up	0	0	0	Frontal Cortex
...	14	yes	AQP4	P55087	McKetney 2019	AD / C	Up	0	0	0	Entorhinal Cortex
...	14	yes	AQP4	P55087	Andreev 2012	AD / C	Up	0	0	0	Temporal Cortex
...	14	yes	AQP4	P55087	Johnson 2022	AD / C	Up	0	0	0	Frontal Cortex
...	14	yes	AQP4	P55087	Drummond 2022	AD	Present	0	1	0	Hippocampus
...	14	yes	AQP4	P55087	Astillero-Lopez 2022	AD / C	Up	0	0	0	Entorhinal Cortex
...	14	yes	AQP4	P55087	Hondius 2016	AD / C	Up	0	0	0	Hippocampus
...	14	yes	AQP4	P55087	Xu 2019	AD / C	Up	0	0	0	Hippocampus
...	14	yes	AQP4	P55087	Xu 2019	AD / C	Up	0	0	0	Entorhinal Cortex
...	14	yes	MAP2	P11137	Xu 2019	AD / C	Down	0	0	0	Cingulate Gyrus
...	14	yes	MAP2	P11137	Muraoka 2020	AD / C	Down	0	0	0	Frontal Cortex
...	14	yes	MAP2	P11137	Johnson 2020	AD / C	Down	0	0	0	Frontal Cortex
...	14	yes	MAP2	P11137	Stepler 2020	AD / C	Down	0	0	0	Hippocampus
...	14	yes	MAP2	P11137	Wang 2020	AD / C	Down	0	0	0	Frontal Cortex
...	14	yes	MAP2	P11137	Wingo 2020	AD / C	Down	0	0	0	Frontal Cortex
...	14	yes	MAP2	P11137	Sweet 2016	AD / C	Down	0	0	0	Entorhinal Cortex
...	14	yes	MAP2	P11137	Drummond 2022	AD	Present	0	1	0	Hippocampus
...	14	yes	MAP2	P11137	Drummond 2017	AD	Present	0	1	0	Hippocampus
...	14	yes	MAP2	P11137	Mendonca 2019	AD / C	Down	0	0	0	Parahippocampal Cortex
...	14	yes	MAP2	P11137	Mendonca 2019	AD / C	Down	0	0	0	Temporal Cortex
...	14	yes	RAB3A	P20336	Xu 2019	AD / C	Up	0	0	0	Cerebellum
...	14	yes	RAB3A	P20336	Johnson 2020	AD / C	Down	0	0	0	Frontal Cortex
...	14	yes	RAB3A	P20336	Stepler 2020	AD / C	Down	0	0	0	Hippocampus
...	14	yes	RAB3A	P20336	Li 2021	AD / C	Up	0	0	0	Occipital Cortex
...	14	yes	RAB3A	P20336	Sweet 2016	AD / C	Down	0	0	0	Entorhinal Cortex
...	14	yes	RAB3A	P20336	Johnson 2022	AD / C	Down	0	0	0	Frontal Cortex
...	14	yes	RAB3A	P20336	Drummond 2022	AD	Present	0	1	0	Hippocampus
...	14	yes	RAB3A	P20336	Astillero-Lopez 2022	AD / C	Down	0	0	0	Entorhinal Cortex
...	14	yes	RAB3A	P20336	Hondius 2016	AD / C	Down	0	0	0	Hippocampus
...	14	yes	RAB3A	P20336	Seyfried 2017	AD / C	Down	0	0	0	Frontal Cortex
...	14	yes	RAB3A	P20336	Drummond 2017	AD	Present	0	1	0	Hippocampus
...	14	yes	RAP1GDS1	P52306	Xu 2019	AD / C	Down	0	0	0	Cingulate Gyrus
...	14	yes	RAP1GDS1	P52306	Xu 2019	AD / C	Down	0	0	0	Motor Cortex
...	14	yes	RAP1GDS1	P52306	Xu 2019	AD / C	Down	0	0	0	Sensory Cortex
...	14	yes	RAP1GDS1	P52306	Xu 2019	AD / C	Down	0	0	0	Cerebellum
...	14	yes	RAP1GDS1	P52306	Zellner 2022	AD / C	Up	0	0	0	Parietal Cortex
...	14	yes	RAP1GDS1	P52306	Johnson 2022	AD / C	Down	0	0	0	Frontal Cortex
...	14	yes	RAP1GDS1	P52306	Drummond 2022	AD	Present	0	1	0	Hippocampus
...	14	yes	RAP1GDS1	P52306	Astillero-Lopez 2022	AD / C	Down	0	0	0	Entorhinal Cortex
...	14	yes	RAP1GDS1	P52306	Zhang 2018	AD / C	Down	0	0	0	Frontal Cortex
...	14	yes	RAP1GDS1	P52306	Drummond 2017	AD	Present	0	1	0	Hippocampus
...	14	yes	RAP1GDS1	P52306	Xu 2019	AD / C	Down	0	0	0	Hippocampus
...	14	yes	RAP1GDS1	P52306	Xu 2019	AD / C	Down	0	0	0	Entorhinal Cortex
...	14	yes	SUCLG1	P53597	Xu 2019	AD / C	Down	0	0	0	Cingulate Gyrus
...	14	yes	SUCLG1	P53597	Xu 2019	AD / C	Down	0	0	0	Motor Cortex
...	14	yes	SUCLG1	P53597	Xu 2019	AD / C	Down	0	0	0	Sensory Cortex
...	14	yes	SUCLG1	P53597	Xu 2019	AD / C	Down	0	0	0	Cerebellum
...	14	yes	SUCLG1	P53597	Johnson 2020	AD / C	Down	0	0	0	Frontal Cortex
...	14	yes	SUCLG1	P53597	Wingo 2020	AD / C	Down	0	0	0	Frontal Cortex
...	14	yes	SUCLG1	P53597	Sweet 2016	AD / C	Down	0	0	0	Entorhinal Cortex
...	14	yes	SUCLG1	P53597	Johnson 2022	AD / C	Down	0	0	0	Frontal Cortex
...	14	yes	SUCLG1	P53597	Drummond 2022	AD	Present	0	1	0	Hippocampus
...	14	yes	SUCLG1	P53597	Astillero-Lopez 2022	AD / C	Down	0	0	0	Entorhinal Cortex
...	14	yes	SUCLG1	P53597	Zhang 2018	AD / C	Down	0	0	0	Frontal Cortex
...	14	yes	SUCLG1	P53597	Drummond 2017	AD	Present	0	1	0	Hippocampus
...	14	yes	SUCLG1	P53597	Xu 2019	AD / C	Down	0	0	0	Hippocampus
...	14	yes	SUCLG1	P53597	Xu 2019	AD / C	Down	0	0	0	Entorhinal Cortex
...	13	yes	ARHGDIA	P52565	Johnson 2020	AD / C	Down	0	0	0	Frontal Cortex
...	13	yes	ARHGDIA	P52565	Zellner 2022	AD / C	Up	0	0	0	Parietal Cortex
...	13	yes	ARHGDIA	P52565	Zellner 2022	AD	Up	0	0	1	Parietal Cortex
...	13	yes	ARHGDIA	P52565	Johnson 2022	AD / C	Down	0	0	0	Frontal Cortex
...	13	yes	ARHGDIA	P52565	Drummond 2022	AD	Present	0	1	0	Hippocampus
...	13	yes	ARHGDIA	P52565	Astillero-Lopez 2022	AD / C	Down	0	0	0	Entorhinal Cortex
...	13	yes	ARHGDIA	P52565	Hondius 2016	AD / C	Up	0	0	0	Hippocampus
...	13	yes	ARHGDIA	P52565	Johnson 2018	AD / C	Down	0	0	0	Frontal Cortex
...	13	yes	ARHGDIA	P52565	Drummond 2017	AD	Present	0	1	0	Hippocampus
...	13	yes	ARHGDIA	P52565	Xu 2019	AD / C	Down	0	0	0	Hippocampus
...	13	yes	ARHGDIA	P52565	Xu 2019	AD / C	Down	0	0	0	Entorhinal Cortex
...	13	yes	MAPRE3	Q9UPY8	Xu 2019	AD / C	Down	0	0	0	Cingulate Gyrus
...	13	yes	MAPRE3	Q9UPY8	Xu 2019	AD / C	Down	0	0	0	Motor Cortex
...	13	yes	MAPRE3	Q9UPY8	Xu 2019	AD / C	Down	0	0	0	Sensory Cortex
...	13	yes	MAPRE3	Q9UPY8	Johnson 2020	AD / C	Down	0	0	0	Frontal Cortex
...	13	yes	MAPRE3	Q9UPY8	Johnson 2022	AD / C	Down	0	0	0	Frontal Cortex
...	13	yes	MAPRE3	Q9UPY8	Drummond 2022	AD	Present	0	1	0	Hippocampus
...	13	yes	MAPRE3	Q9UPY8	Hondius 2016	AD / C	Down	0	0	0	Hippocampus
...	13	yes	MAPRE3	Q9UPY8	Johnson 2018	AD / C	Down	0	0	0	Frontal Cortex
...	13	yes	MAPRE3	Q9UPY8	Seyfried 2017	AD / C	Down	0	0	0	Frontal Cortex
...	13	yes	MAPRE3	Q9UPY8	Zhang 2018	AD / C	Down	0	0	0	Frontal Cortex
...	13	yes	MAPRE3	Q9UPY8	Drummond 2017	AD	Present	0	1	0	Hippocampus
...	13	yes	MAPRE3	Q9UPY8	Xu 2019	AD / C	Down	0	0	0	Hippocampus
...	13	yes	MAPRE3	Q9UPY8	Xu 2019	AD / C	Down	0	0	0	Entorhinal Cortex
...	13	yes	OXCT1	P55809	Xu 2019	AD / C	Down	0	0	0	Cingulate Gyrus
...	13	yes	OXCT1	P55809	Xu 2019	AD / C	Down	0	0	0	Motor Cortex
...	13	yes	OXCT1	P55809	Xu 2019	AD / C	Down	0	0	0	Sensory Cortex
...	13	yes	OXCT1	P55809	Xu 2019	AD / C	Down	0	0	0	Cerebellum
...	13	yes	OXCT1	P55809	Johnson 2022	AD / C	Down	0	0	0	Frontal Cortex
...	13	yes	OXCT1	P55809	Drummond 2022	AD	Present	0	1	0	Hippocampus
...	13	yes	OXCT1	P55809	Astillero-Lopez 2022	AD / C	Down	0	0	0	Entorhinal Cortex
...	13	yes	OXCT1	P55809	Seyfried 2017	AD / C	Down	0	0	0	Frontal Cortex
...	13	yes	OXCT1	P55809	Drummond 2017	AD	Present	0	1	0	Hippocampus
...	13	yes	OXCT1	P55809	Mendonca 2019	AD / C	Down	0	0	0	Parahippocampal Cortex
...	13	yes	OXCT1	P55809	Xu 2019	AD / C	Down	0	0	0	Hippocampus
...	13	yes	OXCT1	P55809	Xu 2019	AD / C	Down	0	0	0	Entorhinal Cortex
...	13	yes	PGD	P52209	Xu 2019	AD / C	Up	0	0	0	Cingulate Gyrus
...	13	yes	PGD	P52209	Johnson 2020	AD / C	Up	0	0	0	Frontal Cortex
...	13	yes	PGD	P52209	Musunuri 2014	AD / C	Up	0	0	0	Temporal Cortex
...	13	yes	PGD	P52209	Wingo 2020	AD / C	Up	0	0	0	Frontal Cortex
...	13	yes	PGD	P52209	Johnson 2022	AD / C	Up	0	0	0	Frontal Cortex
...	13	yes	PGD	P52209	Drummond 2022	AD	Present	0	1	0	Hippocampus
...	13	yes	PGD	P52209	Johnson 2018	AD / C	Up	0	0	0	Frontal Cortex
...	13	yes	PGD	P52209	Seyfried 2017	AD / C	Up	0	0	0	Precuneus
...	13	yes	PGD	P52209	Drummond 2017	AD	Present	0	1	0	Hippocampus
...	13	yes	PGD	P52209	Xu 2019	AD / C	Up	0	0	0	Hippocampus
...	13	yes	PGD	P52209	Xu 2019	AD / C	Up	0	0	0	Entorhinal Cortex
...	12	yes	DLAT	P10515	Xu 2019	AD / C	Down	0	0	0	Cingulate Gyrus
...	12	yes	DLAT	P10515	Xu 2019	AD / C	Down	0	0	0	Cerebellum
...	12	yes	DLAT	P10515	Johnson 2020	AD / C	Down	0	0	0	Frontal Cortex
...	12	yes	DLAT	P10515	Donovan 2012	AD / C	Down	0	0	0	Frontal Cortex
...	12	yes	DLAT	P10515	Wingo 2020	AD / C	Down	0	0	0	Frontal Cortex
...	12	yes	DLAT	P10515	Drummond 2022	AD	Present	0	1	0	Hippocampus
...	12	yes	DLAT	P10515	Hondius 2016	AD / C	Down	0	0	0	Hippocampus
...	12	yes	DLAT	P10515	Drummond 2017	AD	Present	0	1	0	Hippocampus
...	12	yes	DLAT	P10515	Xu 2019	AD / C	Down	0	0	0	Hippocampus
...	12	yes	DLAT	P10515	Xu 2019	AD / C	Down	0	0	0	Entorhinal Cortex
...	12	yes	EPB41L3	Q9Y2J2	Xu 2019	AD / C	Down	0	0	0	Cingulate Gyrus
...	12	yes	EPB41L3	Q9Y2J2	Johnson 2020	AD / C	Down	0	0	0	Frontal Cortex
...	12	yes	EPB41L3	Q9Y2J2	Drummond 2020	AD	Present	1	0	0	Hippocampus
...	12	yes	EPB41L3	Q9Y2J2	Johnson 2022	AD / C	Down	0	0	0	Frontal Cortex
...	12	yes	EPB41L3	Q9Y2J2	Drummond 2022	AD	Present	0	1	0	Hippocampus
...	12	yes	EPB41L3	Q9Y2J2	Astillero-Lopez 2022	AD / C	Down	0	0	0	Entorhinal Cortex
...	12	yes	EPB41L3	Q9Y2J2	Zhang 2018	AD / C	Down	0	0	0	Frontal Cortex
...	12	yes	EPB41L3	Q9Y2J2	Mendonca 2019	AD / C	Down	0	0	0	Entorhinal Cortex
...	12	yes	EPB41L3	Q9Y2J2	Xu 2019	AD / C	Down	0	0	0	Entorhinal Cortex
...	12	yes	FARSA	Q6IBR2	Drummond 2020	AD	Present	1	0	0	Hippocampus
...	12	yes	FARSA	Q9Y285	Johnson 2020	AD / C	Down	0	0	0	Frontal Cortex
...	12	yes	FARSA	Q9Y285	Wingo 2020	AD / C	Down	0	0	0	Frontal Cortex
...	12	yes	FARSA	Q9Y285	Drummond 2022	AD	Present	0	1	0	Hippocampus
...	12	yes	FARSA	Q9Y285	Astillero-Lopez 2022	AD / C	Down	0	0	0	Entorhinal Cortex
...	12	yes	FARSA	Q9Y285	Seyfried 2017	AD / C	Down	0	0	0	Frontal Cortex
...	12	yes	FARSA	Q9Y285	Seyfried 2017	AD / C	Down	0	0	0	Precuneus
...	12	yes	FARSA	Q9Y285	Drummond 2017	AD	Present	0	1	0	Hippocampus
...	12	yes	FARSA	Q9Y285	Mendonca 2019	AD / C	Down	0	0	0	Entorhinal Cortex
...	12	yes	FARSA	Q9Y285	Xu 2019	AD / C	Down	0	0	0	Hippocampus
...	12	yes	GAP43	P17677	Xu 2019	AD / C	Up	0	0	0	Cerebellum
...	12	yes	GAP43	P17677	Johnson 2020	AD / C	Down	0	0	0	Frontal Cortex
...	12	yes	GAP43	P17677	Stepler 2020	AD / C	Down	0	0	0	Hippocampus
...	12	yes	GAP43	P17677	Musunuri 2014	AD / C	Down	0	0	0	Temporal Cortex
...	12	yes	GAP43	P17677	Manavalan 2013	AD / C	Up	0	0	0	Cerebellum
...	12	yes	GAP43	P17677	Johnson 2022	AD / C	Down	0	0	0	Frontal Cortex
...	12	yes	GAP43	P17677	Drummond 2022	AD	Present	0	1	0	Hippocampus
...	12	yes	GAP43	P17677	Johnson 2018	AD / C	Down	0	0	0	Frontal Cortex
...	12	yes	GAP43	P17677	Drummond 2017	AD	Present	0	1	0	Hippocampus
...	12	yes	GAP43	P17677	Mendonca 2019	AD / C	Down	0	0	0	Entorhinal Cortex
...	12	yes	GAP43	P17677	Mendonca 2019	AD / C	Down	0	0	0	Parahippocampal Cortex
...	12	yes	GAP43	Q5U058	Drummond 2020	AD	Present	1	0	0	Hippocampus
...	12	yes	PAFAH1B3	Q15102	Johnson 2020	AD / C	Up	0	0	0	Frontal Cortex
...	12	yes	PAFAH1B3	Q15102	Wingo 2020	AD / C	Up	0	0	0	Frontal Cortex
...	12	yes	PAFAH1B3	Q15102	Carlyle 2021	AD / C	Up	0	0	0	Parietal Cortex
...	12	yes	PAFAH1B3	Q15102	Zellner 2022	AD / C	Up	0	0	0	Parietal Cortex
...	12	yes	PAFAH1B3	Q15102	Zellner 2022	AD	Up	0	0	1	Parietal Cortex
...	12	yes	PAFAH1B3	Q15102	Johnson 2022	AD / C	Up	0	0	0	Frontal Cortex
...	12	yes	PAFAH1B3	Q15102	Drummond 2022	AD	Present	0	1	0	Hippocampus
...	12	yes	PAFAH1B3	Q15102	Hondius 2016	AD / C	Up	0	0	0	Hippocampus
...	12	yes	PAFAH1B3	Q15102	Seyfried 2017	AD / C	Up	0	0	0	Frontal Cortex
...	12	yes	PAFAH1B3	Q15102	Zhang 2018	AD / C	Up	0	0	0	Frontal Cortex
...	12	yes	PAFAH1B3	Q15102	Drummond 2017	AD	Present	0	1	0	Hippocampus
...	11	yes	ATP1B2	P14415	Andreev 2012	AD / C	Down	0	0	0	Temporal Cortex
...	11	yes	ATP1B2	P14415	Wingo 2020	AD / C	Down	0	0	0	Frontal Cortex
...	11	yes	ATP1B2	P14415	Ojo 2021a	AD / C	Down	0	0	0	Frontal Cortex
...	11	yes	ATP1B2	P14415	Johnson 2022	AD / C	Down	0	0	0	Frontal Cortex
...	11	yes	ATP1B2	P14415	Drummond 2022	AD	Present	0	1	0	Hippocampus
...	11	yes	ATP1B2	P14415	Hales 2016	AD / C	Up	0	0	0	Frontal Cortex
...	11	yes	ATP1B2	P14415	Seyfried 2017	AD / C	Down	0	0	0	Precuneus
...	11	yes	ATP1B2	P14415	Zhang 2018	AD / C	Down	0	0	0	Frontal Cortex
...	11	yes	ATP1B2	P14415	Drummond 2017	AD	Present	0	1	0	Hippocampus
...	11	yes	CAMK2A	Q8IWE0	Drummond 2020	AD	Present	1	0	0	Hippocampus
...	11	yes	CAMK2A	Q9UQM7	Xu 2019	AD / C	Down	0	0	0	Cingulate Gyrus
...	11	yes	CAMK2A	Q9UQM7	Johnson 2020	AD / C	Down	0	0	0	Frontal Cortex
...	11	yes	CAMK2A	Q9UQM7	Stepler 2020	AD / C	Down	0	0	0	Hippocampus
...	11	yes	CAMK2A	Q9UQM7	Ho Kim 2015	AD / C	Up	0	0	0	Hippocampus
...	11	yes	CAMK2A	Q9UQM7	Drummond 2022	AD	Present	0	1	0	Hippocampus
...	11	yes	CAMK2A	Q9UQM7	Hondius 2016	AD / C	Down	0	0	0	Hippocampus
...	11	yes	CAMK2A	Q9UQM7	Seyfried 2017	AD / C	Down	0	0	0	Frontal Cortex
...	11	yes	CAMK2A	Q9UQM7	Drummond 2017	AD	Present	0	1	0	Hippocampus
...	11	yes	CAMK2A	Q9UQM7	Mendonca 2019	AD / C	Down	0	0	0	Entorhinal Cortex
...	11	yes	CD47	Q08722	Johnson 2020	AD / C	Down	0	0	0	Frontal Cortex
...	11	yes	CD47	Q08722	Ojo 2021a	AD / C	Down	0	0	0	Frontal Cortex
...	11	yes	CD47	Q08722	Johnson 2022	AD / C	Down	0	0	0	Frontal Cortex
...	11	yes	CD47	Q08722	Drummond 2022	AD	Present	0	1	0	Hippocampus
...	11	yes	CD47	Q08722	Johnson 2018	AD / C	Down	0	0	0	Frontal Cortex
...	11	yes	CD47	Q08722	Seyfried 2017	AD / C	Down	0	0	0	Frontal Cortex
...	11	yes	CD47	Q08722	Drummond 2017	AD	Present	0	1	0	Hippocampus
...	11	yes	GNAZ	P19086	Johnson 2020	AD / C	Down	0	0	0	Frontal Cortex
...	11	yes	GNAZ	P19086	Johnson 2022	AD / C	Down	0	0	0	Frontal Cortex
...	11	yes	GNAZ	P19086	Drummond 2022	AD	Present	0	1	0	Hippocampus
...	11	yes	GNAZ	P19086	Astillero-Lopez 2022	AD / C	Down	0	0	0	Entorhinal Cortex
...	11	yes	GNAZ	P19086	Hondius 2016	AD / C	Down	0	0	0	Hippocampus
...	11	yes	GNAZ	P19086	Johnson 2018	AD / C	Down	0	0	0	Frontal Cortex
...	11	yes	GNAZ	P19086	Seyfried 2017	AD / C	Down	0	0	0	Frontal Cortex
...	11	yes	GNAZ	P19086	Seyfried 2017	AD / C	Down	0	0	0	Precuneus
...	11	yes	GNAZ	P19086	Drummond 2017	AD	Present	0	1	0	Hippocampus
...	11	yes	GNAZ	P19086	Mendonca 2019	AD / C	Down	0	0	0	Entorhinal Cortex
...	11	yes	HP1BP3	Q5SSJ5	Xu 2019	AD / C	Up	0	0	0	Cerebellum
...	11	yes	HP1BP3	Q5SSJ5	Johnson 2020	AD / C	Up	0	0	0	Frontal Cortex
...	11	yes	HP1BP3	Q5SSJ5	Ojo 2021b	AD / C	Down	0	0	0	Frontal Cortex
...	11	yes	HP1BP3	Q5SSJ5	Zellner 2022	AD / C	Down	0	0	0	Parietal Cortex
...	11	yes	HP1BP3	Q5SSJ5	Johnson 2022	AD / C	Up	0	0	0	Frontal Cortex
...	11	yes	HP1BP3	Q5SSJ5	Drummond 2022	AD	Present	0	1	0	Hippocampus
...	11	yes	HP1BP3	Q5SSJ5	Drummond 2017	AD	Present	0	1	0	Hippocampus
...	11	yes	HP1BP3	Q5SSJ5	Mendonca 2019	AD / C	Up	0	0	0	Frontal Cortex
...	11	yes	HP1BP3	Q5SSJ5	Xu 2019	AD / C	Up	0	0	0	Hippocampus
...	11	yes	PGAM1	P18669	Xu 2019	AD / C	Down	0	0	0	Cingulate Gyrus
...	11	yes	PGAM1	P18669	Xu 2019	AD / C	Down	0	0	0	Motor Cortex
...	11	yes	PGAM1	P18669	Hondius 2021	AD / C	Up	1	0	0	Hippocampus
...	11	yes	PGAM1	P18669	Ho Kim 2015	AD / C	Up	0	0	0	Hippocampus
...	11	yes	PGAM1	P18669	Zellner 2022	AD / C	Up	0	0	0	Parietal Cortex
...	11	yes	PGAM1	P18669	Zellner 2022	AD	Up	0	0	1	Parietal Cortex
...	11	yes	PGAM1	P18669	Johnson 2022	AD / C	Down	0	0	0	Frontal Cortex
...	11	yes	PGAM1	P18669	Drummond 2022	AD	Present	0	1	0	Hippocampus
...	11	yes	PGAM1	P18669	Drummond 2017	AD	Present	0	1	0	Hippocampus
...	11	yes	PGAM1	P18669	Xu 2019	AD / C	Down	0	0	0	Entorhinal Cortex
...	11	yes	PHF24	Q9UPV7	Xu 2019	AD / C	Down	0	0	0	Cingulate Gyrus
...	11	yes	PHF24	Q9UPV7	Johnson 2020	AD / C	Down	0	0	0	Frontal Cortex
...	11	yes	PHF24	Q9UPV7	Wang 2020	AD / C	Down	0	0	0	Frontal Cortex
...	11	yes	PHF24	Q9UPV7	Wingo 2020	AD / C	Down	0	0	0	Frontal Cortex
...	11	yes	PHF24	Q9UPV7	Johnson 2022	AD / C	Down	0	0	0	Frontal Cortex
...	11	yes	PHF24	Q9UPV7	Drummond 2022	AD	Present	0	1	0	Hippocampus
...	11	yes	PHF24	Q9UPV7	Johnson 2018	AD / C	Down	0	0	0	Frontal Cortex
...	11	yes	PHF24	Q9UPV7	Seyfried 2017	AD / C	Down	0	0	0	Frontal Cortex
...	11	yes	PHF24	Q9UPV7	Zhang 2018	AD / C	Down	0	0	0	Frontal Cortex
...	11	yes	PHF24	Q9UPV7	Drummond 2017	AD	Present	0	1	0	Hippocampus
...	11	yes	PKM	P14618	Xu 2019	AD / C	Up	0	0	0	Cerebellum
...	11	yes	PKM	P14618	Johnson 2020	AD / C	Up	0	0	0	Frontal Cortex
...	11	yes	PKM	P14618	Andreev 2012	AD / C	Up	0	0	0	Temporal Cortex
...	11	yes	PKM	P14618	Ho Kim 2015	AD / C	Up	0	0	0	Hippocampus
...	11	yes	PKM	P14618	Drummond 2022	AD	Present	0	1	0	Hippocampus
...	11	yes	PKM	P14618	Hondius 2016	AD / C	Up	0	0	0	Hippocampus
...	11	yes	PKM	P14618	Seyfried 2017	AD / C	Up	0	0	0	Frontal Cortex
...	11	yes	PKM	P14618	Drummond 2017	AD	Present	0	1	0	Hippocampus
...	11	yes	QDPR	P09417	Xu 2019	AD / C	Up	0	0	0	Cingulate Gyrus
...	11	yes	QDPR	P09417	Xu 2019	AD / C	Up	0	0	0	Cerebellum
...	11	yes	QDPR	P09417	Johnson 2020	AD / C	Up	0	0	0	Frontal Cortex
...	11	yes	QDPR	P09417	Drummond 2020	AD	Present	1	0	0	Hippocampus
...	11	yes	QDPR	P09417	Musunuri 2014	AD / C	Up	0	0	0	Temporal Cortex
...	11	yes	QDPR	P09417	Manavalan 2013	AD / C	Up	0	0	0	Cerebellum
...	11	yes	QDPR	P09417	Wingo 2020	AD / C	Up	0	0	0	Frontal Cortex
...	11	yes	QDPR	P09417	Johnson 2022	AD / C	Up	0	0	0	Frontal Cortex
...	11	yes	QDPR	P09417	Drummond 2022	AD	Present	0	1	0	Hippocampus
...	11	yes	QDPR	P09417	Johnson 2018	AD / C	Up	0	0	0	Frontal Cortex
...	11	yes	QDPR	P09417	Drummond 2017	AD	Present	0	1	0	Hippocampus
...	11	yes	RALA	P11233	Johnson 2020	AD / C	Down	0	0	0	Frontal Cortex
...	11	yes	RALA	P11233	Sweet 2016	AD / C	Down	0	0	0	Entorhinal Cortex
...	11	yes	RALA	P11233	Ojo 2021a	AD / C	Down	0	0	0	Frontal Cortex
...	11	yes	RALA	P11233	Johnson 2022	AD / C	Down	0	0	0	Frontal Cortex
...	11	yes	RALA	P11233	Drummond 2022	AD	Present	0	1	0	Hippocampus
...	11	yes	RALA	P11233	Drummond 2017	AD	Present	0	1	0	Hippocampus
...	11	yes	RALA	P11233	Mendonca 2019	AD / C	Down	0	0	0	Entorhinal Cortex
...	10	yes	ATP2B1	P20020	Xu 2019	AD / C	Down	0	0	0	Cingulate Gyrus
...	10	yes	ATP2B1	P20020	Drummond 2020	AD	Present	1	0	0	Hippocampus
...	10	yes	ATP2B1	P20020	Musunuri 2014	AD / C	Down	0	0	0	Temporal Cortex
...	10	yes	ATP2B1	P20020	Johnson 2022	AD / C	Down	0	0	0	Frontal Cortex
...	10	yes	ATP2B1	P20020	Drummond 2022	AD	Present	0	1	0	Hippocampus
...	10	yes	ATP2B1	P20020	Astillero-Lopez 2022	AD / C	Down	0	0	0	Entorhinal Cortex
...	10	yes	ATP2B1	P20020	Hondius 2016	AD / C	Down	0	0	0	Hippocampus
...	10	yes	ATP2B1	P20020	Johnson 2018	AD / C	Down	0	0	0	Frontal Cortex
...	10	yes	ATP2B1	P20020	Seyfried 2017	AD / C	Down	0	0	0	Frontal Cortex
...	10	yes	ATP2B1	P20020	Drummond 2017	AD	Present	0	1	0	Hippocampus
...	10	yes	CADM3	Q8N126	Johnson 2020	AD / C	Down	0	0	0	Frontal Cortex
...	10	yes	CADM3	Q8N126	Wingo 2020	AD / C	Down	0	0	0	Frontal Cortex
...	10	yes	CADM3	Q8N126	Hondius 2021	AD / C	Up	1	0	0	Hippocampus
...	10	yes	CADM3	Q8N126	Johnson 2022	AD / C	Down	0	0	0	Frontal Cortex
...	10	yes	CADM3	Q8N126	Drummond 2022	AD	Present	0	1	0	Hippocampus
...	10	yes	CADM3	Q8N126	Johnson 2018	AD / C	Down	0	0	0	Frontal Cortex
...	10	yes	CADM3	Q8N126	Seyfried 2017	AD / C	Down	0	0	0	Frontal Cortex
...	10	yes	CADM3	Q8N126	Seyfried 2017	AD / C	Down	0	0	0	Precuneus
...	10	yes	CADM3	Q8N126	Zhang 2018	AD / C	Down	0	0	0	Frontal Cortex
...	10	yes	CADM3	Q8N126	Drummond 2017	AD	Present	0	1	0	Hippocampus
...	10	yes	CBR1	P16152	Drummond 2020	AD	Present	1	0	0	Hippocampus
...	10	yes	CBR1	P16152	Wingo 2020	AD / C	Up	0	0	0	Frontal Cortex
...	10	yes	CBR1	P16152	Zellner 2022	AD / C	Up	0	0	0	Parietal Cortex
...	10	yes	CBR1	P16152	Zellner 2022	AD	Up	0	0	1	Parietal Cortex
...	10	yes	CBR1	P16152	Johnson 2022	AD / C	Up	0	0	0	Frontal Cortex
...	10	yes	CBR1	P16152	Drummond 2022	AD	Present	0	1	0	Hippocampus
...	10	yes	CBR1	P16152	Astillero-Lopez 2022	AD / C	Down	0	0	0	Entorhinal Cortex
...	10	yes	CBR1	P16152	Hondius 2016	AD / C	Up	0	0	0	Hippocampus
...	10	yes	CBR1	P16152	Drummond 2017	AD	Present	0	1	0	Hippocampus
...	10	yes	CORO2B	Q9UQ03	Xu 2019	AD / C	Down	0	0	0	Cingulate Gyrus
...	10	yes	CORO2B	Q9UQ03	Xu 2019	AD / C	Down	0	0	0	Sensory Cortex
...	10	yes	CORO2B	Q9UQ03	Johnson 2020	AD / C	Down	0	0	0	Frontal Cortex
...	10	yes	CORO2B	Q9UQ03	Wingo 2020	AD / C	Down	0	0	0	Frontal Cortex
...	10	yes	CORO2B	Q9UQ03	Johnson 2022	AD / C	Down	0	0	0	Frontal Cortex
...	10	yes	CORO2B	Q9UQ03	Drummond 2022	AD	Present	0	1	0	Hippocampus
...	10	yes	CORO2B	Q9UQ03	Seyfried 2017	AD / C	Down	0	0	0	Precuneus
...	10	yes	CORO2B	Q9UQ03	Drummond 2017	AD	Present	0	1	0	Hippocampus
...	10	yes	CORO2B	Q9UQ03	Xu 2019	AD / C	Down	0	0	0	Hippocampus
...	10	yes	CORO2B	Q9UQ03	Xu 2019	AD / C	Down	0	0	0	Entorhinal Cortex
...	10	yes	CRIP2	P52943	Johnson 2020	AD / C	Down	0	0	0	Frontal Cortex
...	10	yes	CRIP2	P52943	Zellner 2022	AD / C	Up	0	0	0	Parietal Cortex
...	10	yes	CRIP2	P52943	Johnson 2022	AD / C	Down	0	0	0	Frontal Cortex
...	10	yes	CRIP2	P52943	Drummond 2022	AD	Present	0	1	0	Hippocampus
...	10	yes	CRIP2	P52943	Johnson 2018	AD / C	Down	0	0	0	Frontal Cortex
...	10	yes	CRIP2	P52943	Seyfried 2017	AD / C	Down	0	0	0	Frontal Cortex
...	10	yes	CRIP2	P52943	Seyfried 2017	AD / C	Down	0	0	0	Precuneus
...	10	yes	CRIP2	P52943	Mendonca 2019	AD / C	Down	0	0	0	Temporal Cortex
...	10	yes	HSP90AB1	P08238	Xu 2019	AD / C	Down	0	0	0	Cingulate Gyrus
...	10	yes	HSP90AB1	P08238	Muraoka 2020	AD / C	Up	0	0	0	Frontal Cortex
...	10	yes	HSP90AB1	P08238	Johnson 2020	AD / C	Up	0	0	0	Frontal Cortex
...	10	yes	HSP90AB1	P08238	Liao 2004	AD / C	Up	0	1	0	Frontal Cortex
...	10	yes	HSP90AB1	P08238	Zellner 2022	AD / C	Up	0	0	0	Parietal Cortex
...	10	yes	HSP90AB1	P08238	Drummond 2022	AD	Present	0	1	0	Hippocampus
...	10	yes	HSP90AB1	P08238	Astillero-Lopez 2022	AD / C	Down	0	0	0	Entorhinal Cortex
...	10	yes	HSP90AB1	P08238	Drummond 2017	AD	Present	0	1	0	Hippocampus
...	10	yes	HSP90AB1	P08238	Xu 2019	AD / C	Down	0	0	0	Entorhinal Cortex
...	10	yes	NCKAP1	Q9Y2A7	Muraoka 2020	AD / C	Up	0	0	0	Frontal Cortex
...	10	yes	NCKAP1	Q9Y2A7	Stepler 2020	AD / C	Down	0	0	0	Hippocampus
...	10	yes	NCKAP1	Q9Y2A7	Johnson 2022	AD / C	Down	0	0	0	Frontal Cortex
...	10	yes	NCKAP1	Q9Y2A7	Drummond 2022	AD	Present	0	1	0	Hippocampus
...	10	yes	NCKAP1	Q9Y2A7	Astillero-Lopez 2022	AD / C	Down	0	0	0	Entorhinal Cortex
...	10	yes	NCKAP1	Q9Y2A7	Hondius 2016	AD / C	Down	0	0	0	Hippocampus
...	10	yes	NCKAP1	Q9Y2A7	Seyfried 2017	AD / C	Down	0	0	0	Frontal Cortex
...	10	yes	NCKAP1	Q9Y2A7	Drummond 2017	AD	Present	0	1	0	Hippocampus
...	10	yes	NCKAP1	Q9Y2A7	Mendonca 2019	AD / C	Down	0	0	0	Frontal Cortex
...	10	yes	PDHA1	P08559	Xu 2019	AD / C	Down	0	0	0	Cerebellum
...	10	yes	PDHA1	P08559	Johnson 2020	AD / C	Down	0	0	0	Frontal Cortex
...	10	yes	PDHA1	P08559	Wingo 2020	AD / C	Down	0	0	0	Frontal Cortex
...	10	yes	PDHA1	P08559	Carlyle 2021	AD / C	Down	0	0	0	Parietal Cortex
...	10	yes	PDHA1	P08559	Johnson 2022	AD / C	Down	0	0	0	Frontal Cortex
...	10	yes	PDHA1	P08559	Drummond 2022	AD	Present	0	1	0	Hippocampus
...	10	yes	PDHA1	P08559	Astillero-Lopez 2022	AD / C	Down	0	0	0	Entorhinal Cortex
...	10	yes	PDHA1	P08559	Johnson 2018	AD / C	Down	0	0	0	Frontal Cortex
...	10	yes	PDHA1	P08559	Drummond 2017	AD	Present	0	1	0	Hippocampus
...	10	yes	PDHB	P11177	Johnson 2020	AD / C	Down	0	0	0	Frontal Cortex
...	10	yes	PDHB	P11177	Drummond 2020	AD	Present	1	0	0	Hippocampus
...	10	yes	PDHB	P11177	Wingo 2020	AD / C	Down	0	0	0	Frontal Cortex
...	10	yes	PDHB	P11177	Johnson 2022	AD / C	Down	0	0	0	Frontal Cortex
...	10	yes	PDHB	P11177	Drummond 2022	AD	Present	0	1	0	Hippocampus
...	10	yes	PDHB	P11177	Hondius 2016	AD / C	Down	0	0	0	Hippocampus
...	10	yes	PDHB	P11177	Johnson 2018	AD / C	Down	0	0	0	Frontal Cortex
...	10	yes	PDHB	P11177	Drummond 2017	AD	Present	0	1	0	Hippocampus
...	10	yes	PDHB	P11177	Xu 2019	AD / C	Down	0	0	0	Hippocampus
...	10	yes	RNH1	P13489	Johnson 2020	AD / C	Up	0	0	0	Frontal Cortex
...	10	yes	RNH1	P13489	Carlyle 2021	AD / C	Up	0	0	0	Parietal Cortex
...	10	yes	RNH1	P13489	Zellner 2022	AD / C	Up	0	0	0	Parietal Cortex
...	10	yes	RNH1	P13489	Zellner 2022	AD	Up	0	0	1	Parietal Cortex
...	10	yes	RNH1	P13489	Johnson 2022	AD / C	Up	0	0	0	Frontal Cortex
...	10	yes	RNH1	P13489	Drummond 2022	AD	Present	0	1	0	Hippocampus
...	10	yes	RNH1	P13489	Johnson 2018	AD / C	Up	0	0	0	Frontal Cortex
...	10	yes	RNH1	P13489	Drummond 2017	AD	Present	0	1	0	Hippocampus
...	10	yes	SV2B	Q7L1I2	Xu 2019	AD / C	Down	0	0	0	Cingulate Gyrus
...	10	yes	SV2B	Q7L1I2	Johnson 2020	AD / C	Down	0	0	0	Frontal Cortex
...	10	yes	SV2B	Q7L1I2	Ojo 2021a	AD / C	Down	0	0	0	Frontal Cortex
...	10	yes	SV2B	Q7L1I2	Johnson 2022	AD / C	Down	0	0	0	Frontal Cortex
...	10	yes	SV2B	Q7L1I2	Drummond 2022	AD	Present	0	1	0	Hippocampus
...	10	yes	SV2B	Q7L1I2	Seyfried 2017	AD / C	Down	0	0	0	Frontal Cortex
...	10	yes	SV2B	Q7L1I2	Drummond 2017	AD	Present	0	1	0	Hippocampus
...	10	yes	SV2B	Q7L1I2	Mendonca 2019	AD / C	Down	0	0	0	Parahippocampal Cortex
...	9	yes	ATP5PF	P18859	Johnson 2020	AD / C	Down	0	0	0	Frontal Cortex
...	9	yes	ATP5PF	P18859	Sweet 2016	AD / C	Down	0	0	0	Entorhinal Cortex
...	9	yes	ATP5PF	P18859	Zellner 2022	AD	Down	0	0	1	Parietal Cortex
...	9	yes	ATP5PF	P18859	Johnson 2022	AD / C	Down	0	0	0	Frontal Cortex
...	9	yes	ATP5PF	P18859	Drummond 2022	AD	Present	0	1	0	Hippocampus
...	9	yes	ATP5PF	P18859	Astillero-Lopez 2022	AD / C	Up	0	0	0	Entorhinal Cortex
...	9	yes	ATP5PF	P18859	Drummond 2017	AD	Present	0	1	0	Hippocampus
...	9	yes	ATP5PF	P18859	Mendonca 2019	AD / C	Down	0	0	0	Parahippocampal Cortex
...	9	yes	ATP5PF	P18859	Xu 2019	AD / C	Up	0	0	0	Hippocampus
...	9	yes	ATP8A1	Q9Y2Q0	Xu 2019	AD / C	Up	0	0	0	Cerebellum
...	9	yes	ATP8A1	Q9Y2Q0	Johnson 2020	AD / C	Up	0	0	0	Frontal Cortex
...	9	yes	ATP8A1	Q9Y2Q0	Wingo 2020	AD / C	Up	0	0	0	Frontal Cortex
...	9	yes	ATP8A1	Q9Y2Q0	Carlyle 2021	AD / C	Up	0	0	0	Parietal Cortex
...	9	yes	ATP8A1	Q9Y2Q0	Johnson 2022	AD / C	Up	0	0	0	Frontal Cortex
...	9	yes	ATP8A1	Q9Y2Q0	Drummond 2022	AD	Present	0	1	0	Hippocampus
...	9	yes	ATP8A1	Q9Y2Q0	Astillero-Lopez 2022	AD / C	Down	0	0	0	Entorhinal Cortex
...	9	yes	ATP8A1	Q9Y2Q0	Hales 2016	AD / C	Up	0	0	0	Frontal Cortex
...	9	yes	ATP8A1	Q9Y2Q0	Drummond 2017	AD	Present	0	1	0	Hippocampus
...	9	yes	COX5A	P20674	Johnson 2020	AD / C	Down	0	0	0	Frontal Cortex
...	9	yes	COX5A	P20674	Drummond 2020	AD	Present	1	0	0	Hippocampus
...	9	yes	COX5A	P20674	Wingo 2020	AD / C	Down	0	0	0	Frontal Cortex
...	9	yes	COX5A	P20674	Zellner 2022	AD / C	Down	0	0	0	Parietal Cortex
...	9	yes	COX5A	P20674	Zellner 2022	AD	Down	0	0	1	Parietal Cortex
...	9	yes	COX5A	P20674	Johnson 2022	AD / C	Down	0	0	0	Frontal Cortex
...	9	yes	COX5A	P20674	Drummond 2022	AD	Present	0	1	0	Hippocampus
...	9	yes	COX5A	P20674	Zhang 2018	AD / C	Down	0	0	0	Frontal Cortex
...	9	yes	COX5A	P20674	Drummond 2017	AD	Present	0	1	0	Hippocampus
...	9	yes	COX5B	P10606	Johnson 2020	AD / C	Down	0	0	0	Frontal Cortex
...	9	yes	COX5B	P10606	Drummond 2020	AD	Present	1	0	0	Hippocampus
...	9	yes	COX5B	P10606	Wingo 2020	AD / C	Down	0	0	0	Frontal Cortex
...	9	yes	COX5B	P10606	Zellner 2022	AD / C	Down	0	0	0	Parietal Cortex
...	9	yes	COX5B	P10606	Zellner 2022	AD	Down	0	0	1	Parietal Cortex
...	9	yes	COX5B	P10606	Johnson 2022	AD / C	Down	0	0	0	Frontal Cortex
...	9	yes	COX5B	P10606	Drummond 2022	AD	Present	0	1	0	Hippocampus
...	9	yes	COX5B	P10606	Drummond 2017	AD	Present	0	1	0	Hippocampus
...	9	yes	COX5B	P10606	Mendonca 2019	AD / C	Down	0	0	0	Parahippocampal Cortex
...	9	yes	HSPD1	P10809	Johnson 2020	AD / C	Down	0	0	0	Frontal Cortex
...	9	yes	HSPD1	P10809	Li 2021	AD / C	Down	0	0	0	Occipital Cortex
...	9	yes	HSPD1	P10809	Wingo 2020	AD / C	Down	0	0	0	Frontal Cortex
...	9	yes	HSPD1	P10809	Sweet 2016	AD / C	Down	0	0	0	Entorhinal Cortex
...	9	yes	HSPD1	P10809	Johnson 2022	AD / C	Down	0	0	0	Frontal Cortex
...	9	yes	HSPD1	P10809	Drummond 2022	AD	Present	0	1	0	Hippocampus
...	9	yes	HSPD1	P10809	Drummond 2017	AD	Present	0	1	0	Hippocampus
...	9	yes	MYO5A	A8CDT9	Drummond 2020	AD	Present	1	0	0	Hippocampus
...	9	yes	NPEPPS	P55786	Johnson 2020	AD / C	Up	0	0	0	Frontal Cortex
...	9	yes	NPEPPS	P55786	Wingo 2020	AD / C	Up	0	0	0	Frontal Cortex
...	9	yes	NPEPPS	P55786	Carlyle 2021	AD / C	Up	0	0	0	Parietal Cortex
...	9	yes	NPEPPS	P55786	Zellner 2022	AD / C	Up	0	0	0	Parietal Cortex
...	9	yes	NPEPPS	P55786	Drummond 2022	AD	Present	0	1	0	Hippocampus
...	9	yes	NPEPPS	P55786	Astillero-Lopez 2022	AD / C	Down	0	0	0	Entorhinal Cortex
...	9	yes	PYGB	P11216	Johnson 2020	AD / C	Up	0	0	0	Frontal Cortex
...	9	yes	PYGB	P11216	Andreev 2012	AD / C	Up	0	0	0	Temporal Cortex
...	9	yes	PYGB	P11216	Zellner 2022	AD / C	Up	0	0	0	Parietal Cortex
...	9	yes	PYGB	P11216	Drummond 2022	AD	Present	0	1	0	Hippocampus
...	9	yes	PYGB	P11216	Johnson 2018	AD / C	Up	0	0	0	Frontal Cortex
...	9	yes	PYGB	P11216	Seyfried 2017	AD / C	Up	0	0	0	Frontal Cortex
...	9	yes	PYGB	P11216	Zhang 2018	AD / C	Up	0	0	0	Frontal Cortex
...	9	yes	PYGB	P11216	Drummond 2017	AD	Present	0	1	0	Hippocampus
...	9	yes	TPI1	P60174	Sweet 2016	AD / C	Down	0	0	0	Entorhinal Cortex
...	9	yes	TPI1	P60174	Ojo 2021b	AD / C	Up	0	0	0	Frontal Cortex
...	9	yes	TPI1	P60174	Zellner 2022	AD / C	Up	0	0	0	Parietal Cortex
...	9	yes	TPI1	P60174	Drummond 2022	AD	Present	0	1	0	Hippocampus
...	9	yes	TPI1	P60174	Hondius 2016	AD / C	Up	0	0	0	Hippocampus
...	9	yes	TPI1	P60174	Johnson 2018	AD / C	Up	0	0	0	Frontal Cortex
...	9	yes	TPI1	P60174	Drummond 2017	AD	Present	0	1	0	Hippocampus
...	9	yes	UQCRB	P14927	Johnson 2020	AD / C	Down	0	0	0	Frontal Cortex
...	9	yes	UQCRB	P14927	McKetney 2019	AD / C	Down	0	0	0	Entorhinal Cortex
...	9	yes	UQCRB	P14927	Wingo 2020	AD / C	Down	0	0	0	Frontal Cortex
...	9	yes	UQCRB	P14927	Drummond 2022	AD	Present	0	1	0	Hippocampus
...	9	yes	UQCRB	P14927	Astillero-Lopez 2022	AD / C	Up	0	0	0	Entorhinal Cortex
...	9	yes	UQCRB	P14927	Drummond 2017	AD	Present	0	1	0	Hippocampus
...	9	yes	UQCRB	P14927	Mendonca 2019	AD / C	Down	0	0	0	Parahippocampal Cortex
...	8	yes	AKR1A1	P14550	Xu 2019	AD / C	Down	0	0	0	Sensory Cortex
...	8	yes	AKR1A1	P14550	Johnson 2020	AD / C	Up	0	0	0	Frontal Cortex
...	8	yes	AKR1A1	P14550	Zellner 2022	AD / C	Up	0	0	0	Parietal Cortex
...	8	yes	AKR1A1	P14550	Zellner 2022	AD	Up	0	0	1	Parietal Cortex
...	8	yes	AKR1A1	P14550	Drummond 2022	AD	Present	0	1	0	Hippocampus
...	8	yes	AKR1A1	P14550	Hondius 2016	AD / C	Up	0	0	0	Hippocampus
...	8	yes	AKR1A1	P14550	Drummond 2017	AD	Present	0	1	0	Hippocampus
...	8	yes	AKR1A1	P14550	Xu 2019	AD / C	Down	0	0	0	Entorhinal Cortex
...	8	yes	ATP6V0A1	Q53X12	Drummond 2020	AD	Present	1	0	0	Hippocampus
...	8	yes	CKB	P12277	Xu 2019	AD / C	Down	0	0	0	Cingulate Gyrus
...	8	yes	CKB	P12277	Andreev 2012	AD / C	Up	0	0	0	Temporal Cortex
...	8	yes	CKB	P12277	Sweet 2016	AD / C	Down	0	0	0	Entorhinal Cortex
...	8	yes	CKB	P12277	Ho Kim 2015	AD / C	Down	0	0	0	Hippocampus
...	8	yes	CKB	P12277	Drummond 2022	AD	Present	0	1	0	Hippocampus
...	8	yes	CKB	P12277	Astillero-Lopez 2022	AD / C	Down	0	0	0	Entorhinal Cortex
...	8	yes	CKB	P12277	Drummond 2017	AD	Present	0	1	0	Hippocampus
...	8	yes	CLTB	P09497	Haytural 2020	AD / C	Down	0	0	0	Hippocampus
...	8	yes	CLTB	P09497	Li 2021	AD / C	Down	0	0	0	Occipital Cortex
...	8	yes	CLTB	P09497	Drummond 2022	AD	Present	0	1	0	Hippocampus
...	8	yes	CLTB	P09497	Johnson 2018	AD / C	Up	0	0	0	Frontal Cortex
...	8	yes	CLTB	P09497	Drummond 2017	AD	Present	0	1	0	Hippocampus
...	8	yes	CLTB	P09497	Mendonca 2019	AD / C	Down	0	0	0	Parahippocampal Cortex
...	8	yes	CLTB	P09497	Xu 2019	AD / C	Down	0	0	0	Hippocampus
...	8	yes	CYC1	P08574	Johnson 2020	AD / C	Down	0	0	0	Frontal Cortex
...	8	yes	CYC1	P08574	Wingo 2020	AD / C	Down	0	0	0	Frontal Cortex
...	8	yes	CYC1	P08574	Johnson 2022	AD / C	Down	0	0	0	Frontal Cortex
...	8	yes	CYC1	P08574	Drummond 2022	AD	Present	0	1	0	Hippocampus
...	8	yes	CYC1	P08574	Astillero-Lopez 2022	AD / C	Up	0	0	0	Entorhinal Cortex
...	8	yes	CYC1	P08574	Zhang 2018	AD / C	Down	0	0	0	Frontal Cortex
...	8	yes	CYC1	P08574	Drummond 2017	AD	Present	0	1	0	Hippocampus
...	8	yes	CYC1	P08574	Mendonca 2019	AD / C	Down	0	0	0	Entorhinal Cortex
...	8	yes	DLD	P09622	Johnson 2020	AD / C	Down	0	0	0	Frontal Cortex
...	8	yes	DLD	P09622	Wingo 2020	AD / C	Down	0	0	0	Frontal Cortex
...	8	yes	DLD	P09622	Johnson 2022	AD / C	Down	0	0	0	Frontal Cortex
...	8	yes	DLD	P09622	Drummond 2022	AD	Present	0	1	0	Hippocampus
...	8	yes	DLD	P09622	Astillero-Lopez 2022	AD / C	Down	0	0	0	Entorhinal Cortex
...	8	yes	DLD	P09622	Seyfried 2017	AD / C	Down	0	0	0	Frontal Cortex
...	8	yes	EEF1G	Q53YD7	Drummond 2020	AD	Present	1	0	0	Hippocampus
...	8	yes	HPCAL4	Q9UM19	Haytural 2020	AD / C	Down	0	0	0	Hippocampus
...	8	yes	HPCAL4	Q9UM19	Hondius 2021	AD / C	Up	1	0	0	Hippocampus
...	8	yes	HPCAL4	Q9UM19	Johnson 2022	AD / C	Down	0	0	0	Frontal Cortex
...	8	yes	HPCAL4	Q9UM19	Drummond 2022	AD	Present	0	1	0	Hippocampus
...	8	yes	HPCAL4	Q9UM19	Seyfried 2017	AD / C	Down	0	0	0	Frontal Cortex
...	8	yes	HPCAL4	Q9UM19	Zhang 2018	AD / C	Down	0	0	0	Frontal Cortex
...	8	yes	HPCAL4	Q9UM19	Drummond 2017	AD	Present	0	1	0	Hippocampus
...	8	yes	LDHB	P07195	Xu 2019	AD / C	Up	0	0	0	Cingulate Gyrus
...	8	yes	LDHB	P07195	Johnson 2020	AD / C	Up	0	0	0	Frontal Cortex
...	8	yes	LDHB	P07195	Wingo 2020	AD / C	Up	0	0	0	Frontal Cortex
...	8	yes	LDHB	P07195	Johnson 2022	AD / C	Up	0	0	0	Frontal Cortex
...	8	yes	LDHB	P07195	Drummond 2022	AD	Present	0	1	0	Hippocampus
...	8	yes	LDHB	P07195	Johnson 2018	AD / C	Up	0	0	0	Frontal Cortex
...	8	yes	LDHB	P07195	Drummond 2017	AD	Present	0	1	0	Hippocampus
...	8	yes	LDHB	Q5U077	Drummond 2020	AD	Present	1	0	0	Hippocampus
...	8	yes	MTHFD1	P11586	Johnson 2020	AD / C	Up	0	0	0	Frontal Cortex
...	8	yes	MTHFD1	P11586	Wingo 2020	AD / C	Up	0	0	0	Frontal Cortex
...	8	yes	MTHFD1	P11586	Johnson 2022	AD / C	Up	0	0	0	Frontal Cortex
...	8	yes	MTHFD1	P11586	Drummond 2022	AD	Present	0	1	0	Hippocampus
...	8	yes	MTHFD1	P11586	Zhang 2018	AD / C	Up	0	0	0	Frontal Cortex
...	8	yes	PFN1	P07737	Johnson 2020	AD / C	Up	0	0	0	Frontal Cortex
...	8	yes	PFN1	P07737	Drummond 2020	AD	Present	1	0	0	Hippocampus
...	8	yes	PFN1	P07737	Zellner 2022	AD / C	Up	0	0	0	Parietal Cortex
...	8	yes	PFN1	P07737	Zellner 2022	AD	Up	0	0	1	Parietal Cortex
...	8	yes	PFN1	P07737	Drummond 2022	AD	Present	0	1	0	Hippocampus
...	8	yes	PFN1	P07737	Zhang 2018	AD / C	Up	0	0	0	Frontal Cortex
...	8	yes	PFN1	P07737	Drummond 2017	AD	Present	0	1	0	Hippocampus
...	8	yes	PLP1	A8K9L3	Drummond 2020	AD	Present	1	0	0	Hippocampus
...	8	yes	PLP1	P60201	Xu 2019	AD / C	Up	0	0	0	Cerebellum
...	8	yes	PLP1	P60201	Manavalan 2013	AD / C	Up	0	0	0	Cerebellum
...	8	yes	PLP1	P60201	Ojo 2021b	AD / C	Up	0	0	0	Frontal Cortex
...	8	yes	PLP1	P60201	Drummond 2022	AD	Down	0	1	0	Hippocampus
...	8	yes	PLP1	P60201	Zhang 2018	AD / C	Down	0	0	0	Frontal Cortex
...	8	yes	PLP1	P60201	Drummond 2017	AD	Present	0	1	0	Hippocampus
...	8	yes	RPS2	P15880	Wingo 2020	AD / C	Down	0	0	0	Frontal Cortex
...	8	yes	RPS2	P15880	Ojo 2021b	AD / C	Down	0	0	0	Frontal Cortex
...	8	yes	RPS2	P15880	Johnson 2022	AD / C	Down	0	0	0	Frontal Cortex
...	8	yes	RPS2	P15880	Drummond 2022	AD	Present	0	1	0	Hippocampus
...	8	yes	RPS2	P15880	Seyfried 2017	AD / C	Down	0	0	0	Precuneus
...	8	yes	SLC8A2	Q9UPR5	Drummond 2022	AD	Present	0	1	0	Hippocampus
...	8	yes	SLC8A2	Q9UPR5	Astillero-Lopez 2022	AD / C	Down	0	0	0	Entorhinal Cortex
...	8	yes	SLC8A2	Q9UPR5	Seyfried 2017	AD / C	Down	0	0	0	Frontal Cortex
...	8	yes	SLC8A2	Q9UPR5	Seyfried 2017	AD / C	Down	0	0	0	Precuneus
...	8	yes	SLC8A2	Q9UPR5	Mendonca 2019	AD / C	Down	0	0	0	Entorhinal Cortex
...	8	yes	SYN1	P17600	Drummond 2020	AD	Present	1	0	0	Hippocampus
...	8	yes	SYN1	P17600	Stepler 2020	AD / C	Down	0	0	0	Hippocampus
...	8	yes	SYN1	P17600	Sweet 2016	AD / C	Down	0	0	0	Entorhinal Cortex
...	8	yes	SYN1	P17600	Drummond 2022	AD	Present	0	1	0	Hippocampus
...	8	yes	SYN1	P17600	Astillero-Lopez 2022	AD / C	Down	0	0	0	Entorhinal Cortex
...	8	yes	SYN1	P17600	Drummond 2017	AD	Present	0	1	0	Hippocampus
...	7	yes	ACLY	P53396	Johnson 2020	AD / C	Up	0	0	0	Frontal Cortex
...	7	yes	ACLY	P53396	Zellner 2022	AD / C	Up	0	0	0	Parietal Cortex
...	7	yes	ACLY	P53396	Zellner 2022	AD	Up	0	0	1	Parietal Cortex
...	7	yes	ACLY	P53396	Drummond 2022	AD	Present	0	1	0	Hippocampus
...	7	yes	ACLY	P53396	Astillero-Lopez 2022	AD / C	Down	0	0	0	Entorhinal Cortex
...	7	yes	ACLY	P53396	Drummond 2017	AD	Present	0	1	0	Hippocampus
...	7	yes	ACLY	P53396	Xu 2019	AD / C	Down	0	0	0	Hippocampus
...	7	yes	AP2S1	P53680	Xu 2019	AD / C	Down	0	0	0	Cingulate Gyrus
...	7	yes	AP2S1	P53680	Drummond 2022	AD	Present	0	1	0	Hippocampus
...	7	yes	AP2S1	P53680	Mendonca 2019	AD / C	Down	0	0	0	Entorhinal Cortex
...	7	yes	CACNA2D1	P54289	Johnson 2020	AD / C	Down	0	0	0	Frontal Cortex
...	7	yes	CACNA2D1	P54289	Johnson 2022	AD / C	Down	0	0	0	Frontal Cortex
...	7	yes	CACNA2D1	P54289	Drummond 2022	AD	Present	0	1	0	Hippocampus
...	7	yes	CACNA2D1	P54289	Hondius 2016	AD / C	Down	0	0	0	Hippocampus
...	7	yes	CACNA2D1	P54289	Seyfried 2017	AD / C	Down	0	0	0	Frontal Cortex
...	7	yes	CACNA2D1	P54289	Drummond 2017	AD	Present	0	1	0	Hippocampus
...	7	yes	CEND1	Q8N111	Drummond 2020	AD	Present	1	0	0	Hippocampus
...	7	yes	CEND1	Q8N111	McKetney 2019	AD / C	Down	0	0	0	Entorhinal Cortex
...	7	yes	CEND1	Q8N111	Zellner 2022	AD	Down	0	0	1	Parietal Cortex
...	7	yes	CEND1	Q8N111	Johnson 2022	AD / C	Down	0	0	0	Frontal Cortex
...	7	yes	CEND1	Q8N111	Drummond 2022	AD	Present	0	1	0	Hippocampus
...	7	yes	CEND1	Q8N111	Drummond 2017	AD	Present	0	1	0	Hippocampus
...	7	yes	CEND1	Q8N111	Mendonca 2019	AD / C	Down	0	0	0	Parahippocampal Cortex
...	7	yes	ENO2	P09104	Johnson 2020	AD / C	Up	0	0	0	Frontal Cortex
...	7	yes	ENO2	P09104	Sweet 2016	AD / C	Down	0	0	0	Entorhinal Cortex
...	7	yes	ENO2	P09104	Hondius 2021	AD / C	Up	1	0	0	Hippocampus
...	7	yes	ENO2	P09104	Johnson 2022	AD / C	Up	0	0	0	Frontal Cortex
...	7	yes	ENO2	P09104	Drummond 2022	AD	Present	0	1	0	Hippocampus
...	7	yes	ENO2	P09104	Drummond 2017	AD	Present	0	1	0	Hippocampus
...	7	yes	GPM6A	P51674	Muraoka 2020	AD / C	Up	0	0	0	Frontal Cortex
...	7	yes	GPM6A	P51674	Johnson 2022	AD / C	Down	0	0	0	Frontal Cortex
...	7	yes	GPM6A	P51674	Drummond 2022	AD	Present	0	1	0	Hippocampus
...	7	yes	GPM6A	P51674	Drummond 2017	AD	Present	0	1	0	Hippocampus
...	7	yes	GPM6A	P51674	Mendonca 2019	AD / C	Down	0	0	0	Entorhinal Cortex
...	7	yes	H1-4	P10412	Xu 2019	AD / C	Up	0	0	0	Cingulate Gyrus
...	7	yes	H1-4	P10412	Xu 2019	AD / C	Up	0	0	0	Motor Cortex
...	7	yes	H1-4	P10412	Johnson 2020	AD / C	Up	0	0	0	Frontal Cortex
...	7	yes	H1-4	P10412	Manavalan 2013	AD / C	Up	0	0	0	Hippocampus
...	7	yes	H1-4	P10412	Drummond 2022	AD	Present	0	1	0	Hippocampus
...	7	yes	H1-4	P10412	Drummond 2017	AD	Present	0	1	0	Hippocampus
...	7	yes	H1-4	P10412	Xu 2019	AD / C	Up	0	0	0	Hippocampus
...	7	yes	H2AX	P16104	Xu 2019	AD / C	Up	0	0	0	Motor Cortex
...	7	yes	H2AX	P16104	Johnson 2020	AD / C	Up	0	0	0	Frontal Cortex
...	7	yes	H2AX	P16104	Stepler 2020	AD / C	Up	0	0	0	Hippocampus
...	7	yes	H2AX	P16104	Wingo 2020	AD / C	Up	0	0	0	Frontal Cortex
...	7	yes	H2AX	P16104	Astillero-Lopez 2022	AD / C	Up	0	0	0	Entorhinal Cortex
...	7	yes	H2AX	P16104	Xu 2019	AD / C	Up	0	0	0	Hippocampus
...	7	yes	HK1	P19367	Johnson 2020	AD / C	Down	0	0	0	Frontal Cortex
...	7	yes	HK1	P19367	Sweet 2016	AD / C	Down	0	0	0	Entorhinal Cortex
...	7	yes	HK1	P19367	Johnson 2022	AD / C	Down	0	0	0	Frontal Cortex
...	7	yes	HK1	P19367	Drummond 2022	AD	Present	0	1	0	Hippocampus
...	7	yes	HK1	P19367	Hondius 2016	AD / C	Down	0	0	0	Hippocampus
...	7	yes	HK1	P19367	Drummond 2017	AD	Present	0	1	0	Hippocampus
...	7	yes	HSPA8	P11142	Drummond 2022	AD	Present	0	1	0	Hippocampus
...	7	yes	HSPA8	P11142	Astillero-Lopez 2022	AD / C	Down	0	0	0	Entorhinal Cortex
...	7	yes	HSPA8	P11142	Drummond 2017	AD	Present	0	1	0	Hippocampus
...	7	yes	LAMP2	P13473	Xu 2019	AD / C	Up	0	0	0	Cingulate Gyrus
...	7	yes	LAMP2	P13473	Xu 2019	AD / C	Up	0	0	0	Cerebellum
...	7	yes	LAMP2	P13473	Higginbotham 2020	AD / C	Up	0	0	0	Frontal Cortex
...	7	yes	LAMP2	P13473	Wingo 2020	AD / C	Up	0	0	0	Frontal Cortex
...	7	yes	LAMP2	P13473	Johnson 2018	AD / C	Up	0	0	0	Frontal Cortex
...	7	yes	LAMP2	P13473	Mendonca 2019	AD / C	Up	0	0	0	Temporal Cortex
...	7	yes	LAMP2	P13473	Xu 2019	AD / C	Up	0	0	0	Hippocampus
...	7	yes	LRRC47	Q8N1G4	Xu 2019	AD / C	Down	0	0	0	Sensory Cortex
...	7	yes	LRRC47	Q8N1G4	Drummond 2022	AD	Present	0	1	0	Hippocampus
...	7	yes	LRRC47	Q8N1G4	Seyfried 2017	AD / C	Down	0	0	0	Precuneus
...	7	yes	LRRC47	Q8N1G4	Drummond 2017	AD	Present	0	1	0	Hippocampus
...	7	yes	LRRC47	Q8N1G4	Xu 2019	AD / C	Down	0	0	0	Hippocampus
...	7	yes	LRRC47	Q8N1G4	Xu 2019	AD / C	Down	0	0	0	Entorhinal Cortex
...	7	yes	NAP1L1	P55209	Andreev 2012	AD / C	Up	0	0	0	Temporal Cortex
...	7	yes	NAP1L1	P55209	Zellner 2022	AD / C	Up	0	0	0	Parietal Cortex
...	7	yes	NAP1L1	P55209	Zellner 2022	AD	Up	0	0	1	Parietal Cortex
...	7	yes	NAP1L1	P55209	Drummond 2022	AD	Present	0	1	0	Hippocampus
...	7	yes	NAP1L1	P55209	Xu 2019	AD / C	Down	0	0	0	Hippocampus
...	7	yes	NAP1L1	P55209	Xu 2019	AD / C	Down	0	0	0	Entorhinal Cortex
...	7	yes	NCAM1	P13591	Johnson 2022	AD / C	Down	0	0	0	Frontal Cortex
...	7	yes	NCAM1	P13591	Drummond 2022	AD	Present	0	1	0	Hippocampus
...	7	yes	NCAM1	P13591	Seyfried 2017	AD / C	Up	0	0	0	Frontal Cortex
...	7	yes	NCAM1	P13591	Zhang 2018	AD / C	Down	0	0	0	Frontal Cortex
...	7	yes	NCAM1	P13591	Drummond 2017	AD	Present	0	1	0	Hippocampus
...	7	yes	PARK7	V9HWC2	Drummond 2020	AD	Present	1	0	0	Hippocampus
...	7	yes	PSAP	P07602	Drummond 2022	AD	Up	0	1	0	Hippocampus
...	7	yes	PSAP	P07602	Astillero-Lopez 2022	AD / C	Up	0	0	0	Entorhinal Cortex
...	7	yes	PSAP	P07602	Seyfried 2017	AD / C	Up	0	0	0	Frontal Cortex
...	7	yes	PSAP	P07602	Xu 2019	AD / C	Up	0	0	0	Hippocampus
...	7	yes	SLC25A4	P12235	Johnson 2020	AD / C	Down	0	0	0	Frontal Cortex
...	7	yes	SLC25A4	P12235	McKetney 2019	AD / C	Down	0	0	0	Entorhinal Cortex
...	7	yes	SLC25A4	P12235	Wingo 2020	AD / C	Down	0	0	0	Frontal Cortex
...	7	yes	SLC25A4	P12235	Zellner 2022	AD / C	Up	0	0	0	Parietal Cortex
...	7	yes	SLC25A4	P12235	Johnson 2022	AD / C	Down	0	0	0	Frontal Cortex
...	7	yes	SLC25A4	P12235	Drummond 2022	AD	Present	0	1	0	Hippocampus
...	7	yes	SLC25A4	P12235	Drummond 2017	AD	Present	0	1	0	Hippocampus
...	7	yes	STUM	Q69YW2	Xu 2019	AD / C	Up	0	0	0	Cingulate Gyrus
...	7	yes	STUM	Q69YW2	Drummond 2022	AD	Present	0	1	0	Hippocampus
...	7	yes	STUM	Q69YW2	Xu 2019	AD / C	Up	0	0	0	Entorhinal Cortex
...	7	yes	SV2A	Q7L0J3	Musunuri 2014	AD / C	Down	0	0	0	Temporal Cortex
...	7	yes	SV2A	Q7L0J3	Sweet 2016	AD / C	Down	0	0	0	Entorhinal Cortex
...	7	yes	SV2A	Q7L0J3	Johnson 2022	AD / C	Down	0	0	0	Frontal Cortex
...	7	yes	SV2A	Q7L0J3	Drummond 2022	AD	Present	0	1	0	Hippocampus
...	7	yes	SV2A	Q7L0J3	Astillero-Lopez 2022	AD / C	Down	0	0	0	Entorhinal Cortex
...	7	yes	SV2A	Q7L0J3	Drummond 2017	AD	Present	0	1	0	Hippocampus
...	6	yes	DLST	P36957	McKetney 2019	AD / C	Down	0	0	0	Entorhinal Cortex
...	6	yes	DLST	P36957	Johnson 2022	AD / C	Down	0	0	0	Frontal Cortex
...	6	yes	DLST	P36957	Drummond 2022	AD	Present	0	1	0	Hippocampus
...	6	yes	DLST	P36957	Drummond 2017	AD	Present	0	1	0	Hippocampus
...	6	yes	EEF2	P13639	Johnson 2020	AD / C	Up	0	0	0	Frontal Cortex
...	6	yes	EEF2	P13639	Drummond 2020	AD	Present	1	0	0	Hippocampus
...	6	yes	EEF2	P13639	Drummond 2022	AD	Present	0	1	0	Hippocampus
...	6	yes	EEF2	P13639	Astillero-Lopez 2022	AD / C	Down	0	0	0	Entorhinal Cortex
...	6	yes	EEF2	P13639	Zhang 2018	AD / C	Down	0	0	0	Frontal Cortex
...	6	yes	EEF2	P13639	Drummond 2017	AD	Present	0	1	0	Hippocampus
...	6	yes	FH	P07954	Drummond 2020	AD	Present	1	0	0	Hippocampus
...	6	yes	FH	P07954	Pearson 2020	AD / C	Up	0	0	0	Ventricle Wall
...	6	yes	FH	P07954	Drummond 2022	AD	Present	0	1	0	Hippocampus
...	6	yes	FH	P07954	Astillero-Lopez 2022	AD / C	Down	0	0	0	Entorhinal Cortex
...	6	yes	FH	P07954	Hales 2016	AD / C	Up	0	0	0	Frontal Cortex
...	6	yes	FH	P07954	Drummond 2017	AD	Present	0	1	0	Hippocampus
...	6	yes	GLUL	A8YXX4	Drummond 2020	AD	Present	1	0	0	Hippocampus
...	6	yes	GLUL	P15104	Sweet 2016	AD / C	Down	0	0	0	Entorhinal Cortex
...	6	yes	GLUL	P15104	Drummond 2022	AD	Present	0	1	0	Hippocampus
...	6	yes	GLUL	P15104	Astillero-Lopez 2022	AD / C	Down	0	0	0	Entorhinal Cortex
...	6	yes	GLUL	P15104	Zhang 2018	AD / C	Down	0	0	0	Frontal Cortex
...	6	yes	GLUL	P15104	Drummond 2017	AD	Present	0	1	0	Hippocampus
...	6	yes	GNAO1	P09471	Johnson 2020	AD / C	Down	0	0	0	Frontal Cortex
...	6	yes	GNAO1	P09471	Drummond 2020	AD	Present	1	0	0	Hippocampus
...	6	yes	GNAO1	P09471	Drummond 2022	AD	Present	0	1	0	Hippocampus
...	6	yes	GNAO1	P09471	Hondius 2016	AD / C	Down	0	0	0	Hippocampus
...	6	yes	GNAO1	P09471	Drummond 2017	AD	Present	0	1	0	Hippocampus
...	6	yes	GNG2	P59768	Johnson 2022	AD / C	Down	0	0	0	Frontal Cortex
...	6	yes	GNG2	P59768	Drummond 2022	AD	Present	0	1	0	Hippocampus
...	6	yes	GNG2	P59768	Drummond 2017	AD	Present	0	1	0	Hippocampus
...	6	yes	LAMP1	P11279	Andreev 2012	AD / C	Down	0	0	0	Temporal Cortex
...	6	yes	LAMP1	P11279	Johnson 2022	AD / C	Up	0	0	0	Frontal Cortex
...	6	yes	LAMP1	P11279	Johnson 2018	AD / C	Up	0	0	0	Frontal Cortex
...	6	yes	LAMP1	P11279	Seyfried 2017	AD / C	Up	0	0	0	Frontal Cortex
...	6	yes	LAMP1	P11279	Drummond 2017	AD	Present	0	1	0	Hippocampus
...	6	yes	MARCKS	Q6NVI1	Drummond 2020	AD	Present	1	0	0	Hippocampus
...	6	yes	NDUFA8	P51970	Johnson 2020	AD / C	Down	0	0	0	Frontal Cortex
...	6	yes	NDUFA8	P51970	Wingo 2020	AD / C	Down	0	0	0	Frontal Cortex
...	6	yes	NDUFA8	P51970	Ojo 2021a	AD / C	Down	0	0	0	Frontal Cortex
...	6	yes	NDUFA8	P51970	Johnson 2022	AD / C	Down	0	0	0	Frontal Cortex
...	6	yes	NDUFA8	P51970	Drummond 2022	AD	Present	0	1	0	Hippocampus
...	6	yes	NDUFA8	P51970	Drummond 2017	AD	Present	0	1	0	Hippocampus
...	6	yes	NDUFV2	P19404	Johnson 2020	AD / C	Down	0	0	0	Frontal Cortex
...	6	yes	NDUFV2	P19404	McKetney 2019	AD / C	Down	0	0	0	Entorhinal Cortex
...	6	yes	NDUFV2	P19404	Drummond 2022	AD	Present	0	1	0	Hippocampus
...	6	yes	NDUFV2	P19404	Seyfried 2017	AD / C	Down	0	0	0	Frontal Cortex
...	6	yes	P4HB	P07237	Johnson 2022	AD / C	Down	0	0	0	Frontal Cortex
...	6	yes	P4HB	P07237	Drummond 2022	AD	Present	0	1	0	Hippocampus
...	6	yes	P4HB	P07237	Drummond 2017	AD	Present	0	1	0	Hippocampus
...	6	yes	PC	P11498	Xu 2019	AD / C	Down	0	0	0	Motor Cortex
...	6	yes	PC	P11498	Xu 2019	AD / C	Down	0	0	0	Sensory Cortex
...	6	yes	PC	P11498	Xu 2019	AD / C	Down	0	0	0	Cerebellum
...	6	yes	PC	P11498	Drummond 2022	AD	Present	0	1	0	Hippocampus
...	6	yes	PC	P11498	Drummond 2017	AD	Present	0	1	0	Hippocampus
...	6	yes	PC	P11498	Mendonca 2019	AD / C	Up	0	0	0	Frontal Cortex
...	6	yes	PRRT2	Q7Z6L0	Johnson 2020	AD / C	Down	0	0	0	Frontal Cortex
...	6	yes	PRRT2	Q7Z6L0	Johnson 2022	AD / C	Down	0	0	0	Frontal Cortex
...	6	yes	PRRT2	Q7Z6L0	Drummond 2022	AD	Present	0	1	0	Hippocampus
...	6	yes	PRRT2	Q7Z6L0	Drummond 2017	AD	Present	0	1	0	Hippocampus
...	6	yes	PRRT2	Q7Z6L0	Mendonca 2019	AD / C	Down	0	0	0	Entorhinal Cortex
...	6	yes	RAB10	P61026	Sweet 2016	AD / C	Down	0	0	0	Entorhinal Cortex
...	6	yes	RAB10	P61026	Drummond 2022	AD	Present	0	1	0	Hippocampus
...	6	yes	RAB10	P61026	Johnson 2018	AD / C	Down	0	0	0	Frontal Cortex
...	6	yes	RAB10	P61026	Drummond 2017	AD	Present	0	1	0	Hippocampus
...	6	yes	RAB10	P61026	Mendonca 2019	AD / C	Down	0	0	0	Entorhinal Cortex
...	6	yes	RAB35	Q15286	Johnson 2020	AD / C	Down	0	0	0	Frontal Cortex
...	6	yes	RAB35	Q15286	Johnson 2022	AD / C	Down	0	0	0	Frontal Cortex
...	6	yes	RAB35	Q15286	Drummond 2022	AD	Present	0	1	0	Hippocampus
...	6	yes	RAB35	Q15286	Johnson 2018	AD / C	Down	0	0	0	Frontal Cortex
...	6	yes	RAB35	Q15286	Drummond 2017	AD	Present	0	1	0	Hippocampus
...	6	yes	RAB6B	Q9NRW1	Johnson 2020	AD / C	Up	0	0	0	Frontal Cortex
...	6	yes	RAB6B	Q9NRW1	Johnson 2022	AD / C	Up	0	0	0	Frontal Cortex
...	6	yes	RAB6B	Q9NRW1	Drummond 2022	AD	Present	0	1	0	Hippocampus
...	6	yes	RAB6B	Q9NRW1	Drummond 2017	AD	Present	0	1	0	Hippocampus
...	6	yes	RAB6B	Q9NRW1	Mendonca 2019	AD / C	Up	0	0	0	Temporal Cortex
...	6	yes	RAP2A	P10114	Andreev 2012	AD / C	Up	0	0	0	Temporal Cortex
...	6	yes	RAP2A	P10114	Johnson 2022	AD / C	Down	0	0	0	Frontal Cortex
...	6	yes	RAP2A	P10114	Drummond 2022	AD	Present	0	1	0	Hippocampus
...	6	yes	RAP2A	P10114	Drummond 2017	AD	Present	0	1	0	Hippocampus
...	6	yes	RAP2A	P10114	Mendonca 2019	AD / C	Down	0	0	0	Entorhinal Cortex
...	6	yes	RPL7	P18124	Andreev 2012	AD / C	Up	0	0	0	Temporal Cortex
...	6	yes	RPL7	P18124	Hondius 2021	AD / C	Down	1	0	0	Hippocampus
...	6	yes	RPL7	P18124	Johnson 2022	AD / C	Down	0	0	0	Frontal Cortex
...	6	yes	RPL7	P18124	Drummond 2022	AD	Present	0	1	0	Hippocampus
...	6	yes	SPTBN1	B2ZZ89	Drummond 2020	AD	Present	1	0	0	Hippocampus
...	6	yes	SYP	P08247	Xu 2019	AD / C	Down	0	0	0	Cingulate Gyrus
...	6	yes	SYP	P08247	Stepler 2020	AD / C	Down	0	0	0	Hippocampus
...	6	yes	SYP	P08247	Johnson 2022	AD / C	Down	0	0	0	Frontal Cortex
...	6	yes	SYP	P08247	Drummond 2022	AD	Present	0	1	0	Hippocampus
...	6	yes	SYP	P08247	Hondius 2016	AD / C	Down	0	0	0	Hippocampus
...	6	yes	SYP	P08247	Drummond 2017	AD	Present	0	1	0	Hippocampus
...	6	yes	TPD52	P55327	Xu 2019	AD / C	Up	0	0	0	Cerebellum
...	6	yes	TPD52	P55327	Drummond 2022	AD	Present	0	1	0	Hippocampus
...	6	yes	TPD52	P55327	Astillero-Lopez 2022	AD / C	Up	0	0	0	Entorhinal Cortex
...	6	yes	TPD52	P55327	Seyfried 2017	AD / C	Down	0	0	0	Frontal Cortex
...	6	yes	TPD52	P55327	Drummond 2017	AD	Present	0	1	0	Hippocampus
...	6	yes	VDAC3	Q9Y277	Johnson 2020	AD / C	Down	0	0	0	Frontal Cortex
...	6	yes	VDAC3	Q9Y277	Sweet 2016	AD / C	Down	0	0	0	Entorhinal Cortex
...	6	yes	VDAC3	Q9Y277	Drummond 2022	AD	Present	0	1	0	Hippocampus
...	6	yes	VDAC3	Q9Y277	Drummond 2017	AD	Present	0	1	0	Hippocampus
...	6	yes	XRCC5	P13010	Drummond 2020	AD	Present	1	0	0	Hippocampus
...	6	yes	XRCC5	P13010	Andreev 2012	AD / C	Up	0	0	0	Temporal Cortex
...	6	yes	XRCC5	P13010	Ojo 2021b	AD / C	Up	0	0	0	Frontal Cortex
...	6	yes	XRCC5	P13010	Drummond 2022	AD	Present	0	1	0	Hippocampus
...	6	yes	XRCC5	P13010	Zhang 2018	AD / C	Up	0	0	0	Frontal Cortex
...	6	yes	XRCC5	P13010	Drummond 2017	AD	Present	0	1	0	Hippocampus
...	5	yes	COX4I1	P13073	Drummond 2020	AD	Present	1	0	0	Hippocampus
...	5	yes	COX4I1	P13073	Johnson 2022	AD / C	Down	0	0	0	Frontal Cortex
...	5	yes	COX4I1	P13073	Drummond 2022	AD	Present	0	1	0	Hippocampus
...	5	yes	COX4I1	P13073	Drummond 2017	AD	Present	0	1	0	Hippocampus
...	5	yes	COX6C	P09669	Drummond 2022	AD	Present	0	1	0	Hippocampus
...	5	yes	COX6C	P09669	Drummond 2017	AD	Present	0	1	0	Hippocampus
...	5	yes	COX7A2	P14406	Johnson 2020	AD / C	Down	0	0	0	Frontal Cortex
...	5	yes	COX7A2	P14406	Drummond 2022	AD	Present	0	1	0	Hippocampus
...	5	yes	COX7A2	P14406	Hales 2016	AD / C	Down	0	0	0	Frontal Cortex
...	5	yes	DCXR	Q7Z4W1	Xu 2019	AD / C	Up	0	0	0	Cingulate Gyrus
...	5	yes	DCXR	Q7Z4W1	Johnson 2020	AD / C	Up	0	0	0	Frontal Cortex
...	5	yes	DCXR	Q7Z4W1	Drummond 2022	AD	Present	0	1	0	Hippocampus
...	5	yes	DCXR	Q7Z4W1	Xu 2019	AD / C	Up	0	0	0	Entorhinal Cortex
...	5	yes	EIF4A1	P60842	Johnson 2020	AD / C	Up	0	0	0	Frontal Cortex
...	5	yes	EIF4A1	P60842	Drummond 2022	AD	Down	0	1	0	Hippocampus
...	5	yes	EIF4A1	P60842	Zhang 2018	AD / C	Up	0	0	0	Frontal Cortex
...	5	yes	EIF4A1	P60842	Drummond 2017	AD	Present	0	1	0	Hippocampus
...	5	yes	EPB41L1	Q9H4G0	Xu 2019	AD / C	Down	0	0	0	Cingulate Gyrus
...	5	yes	EPB41L1	Q9H4G0	Drummond 2022	AD	Present	0	1	0	Hippocampus
...	5	yes	EPB41L1	Q9H4G0	Johnson 2018	AD / C	Up	0	0	0	Frontal Cortex
...	5	yes	EPHX1	P07099	Johnson 2020	AD / C	Up	0	0	0	Frontal Cortex
...	5	yes	EPHX1	P07099	Drummond 2022	AD	Present	0	1	0	Hippocampus
...	5	yes	EPHX1	P07099	Johnson 2018	AD / C	Up	0	0	0	Frontal Cortex
...	5	yes	EPHX1	P07099	Drummond 2017	AD	Present	0	1	0	Hippocampus
...	5	yes	EPHX1	P07099	Xu 2019	AD / C	Up	0	0	0	Entorhinal Cortex
...	5	yes	G3BP2	Q9UN86	Johnson 2022	AD / C	Down	0	0	0	Frontal Cortex
...	5	yes	G3BP2	Q9UN86	Hondius 2016	AD / C	Down	0	0	0	Hippocampus
...	5	yes	G3BP2	Q9UN86	Seyfried 2017	AD / C	Down	0	0	0	Frontal Cortex
...	5	yes	G3BP2	Q9UN86	Mendonca 2019	AD / C	Down	0	0	0	Parahippocampal Cortex
...	5	yes	HADHB	P55084	Drummond 2022	AD	Present	0	1	0	Hippocampus
...	5	yes	HADHB	P55084	Hondius 2016	AD / C	Up	0	0	0	Hippocampus
...	5	yes	HADHB	P55084	Hales 2016	AD / C	Up	0	0	0	Frontal Cortex
...	5	yes	HADHB	P55084	Drummond 2017	AD	Present	0	1	0	Hippocampus
...	5	yes	HAPLN1	P10915	Xu 2019	AD / C	Up	0	0	0	Cerebellum
...	5	yes	HAPLN1	P10915	Stepler 2020	AD / C	Down	0	0	0	Hippocampus
...	5	yes	HAPLN1	P10915	Drummond 2022	AD	Present	0	1	0	Hippocampus
...	5	yes	HAPLN1	P10915	Drummond 2017	AD	Present	0	1	0	Hippocampus
...	5	yes	HNRNPA3	P51991	Xu 2019	AD / C	Down	0	0	0	Sensory Cortex
...	5	yes	HNRNPA3	P51991	Andreev 2012	AD / C	Up	0	0	0	Temporal Cortex
...	5	yes	HNRNPA3	P51991	Drummond 2022	AD	Present	0	1	0	Hippocampus
...	5	yes	HNRNPA3	P51991	Drummond 2017	AD	Present	0	1	0	Hippocampus
...	5	yes	ICAM5	Q9UMF0	Stepler 2020	AD / C	Down	0	0	0	Hippocampus
...	5	yes	ICAM5	Q9UMF0	Drummond 2022	AD	Present	0	1	0	Hippocampus
...	5	yes	ICAM5	Q9UMF0	Hondius 2016	AD / C	Down	0	0	0	Hippocampus
...	5	yes	ICAM5	Q9UMF0	Drummond 2017	AD	Present	0	1	0	Hippocampus
...	5	yes	NEGR1	Q7Z3B1	Andreev 2012	AD / C	Down	0	0	0	Temporal Cortex
...	5	yes	NEGR1	Q7Z3B1	Johnson 2022	AD / C	Down	0	0	0	Frontal Cortex
...	5	yes	NEGR1	Q7Z3B1	Drummond 2022	AD	Present	0	1	0	Hippocampus
...	5	yes	NEGR1	Q7Z3B1	Hondius 2016	AD / C	Down	0	0	0	Hippocampus
...	5	yes	NEGR1	Q7Z3B1	Mendonca 2019	AD / C	Down	0	0	0	Entorhinal Cortex
...	5	yes	PCBP1	Q53SS8	Drummond 2020	AD	Present	1	0	0	Hippocampus
...	5	yes	PGRMC1	Q6IB11	Drummond 2020	AD	Present	1	0	0	Hippocampus
...	5	yes	PSMB1	P20618	Johnson 2020	AD / C	Up	0	0	0	Frontal Cortex
...	5	yes	PSMB1	P20618	Johnson 2022	AD / C	Up	0	0	0	Frontal Cortex
...	5	yes	PSMB1	P20618	Drummond 2022	AD	Present	0	1	0	Hippocampus
...	5	yes	PSMB1	P20618	Drummond 2017	AD	Present	0	1	0	Hippocampus
...	5	yes	RAB14	P61106	Johnson 2022	AD / C	Down	0	0	0	Frontal Cortex
...	5	yes	RAB14	P61106	Drummond 2022	AD	Present	0	1	0	Hippocampus
...	5	yes	RAB14	P61106	Seyfried 2017	AD / C	Down	0	0	0	Frontal Cortex
...	5	yes	RAB14	P61106	Drummond 2017	AD	Present	0	1	0	Hippocampus
...	5	yes	RAB7A	P51149	Drummond 2020	AD	Present	1	0	0	Hippocampus
...	5	yes	RAB7A	P51149	Johnson 2022	AD / C	Down	0	0	0	Frontal Cortex
...	5	yes	RAB7A	P51149	Drummond 2022	AD	Present	0	1	0	Hippocampus
...	5	yes	RAB7A	P51149	Johnson 2018	AD / C	Down	0	0	0	Frontal Cortex
...	5	yes	RAB7A	P51149	Drummond 2017	AD	Present	0	1	0	Hippocampus
...	5	yes	RUFY3	Q7L099	Xu 2019	AD / C	Down	0	0	0	Cingulate Gyrus
...	5	yes	RUFY3	Q7L099	Xu 2019	AD / C	Down	0	0	0	Cerebellum
...	5	yes	RUFY3	Q7L099	Drummond 2022	AD	Present	0	1	0	Hippocampus
...	5	yes	RUFY3	Q7L099	Drummond 2017	AD	Present	0	1	0	Hippocampus
...	5	yes	SIRT2	Q8IXJ6	Musunuri 2014	AD / C	Up	0	0	0	Temporal Cortex
...	5	yes	SIRT2	Q8IXJ6	Drummond 2022	AD	Present	0	1	0	Hippocampus
...	5	yes	SIRT2	Q8IXJ6	Drummond 2017	AD	Present	0	1	0	Hippocampus
...	5	yes	TPM1	P09493	Drummond 2022	AD	Present	0	1	0	Hippocampus
...	5	yes	TPM1	P09493	Xu 2019	AD / C	Up	0	0	0	Entorhinal Cortex
...	5	yes	TXN	P10599	Xu 2019	AD / C	Up	0	0	0	Cerebellum
...	5	yes	TXN	P10599	Drummond 2022	AD	Present	0	1	0	Hippocampus
...	5	yes	TXN	P10599	Drummond 2017	AD	Present	0	1	0	Hippocampus
...	5	yes	TXN	P10599	Mendonca 2019	AD / C	Down	0	0	0	Parahippocampal Cortex
...	5	yes	VCP	P55072	Johnson 2020	AD / C	Up	0	0	0	Frontal Cortex
...	5	yes	VCP	P55072	Johnson 2022	AD / C	Up	0	0	0	Frontal Cortex
...	5	yes	VCP	P55072	Drummond 2022	AD	Present	0	1	0	Hippocampus
...	5	yes	VCP	P55072	Drummond 2017	AD	Present	0	1	0	Hippocampus
...	4	yes	ALDH5A1	P51649	Johnson 2022	AD / C	Down	0	0	0	Frontal Cortex
...	4	yes	ALDH5A1	P51649	Drummond 2022	AD	Present	0	1	0	Hippocampus
...	4	yes	ALDH5A1	P51649	Drummond 2017	AD	Present	0	1	0	Hippocampus
...	4	yes	CAND1	Q86VP6	Donovan 2012	AD / C	Down	0	0	0	Frontal Cortex
...	4	yes	CAND1	Q86VP6	Drummond 2022	AD	Present	0	1	0	Hippocampus
...	4	yes	CAND1	Q86VP6	Drummond 2017	AD	Present	0	1	0	Hippocampus
...	4	yes	CD81	P60033	Drummond 2022	AD	Present	0	1	0	Hippocampus
...	4	yes	CD81	P60033	Astillero-Lopez 2022	AD / C	Up	0	0	0	Entorhinal Cortex
...	4	yes	CD81	P60033	Zhang 2018	AD / C	Down	0	0	0	Frontal Cortex
...	4	yes	CD81	P60033	Mendonca 2019	AD / C	Down	0	0	0	Entorhinal Cortex
...	4	yes	CDH13	P55290	Johnson 2020	AD / C	Down	0	0	0	Frontal Cortex
...	4	yes	CDH13	P55290	Johnson 2022	AD / C	Down	0	0	0	Frontal Cortex
...	4	yes	CDH13	P55290	Drummond 2022	AD	Present	0	1	0	Hippocampus
...	4	yes	CDH13	P55290	Hondius 2016	AD / C	Down	0	0	0	Hippocampus
...	4	yes	CSE1L	P55060	Drummond 2022	AD	Present	0	1	0	Hippocampus
...	4	yes	CSE1L	P55060	Drummond 2017	AD	Present	0	1	0	Hippocampus
...	4	yes	CSE1L	P55060	Xu 2019	AD / C	Down	0	0	0	Entorhinal Cortex
...	4	yes	DCTN2	V9HW58	Drummond 2020	AD	Present	1	0	0	Hippocampus
...	4	yes	GOT1	P17174	Drummond 2020	AD	Present	1	0	0	Hippocampus
...	4	yes	GOT1	P17174	Drummond 2022	AD	Present	0	1	0	Hippocampus
...	4	yes	GOT1	P17174	Astillero-Lopez 2022	AD / C	Down	0	0	0	Entorhinal Cortex
...	4	yes	GOT1	P17174	Drummond 2017	AD	Present	0	1	0	Hippocampus
...	4	yes	KIF21A	Q7Z4S6	Xu 2019	AD / C	Down	0	0	0	Cerebellum
...	4	yes	KIF21A	Q7Z4S6	Johnson 2020	AD / C	Down	0	0	0	Frontal Cortex
...	4	yes	KIF21A	Q7Z4S6	Drummond 2022	AD	Present	0	1	0	Hippocampus
...	4	yes	KIF21A	Q7Z4S6	Drummond 2017	AD	Present	0	1	0	Hippocampus
...	4	yes	RAB2A	P61019	Sweet 2016	AD / C	Down	0	0	0	Entorhinal Cortex
...	4	yes	RAB2A	P61019	Drummond 2022	AD	Present	0	1	0	Hippocampus
...	4	yes	RAB2A	P61019	Hondius 2016	AD / C	Down	0	0	0	Hippocampus
...	4	yes	RAB2A	P61019	Drummond 2017	AD	Present	0	1	0	Hippocampus
...	4	yes	RPS19	B0ZBD0	Drummond 2020	AD	Present	1	0	0	Hippocampus
...	4	yes	SLC2A1	P11166	Muraoka 2020	AD / C	Up	0	0	0	Frontal Cortex
...	4	yes	SLC2A1	P11166	Johnson 2022	AD / C	Down	0	0	0	Frontal Cortex
...	4	yes	SLC2A1	P11166	Drummond 2022	AD	Down	0	1	0	Hippocampus
...	4	yes	SLC2A1	P11166	Astillero-Lopez 2022	AD / C	Down	0	0	0	Entorhinal Cortex
...	4	yes	SLC3A2	P08195	Johnson 2022	AD / C	Down	0	0	0	Frontal Cortex
...	4	yes	SLC3A2	P08195	Drummond 2022	AD	Present	0	1	0	Hippocampus
...	4	yes	YES1	P07947	McKetney 2019	AD / C	Up	0	0	0	Entorhinal Cortex
...	4	yes	YES1	P07947	Andreev 2012	AD / C	Up	0	0	0	Temporal Cortex
...	4	yes	YES1	P07947	Wingo 2020	AD / C	Up	0	0	0	Frontal Cortex
...	3	yes	ANXA6	P08133	Drummond 2022	AD	Present	0	1	0	Hippocampus
...	3	yes	ANXA6	P08133	Drummond 2017	AD	Present	0	1	0	Hippocampus
...	3	yes	CNP	P09543	Drummond 2022	AD	Present	0	1	0	Hippocampus
...	3	yes	CNP	P09543	Drummond 2017	AD	Present	0	1	0	Hippocampus
...	3	yes	ENPP6	Q6UWR7	Andreev 2012	AD / C	Up	0	0	0	Temporal Cortex
...	3	yes	ENPP6	Q6UWR7	Drummond 2022	AD	Down	0	1	0	Hippocampus
...	3	yes	ENPP6	Q6UWR7	Astillero-Lopez 2022	AD / C	Down	0	0	0	Entorhinal Cortex
...	3	yes	GABRG2	P18507	Wingo 2020	AD / C	Down	0	0	0	Frontal Cortex
...	3	yes	GABRG2	P18507	Johnson 2022	AD / C	Down	0	0	0	Frontal Cortex
...	3	yes	GABRG2	P18507	Seyfried 2017	AD / C	Down	0	0	0	Precuneus
...	3	yes	HSDL2	Q6YN16	Drummond 2022	AD	Up	0	1	0	Hippocampus
...	3	yes	HSDL2	Q6YN16	Hales 2016	AD / C	Up	0	0	0	Frontal Cortex
...	3	yes	HSDL2	Q6YN16	Drummond 2017	AD	Present	0	1	0	Hippocampus
...	3	yes	KRT10	P13645	Astillero-Lopez 2022	AD / C	Up	0	0	0	Entorhinal Cortex
...	3	yes	KRT10	P13645	Mendonca 2019	AD / C	Up	0	0	0	Temporal Cortex
...	3	yes	MAG	P20916	Xu 2019	AD / C	Up	0	0	0	Cingulate Gyrus
...	3	yes	MAG	P20916	Drummond 2022	AD	Present	0	1	0	Hippocampus
...	3	yes	MAG	P20916	Drummond 2017	AD	Present	0	1	0	Hippocampus
...	3	yes	NCEH1	Q6PIU2	Drummond 2022	AD	Present	0	1	0	Hippocampus
...	3	yes	NCEH1	Q6PIU2	Astillero-Lopez 2022	AD / C	Down	0	0	0	Entorhinal Cortex
...	3	yes	PPP2R2D	Q66LE6	Andreev 2012	AD / C	Down	0	0	0	Temporal Cortex
...	3	yes	PPP2R2D	Q66LE6	Johnson 2018	AD / C	Down	0	0	0	Frontal Cortex
...	3	yes	PSMC3	P17980	Drummond 2022	AD	Present	0	1	0	Hippocampus
...	3	yes	PSMC3	P17980	Zhang 2018	AD / C	Up	0	0	0	Frontal Cortex
...	3	yes	RAB1A	P62820	Li 2021	AD / C	Up	0	0	0	Occipital Cortex
...	3	yes	RAB1A	P62820	Sweet 2016	AD / C	Down	0	0	0	Entorhinal Cortex
...	3	yes	RAB1A	P62820	Drummond 2022	AD	Present	0	1	0	Hippocampus
...	3	yes	RAB5B	P61020	Johnson 2022	AD / C	Down	0	0	0	Frontal Cortex
...	3	yes	RAB5B	P61020	Drummond 2022	AD	Present	0	1	0	Hippocampus
...	3	yes	RAB5B	P61020	Drummond 2017	AD	Present	0	1	0	Hippocampus
...	3	yes	TPRG1L	Q5T0D9	Johnson 2022	AD / C	Up	0	0	0	Frontal Cortex
...	3	yes	TPRG1L	Q5T0D9	Drummond 2022	AD	Present	0	1	0	Hippocampus
...	3	yes	WDR37	Q9Y2I8	Xu 2019	AD / C	Down	0	0	0	Cingulate Gyrus
...	3	yes	WDR37	Q9Y2I8	Drummond 2022	AD	Present	0	1	0	Hippocampus
...	3	yes	WDR37	Q9Y2I8	Drummond 2017	AD	Present	0	1	0	Hippocampus
...	2	yes	ATP1B3	P54709	Muraoka 2020	AD / C	Up	0	0	0	Frontal Cortex
...	2	yes	ATP1B3	P54709	Mendonca 2019	AD / C	Down	0	0	0	Parahippocampal Cortex
...	2	yes	ATP5J	Q6IB54	Ojo 2021a	AD / C	Down	0	0	0	Frontal Cortex
...	2	yes	ATP5J	Q6NZ59	Drummond 2020	AD	Present	1	0	0	Hippocampus
...	2	yes	ATP5MF	P56134	Xu 2019	AD / C	Up	0	0	0	Cingulate Gyrus
...	2	yes	ATP5MF	P56134	Drummond 2022	AD	Present	0	1	0	Hippocampus
...	2	yes	CALM3	P0DP25	Drummond 2022	AD	Present	0	1	0	Hippocampus
...	2	yes	CALM3	P0DP25	Astillero-Lopez 2022	AD / C	Up	0	0	0	Entorhinal Cortex
...	2	yes	CD59	P13987	Muraoka 2020	AD / C	Up	0	0	0	Frontal Cortex
...	2	yes	CD59	P13987	Drummond 2022	AD	Present	0	1	0	Hippocampus
...	2	yes	CD9	P21926	Drummond 2022	AD	Down	0	1	0	Hippocampus
...	2	yes	CDH2	P19022	Drummond 2022	AD	Present	0	1	0	Hippocampus
...	2	yes	CDH2	P19022	Hales 2016	AD / C	Up	0	0	0	Frontal Cortex
...	2	yes	NUDCD3	Q8IVD9	Drummond 2022	AD	Present	0	1	0	Hippocampus
...	2	yes	NUDCD3	Q8IVD9	Mendonca 2019	AD / C	Down	0	0	0	Entorhinal Cortex
...	2	yes	POR	P16435	Drummond 2022	AD	Present	0	1	0	Hippocampus
...	2	yes	POR	P16435	Drummond 2017	AD	Present	0	1	0	Hippocampus
...	2	yes	STX12	Q86Y82	Drummond 2022	AD	Up	0	1	0	Hippocampus
...	1	yes	CARNS1	A5YM72	Xu 2019	AD / C	Down	0	0	0	Entorhinal Cortex
...	1	yes	CYBRD1	Q53TN4	Muraoka 2020	AD / C	Up	0	0	0	Frontal Cortex
...	1	yes	EIF2AK2	P19525	Zhang 2018	AD / C	Up	0	0	0	Frontal Cortex
...	1	yes	H2BC18	Q5QNW6	Johnson 2022	AD / C	Up	0	0	0	Frontal Cortex
...	1	yes	HIST1H4A	B2R4R0	Drummond 2020	AD	Present	1	0	0	Hippocampus
...	1	yes	Q59FD4	Q59FD4	Ojo 2021a	AD / C	Down	0	0	0	Frontal Cortex
...	1	yes	RAB15	P59190	Johnson 2022	AD / C	Down	0	0	0	Frontal Cortex

## Sheet: DSAD overlap with only MCI 
TL;DR	Score	In Query?	Gene	Protein	ShortRef	Condition	Direction	NFT	Plaque	CAA	Locations
		yes				MCI / C
...	31	yes	GFAP	P14136	Mendonca 2019	MCI / C	Up	0	0	0	Entorhinal Cortex
...	31	yes	GFAP	P14136	Mendonca 2019	MCI / C	Up	0	0	0	Frontal Cortex
...	17	yes	VCAN	P13611	Hales 2016	MCI / C	Down	0	0	0	Frontal Cortex
...	15	yes	ANXA2	P07355	Mendonca 2019	MCI / C	Up	0	0	0	Entorhinal Cortex
...	14	yes	AQP4	P55087	Mendonca 2019	MCI / C	Up	0	0	0	Temporal Cortex
...	14	yes	DPP6	A7E2E4	Hales 2016	MCI / C	Up	0	0	0	Frontal Cortex
...	14	yes	MAP2	P11137	Mendonca 2019	MCI / C	Down	0	0	0	Temporal Cortex
...	11	yes	ATP1B2	P14415	Hales 2016	MCI / C	Up	0	0	0	Frontal Cortex
...	11	yes	HP1BP3	Q5SSJ5	Mendonca 2019	MCI / C	Up	0	0	0	Frontal Cortex
...	10	yes	SV2B	Q7L1I2	Hales 2016	MCI / C	Up	0	0	0	Frontal Cortex
...	10	yes	SV2B	Q7L1I2	Mendonca 2019	MCI / C	Down	0	0	0	Parahippocampal Cortex
...	8	yes	MTHFD1	P11586	Mendonca 2019	MCI / C	Up	0	0	0	Temporal Cortex
...	6	yes	DLST	P36957	Mendonca 2019	MCI / C	Down	0	0	0	Frontal Cortex
...	6	yes	PRRT2	Q7Z6L0	Hales 2016	MCI / C	Up	0	0	0	Frontal Cortex
...	6	yes	RAB10	P61026	Mendonca 2019	MCI / C	Down	0	0	0	Frontal Cortex
...	6	yes	RAP2A	P10114	Mendonca 2019	MCI / C	Down	0	0	0	Parahippocampal Cortex
...	5	yes	COX6C	P09669	Hales 2016	MCI / C	Up	0	0	0	Frontal Cortex
...	5	yes	EIF4A1	P60842	Mendonca 2019	MCI / C	Up	0	0	0	Entorhinal Cortex
...	3	yes	KRT10	P13645	Mendonca 2019	MCI / C	Up	0	0	0	Temporal Cortex
...	3	yes	NCEH1	Q6PIU2	Hales 2016	MCI / C	Up	0	0	0	Frontal Cortex
...	3	yes	PPP2R2D	Q66LE6	Mendonca 2019	MCI / C	Down	0	0	0	Frontal Cortex

## Sheet: DSAD overalap with only PCAD
TL;DR	Score	In Query?	Gene	Protein	ShortRef	Condition	Direction	NFT	Plaque	CAA	Locations
		yes				PCL / C
...	31	yes	GFAP	P14136	Johnson 2020	PCL / C	Up	0	0	0	Frontal Cortex
...	25	yes	CD44	P16070	Johnson 2020	PCL / C	Up	0	0	0	Frontal Cortex
...	25	yes	CD44	P16070	Johnson 2022	PCL / C	Up	0	0	0	Frontal Cortex
...	19	yes	PADI2	Q9Y2J8	Johnson 2020	PCL / C	Up	0	0	0	Frontal Cortex
...	19	yes	PADI2	Q9Y2J8	Johnson 2022	PCL / C	Up	0	0	0	Frontal Cortex
...	19	yes	PADI2	Q9Y2J8	Johnson 2018	PCL / C	Up	0	0	0	Frontal Cortex
...	17	yes	VCAN	P13611	Hales 2016	PCL / C	Down	0	0	0	Frontal Cortex
...	14	yes	RAB3A	P20336	Johnson 2020	PCL / C	Down	0	0	0	Frontal Cortex
...	14	yes	RAB3A	P20336	Seyfried 2017	PCL / C	Down	0	0	0	Frontal Cortex
...	13	yes	PGD	P52209	Johnson 2022	PCL / C	Up	0	0	0	Frontal Cortex
...	12	yes	PAFAH1B3	Q15102	Johnson 2022	PCL / C	Up	0	0	0	Frontal Cortex
...	11	yes	ATP1B2	P14415	Johnson 2022	PCL / C	Down	0	0	0	Frontal Cortex
...	11	yes	CD47	Q08722	Johnson 2022	PCL / C	Down	0	0	0	Frontal Cortex
...	11	yes	CD47	Q08722	Johnson 2018	PCL / C	Down	0	0	0	Frontal Cortex
...	11	yes	CD47	Q08722	Seyfried 2017	PCL / C	Down	0	0	0	Frontal Cortex
...	11	yes	GNAZ	P19086	Seyfried 2017	PCL / C	Down	0	0	0	Frontal Cortex
...	11	yes	PHF24	Q9UPV7	Johnson 2022	PCL / C	Down	0	0	0	Frontal Cortex
...	11	yes	PKM	P14618	Seyfried 2017	PCL / C	Up	0	0	0	Frontal Cortex
...	11	yes	RALA	P11233	Johnson 2020	PCL / C	Down	0	0	0	Frontal Cortex
...	11	yes	RALA	P11233	Johnson 2022	PCL / C	Down	0	0	0	Frontal Cortex
...	11	yes	RALA	P11233	Johnson 2018	PCL / C	Down	0	0	0	Frontal Cortex
...	11	yes	RALA	P11233	Seyfried 2017	PCL / C	Down	0	0	0	Precuneus
...	10	yes	CRIP2	P52943	Johnson 2022	PCL / C	Down	0	0	0	Frontal Cortex
...	10	yes	NCKAP1	Q9Y2A7	Seyfried 2017	PCL / C	Down	0	0	0	Frontal Cortex
...	10	yes	PDHB	P11177	Seyfried 2017	PCL / C	Up	0	0	0	Precuneus
...	10	yes	RNH1	P13489	Johnson 2018	PCL / C	Up	0	0	0	Frontal Cortex
...	9	yes	HSPD1	P10809	Li 2021	PCL / C	Down	0	0	0	Occipital Cortex
...	9	yes	TPI1	P60174	Seyfried 2017	PCL / C	Down	0	0	0	Frontal Cortex
...	9	yes	UQCRB	P14927	Hales 2016	PCL / C	Down	0	0	0	Frontal Cortex
...	8	yes	HPCAL4	Q9UM19	Seyfried 2017	PCL / C	Down	0	0	0	Frontal Cortex
...	8	yes	PLP1	P60201	Johnson 2018	PCL / C	Up	0	0	0	Frontal Cortex
...	8	yes	SLC8A2	Q9UPR5	Johnson 2018	PCL / C	Down	0	0	0	Frontal Cortex
...	8	yes	SLC8A2	Q9UPR5	Seyfried 2017	PCL / C	Down	0	0	0	Frontal Cortex
...	8	yes	SYN1	P17600	Johnson 2018	PCL / C	Down	0	0	0	Frontal Cortex
...	8	yes	SYN1	P17600	Seyfried 2017	PCL / C	Down	0	0	0	Frontal Cortex
...	7	yes	GPM6A	P51674	Johnson 2022	PCL / C	Down	0	0	0	Frontal Cortex
...	7	yes	H2AX	P16104	Johnson 2020	PCL / C	Up	0	0	0	Frontal Cortex
...	6	yes	GNG2	P59768	Johnson 2022	PCL / C	Down	0	0	0	Frontal Cortex
...	6	yes	GNG2	P59768	Seyfried 2017	PCL / C	Down	0	0	0	Frontal Cortex
...	6	yes	LAMP1	P11279	Seyfried 2017	PCL / C	Up	0	0	0	Frontal Cortex
...	6	yes	P4HB	P07237	Seyfried 2017	PCL / C	Down	0	0	0	Frontal Cortex
...	6	yes	RAB35	Q15286	Johnson 2022	PCL / C	Down	0	0	0	Frontal Cortex
...	6	yes	TPD52	P55327	Seyfried 2017	PCL / C	Down	0	0	0	Frontal Cortex
...	6	yes	VDAC3	Q9Y277	Johnson 2022	PCL / C	Down	0	0	0	Frontal Cortex
...	5	yes	COX4I1	P13073	Johnson 2018	PCL / C	Down	0	0	0	Frontal Cortex
...	5	yes	COX6C	P09669	Johnson 2018	PCL / C	Down	0	0	0	Frontal Cortex
...	5	yes	G3BP2	Q9UN86	Seyfried 2017	PCL / C	Down	0	0	0	Frontal Cortex
...	5	yes	HAPLN1	P10915	Hales 2016	PCL / C	Down	0	0	0	Frontal Cortex
...	5	yes	PSMB1	P20618	Johnson 2020	PCL / C	Up	0	0	0	Frontal Cortex
...	5	yes	RAB14	P61106	Johnson 2022	PCL / C	Down	0	0	0	Frontal Cortex
...	4	yes	CSE1L	P55060	Johnson 2020	PCL / C	Up	0	0	0	Frontal Cortex
...	4	yes	SLC3A2	P08195	Johnson 2022	PCL / C	Down	0	0	0	Frontal Cortex
...	3	yes	TPRG1L	Q5T0D9	Hales 2016	PCL / C	Down	0	0	0	Frontal Cortex
...	2	yes	CALM1	P0DP23	Li 2021	PCL / C	Up	0	0	0	Occipital Cortex

## Sheet: DSAD overlap with only NFT
TL;DR	Score	In Query?	Gene	Protein	ShortRef	Condition	Direction	NFT	Plaque	CAA	Locations
		yes				PCL / C, AD, AD / C, MCI / C		1
...	31	yes	GFAP	P14136	Drummond 2020	AD	Present	1	0	0	Hippocampus
...	27	yes	HSPB1	V9HW43	Drummond 2020	AD	Present	1	0	0	Hippocampus
...	18	yes	ANXA1	Q5TZZ9	Drummond 2020	AD	Present	1	0	0	Hippocampus
...	16	yes	MAPT	P10636	Drummond 2020	AD	Present	1	0	0	Hippocampus
...	16	yes	MAPT	P10636	Hondius 2021	AD / C	Up	1	0	0	Hippocampus
...	12	yes	EPB41L3	Q9Y2J2	Drummond 2020	AD	Present	1	0	0	Hippocampus
...	12	yes	FARSA	Q6IBR2	Drummond 2020	AD	Present	1	0	0	Hippocampus
...	12	yes	GAP43	Q5U058	Drummond 2020	AD	Present	1	0	0	Hippocampus
...	11	yes	CAMK2A	Q8IWE0	Drummond 2020	AD	Present	1	0	0	Hippocampus
...	11	yes	PGAM1	P18669	Hondius 2021	AD / C	Up	1	0	0	Hippocampus
...	11	yes	QDPR	P09417	Drummond 2020	AD	Present	1	0	0	Hippocampus
...	10	yes	ATP2B1	P20020	Drummond 2020	AD	Present	1	0	0	Hippocampus
...	10	yes	CADM3	Q8N126	Hondius 2021	AD / C	Up	1	0	0	Hippocampus
...	10	yes	CBR1	P16152	Drummond 2020	AD	Present	1	0	0	Hippocampus
...	10	yes	PDHB	P11177	Drummond 2020	AD	Present	1	0	0	Hippocampus
...	9	yes	COX5A	P20674	Drummond 2020	AD	Present	1	0	0	Hippocampus
...	9	yes	COX5B	P10606	Drummond 2020	AD	Present	1	0	0	Hippocampus
...	9	yes	MYO5A	A8CDT9	Drummond 2020	AD	Present	1	0	0	Hippocampus
...	8	yes	ATP6V0A1	Q53X12	Drummond 2020	AD	Present	1	0	0	Hippocampus
...	8	yes	EEF1G	Q53YD7	Drummond 2020	AD	Present	1	0	0	Hippocampus
...	8	yes	HPCAL4	Q9UM19	Hondius 2021	AD / C	Up	1	0	0	Hippocampus
...	8	yes	LDHB	Q5U077	Drummond 2020	AD	Present	1	0	0	Hippocampus
...	8	yes	PFN1	P07737	Drummond 2020	AD	Present	1	0	0	Hippocampus
...	8	yes	PLP1	A8K9L3	Drummond 2020	AD	Present	1	0	0	Hippocampus
...	8	yes	SYN1	P17600	Drummond 2020	AD	Present	1	0	0	Hippocampus
...	7	yes	CEND1	Q8N111	Drummond 2020	AD	Present	1	0	0	Hippocampus
...	7	yes	ENO2	P09104	Hondius 2021	AD / C	Up	1	0	0	Hippocampus
...	7	yes	PARK7	V9HWC2	Drummond 2020	AD	Present	1	0	0	Hippocampus
...	6	yes	EEF2	P13639	Drummond 2020	AD	Present	1	0	0	Hippocampus
...	6	yes	FH	P07954	Drummond 2020	AD	Present	1	0	0	Hippocampus
...	6	yes	GLUL	A8YXX4	Drummond 2020	AD	Present	1	0	0	Hippocampus
...	6	yes	GNAO1	P09471	Drummond 2020	AD	Present	1	0	0	Hippocampus
...	6	yes	MARCKS	Q6NVI1	Drummond 2020	AD	Present	1	0	0	Hippocampus
...	6	yes	RPL7	P18124	Hondius 2021	AD / C	Down	1	0	0	Hippocampus
...	6	yes	SPTBN1	B2ZZ89	Drummond 2020	AD	Present	1	0	0	Hippocampus
...	6	yes	XRCC5	P13010	Drummond 2020	AD	Present	1	0	0	Hippocampus
...	5	yes	COX4I1	P13073	Drummond 2020	AD	Present	1	0	0	Hippocampus
...	5	yes	PCBP1	Q53SS8	Drummond 2020	AD	Present	1	0	0	Hippocampus
...	5	yes	PGRMC1	Q6IB11	Drummond 2020	AD	Present	1	0	0	Hippocampus
...	5	yes	RAB7A	P51149	Drummond 2020	AD	Present	1	0	0	Hippocampus
...	4	yes	DCTN2	V9HW58	Drummond 2020	AD	Present	1	0	0	Hippocampus
...	4	yes	GOT1	P17174	Drummond 2020	AD	Present	1	0	0	Hippocampus
...	4	yes	RPS19	B0ZBD0	Drummond 2020	AD	Present	1	0	0	Hippocampus
...	2	yes	ATP5J	Q6NZ59	Drummond 2020	AD	Present	1	0	0	Hippocampus
...	1	yes	HIST1H4A	B2R4R0	Drummond 2020	AD	Present	1	0	0	Hippocampus

## Sheet: DSAD overlap with only plaques
TL;DR	Score	In Query?	Gene	Protein	ShortRef	Condition	Direction	NFT	Plaque	CAA	Locations
		yes				PCL / C, AD, AD / C, MCI / C		0	1
...	31	yes	GFAP	P14136	Liao 2004	AD / C	Up	0	1	0	Frontal Cortex
...	31	yes	GFAP	P14136	Drummond 2022	AD	Present	0	1	0	Hippocampus
...	31	yes	GFAP	P14136	Drummond 2017	AD	Present	0	1	0	Hippocampus
...	25	yes	CD44	P16070	Xiong 2019	AD / C	Up	0	1	0	Hippocampus
...	25	yes	CD44	P16070	Drummond 2022	AD	Up	0	1	0	Hippocampus
...	19	yes	PADI2	Q9Y2J8	Drummond 2022	AD	Present	0	1	0	Hippocampus
...	19	yes	PADI2	Q9Y2J8	Drummond 2017	AD	Present	0	1	0	Hippocampus
...	17	yes	ANXA5	P08758	Drummond 2022	AD	Present	0	1	0	Hippocampus
...	17	yes	ANXA5	P08758	Drummond 2017	AD	Present	0	1	0	Hippocampus
...	17	yes	GJA1	P17302	Drummond 2022	AD	Present	0	1	0	Hippocampus
...	17	yes	GJA1	P17302	Drummond 2017	AD	Present	0	1	0	Hippocampus
...	17	yes	VCAN	P13611	Drummond 2022	AD	Present	0	1	0	Hippocampus
...	16	yes	MAPT	P10636	Liao 2004	AD / C	Up	0	1	0	Frontal Cortex
...	16	yes	MAPT	P10636	Drummond 2022	AD	Present	0	1	0	Hippocampus
...	16	yes	MAPT	P10636	Drummond 2017	AD	Present	0	1	0	Hippocampus
...	16	yes	UCHL1	P09936	Drummond 2022	AD	Present	0	1	0	Hippocampus
...	16	yes	UCHL1	P09936	Drummond 2017	AD	Present	0	1	0	Hippocampus
...	15	yes	ANXA2	P07355	Drummond 2022	AD	Present	0	1	0	Hippocampus
...	15	yes	ANXA2	P07355	Drummond 2017	AD	Present	0	1	0	Hippocampus
...	14	yes	AQP4	P55087	Drummond 2022	AD	Present	0	1	0	Hippocampus
...	14	yes	MAP2	P11137	Drummond 2022	AD	Present	0	1	0	Hippocampus
...	14	yes	MAP2	P11137	Drummond 2017	AD	Present	0	1	0	Hippocampus
...	14	yes	RAB3A	P20336	Drummond 2022	AD	Present	0	1	0	Hippocampus
...	14	yes	RAB3A	P20336	Drummond 2017	AD	Present	0	1	0	Hippocampus
...	14	yes	RAP1GDS1	P52306	Drummond 2022	AD	Present	0	1	0	Hippocampus
...	14	yes	RAP1GDS1	P52306	Drummond 2017	AD	Present	0	1	0	Hippocampus
...	14	yes	SUCLG1	P53597	Drummond 2022	AD	Present	0	1	0	Hippocampus
...	14	yes	SUCLG1	P53597	Drummond 2017	AD	Present	0	1	0	Hippocampus
...	13	yes	ARHGDIA	P52565	Drummond 2022	AD	Present	0	1	0	Hippocampus
...	13	yes	ARHGDIA	P52565	Drummond 2017	AD	Present	0	1	0	Hippocampus
...	13	yes	MAPRE3	Q9UPY8	Drummond 2022	AD	Present	0	1	0	Hippocampus
...	13	yes	MAPRE3	Q9UPY8	Drummond 2017	AD	Present	0	1	0	Hippocampus
...	13	yes	OXCT1	P55809	Drummond 2022	AD	Present	0	1	0	Hippocampus
...	13	yes	OXCT1	P55809	Drummond 2017	AD	Present	0	1	0	Hippocampus
...	13	yes	PGD	P52209	Drummond 2022	AD	Present	0	1	0	Hippocampus
...	13	yes	PGD	P52209	Drummond 2017	AD	Present	0	1	0	Hippocampus
...	12	yes	DLAT	P10515	Drummond 2022	AD	Present	0	1	0	Hippocampus
...	12	yes	DLAT	P10515	Drummond 2017	AD	Present	0	1	0	Hippocampus
...	12	yes	EPB41L3	Q9Y2J2	Drummond 2022	AD	Present	0	1	0	Hippocampus
...	12	yes	FARSA	Q9Y285	Drummond 2022	AD	Present	0	1	0	Hippocampus
...	12	yes	FARSA	Q9Y285	Drummond 2017	AD	Present	0	1	0	Hippocampus
...	12	yes	GAP43	P17677	Drummond 2022	AD	Present	0	1	0	Hippocampus
...	12	yes	GAP43	P17677	Drummond 2017	AD	Present	0	1	0	Hippocampus
...	12	yes	PAFAH1B3	Q15102	Drummond 2022	AD	Present	0	1	0	Hippocampus
...	12	yes	PAFAH1B3	Q15102	Drummond 2017	AD	Present	0	1	0	Hippocampus
...	11	yes	ATP1B2	P14415	Drummond 2022	AD	Present	0	1	0	Hippocampus
...	11	yes	ATP1B2	P14415	Drummond 2017	AD	Present	0	1	0	Hippocampus
...	11	yes	CAMK2A	Q9UQM7	Drummond 2022	AD	Present	0	1	0	Hippocampus
...	11	yes	CAMK2A	Q9UQM7	Drummond 2017	AD	Present	0	1	0	Hippocampus
...	11	yes	CD47	Q08722	Drummond 2022	AD	Present	0	1	0	Hippocampus
...	11	yes	CD47	Q08722	Drummond 2017	AD	Present	0	1	0	Hippocampus
...	11	yes	GNAZ	P19086	Drummond 2022	AD	Present	0	1	0	Hippocampus
...	11	yes	GNAZ	P19086	Drummond 2017	AD	Present	0	1	0	Hippocampus
...	11	yes	HP1BP3	Q5SSJ5	Drummond 2022	AD	Present	0	1	0	Hippocampus
...	11	yes	HP1BP3	Q5SSJ5	Drummond 2017	AD	Present	0	1	0	Hippocampus
...	11	yes	PGAM1	P18669	Drummond 2022	AD	Present	0	1	0	Hippocampus
...	11	yes	PGAM1	P18669	Drummond 2017	AD	Present	0	1	0	Hippocampus
...	11	yes	PHF24	Q9UPV7	Drummond 2022	AD	Present	0	1	0	Hippocampus
...	11	yes	PHF24	Q9UPV7	Drummond 2017	AD	Present	0	1	0	Hippocampus
...	11	yes	PKM	P14618	Drummond 2022	AD	Present	0	1	0	Hippocampus
...	11	yes	PKM	P14618	Drummond 2017	AD	Present	0	1	0	Hippocampus
...	11	yes	QDPR	P09417	Drummond 2022	AD	Present	0	1	0	Hippocampus
...	11	yes	QDPR	P09417	Drummond 2017	AD	Present	0	1	0	Hippocampus
...	11	yes	RALA	P11233	Drummond 2022	AD	Present	0	1	0	Hippocampus
...	11	yes	RALA	P11233	Drummond 2017	AD	Present	0	1	0	Hippocampus
...	10	yes	ATP2B1	P20020	Drummond 2022	AD	Present	0	1	0	Hippocampus
...	10	yes	ATP2B1	P20020	Drummond 2017	AD	Present	0	1	0	Hippocampus
...	10	yes	CADM3	Q8N126	Drummond 2022	AD	Present	0	1	0	Hippocampus
...	10	yes	CADM3	Q8N126	Drummond 2017	AD	Present	0	1	0	Hippocampus
...	10	yes	CBR1	P16152	Drummond 2022	AD	Present	0	1	0	Hippocampus
...	10	yes	CBR1	P16152	Drummond 2017	AD	Present	0	1	0	Hippocampus
...	10	yes	CORO2B	Q9UQ03	Drummond 2022	AD	Present	0	1	0	Hippocampus
...	10	yes	CORO2B	Q9UQ03	Drummond 2017	AD	Present	0	1	0	Hippocampus
...	10	yes	CRIP2	P52943	Drummond 2022	AD	Present	0	1	0	Hippocampus
...	10	yes	HSP90AB1	P08238	Liao 2004	AD / C	Up	0	1	0	Frontal Cortex
...	10	yes	HSP90AB1	P08238	Drummond 2022	AD	Present	0	1	0	Hippocampus
...	10	yes	HSP90AB1	P08238	Drummond 2017	AD	Present	0	1	0	Hippocampus
...	10	yes	NCKAP1	Q9Y2A7	Drummond 2022	AD	Present	0	1	0	Hippocampus
...	10	yes	NCKAP1	Q9Y2A7	Drummond 2017	AD	Present	0	1	0	Hippocampus
...	10	yes	PDHA1	P08559	Drummond 2022	AD	Present	0	1	0	Hippocampus
...	10	yes	PDHA1	P08559	Drummond 2017	AD	Present	0	1	0	Hippocampus
...	10	yes	PDHB	P11177	Drummond 2022	AD	Present	0	1	0	Hippocampus
...	10	yes	PDHB	P11177	Drummond 2017	AD	Present	0	1	0	Hippocampus
...	10	yes	RNH1	P13489	Drummond 2022	AD	Present	0	1	0	Hippocampus
...	10	yes	RNH1	P13489	Drummond 2017	AD	Present	0	1	0	Hippocampus
...	10	yes	SV2B	Q7L1I2	Drummond 2022	AD	Present	0	1	0	Hippocampus
...	10	yes	SV2B	Q7L1I2	Drummond 2017	AD	Present	0	1	0	Hippocampus
...	9	yes	ATP5PF	P18859	Drummond 2022	AD	Present	0	1	0	Hippocampus
...	9	yes	ATP5PF	P18859	Drummond 2017	AD	Present	0	1	0	Hippocampus
...	9	yes	ATP8A1	Q9Y2Q0	Drummond 2022	AD	Present	0	1	0	Hippocampus
...	9	yes	ATP8A1	Q9Y2Q0	Drummond 2017	AD	Present	0	1	0	Hippocampus
...	9	yes	COX5A	P20674	Drummond 2022	AD	Present	0	1	0	Hippocampus
...	9	yes	COX5A	P20674	Drummond 2017	AD	Present	0	1	0	Hippocampus
...	9	yes	COX5B	P10606	Drummond 2022	AD	Present	0	1	0	Hippocampus
...	9	yes	COX5B	P10606	Drummond 2017	AD	Present	0	1	0	Hippocampus
...	9	yes	HSPD1	P10809	Drummond 2022	AD	Present	0	1	0	Hippocampus
...	9	yes	HSPD1	P10809	Drummond 2017	AD	Present	0	1	0	Hippocampus
...	9	yes	NPEPPS	P55786	Drummond 2022	AD	Present	0	1	0	Hippocampus
...	9	yes	PYGB	P11216	Drummond 2022	AD	Present	0	1	0	Hippocampus
...	9	yes	PYGB	P11216	Drummond 2017	AD	Present	0	1	0	Hippocampus
...	9	yes	TPI1	P60174	Drummond 2022	AD	Present	0	1	0	Hippocampus
...	9	yes	TPI1	P60174	Drummond 2017	AD	Present	0	1	0	Hippocampus
...	9	yes	UQCRB	P14927	Drummond 2022	AD	Present	0	1	0	Hippocampus
...	9	yes	UQCRB	P14927	Drummond 2017	AD	Present	0	1	0	Hippocampus
...	8	yes	AKR1A1	P14550	Drummond 2022	AD	Present	0	1	0	Hippocampus
...	8	yes	AKR1A1	P14550	Drummond 2017	AD	Present	0	1	0	Hippocampus
...	8	yes	CKB	P12277	Drummond 2022	AD	Present	0	1	0	Hippocampus
...	8	yes	CKB	P12277	Drummond 2017	AD	Present	0	1	0	Hippocampus
...	8	yes	CLTB	P09497	Drummond 2022	AD	Present	0	1	0	Hippocampus
...	8	yes	CLTB	P09497	Drummond 2017	AD	Present	0	1	0	Hippocampus
...	8	yes	CYC1	P08574	Drummond 2022	AD	Present	0	1	0	Hippocampus
...	8	yes	CYC1	P08574	Drummond 2017	AD	Present	0	1	0	Hippocampus
...	8	yes	DLD	P09622	Drummond 2022	AD	Present	0	1	0	Hippocampus
...	8	yes	HPCAL4	Q9UM19	Drummond 2022	AD	Present	0	1	0	Hippocampus
...	8	yes	HPCAL4	Q9UM19	Drummond 2017	AD	Present	0	1	0	Hippocampus
...	8	yes	LDHB	P07195	Drummond 2022	AD	Present	0	1	0	Hippocampus
...	8	yes	LDHB	P07195	Drummond 2017	AD	Present	0	1	0	Hippocampus
...	8	yes	MTHFD1	P11586	Drummond 2022	AD	Present	0	1	0	Hippocampus
...	8	yes	PFN1	P07737	Drummond 2022	AD	Present	0	1	0	Hippocampus
...	8	yes	PFN1	P07737	Drummond 2017	AD	Present	0	1	0	Hippocampus
...	8	yes	PLP1	P60201	Drummond 2022	AD	Down	0	1	0	Hippocampus
...	8	yes	PLP1	P60201	Drummond 2017	AD	Present	0	1	0	Hippocampus
...	8	yes	RPS2	P15880	Drummond 2022	AD	Present	0	1	0	Hippocampus
...	8	yes	SLC8A2	Q9UPR5	Drummond 2022	AD	Present	0	1	0	Hippocampus
...	8	yes	SYN1	P17600	Drummond 2022	AD	Present	0	1	0	Hippocampus
...	8	yes	SYN1	P17600	Drummond 2017	AD	Present	0	1	0	Hippocampus
...	7	yes	ACLY	P53396	Drummond 2022	AD	Present	0	1	0	Hippocampus
...	7	yes	ACLY	P53396	Drummond 2017	AD	Present	0	1	0	Hippocampus
...	7	yes	AP2S1	P53680	Drummond 2022	AD	Present	0	1	0	Hippocampus
...	7	yes	CACNA2D1	P54289	Drummond 2022	AD	Present	0	1	0	Hippocampus
...	7	yes	CACNA2D1	P54289	Drummond 2017	AD	Present	0	1	0	Hippocampus
...	7	yes	CEND1	Q8N111	Drummond 2022	AD	Present	0	1	0	Hippocampus
...	7	yes	CEND1	Q8N111	Drummond 2017	AD	Present	0	1	0	Hippocampus
...	7	yes	ENO2	P09104	Drummond 2022	AD	Present	0	1	0	Hippocampus
...	7	yes	ENO2	P09104	Drummond 2017	AD	Present	0	1	0	Hippocampus
...	7	yes	GPM6A	P51674	Drummond 2022	AD	Present	0	1	0	Hippocampus
...	7	yes	GPM6A	P51674	Drummond 2017	AD	Present	0	1	0	Hippocampus
...	7	yes	H1-4	P10412	Drummond 2022	AD	Present	0	1	0	Hippocampus
...	7	yes	H1-4	P10412	Drummond 2017	AD	Present	0	1	0	Hippocampus
...	7	yes	HK1	P19367	Drummond 2022	AD	Present	0	1	0	Hippocampus
...	7	yes	HK1	P19367	Drummond 2017	AD	Present	0	1	0	Hippocampus
...	7	yes	HSPA8	P11142	Drummond 2022	AD	Present	0	1	0	Hippocampus
...	7	yes	HSPA8	P11142	Drummond 2017	AD	Present	0	1	0	Hippocampus
...	7	yes	LRRC47	Q8N1G4	Drummond 2022	AD	Present	0	1	0	Hippocampus
...	7	yes	LRRC47	Q8N1G4	Drummond 2017	AD	Present	0	1	0	Hippocampus
...	7	yes	NAP1L1	P55209	Drummond 2022	AD	Present	0	1	0	Hippocampus
...	7	yes	NCAM1	P13591	Drummond 2022	AD	Present	0	1	0	Hippocampus
...	7	yes	NCAM1	P13591	Drummond 2017	AD	Present	0	1	0	Hippocampus
...	7	yes	PSAP	P07602	Drummond 2022	AD	Up	0	1	0	Hippocampus
...	7	yes	SLC25A4	P12235	Drummond 2022	AD	Present	0	1	0	Hippocampus
...	7	yes	SLC25A4	P12235	Drummond 2017	AD	Present	0	1	0	Hippocampus
...	7	yes	STUM	Q69YW2	Drummond 2022	AD	Present	0	1	0	Hippocampus
...	7	yes	SV2A	Q7L0J3	Drummond 2022	AD	Present	0	1	0	Hippocampus
...	7	yes	SV2A	Q7L0J3	Drummond 2017	AD	Present	0	1	0	Hippocampus
...	6	yes	DLST	P36957	Drummond 2022	AD	Present	0	1	0	Hippocampus
...	6	yes	DLST	P36957	Drummond 2017	AD	Present	0	1	0	Hippocampus
...	6	yes	EEF2	P13639	Drummond 2022	AD	Present	0	1	0	Hippocampus
...	6	yes	EEF2	P13639	Drummond 2017	AD	Present	0	1	0	Hippocampus
...	6	yes	FH	P07954	Drummond 2022	AD	Present	0	1	0	Hippocampus
...	6	yes	FH	P07954	Drummond 2017	AD	Present	0	1	0	Hippocampus
...	6	yes	GLUL	P15104	Drummond 2022	AD	Present	0	1	0	Hippocampus
...	6	yes	GLUL	P15104	Drummond 2017	AD	Present	0	1	0	Hippocampus
...	6	yes	GNAO1	P09471	Drummond 2022	AD	Present	0	1	0	Hippocampus
...	6	yes	GNAO1	P09471	Drummond 2017	AD	Present	0	1	0	Hippocampus
...	6	yes	GNG2	P59768	Drummond 2022	AD	Present	0	1	0	Hippocampus
...	6	yes	GNG2	P59768	Drummond 2017	AD	Present	0	1	0	Hippocampus
...	6	yes	LAMP1	P11279	Drummond 2017	AD	Present	0	1	0	Hippocampus
...	6	yes	NDUFA8	P51970	Drummond 2022	AD	Present	0	1	0	Hippocampus
...	6	yes	NDUFA8	P51970	Drummond 2017	AD	Present	0	1	0	Hippocampus
...	6	yes	NDUFV2	P19404	Drummond 2022	AD	Present	0	1	0	Hippocampus
...	6	yes	P4HB	P07237	Drummond 2022	AD	Present	0	1	0	Hippocampus
...	6	yes	P4HB	P07237	Drummond 2017	AD	Present	0	1	0	Hippocampus
...	6	yes	PC	P11498	Drummond 2022	AD	Present	0	1	0	Hippocampus
...	6	yes	PC	P11498	Drummond 2017	AD	Present	0	1	0	Hippocampus
...	6	yes	PRRT2	Q7Z6L0	Drummond 2022	AD	Present	0	1	0	Hippocampus
...	6	yes	PRRT2	Q7Z6L0	Drummond 2017	AD	Present	0	1	0	Hippocampus
...	6	yes	RAB10	P61026	Drummond 2022	AD	Present	0	1	0	Hippocampus
...	6	yes	RAB10	P61026	Drummond 2017	AD	Present	0	1	0	Hippocampus
...	6	yes	RAB35	Q15286	Drummond 2022	AD	Present	0	1	0	Hippocampus
...	6	yes	RAB35	Q15286	Drummond 2017	AD	Present	0	1	0	Hippocampus
...	6	yes	RAB6B	Q9NRW1	Drummond 2022	AD	Present	0	1	0	Hippocampus
...	6	yes	RAB6B	Q9NRW1	Drummond 2017	AD	Present	0	1	0	Hippocampus
...	6	yes	RAP2A	P10114	Drummond 2022	AD	Present	0	1	0	Hippocampus
...	6	yes	RAP2A	P10114	Drummond 2017	AD	Present	0	1	0	Hippocampus
...	6	yes	RPL7	P18124	Drummond 2022	AD	Present	0	1	0	Hippocampus
...	6	yes	SYP	P08247	Drummond 2022	AD	Present	0	1	0	Hippocampus
...	6	yes	SYP	P08247	Drummond 2017	AD	Present	0	1	0	Hippocampus
...	6	yes	TPD52	P55327	Drummond 2022	AD	Present	0	1	0	Hippocampus
...	6	yes	TPD52	P55327	Drummond 2017	AD	Present	0	1	0	Hippocampus
...	6	yes	VDAC3	Q9Y277	Drummond 2022	AD	Present	0	1	0	Hippocampus
...	6	yes	VDAC3	Q9Y277	Drummond 2017	AD	Present	0	1	0	Hippocampus
...	6	yes	XRCC5	P13010	Drummond 2022	AD	Present	0	1	0	Hippocampus
...	6	yes	XRCC5	P13010	Drummond 2017	AD	Present	0	1	0	Hippocampus
...	5	yes	COX4I1	P13073	Drummond 2022	AD	Present	0	1	0	Hippocampus
...	5	yes	COX4I1	P13073	Drummond 2017	AD	Present	0	1	0	Hippocampus
...	5	yes	COX6C	P09669	Drummond 2022	AD	Present	0	1	0	Hippocampus
...	5	yes	COX6C	P09669	Drummond 2017	AD	Present	0	1	0	Hippocampus
...	5	yes	COX7A2	P14406	Drummond 2022	AD	Present	0	1	0	Hippocampus
...	5	yes	DCXR	Q7Z4W1	Drummond 2022	AD	Present	0	1	0	Hippocampus
...	5	yes	EIF4A1	P60842	Drummond 2022	AD	Down	0	1	0	Hippocampus
...	5	yes	EIF4A1	P60842	Drummond 2017	AD	Present	0	1	0	Hippocampus
...	5	yes	EPB41L1	Q9H4G0	Drummond 2022	AD	Present	0	1	0	Hippocampus
...	5	yes	EPHX1	P07099	Drummond 2022	AD	Present	0	1	0	Hippocampus
...	5	yes	EPHX1	P07099	Drummond 2017	AD	Present	0	1	0	Hippocampus
...	5	yes	HADHB	P55084	Drummond 2022	AD	Present	0	1	0	Hippocampus
...	5	yes	HADHB	P55084	Drummond 2017	AD	Present	0	1	0	Hippocampus
...	5	yes	HAPLN1	P10915	Drummond 2022	AD	Present	0	1	0	Hippocampus
...	5	yes	HAPLN1	P10915	Drummond 2017	AD	Present	0	1	0	Hippocampus
...	5	yes	HNRNPA3	P51991	Drummond 2022	AD	Present	0	1	0	Hippocampus
...	5	yes	HNRNPA3	P51991	Drummond 2017	AD	Present	0	1	0	Hippocampus
...	5	yes	ICAM5	Q9UMF0	Drummond 2022	AD	Present	0	1	0	Hippocampus
...	5	yes	ICAM5	Q9UMF0	Drummond 2017	AD	Present	0	1	0	Hippocampus
...	5	yes	NEGR1	Q7Z3B1	Drummond 2022	AD	Present	0	1	0	Hippocampus
...	5	yes	PSMB1	P20618	Drummond 2022	AD	Present	0	1	0	Hippocampus
...	5	yes	PSMB1	P20618	Drummond 2017	AD	Present	0	1	0	Hippocampus
...	5	yes	RAB14	P61106	Drummond 2022	AD	Present	0	1	0	Hippocampus
...	5	yes	RAB14	P61106	Drummond 2017	AD	Present	0	1	0	Hippocampus
...	5	yes	RAB7A	P51149	Drummond 2022	AD	Present	0	1	0	Hippocampus
...	5	yes	RAB7A	P51149	Drummond 2017	AD	Present	0	1	0	Hippocampus
...	5	yes	RUFY3	Q7L099	Drummond 2022	AD	Present	0	1	0	Hippocampus
...	5	yes	RUFY3	Q7L099	Drummond 2017	AD	Present	0	1	0	Hippocampus
...	5	yes	SIRT2	Q8IXJ6	Drummond 2022	AD	Present	0	1	0	Hippocampus
...	5	yes	SIRT2	Q8IXJ6	Drummond 2017	AD	Present	0	1	0	Hippocampus
...	5	yes	TPM1	P09493	Drummond 2022	AD	Present	0	1	0	Hippocampus
...	5	yes	TXN	P10599	Drummond 2022	AD	Present	0	1	0	Hippocampus
...	5	yes	TXN	P10599	Drummond 2017	AD	Present	0	1	0	Hippocampus
...	5	yes	VCP	P55072	Drummond 2022	AD	Present	0	1	0	Hippocampus
...	5	yes	VCP	P55072	Drummond 2017	AD	Present	0	1	0	Hippocampus
...	4	yes	ALDH5A1	P51649	Drummond 2022	AD	Present	0	1	0	Hippocampus
...	4	yes	ALDH5A1	P51649	Drummond 2017	AD	Present	0	1	0	Hippocampus
...	4	yes	CAND1	Q86VP6	Drummond 2022	AD	Present	0	1	0	Hippocampus
...	4	yes	CAND1	Q86VP6	Drummond 2017	AD	Present	0	1	0	Hippocampus
...	4	yes	CD81	P60033	Drummond 2022	AD	Present	0	1	0	Hippocampus
...	4	yes	CDH13	P55290	Drummond 2022	AD	Present	0	1	0	Hippocampus
...	4	yes	CSE1L	P55060	Drummond 2022	AD	Present	0	1	0	Hippocampus
...	4	yes	CSE1L	P55060	Drummond 2017	AD	Present	0	1	0	Hippocampus
...	4	yes	GOT1	P17174	Drummond 2022	AD	Present	0	1	0	Hippocampus
...	4	yes	GOT1	P17174	Drummond 2017	AD	Present	0	1	0	Hippocampus
...	4	yes	KIF21A	Q7Z4S6	Drummond 2022	AD	Present	0	1	0	Hippocampus
...	4	yes	KIF21A	Q7Z4S6	Drummond 2017	AD	Present	0	1	0	Hippocampus
...	4	yes	RAB2A	P61019	Drummond 2022	AD	Present	0	1	0	Hippocampus
...	4	yes	RAB2A	P61019	Drummond 2017	AD	Present	0	1	0	Hippocampus
...	4	yes	SLC2A1	P11166	Drummond 2022	AD	Down	0	1	0	Hippocampus
...	4	yes	SLC3A2	P08195	Drummond 2022	AD	Present	0	1	0	Hippocampus
...	3	yes	ANXA6	P08133	Drummond 2022	AD	Present	0	1	0	Hippocampus
...	3	yes	ANXA6	P08133	Drummond 2017	AD	Present	0	1	0	Hippocampus
...	3	yes	CNP	P09543	Drummond 2022	AD	Present	0	1	0	Hippocampus
...	3	yes	CNP	P09543	Drummond 2017	AD	Present	0	1	0	Hippocampus
...	3	yes	ENPP6	Q6UWR7	Drummond 2022	AD	Down	0	1	0	Hippocampus
...	3	yes	HSDL2	Q6YN16	Drummond 2022	AD	Up	0	1	0	Hippocampus
...	3	yes	HSDL2	Q6YN16	Drummond 2017	AD	Present	0	1	0	Hippocampus
...	3	yes	MAG	P20916	Drummond 2022	AD	Present	0	1	0	Hippocampus
...	3	yes	MAG	P20916	Drummond 2017	AD	Present	0	1	0	Hippocampus
...	3	yes	NCEH1	Q6PIU2	Drummond 2022	AD	Present	0	1	0	Hippocampus
...	3	yes	PSMC3	P17980	Drummond 2022	AD	Present	0	1	0	Hippocampus
...	3	yes	RAB1A	P62820	Drummond 2022	AD	Present	0	1	0	Hippocampus
...	3	yes	RAB5B	P61020	Drummond 2022	AD	Present	0	1	0	Hippocampus
...	3	yes	RAB5B	P61020	Drummond 2017	AD	Present	0	1	0	Hippocampus
...	3	yes	TPRG1L	Q5T0D9	Drummond 2022	AD	Present	0	1	0	Hippocampus
...	3	yes	WDR37	Q9Y2I8	Drummond 2022	AD	Present	0	1	0	Hippocampus
...	3	yes	WDR37	Q9Y2I8	Drummond 2017	AD	Present	0	1	0	Hippocampus
...	2	yes	ATP5MF	P56134	Drummond 2022	AD	Present	0	1	0	Hippocampus
...	2	yes	CALM3	P0DP25	Drummond 2022	AD	Present	0	1	0	Hippocampus
...	2	yes	CD59	P13987	Drummond 2022	AD	Present	0	1	0	Hippocampus
...	2	yes	CD9	P21926	Drummond 2022	AD	Down	0	1	0	Hippocampus
...	2	yes	CDH2	P19022	Drummond 2022	AD	Present	0	1	0	Hippocampus
...	2	yes	NUDCD3	Q8IVD9	Drummond 2022	AD	Present	0	1	0	Hippocampus
...	2	yes	POR	P16435	Drummond 2022	AD	Present	0	1	0	Hippocampus
...	2	yes	POR	P16435	Drummond 2017	AD	Present	0	1	0	Hippocampus
...	2	yes	STX12	Q86Y82	Drummond 2022	AD	Up	0	1	0	Hippocampus
